# Supplementary material for: Aberrant host immune response induced by highly virulent PRRSV identified by digital gene expression tag profiling
Source: BMC Genomics. 2010 Oct 7;11:544. doi: 10.1186/1471-2164-11-544 (PMC3091693; doi:10.1186/1471-2164-11-544)
Supplement: Additional file 2 — Differentially expressed (DE) genes identified. Additional file 2 contains 4520 DE genes identified via pairwise comparisons between differential time points (H96/C, H168/C, H168/H96) during the course of H-PRRSV infection in xls format. [file 1471-2164-11-544-S2.XLS]

## Sheet: Supplementary Table S2 DE genes
profiles	Gene	GenBank Acc	Gene Symbol	Gene Description	Subject_annotation	RawIntensity-C	TPM-C	RawIntensity-H96	TPM-H96	RawIntensity-H168	TPM-H168	C	H96	H168
profile7	GNL|UG|SSC#S14766832	CB288012	---	CMD72_A04_22 UMNMPM3 Sus scrofa cDNA clone PPSUBLIB_57A04 5', mRNA sequence	CD36 antigen [Sus scrofa] gb|ABA39830.1| fatty acid translocase/CD36 [Sus scrofa]	60	8.3	58	13.58	86	16.32	0	0.71	0.98
profile7	GNL|UG|SSC#S14768948	AF313616	mSR	Sus scrofa putative membrane steroid receptor mRNA, complete cds	putative membrane steroid receptor [Sus scrofa] sp|Q865K8|MPRA_PIG RecName: Full=Membrane progestin receptor alpha; Short=mPR alpha; AltName: Full=Progestin and adipoQ receptor family member VII gb|AAO47229.1|AF313616_1 putative membrane steroid receptor	11	1.52	10	2.34	27	5.13	0	0.62	1.75
profile7	GNL|UG|SSC#S15677863	AY285931	SLA-DQA1	Sus scrofa MHC class II antigen (SLA-DQA1) mRNA, SLA-DQA1*y allele, complete cds	MHC class II, DQ alpha [Sus scrofa] gb|AAP37555.1| MHC class II antigen [Sus scrofa]	64	8.86	56	13.11	113	21.45	0	0.57	1.28
profile7	GNL|UG|SSC#S15677871	AY280702	ATP5L	Sus scrofa F1F0-ATP synthase complex g subunit-like protein mRNA, partial cds	F1F0-ATP synthase complex g subunit-like protein [Sus scrofa]	646	89.42	722	168.99	1235	234.42	0	0.92	1.39
profile7	GNL|UG|SSC#S16514065	CF177549	---	806032 MARC 3PIG Sus scrofa cDNA 5', mRNA sequence		37	5.12	39	9.13	67	12.72	0	0.83	1.31
profile7	GNL|UG|SSC#S16769025	CF366620	---	841305 MARC 3PIG Sus scrofa cDNA 5', mRNA sequence		144	19.93	113	26.45	204	38.72	0	0.41	0.96
profile7	GNL|UG|SSC#S17057579	CF722620	---	A11_LKF002 UMNMPM3 Sus scrofa cDNA clone PPSL_18A011 5', mRNA sequence		4	0.55	9	2.11	19	3.61	0	1.94	2.71
profile7	GNL|UG|SSC#S17509842	BX664868	---	BX664868 Sus Scrofa library (scag) Sus scrofa cDNA clone scag0005.c.07 3prim, mRNA sequence		214	29.62	157	36.75	243	46.13	0	0.31	0.64
profile7	GNL|UG|SSC#S17510452	BX665478	---	BX665478 Sus Scrofa library (scag) Sus scrofa cDNA clone scag0008.h.01 5prim, mRNA sequence	Sf3b3 protein [Rattus norvegicus]	243	33.64	183	42.83	281	53.34	0	0.35	0.67
profile7	GNL|UG|SSC#S17512186	BX667130	---	BX667130 Sus Scrofa library (scac) Sus scrofa cDNA clone scac0026.i.09 3prim, mRNA sequence		130	17.99	102	23.87	142	26.95	0	0.41	0.58
profile7	GNL|UG|SSC#S17513660	BX668229	CCL4	BX668229 Sus Scrofa library (scac) Sus scrofa cDNA clone scac0027.l.04 5prim, mRNA sequence	chemokine (C-C motif) ligand 4 [Sus scrofa] sp|Q711P4|CCL4_PIG RecName: Full=C-C motif chemokine 4; AltName: Full=Small-inducible cytokine A4; AltName: Full=Macrophage inflammatory protein 1-beta; Short=MIP-1-beta; Flags: Precursor emb|CAC84398.1| putativ	524	72.53	449	105.09	912	173.11	0	0.53	1.26
profile7	GNL|UG|SSC#S17516079	BX670648	---	BX670648 Sus Scrofa library (scac) Sus scrofa cDNA clone scac0033.f.10 3prim, mRNA sequence	PREDICTED: similar to mitochondrial ribosomal protein L38 [Equus caballus]	127	17.58	96	22.47	145	27.52	0	0.35	0.65
profile7	GNL|UG|SSC#S17516605	BX671174	---	BX671174 Sus Scrofa library (scac) Sus scrofa cDNA clone scac0032.g.12 5prim, mRNA sequence		52	7.2	46	10.77	88	16.7	0	0.58	1.21
profile7	GNL|UG|SSC#S17516791	BX671360	---	BX671360 Sus Scrofa library (scac) Sus scrofa cDNA clone scac0033.i.15 3prim, mRNA sequence	PHC3 protein [Homo sapiens] gb|ACE87823.1| polyhomeotic homolog 3 (Drosophila) protein [synthetic construct]	10	1.38	20	4.68	44	8.35	0	1.76	2.6
profile7	GNL|UG|SSC#S17516917	BX671486	CCNB1	BX671486 Sus Scrofa library (scac) Sus scrofa cDNA clone scac0036.f.18 3prim, mRNA sequence	cyclin B1 [Bos taurus] sp|Q1LZG6|CCNB1_BOVIN RecName: Full=G2/mitotic-specific cyclin-B1 gb|AAI16012.1| Cyclin B1 [Bos taurus]	47	6.51	45	10.53	96	18.22	0	0.69	1.48
profile7	GNL|UG|SSC#S17517424	BX671993	---	BX671993 Sus Scrofa library (scac) Sus scrofa cDNA clone scac0036.m.18 3prim, mRNA sequence		142	19.66	122	28.55	174	33.03	0	0.54	0.75
profile7	GNL|UG|SSC#S17517845	BX672414	---	BX672414 Sus Scrofa library (scac) Sus scrofa cDNA clone scac0034.h.05 3prim, mRNA sequence	hypothetical protein CIMG_05779 [Coccidioides immitis RS] gb|EAS30300.1| hypothetical protein CIMG_05779 [Coccidioides immitis RS]	11	1.52	16	3.74	33	6.26	0	1.3	2.04
profile7	GNL|UG|SSC#S17518648	BX673218	---	BX673218 Sus Scrofa library (scac) Sus scrofa cDNA clone scac0038.a.15 5prim, mRNA sequence	granzyme A [Bos taurus] gb|AAI42337.1| GZMA protein [Bos taurus]	15	2.08	23	5.38	52	9.87	0	1.37	2.25
profile7	GNL|UG|SSC#S17518664	BX673234	---	BX673234 Sus Scrofa library (scac) Sus scrofa cDNA clone scac0038.b.08 5prim, mRNA sequence	PREDICTED: similar to Prion-like-(Q/N-rich)-domain-bearing protein family member (pqn-75), partial [Macaca mulatta]	51	7.06	53	12.4	98	18.6	0	0.81	1.4
profile7	GNL|UG|SSC#S17524832	BX673973	---	BX673973 Sus Scrofa library (scac) Sus scrofa cDNA clone scac0044.m.06 5prim, mRNA sequence	PREDICTED: similar to SEC11-like 3 isoform 2 [Macaca mulatta]	337	46.65	261	61.09	462	87.69	0	0.39	0.91
profile7	GNL|UG|SSC#S17525765	BX674906	---	BX674906 Sus Scrofa library (scac) Sus scrofa cDNA clone scac0037.k.24 5prim, mRNA sequence	PREDICTED: similar to Zinc finger protein 294 (RING finger protein 160) [Equus caballus]	14	1.94	18	4.21	30	5.69	0	1.12	1.55
profile7	GNL|UG|SSC#S17526117	BX675317	FABP3	BX675317 Sus Scrofa library (scac) Sus scrofa cDNA clone scac0031.p.17 3prim, mRNA sequence	fatty acid binding protein 3, muscle and heart (mammary-derived growth inhibitor) [Sus scrofa] sp|O02772|FABPH_PIG RecName: Full=Fatty acid-binding protein, heart; AltName: Full=Heart-type fatty acid-binding protein; Short=H-FABP emb|CAA67168.1| fatty aci	173	23.95	166	38.85	255	48.4	0	0.7	1.01
profile7	GNL|UG|SSC#S17526234	BX675434	---	BX675434 Sus Scrofa library (scac) Sus scrofa cDNA clone scac0028.m.14 3prim, mRNA sequence	family with sequence similarity 96, member A isoform a [Homo sapiens] ref|XP_001174178.1| PREDICTED: hypothetical protein isoform 3 [Pan troglodytes] ref|XP_510469.2| PREDICTED: hypothetical protein isoform 4 [Pan troglodytes] sp|Q9H5X1|FA96A_HUMAN RecNam	463	64.09	396	92.68	569	108	0	0.53	0.75
profile7	GNL|UG|SSC#S17526267	BX675467	---	BX675467 Sus Scrofa library (scac) Sus scrofa cDNA clone scac0028.j.09 3prim, mRNA sequence		378	52.32	320	74.9	464	88.07	0	0.52	0.75
profile7	GNL|UG|SSC#S17526922	BX675880	LOC100154197	BX675880 Sus Scrofa library (scac) Sus scrofa cDNA clone scac0034.m.22 3prim, mRNA sequence		137	18.96	107	25.04	153	29.04	0	0.4	0.62
profile7	GNL|UG|SSC#S17527177	BX676135	---	BX676135 Sus Scrofa library (scac) Sus scrofa cDNA clone scac0036.o.11 5prim, mRNA sequence		1246	172.47	1019	238.5	1520	288.52	0	0.47	0.74
profile7	GNL|UG|SSC#S17527365	BX676323	---	BX676323 Sus Scrofa library (scac) Sus scrofa cDNA clone scac0029.g.20 3prim, mRNA sequence		315	43.6	215	50.32	326	61.88	0	0.21	0.51
profile7	GNL|UG|SSC#S18262933	BP159424	---	BP159424 full-length enriched swine cDNA library, adult thymus Sus scrofa cDNA clone THY010087A01 5', mRNA sequence	PREDICTED: similar to Histone H2A.x (H2a/x) [Canis familiaris]	71	9.83	67	15.68	101	19.17	0	0.67	0.96
profile7	GNL|UG|SSC#S18277789	BP433686	---	BP433686 full-length enriched swine cDNA library, adult lung Sus scrofa cDNA clone LNG010033A09 5', mRNA sequence	PREDICTED: hypothetical protein, partial [Sus scrofa]	1073	148.52	739	172.97	1354	257.01	0	0.22	0.79
profile7	GNL|UG|SSC#S18284642	BP440539	---	BP440539 full-length enriched swine cDNA library, adult lung Sus scrofa cDNA clone LNG010020H08 5', mRNA sequence	PREDICTED: N-acetylglucosaminidase, alpha- (Sanfilippo disease IIIB) [Equus caballus]	80	11.07	63	14.75	107	20.31	0	0.41	0.88
profile7	GNL|UG|SSC#S18292907	BP144632	---	BP144632 full-length enriched swine cDNA library, adult ovary Sus scrofa cDNA clone OVR010021H07 5', mRNA sequence	PREDICTED: similar to PACAP protein [Pan troglodytes]	42	5.81	38	8.89	95	18.03	0	0.61	1.63
profile7	GNL|UG|SSC#S18334506	BP461572	---	BP461572 full-length enriched swine cDNA library, adult ovary Sus scrofa cDNA clone OVRM10191H03 5', mRNA sequence		262	36.26	205	47.98	314	59.6	0	0.4	0.72
profile7	GNL|UG|SSC#S18335644	BP462891	LOC100156967	BP462891 full-length enriched swine cDNA library, adult uterus Sus scrofa cDNA clone UTR010058A10 5', mRNA sequence	PREDICTED: similar to mitochondrial cytochrome c oxidase subunit Va [Sus scrofa] ref|XP_001927255.1| PREDICTED: similar to mitochondrial cytochrome c oxidase subunit Va [Sus scrofa]	413	57.17	342	80.05	518	98.32	0	0.49	0.78
profile7	GNL|UG|SSC#S18353758	CK449203	---	892753 MARC 4PIG Sus scrofa cDNA 5', mRNA sequence		51	7.06	46	10.77	113	21.45	0	0.61	1.6
profile7	GNL|UG|SSC#S18353993	CK449438	---	893009 MARC 4PIG Sus scrofa cDNA 5', mRNA sequence	PREDICTED: similar to Putative RNA-binding protein 15 (RNA binding motif protein 15) (One-twenty two protein) isoform 2 [Canis familiaris]	126	17.44	98	22.94	144	27.33	0	0.4	0.65
profile7	GNL|UG|SSC#S18354245	CK449686	---	893275 MARC 4PIG Sus scrofa cDNA 5', mRNA sequence		64	8.86	63	14.75	97	18.41	0	0.74	1.06
profile7	GNL|UG|SSC#S18356483	CK451924	---	907499 MARC 4PIG Sus scrofa cDNA 3', mRNA sequence	rCG30318 [Rattus norvegicus]	13	1.8	13	3.04	27	5.13	0	0.76	1.51
profile7	GNL|UG|SSC#S18359231	CK454672	---	915172 MARC 4PIG Sus scrofa cDNA 5', mRNA sequence	Epstein-Barr virus induced 3 [Bos taurus] gb|AAI49503.1| EBI3 protein [Bos taurus]	110	15.23	88	20.6	132	25.06	0	0.44	0.72
profile7	GNL|UG|SSC#S18359926	CK455367	---	915947 MARC 4PIG Sus scrofa cDNA 5', mRNA sequence	HIV-1 Rev binding protein isoform 1 [Homo sapiens]	126	17.44	129	30.19	218	41.38	0	0.79	1.25
profile7	GNL|UG|SSC#S18361152	CK456694	---	920935 MARC 4PIG Sus scrofa cDNA 3', mRNA sequence		75	10.38	63	14.75	100	18.98	0	0.51	0.87
profile7	GNL|UG|SSC#S18378311	CK458424	---	922798 MARC 4PIG Sus scrofa cDNA 5', mRNA sequence	PREDICTED: similar to SET domain-containing protein 4 [Equus caballus]	33	4.57	31	7.26	48	9.11	0	0.67	1
profile7	GNL|UG|SSC#S18378588	CK458697	---	923092 MARC 4PIG Sus scrofa cDNA 5', mRNA sequence		39	5.4	33	7.72	57	10.82	0	0.52	1
profile7	GNL|UG|SSC#S18378606	CK458715	---	923113 MARC 4PIG Sus scrofa cDNA 5', mRNA sequence		349	48.31	331	77.47	497	94.34	0	0.68	0.97
profile7	GNL|UG|SSC#S18378854	CK458963	---	923405 MARC 4PIG Sus scrofa cDNA 5', mRNA sequence		90	12.46	85	19.89	129	24.49	0	0.67	0.97
profile7	GNL|UG|SSC#S18379172	CK459281	---	923773 MARC 4PIG Sus scrofa cDNA 5', mRNA sequence		175	24.22	127	29.72	220	41.76	0	0.3	0.79
profile7	GNL|UG|SSC#S18387874	CK467987	---	939339 MARC 4PIG Sus scrofa cDNA 5', mRNA sequence	PREDICTED: similar to C37A2.6 [Canis familiaris]	0	0.01	2	0.47	13	2.47	0	5.55	7.95
profile7	GNL|UG|SSC#S18546778	BX915429	BNP	BX915429 Sus Scrofa library (scan) Sus scrofa cDNA clone scan0032.e.01 5prim, mRNA sequence	RecName: Full=Natriuretic peptides B; Contains: RecName: Full=Gamma-brain natriuretic peptide; Contains: RecName: Full=Brain natriuretic peptide 32; Short=BNP-32; Contains: RecName: Full=Brain natriuretic peptide 26; Short=BNP-26; Flags: Precursor gb|AAA3	4	0.55	12	2.81	29	5.5	0	2.35	3.32
profile7	GNL|UG|SSC#S18548258	BX916909	---	BX916909 Sus Scrofa library (scan) Sus scrofa cDNA clone scan0035.n.05 5prim, mRNA sequence		325	44.99	327	76.54	609	115.6	0	0.77	1.36
profile7	GNL|UG|SSC#S18548489	BX917140	---	BX917140 Sus Scrofa library (scan) Sus scrofa cDNA clone scan0039.l.20 5prim, mRNA sequence		65	9	54	12.64	101	19.17	0	0.49	1.09
profile7	GNL|UG|SSC#S18548755	BX917406	---	BX917406 Sus Scrofa library (scan) Sus scrofa cDNA clone scan0038.n.02 5prim, mRNA sequence	unnamed protein product [Homo sapiens]	31	4.29	32	7.49	49	9.3	0	0.8	1.12
profile7	GNL|UG|SSC#S18553776	BX922427	LOC414432	BX922427 Sus Scrofa library (scan) Sus scrofa cDNA clone scan0010.c.11 5prim, mRNA sequence	PREDICTED: similar to Cirhin [Equus caballus]	149	20.62	135	31.6	246	46.69	0	0.62	1.18
profile7	GNL|UG|SSC#S18554615	BX923266	---	BX923266 Sus Scrofa library (scan) Sus scrofa cDNA clone scan0011.i.05 5prim, mRNA sequence		222	30.73	188	44	276	52.39	0	0.52	0.77
profile7	GNL|UG|SSC#S18555004	BX923655	---	BX923655 Sus Scrofa library (scan) Sus scrofa cDNA clone scan0014.d.08 5prim, mRNA sequence		589	81.53	465	108.83	735	139.51	0	0.42	0.77
profile7	GNL|UG|SSC#S18555048	BX923699	---	BX923699 Sus Scrofa library (scan) Sus scrofa cDNA clone scan0012.o.06 5prim, mRNA sequence		25	3.46	24	5.62	42	7.97	0	0.7	1.2
profile7	GNL|UG|SSC#S18555649	BX924300	---	BX924300 Sus Scrofa library (scan) Sus scrofa cDNA clone scan0024.g.08 5prim, mRNA sequence		138	19.1	114	26.68	171	32.46	0	0.48	0.77
profile7	GNL|UG|SSC#S18555766	BX924417	---	BX924417 Sus Scrofa library (scan) Sus scrofa cDNA clone scan0020.d.16 5prim, mRNA sequence		159	22.01	107	25.04	180	34.17	0	0.19	0.63
profile7	GNL|UG|SSC#S18555802	BX924453	---	BX924453 Sus Scrofa library (scan) Sus scrofa cDNA clone scan0016.m.23 5prim, mRNA sequence	PREDICTED: similar to TSC22 domain family, member 4 [Equus caballus]	202	27.96	145	33.94	237	44.99	0	0.28	0.69
profile7	GNL|UG|SSC#S18556014	BX924665	---	BX924665 Sus Scrofa library (scan) Sus scrofa cDNA clone scan0022.p.23 5prim, mRNA sequence	Proto-oncogene tyrosine-protein kinase LCK (Lymphocyte cell-specific protein-tyrosine kinase) (p56-LCK) gb|AAV70114.2| lymphocyte-specific protein tyrosine kinase [Aotus nancymaae]	62	8.58	64	14.98	111	21.07	0	0.8	1.3
profile7	GNL|UG|SSC#S18556797	BX925448	---	BX925448 Sus Scrofa library (scan) Sus scrofa cDNA clone scan0026.k.01 5prim, mRNA sequence	PREDICTED: similar to L antigen family, member 3 [Bos taurus]	111	15.36	86	20.13	150	28.47	0	0.39	0.89
profile7	GNL|UG|SSC#S18557155	BX925806	---	BX925806 Sus Scrofa library (scan) Sus scrofa cDNA clone scan0021.p.09 5prim, mRNA sequence	PREDICTED: similar to protein kinase D1 [Danio rerio]	29	4.01	24	5.62	56	10.63	0	0.49	1.41
profile7	GNL|UG|SSC#S18557503	BX926154	---	BX926154 Sus Scrofa library (scan) Sus scrofa cDNA clone scan0022.f.18 5prim, mRNA sequence		174	24.08	191	44.7	344	65.3	0	0.89	1.44
profile7	GNL|UG|SSC#S18558382	BX927033	---	BX927033 Sus Scrofa library (scan) Sus scrofa cDNA clone scan0012.h.22 5prim, mRNA sequence	PREDICTED: golgi apparatus protein 1 isoform 2 [Pan troglodytes]	34	4.71	26	6.09	52	9.87	0	0.37	1.07
profile7	GNL|UG|SSC#S18598186	AY214329	LOC403161	Sus scrofa nicotinate phosphoribosyltransferase-like protein mRNA, partial cds	nicotinate phosphoribosyltransferase-like protein [Sus scrofa]	295	40.83	273	63.9	433	82.19	0	0.65	1.01
profile7	GNL|UG|SSC#S19133006	AB119264	CXCR6	Sus scrofa CXCR6 mRNA for chemokine C-X-C motif receptor 6, complete cds	G protein-coupled receptor TYMSTR [Sus scrofa] dbj|BAD08646.1| chemokine (C-X-C motif) receptor 6 [Sus scrofa] dbj|BAD12127.1| chemokine C-X-C motif receptor 6 [Sus scrofa]	45	6.23	70	16.38	145	27.52	0	1.39	2.14
profile7	GNL|UG|SSC#S19537112	CN153252	---	940352 MARC 4PIG Sus scrofa cDNA 3', mRNA sequence		13	1.8	16	3.74	27	5.13	0	1.06	1.51
profile7	GNL|UG|SSC#S19540119	CN156215	---	943590 MARC 4PIG Sus scrofa cDNA 5', mRNA sequence		192	26.58	148	34.64	208	39.48	0	0.38	0.57
profile7	GNL|UG|SSC#S19540976	CN157072	---	945743 MARC 4PIG Sus scrofa cDNA 5', mRNA sequence	PREDICTED: similar to retinoblastoma-binding protein 6 isoform 2 [Bos taurus]	9	1.25	8	1.87	27	5.13	0	0.58	2.04
profile7	GNL|UG|SSC#S19541266	CN157362	---	946064 MARC 4PIG Sus scrofa cDNA 5', mRNA sequence	PREDICTED: similar to NOL1/NOP2/Sun domain family, member 6 isoform 2 [Canis familiaris]	12	1.66	15	3.51	26	4.94	0	1.08	1.57
profile7	GNL|UG|SSC#S19541313	CN157409	---	946112 MARC 4PIG Sus scrofa cDNA 5', mRNA sequence	PREDICTED: similar to U6 snRNA-associated Sm-like protein LSm6 [Canis familiaris]	488	67.55	357	83.56	526	99.84	0	0.31	0.56
profile7	GNL|UG|SSC#S19541523	CN157619	---	946337 MARC 4PIG Sus scrofa cDNA 5', mRNA sequence	PREDICTED: similar to ATP synthase, H+ transporting, mitochondrial F1 complex, delta subunit precursor [Macaca mulatta]	141	19.52	107	25.04	167	31.7	0	0.36	0.7
profile7	GNL|UG|SSC#S19542514	CN158610	---	947413 MARC 4PIG Sus scrofa cDNA 5', mRNA sequence	unnamed protein product [Homo sapiens]	29	4.01	26	6.09	52	9.87	0	0.6	1.3
profile7	GNL|UG|SSC#S19542648	CN158744	---	947555 MARC 4PIG Sus scrofa cDNA 5', mRNA sequence	unc-119 homolog [Bos taurus] sp|Q3SYR2|U119A_BOVIN RecName: Full=Protein unc-119 homolog A gb|AAI03450.1| Unc-119 homolog (C. elegans) [Bos taurus]	119	16.47	105	24.58	169	32.08	0	0.58	0.96
profile7	GNL|UG|SSC#S19545574	CN161670	---	950982 MARC 4PIG Sus scrofa cDNA 5', mRNA sequence	WD repeat domain 24 [Bos taurus] gb|AAI14047.1| WD repeat domain 24 [Bos taurus]	52	7.2	50	11.7	76	14.43	0	0.7	1
profile7	GNL|UG|SSC#S19545655	CN161751	---	951071 MARC 4PIG Sus scrofa cDNA 5', mRNA sequence	PREDICTED: similar to zinc finger protein 653 isoform 2 [Canis familiaris]	69	9.55	55	12.87	91	17.27	0	0.43	0.85
profile7	GNL|UG|SSC#S19547973	CN164140	---	994263 MARC 4PIG Sus scrofa cDNA 5', mRNA sequence	PREDICTED: similar to HpaII tiny fragments locus 9C [Sus scrofa]	89	12.32	76	17.79	109	20.69	0	0.53	0.75
profile7	GNL|UG|SSC#S19548011	CN164178	---	994302 MARC 4PIG Sus scrofa cDNA 5', mRNA sequence	collagen col-34 [Brugia malayi] gb|EDP32726.1| collagen col-34, putative [Brugia malayi]	103	14.26	72	16.85	134	25.44	0	0.24	0.84
profile7	GNL|UG|SSC#S19549265	CN165377	---	995792 MARC 4PIG Sus scrofa cDNA 5', mRNA sequence	transmembrane protein 160 [Bos taurus] sp|Q24JY6|TM160_BOVIN RecName: Full=Transmembrane protein 160 gb|AAI14188.1| Transmembrane protein 160 [Bos taurus]	151	20.9	102	23.87	160	30.37	0	0.19	0.54
profile7	GNL|UG|SSC#S19690473	AY577905	CXCL2	Sus scrofa CXCL2 mRNA, complete cds	chemokine (C-X-C motif) ligand 2 [Sus scrofa] gb|AAS90943.1| CXCL2 [Sus scrofa]	208	28.79	350	81.92	669	126.99	0	1.51	2.14
profile7	GNL|UG|SSC#S20116199	NM_214406	GALM	Sus scrofa galactose mutarotase (GALM), mRNA	galactose mutarotase [Sus scrofa] sp|Q9GKX6|GALM_PIG RecName: Full=Aldose 1-epimerase; AltName: Full=Galactose mutarotase dbj|BAB18973.1| aldose 1-epimerase [Sus scrofa]	237	32.8	188	44	273	51.82	0	0.42	0.66
profile7	GNL|UG|SSC#S20116223	NM_214381	CAMK2D	Sus scrofa calcium/calmodulin-dependent protein kinase (CaM kinase) II delta (CAMK2D), mRNA	calcium/calmodulin-dependent protein kinase II delta [Sus scrofa] sp|Q95266|KCC2D_PIG RecName: Full=Calcium/calmodulin-dependent protein kinase type II delta chain; Short=CaM-kinase II delta chain; Short=CaM kinase II subunit delta; Short=CaMK-II subunit	231	31.97	182	42.6	257	48.78	0	0.41	0.61
profile7	GNL|UG|SSC#S20116242	NM_214361	MCL1	Sus scrofa myeloid cell leukemia sequence 1 (BCL2-related) (MCL1), mRNA	myeloid cell leukemia sequence 1 [Sus scrofa] emb|CAC84391.1| myeloid cell leukemia protein 1 [Sus scrofa]	2077	287.49	2148	502.75	3250	616.9	0	0.81	1.1
profile7	GNL|UG|SSC#S20116272	NM_214330	GPI	Sus scrofa glucose phosphate isomerase (GPI), mRNA	glucose phosphate isomerase [Sus scrofa] sp|P08059|G6PI_PIG RecName: Full=Glucose-6-phosphate isomerase; Short=GPI; AltName: Full=Phosphoglucose isomerase; Short=PGI; AltName: Full=Phosphohexose isomerase; Short=PHI emb|CAA30295.1| unnamed protein product	780	107.96	624	146.05	887	168.37	0	0.44	0.64
profile7	GNL|UG|SSC#S20116278	NM_214321	PGHS-2	Sus scrofa prostaglandin G/H synthase-2 (PGHS-2), mRNA	prostaglandin G/H synthase-2 [Sus scrofa] gb|AAK27263.1| prostaglandin G/H synthase-2 [Sus scrofa]	264	36.54	199	46.58	354	67.19	0	0.35	0.88
profile7	GNL|UG|SSC#S20116385	NM_214209	UF	Sus scrofa uteroferrin (UF), mRNA	uteroferrin [Sus scrofa] sp|P09889|PPA5_PIG RecName: Full=Tartrate-resistant acid phosphatase type 5; Short=TR-AP; AltName: Full=Tartrate-resistant acid ATPase; Short=TrATPase; AltName: Full=Acid phosphatase 5, tartrate resistant; AltName: Full=Uteroferri	66	9.14	57	13.34	182	34.55	0	0.55	1.92
profile7	GNL|UG|SSC#S20116517	NM_213815	CD55	Sus scrofa CD55 molecule, decay accelerating factor for complement (Cromer blood group) (CD55), mRNA	decay accelerating factor for complement [Sus scrofa] gb|AAG14414.1| decay-accelerating factor CD55 [Sus scrofa]	144	19.93	105	24.58	152	28.85	0	0.3	0.53
profile7	GNL|UG|SSC#S20116690	NM_214022	TNF	Sus scrofa tumor necrosis factor (TNF superfamily, member 2) (TNF), mRNA	tumor necrosis factor alpha [Sus scrofa] sp|P23563|TNFA_PIG RecName: Full=Tumor necrosis factor; AltName: Full=TNF-alpha; AltName: Full=Tumor necrosis factor ligand superfamily member 2; Short=TNF-a; AltName: Full=Cachectin; Contains: RecName: Full=Tumor	7	0.97	10	2.34	23	4.37	0	1.27	2.17
profile7	GNL|UG|SSC#S20116768	NM_213885	MAN1A	Sus scrofa Man9-mannosidase (MAN1A), mRNA	Man9-mannosidase [Sus scrofa] sp|O02773|MA1A1_PIG RecName: Full=Mannosyl-oligosaccharide 1,2-alpha-mannosidase IA; AltName: Full=Processing alpha-1,2-mannosidase IA; Short=Alpha-1,2-mannosidase IA; AltName: Full=Mannosidase alpha class 1A member 1; AltNam	12	1.66	11	2.57	40	7.59	0	0.63	2.19
profile7	GNL|UG|SSC#S20959413	AJ681171	---	AJ681171 CSEQRAN04 Sus scrofa cDNA clone C0001795_F05, mRNA sequence	PREDICTED: hypothetical protein, partial [Sus scrofa]	70	9.69	60	14.04	93	17.65	0	0.53	0.87
profile7	GNL|UG|SSC#S21579436	CO992396	---	UMC-pd6end2-001-e06 Endometrium gilt D6 of estrous cycle pd6end Sus scrofa cDNA 3', mRNA sequence		206	28.51	182	42.6	287	54.48	0	0.58	0.93
profile7	GNL|UG|SSC#S21656177	NM_001004027	HMOX1	Sus scrofa heme oxygenase (decycling) 1 (HMOX1), mRNA	heme oxygenase [Sus scrofa] sp|P32394|HMOX1_PIG RecName: Full=Heme oxygenase 1; Short=HO-1 emb|CAA43092.1| heme oxygenase [Sus scrofa]	175	24.22	155	36.28	263	49.92	0	0.58	1.04
profile7	GNL|UG|SSC#S22272079	CJ008440	---	CJ008440 full-length enriched swine cDNA library, adult mesenteric lymph node Sus scrofa cDNA clone MLN01A030010 5', mRNA sequence	PREDICTED: similar to vacuolar protein sorting 13D isoform 2 [Bos taurus]	195	26.99	138	32.3	209	39.67	0	0.26	0.56
profile7	GNL|UG|SSC#S22273048	CJ009409	LOC100152012	CJ009409 full-length enriched swine cDNA library, adult mesenteric lymph node Sus scrofa cDNA clone MLN01E080023 5', mRNA sequence	PREDICTED: similar to cystatin F [Sus scrofa]	108	14.95	76	17.79	150	28.47	0	0.25	0.93
profile7	GNL|UG|SSC#S22276731	CJ013092	LOC733646	CJ013092 full-length enriched swine cDNA library, adult mesenteric lymph node Sus scrofa cDNA clone MLN01B080069 5', mRNA sequence	PREDICTED: ATPase, H+ transporting, lysosomal 9kDa, V0 subunit e [Macaca mulatta]	696	96.34	620	145.11	941	178.62	0	0.59	0.89
profile7	GNL|UG|SSC#S22278213	CJ014574	---	CJ014574 full-length enriched swine cDNA library, adult mesenteric lymph node Sus scrofa cDNA clone MLN01A110087 5', mRNA sequence		29	4.01	30	7.02	51	9.68	0	0.81	1.27
profile7	GNL|UG|SSC#S22278790	CJ015151	---	CJ015151 full-length enriched swine cDNA library, adult mesenteric lymph node Sus scrofa cDNA clone MLN01H040093 5', mRNA sequence	methyl-CpG binding domain protein 6, isoform CRA_a [Mus musculus]	162	22.42	121	28.32	182	34.55	0	0.34	0.62
profile7	GNL|UG|SSC#S22280339	CJ023069	---	CJ023069 full-length enriched swine cDNA library, adult trachea Sus scrofa cDNA clone TCH01G080008 5', mRNA sequence	para-hydroxybenzoate-polyprenyltransferase, mitochondrial [Bos taurus] sp|Q2KIQ4|COQ2_BOVIN RecName: Full=Para-hydroxybenzoate--polyprenyltransferase, mitochondrial; Short=PHB:polyprenyltransferase; Flags: Precursor gb|AAI12552.1| Coenzyme Q2 homolog, pre	150	20.76	104	24.34	156	29.61	0	0.23	0.51
profile7	GNL|UG|SSC#S22314370	CJ022110	---	CJ022110 full-length enriched swine cDNA library, adult spleen Sus scrofa cDNA clone SPL01F010101 5', mRNA sequence	PREDICTED: similar to Placenta-specific gene 8 protein (C15 protein) [Canis familiaris]	190	26.3	293	68.58	587	111.42	0	1.38	2.08
profile7	GNL|UG|SSC#S22316805	CJ039461	---	CJ039461 full-length enriched swine cDNA library, adult uterus Sus scrofa cDNA clone UTR01H070103 5', mRNA sequence		31	4.29	23	5.38	50	9.49	0	0.33	1.15
profile7	GNL|UG|SSC#S22415866	NM_213900	RENBP	Sus scrofa renin binding protein (RENBP), mRNA	renin binding protein [Sus scrofa] sp|P17560|RENBP_PIG RecName: Full=N-acylglucosamine 2-epimerase; AltName: Full=N-acetyl-D-glucosamine 2-epimerase; AltName: Full=GlcNAc 2-epimerase; AltName: Full=AGE; AltName: Full=Renin-binding protein; Short=RnBP pdb|	136	18.82	164	38.38	270	51.25	0	1.03	1.45
profile7	GNL|UG|SSC#S23212495	AY609626	LOC100155905	Sus scrofa clone Clu_21887.scr.msk.p1.Contig1, mRNA sequence	PREDICTED: hypothetical protein [Sus scrofa]	18	2.49	21	4.92	34	6.45	0	0.98	1.37
profile7	GNL|UG|SSC#S23212501	AY609620	---	Sus scrofa clone Clu_21466.scr.msk.p1.Contig3, mRNA sequence	tetratricopeptide repeat domain 39C isoform 1 [Homo sapiens] sp|Q8N584|TT39C_HUMAN RecName: Full=Tetratricopeptide repeat protein 39C; Short=TPR repeat protein 39C	72	9.97	52	12.17	89	16.89	0	0.29	0.76
profile7	GNL|UG|SSC#S23212794	AY610214	---	Sus scrofa clone Clu_9846.scr.msk.p1.Contig3, mRNA sequence	UBE2G1 protein [Homo sapiens]	244	33.77	189	44.24	264	50.11	0	0.39	0.57
profile7	GNL|UG|SSC#S23212800	AY610208	FDX1	Sus scrofa clone Clu_967.scr.msk.p1.Contig3, mRNA sequence	ferredoxin [Sus scrofa] sp|P00258|ADX_PIG RecName: Full=Adrenodoxin, mitochondrial; AltName: Full=Adrenal ferredoxin; AltName: Full=Ferredoxin-1; Flags: Precursor gb|AAA31030.1| ferredoxin	78	10.8	66	15.45	106	20.12	0	0.52	0.9
profile7	GNL|UG|SSC#S23212868	AY610140	PSMA4	Sus scrofa clone Clu_79.scr.msk.p1.Contig2, mRNA sequence	proteasome alpha 4 subunit isoform 1 [Homo sapiens] ref|NP_001029553.1| proteasome (prosome, macropain) subunit, alpha type, 4 [Bos taurus] ref|NP_001096137.1| proteasome alpha 4 subunit isoform 1 [Homo sapiens] ref|XP_001108234.1| PREDICTED: similar to P	433	59.93	375	87.77	534	101.36	0	0.55	0.76
profile7	GNL|UG|SSC#S23212908	AY610100	---	Sus scrofa clone Clu_69730.scr.msk.p1.Contig1, mRNA sequence	PREDICTED: similar to HIG1 domain family member 1B (Protein CLST 11240) [Equus caballus]	120	16.61	116	27.15	174	33.03	0	0.71	0.99
profile7	GNL|UG|SSC#S23212915	AY610093	LOC100154665	Sus scrofa clone Clu_6860.scr.msk.p1.Contig4, mRNA sequence	hypothetical protein LOC55049 isoform 1 [Homo sapiens] sp|Q96EN9|CS060_HUMAN RecName: Full=Uncharacterized protein C19orf60 gb|AAH12078.1| C19orf60 protein [Homo sapiens] gb|EAW84723.1| hypothetical protein FLJ20850, isoform CRA_e [Homo sapiens]	269	37.23	218	51.02	331	62.83	0	0.45	0.75
profile7	GNL|UG|SSC#S23212987	AY610021	---	Sus scrofa clone Clu_5644.scr.msk.p1.Contig2, mRNA sequence	mCG14669, isoform CRA_b [Mus musculus]	382	52.87	279	65.3	592	112.37	0	0.3	1.09
profile7	GNL|UG|SSC#S23213036	AY609972	---	Sus scrofa clone Clu_5035.scr.msk.p1.Contig3, mRNA sequence	PREDICTED: similar to p62 [Pan troglodytes]	311	43.05	326	76.3	539	102.31	0	0.83	1.25
profile7	GNL|UG|SSC#S23213059	AY609949	---	Sus scrofa clone Clu_4706.scr.msk.p1.Contig4, mRNA sequence	PREDICTED: similar to Mitochondrial translational release factor 1-like [Equus caballus]	74	10.24	64	14.98	126	23.92	0	0.55	1.22
profile7	GNL|UG|SSC#S23213159	AY609849	---	Sus scrofa clone Clu_35267.scr.msk.p1.Contig1, mRNA sequence	ubiquitin carrier protein E2 - human	929	128.59	963	225.39	1499	284.53	0	0.81	1.15
profile7	GNL|UG|SSC#S23213198	AY609810	MGST3	Sus scrofa clone Clu_3237.scr.msk.p1.Contig1, mRNA sequence	microsomal glutathione S-transferase 3 [Sus scrofa] gb|ABD18455.1| microsomal glutathione S-transferase 3 [Sus scrofa] gb|ABM30152.1| microsomal glutathione S-transferase 3 [Sus scrofa]	435	60.21	308	72.09	480	91.11	0	0.26	0.6
profile7	GNL|UG|SSC#S23213230	AY609778	---	Sus scrofa clone Clu_30724.scr.msk.p1.Contig4, mRNA sequence	PREDICTED: similar to EAP30 subunit of ELL complex isoform 1 [Canis familiaris]	208	28.79	169	39.55	251	47.64	0	0.46	0.73
profile7	GNL|UG|SSC#S23213235	AY609773	---	Sus scrofa clone Clu_30530.scr.msk.p1.Contig1, mRNA sequence	unnamed protein product [Homo sapiens]	219	30.31	160	37.45	235	44.61	0	0.31	0.56
profile7	GNL|UG|SSC#S23213240	AY609768	---	Sus scrofa clone Clu_30275.scr.msk.p1.Contig8, mRNA sequence	PREDICTED: similar to Signaling threshold-regulating transmembrane adapter 1 precursor (Suppression-inducing transmembrane adapter 1) (SHP2-interacting transmembrane adapter protein) (gp30/40) [Sus scrofa]	54	7.47	42	9.83	99	18.79	0	0.4	1.33
profile7	GNL|UG|SSC#S23213245	AY609763	---	Sus scrofa clone Clu_29974.scr.msk.p1.Contig1, mRNA sequence	PREDICTED: similar to putative S1 RNA binding domain protein [Canis familiaris]	60	8.3	50	11.7	75	14.24	0	0.5	0.78
profile7	GNL|UG|SSC#S23213279	AY609729	---	Sus scrofa clone Clu_27984.scr.msk.p1.Contig2, mRNA sequence	PREDICTED: similar to 39S ribosomal protein L16, mitochondrial precursor (L16mt) (MRP-L16) [Equus caballus]	72	9.97	59	13.81	152	28.85	0	0.47	1.53
profile7	GNL|UG|SSC#S23213318	AY609690	---	Sus scrofa clone Clu_258.scr.msk.p1.Contig1, mRNA sequence	PREDICTED: similar to Ribulose-phosphate 3-epimerase (Ribulose-5-phosphate-3-epimerase) (HUSSY-17) isoform 1 [Canis familiaris]	42	5.81	42	9.83	66	12.53	0	0.76	1.11
profile7	GNL|UG|SSC#S23213388	AY609589	---	Sus scrofa clone Clu_20122.scr.msk.p1.Contig2, mRNA sequence	RecName: Full=39S ribosomal protein L9, mitochondrial; Short=L9mt; AltName: Full=MRP-L9; Flags: Precursor	134	18.55	164	38.38	271	51.44	0	1.05	1.47
profile7	GNL|UG|SSC#S23213412	AY609565	---	Sus scrofa clone Clu_1866.scr.msk.p1.Contig2, mRNA sequence	PREDICTED: similar to mitochondrial ribosomal protein L1 [Canis familiaris]	156	21.59	147	34.41	222	42.14	0	0.67	0.96
profile7	GNL|UG|SSC#S23213451	AY609526	---	Sus scrofa clone Clu_15730.scr.msk.p1.Contig1, mRNA sequence	PREDICTED: similar to Replication protein A 32 kDa subunit (RP-A) (RF-A) (Replication factor-A protein 2) (P34) [Canis familiaris]	127	17.58	100	23.41	184	34.93	0	0.41	0.99
profile7	GNL|UG|SSC#S23213505	AY609472	---	Sus scrofa clone Clu_12752.scr.msk.p1.Contig2, mRNA sequence	partner of NOB1 [Bos taurus] sp|Q7YRD0|PNO1_BOVIN RNA-binding protein PNO1 gb|AAQ16143.1| putative 28 kDa protein [Bos taurus] gb|AAI47982.1| Partner of NOB1 homolog (S. cerevisiae) [Bos taurus]	69	9.55	50	11.7	90	17.08	0	0.29	0.84
profile7	GNL|UG|SSC#S23213507	AY609470	---	Sus scrofa clone Clu_12724.scr.msk.p1.Contig2, mRNA sequence	Chain A, Solution Structure Of Mouse Hypothetical 9.1 Kda Protein, A Ubiquitin-Like Fold	127	17.58	109	25.51	187	35.5	0	0.54	1.01
profile7	GNL|UG|SSC#S23213520	AY609457	---	Sus scrofa clone Clu_12124.scr.msk.p1.Contig3, mRNA sequence	PREDICTED: similar to amyotrophic lateral sclerosis 2 (juvenile) chromosome region, candidate 2 [Bos taurus]	124	17.16	94	22	163	30.94	0	0.36	0.85
profile7	GNL|UG|SSC#S23213532	AY609445	LOC100155803	Sus scrofa clone Clu_11781.scr.msk.p1.Contig1, mRNA sequence	PREDICTED: GTP-binding protein PTD004 isoform 2 [Pan troglodytes]	272	37.65	191	44.7	290	55.05	0	0.25	0.55
profile7	GNL|UG|SSC#S23213542	AY609435	LOC100155390	Sus scrofa clone Clu_1143.scr.msk.p1.Contig3, mRNA sequence	sorting nexin 5 [Bos taurus] sp|Q3ZBM5|SNX5_BOVIN RecName: Full=Sorting nexin-5 gb|AAI03214.1| Sorting nexin 5 [Bos taurus]	419	58	335	78.41	483	91.68	0	0.43	0.66
profile7	GNL|UG|SSC#S23213555	AY609422	COPS2	Sus scrofa clone Clu_11038.scr.msk.p1.Contig1, mRNA sequence	PREDICTED: similar to COP9 complex subunit 2 [Monodelphis domestica]	302	41.8	247	57.81	393	74.6	0	0.47	0.84
profile7	GNL|UG|SSC#S23213585	AY609392	---	Sus scrofa clone Clu_101.scr.msk.p1.Contig2, mRNA sequence	hypothetical protein LOC513550 [Bos taurus] sp|Q29S14|FA18B_BOVIN Protein FAM18B gb|AAI13232.1| Family with sequence similarity 18, member B [Bos taurus]	250	34.6	193	45.17	272	51.63	0	0.38	0.58
profile7	GNL|UG|SSC#S23691294	DN102393	---	1097318 MARC 4PIG Sus scrofa cDNA 5', mRNA sequence		37	5.12	29	6.79	53	10.06	0	0.41	0.97
profile7	GNL|UG|SSC#S23695171	DN106274	---	1103643 MARC 4PIG Sus scrofa cDNA 5', mRNA sequence		25	3.46	25	5.85	40	7.59	0	0.76	1.13
profile7	GNL|UG|SSC#S23696021	DN107124	---	1104542 MARC 4PIG Sus scrofa cDNA 5', mRNA sequence		2	0.28	6	1.4	18	3.42	0	2.32	3.61
profile7	GNL|UG|SSC#S23699546	DN110649	---	1108360 MARC 4PIG Sus scrofa cDNA 5', mRNA sequence	hCG2045690 [Homo sapiens]	163	22.56	156	36.51	253	48.02	0	0.69	1.09
profile7	GNL|UG|SSC#S23701109	DN112212	---	1111384 MARC 4PIG Sus scrofa cDNA 5', mRNA sequence		18	2.49	17	3.98	35	6.64	0	0.68	1.42
profile7	GNL|UG|SSC#S23701137	DN112240	---	1111414 MARC 4PIG Sus scrofa cDNA 5', mRNA sequence	PREDICTED: similar to Stannin [Canis familiaris] ref|XP_001366500.1| PREDICTED: hypothetical protein [Monodelphis domestica]	16	2.21	17	3.98	35	6.64	0	0.85	1.59
profile7	GNL|UG|SSC#S23757442	DN115061	---	1114482 MARC 4PIG Sus scrofa cDNA 5', mRNA sequence	anaphase promoting complex subunit 13 [Homo sapiens] ref|NP_001106705.1| anaphase promoting complex subunit 13 [Bos taurus] ref|XP_851892.1| PREDICTED: similar to anaphase promoting complex subunit 13 isoform 1 [Canis familiaris] ref|XP_864599.1| PREDICTE	281	38.89	229	53.6	367	69.66	0	0.46	0.84
profile7	GNL|UG|SSC#S23757695	DN115314	---	1114753 MARC 4PIG Sus scrofa cDNA 5', mRNA sequence		64	8.86	51	11.94	90	17.08	0	0.43	0.95
profile7	GNL|UG|SSC#S23757906	DN115525	---	1115008 MARC 4PIG Sus scrofa cDNA 3', mRNA sequence		762	105.47	687	160.79	1038	197.03	0	0.61	0.9
profile7	GNL|UG|SSC#S23758088	DN115707	---	1115219 MARC 4PIG Sus scrofa cDNA 5', mRNA sequence		45	6.23	33	7.72	64	12.15	0	0.31	0.96
profile7	GNL|UG|SSC#S23758349	DN115968	---	1115501 MARC 4PIG Sus scrofa cDNA 5', mRNA sequence		42	5.81	45	10.53	69	13.1	0	0.86	1.17
profile7	GNL|UG|SSC#S23760199	DN117818	---	1117521 MARC 4PIG Sus scrofa cDNA 5', mRNA sequence	mCG1027314 [Mus musculus]	95	13.15	78	18.26	125	23.73	0	0.47	0.85
profile7	GNL|UG|SSC#S23762471	DN120090	---	1120077 MARC 4PIG Sus scrofa cDNA 5', mRNA sequence		60	8.3	58	13.58	89	16.89	0	0.71	1.02
profile7	GNL|UG|SSC#S23762568	DN120187	PNAS-5	1120184 MARC 4PIG Sus scrofa cDNA 5', mRNA sequence	PREDICTED: similar to Ly1 antibody reactive homolog [Equus caballus]	153	21.18	143	33.47	248	47.07	0	0.66	1.15
profile7	GNL|UG|SSC#S23762586	DN120205	---	1120203 MARC 4PIG Sus scrofa cDNA 5', mRNA sequence	PREDICTED: similar to AT-rich interactive domain-containing protein 3A (ARID domain-containing protein 3A) (Dead ringer-like protein 1) (Bright) (E2F-binding protein 1) [Bos taurus]	35	4.84	29	6.79	61	11.58	0	0.49	1.26
profile7	GNL|UG|SSC#S23763041	DN120660	ATP5G2	1120695 MARC 4PIG Sus scrofa cDNA 5', mRNA sequence	mitochondrial ATP5G2 [Sus scrofa]	737	102.01	622	145.58	892	169.32	0	0.51	0.73
profile7	GNL|UG|SSC#S23763174	DN120793	---	1120840 MARC 4PIG Sus scrofa cDNA 5', mRNA sequence		18	2.49	35	8.19	81	15.38	0	1.72	2.63
profile7	GNL|UG|SSC#S23764111	DN121730	---	1121872 MARC 4PIG Sus scrofa cDNA 3', mRNA sequence		112	15.5	86	20.13	123	23.35	0	0.38	0.59
profile7	GNL|UG|SSC#S23767117	DN124736	---	1138534 MARC 4PIG Sus scrofa cDNA 5', mRNA sequence	PREDICTED: similar to pleckstrin homology-like domain family A member 2 [Equus caballus]	110	15.23	89	20.83	175	33.22	0	0.45	1.13
profile7	GNL|UG|SSC#S23767247	DN124866	---	1138671 MARC 4PIG Sus scrofa cDNA 5', mRNA sequence	PREDICTED: similar to LOC506073 protein [Equus caballus]	193	26.71	152	35.58	236	44.8	0	0.41	0.75
profile7	GNL|UG|SSC#S23769466	DN127085	---	1141057 MARC 4PIG Sus scrofa cDNA 3', mRNA sequence		4	0.55	6	1.4	23	4.37	0	1.35	2.99
profile7	GNL|UG|SSC#S23775145	DN132764	---	932846 MARC 4PIG Sus scrofa cDNA 5', mRNA sequence		281	38.89	208	48.68	292	55.43	0	0.32	0.51
profile7	GNL|UG|SSC#S23775545	DN133164	---	996613 MARC 4PIG Sus scrofa cDNA 5', mRNA sequence		64	8.86	57	13.34	127	24.11	0	0.59	1.44
profile7	GNL|UG|SSC#S24455924	AY864613	CYCS	Sus scrofa cytochrome c-like protein mRNA, complete cds	cytochrome c, somatic [Bos taurus] ref|NP_001123442.1| cytochrome c, somatic [Sus scrofa] ref|XP_001790370.1| PREDICTED: similar to cytochrome c-like protein [Bos taurus] sp|P62894|CYC_BOVIN RecName: Full=Cytochrome c sp|P62895|CYC_PIG RecName: Full=Cytoc	184	25.47	154	36.04	266	50.49	0	0.5	0.99
profile7	GNL|UG|SSC#S24610008	CR939665	SMARCA5	CR939665 Sus scrofa cDNA library (scaj) Sus scrofa cDNA clone scaj0009.i.06 5prim, mRNA sequence	SWI/SNF-related matrix-associated actin-dependent regulator of chromatin a5 [Bos taurus] gb|AAI53226.1| SMARCA5 protein [Bos taurus]	37	5.12	30	7.02	70	13.29	0	0.46	1.38
profile7	GNL|UG|SSC#S26387597	BW976699	---	BW976699 full-length enriched swine cDNA library, adult intestine Sus scrofa cDNA clone ITT010008C02 5', mRNA sequence		14	1.94	19	4.45	32	6.07	0	1.2	1.65
profile7	GNL|UG|SSC#S26647500	BW978563	---	BW978563 full-length enriched swine cDNA library, adult intestine Sus scrofa cDNA clone ITT010028G07 5', mRNA sequence		85	11.77	70	16.38	112	21.26	0	0.48	0.85
profile7	GNL|UG|SSC#S26710759	AJ946843	---	AJ946843 KN404_1 Sus scrofa cDNA clone C0007737n16 3', mRNA sequence		466	64.5	405	94.79	663	125.85	0	0.56	0.96
profile7	GNL|UG|SSC#S26712023	AJ948107	---	AJ948107 KN404_1 Sus scrofa cDNA clone C0007736e05 5', mRNA sequence		17	2.35	16	3.74	35	6.64	0	0.67	1.5
profile7	GNL|UG|SSC#S26717885	AJ953969	---	AJ953969 KN404_1 Sus scrofa cDNA clone C0007744j02 5', mRNA sequence		312	43.19	232	54.3	346	65.68	0	0.33	0.6
profile7	GNL|UG|SSC#S26719345	AJ955429	---	AJ955429 KN404_1 Sus scrofa cDNA clone C0007742i22 5', mRNA sequence		42	5.81	39	9.13	58	11.01	0	0.65	0.92
profile7	GNL|UG|SSC#S26722488	AJ958572	---	AJ958572 KN404_2 Sus scrofa cDNA clone C0007754d21 5', mRNA sequence	PREDICTED: similar to Arginine methyltransferase 7 CG9882-PA [Equus caballus]	61	8.44	55	12.87	85	16.13	0	0.61	0.93
profile7	GNL|UG|SSC#S26723750	AJ959834	---	AJ959834 KN404_2 Sus scrofa cDNA clone C0007759l15 5', mRNA sequence		85	11.77	66	15.45	115	21.83	0	0.39	0.89
profile7	GNL|UG|SSC#S26724103	AJ960187	---	AJ960187 KN404_2 Sus scrofa cDNA clone C0007753c03 3', mRNA sequence		38	5.26	32	7.49	55	10.44	0	0.51	0.99
profile7	GNL|UG|SSC#S26733997	AJ944979	---	AJ944979 CSEQRAN17 Sus scrofa cDNA clone C0007308g24 5', mRNA sequence	hypothetical protein BRAFLDRAFT_112580 [Branchiostoma floridae]	35	4.84	28	6.55	55	10.44	0	0.44	1.11
profile7	GNL|UG|SSC#S26734679	AJ945661	---	AJ945661 CSEQRAN17 Sus scrofa cDNA clone C0007307j15 5', mRNA sequence		61	8.44	60	14.04	113	21.45	0	0.73	1.35
profile7	GNL|UG|SSC#S27600466	DV225793	---	EST-AR186E08 Porcine Peripheral Blood Cell cDNA library Sus scrofa cDNA clone AR186E08, mRNA sequence		344	47.62	273	63.9	431	81.81	0	0.42	0.78
profile7	GNL|UG|SSC#S27601884	DV227211	XCL1	EST-AR123E06 Porcine Lymph node cDNA library Sus scrofa cDNA clone AR123E06, mRNA sequence	chemokine (C motif) ligand 1 [Sus scrofa] gb|ACE96046.1| chemokine C motif ligand 1 [Sus scrofa]	103	14.26	87	20.36	132	25.06	0	0.51	0.81
profile7	GNL|UG|SSC#S27602037	DV227364	---	EST-AR122C08 Infected Porcine Spleen cDNA library Sus scrofa cDNA clone AR122C08, mRNA sequence		61	8.44	49	11.47	130	24.68	0	0.44	1.55
profile7	GNL|UG|SSC#S27603973	DV229300	---	EST-AR109B06 Porcine Lymph node cDNA library Sus scrofa cDNA clone AR109B06, mRNA sequence		168	23.25	150	35.11	240	45.56	0	0.59	0.97
profile7	GNL|UG|SSC#S29287394	DQ225363	MAPRE1	Sus scrofa microtubule-associated protein RP/EB family member 1 (MAPRE1) mRNA, complete cds	PREDICTED: similar to Microtubule-associated protein RP/EB family member 1 (APC-binding protein EB1) (End-binding protein 1) (EB1) [Canis familiaris]	353	48.86	269	62.96	427	81.05	0	0.37	0.73
profile7	GNL|UG|SSC#S29965835	DQ116782	LOC654408	Sus scrofa DNase X mRNA, complete cds	DNase X [Sus scrofa] sp|Q2QDF0|DNSL1_PIG RecName: Full=Deoxyribonuclease I-like 1; Short=DNase I-like 1; AltName: Full=DNase X; Flags: Precursor gb|AAZ94275.1| DNase X [Sus scrofa]	221	30.59	185	43.3	310	58.84	0	0.5	0.94
profile7	GNL|UG|SSC#S31101771	DY405609	---	1497086 MARC 3PIG Sus scrofa cDNA 5', mRNA sequence	hCG1795094 [Homo sapiens]	325	44.99	260	60.85	453	85.99	0	0.44	0.93
profile7	GNL|UG|SSC#S31102369	DY406207	---	1497778 MARC 3PIG Sus scrofa cDNA 5', mRNA sequence	hypothetical protein Y50E8A.g - Caenorhabditis elegans	253	35.02	208	48.68	303	57.51	0	0.48	0.72
profile7	GNL|UG|SSC#S31114522	DY418360	---	1533483 MARC 3PIG Sus scrofa cDNA 5', mRNA sequence		26	3.6	29	6.79	49	9.3	0	0.92	1.37
profile7	GNL|UG|SSC#S31122434	DY426272	---	1545317 MARC 3PIG Sus scrofa cDNA 5', mRNA sequence		68	9.41	57	13.34	88	16.7	0	0.5	0.83
profile7	GNL|UG|SSC#S31134240	DY438078	---	1574318 MARC 3PIG Sus scrofa cDNA 5', mRNA sequence	selenocysteine lyase, isoform CRA_b [Homo sapiens]	13	1.8	12	2.81	32	6.07	0	0.64	1.75
profile7	GNL|UG|SSC#S31134253	DY438091	---	1574334 MARC 3PIG Sus scrofa cDNA 5', mRNA sequence		169	23.39	130	30.43	211	40.05	0	0.38	0.78
profile7	GNL|UG|SSC#S31542961	DQ380140	LOC733611	Sus scrofa protein phosphatase 1 catalytic subunit alpha isoform mRNA, complete cds	protein phosphatase 1, catalytic subunit, alpha isoform 1 [Homo sapiens] ref|NP_113715.1| protein phosphatase 1, catalytic subunit, alpha [Rattus norvegicus] ref|NP_001030393.1| protein phosphatase 1, catalytic subunit, alpha [Bos taurus] ref|NP_001038024	223	30.87	157	36.75	255	48.4	0	0.25	0.65
profile7	GNL|UG|SSC#S34515795	DB786087	---	DB786087 full-length enriched swine cDNA library, adult adrenal gland Sus scrofa cDNA clone ADR010052A03 5', mRNA sequence	PREDICTED: hypothetical protein, partial [Sus scrofa]	69	9.55	61	14.28	105	19.93	0	0.58	1.06
profile7	GNL|UG|SSC#S34516411	DB786703	---	DB786703 full-length enriched swine cDNA library, adult adrenal gland Sus scrofa cDNA clone ADR010058H03 5', mRNA sequence	PREDICTED: similar to ETHE1 protein [Canis familiaris]	271	37.51	189	44.24	287	54.48	0	0.24	0.54
profile7	GNL|UG|SSC#S34518794	DB796170	---	DB796170 full-length enriched swine cDNA library, adult immature dendritic cell Sus scrofa cDNA clone DCI010074F09 5', mRNA sequence	PREDICTED: similar to monocyte chemoattractant protein-3 [Equus caballus]	30	4.15	34	7.96	88	16.7	0	0.94	2.01
profile7	GNL|UG|SSC#S35164032	AK237327	SBAB-1044B7.2	Sus scrofa mRNA, clone:SPL010024D06, expressed in spleen	MHC class II, DM beta [Sus scrofa] emb|CAN13292.1| major histocompatibility complex, class II, DM beta [Sus scrofa]	883	122.22	977	228.67	1690	320.79	0	0.9	1.39
profile7	GNL|UG|SSC#S35164051	AK237308	---	Sus scrofa mRNA, clone:SPL010023A01, expressed in spleen	PREDICTED: similar to ATPase, H+ transporting, lysosomal accessory protein 1 precursor (predicted) [Equus caballus]	195	26.99	162	37.92	227	43.09	0	0.49	0.67
profile7	GNL|UG|SSC#S35164111	AK237248	LOC100152229	Sus scrofa mRNA, clone:SPL010017A11, expressed in spleen	PREDICTED: similar to MRPL43 protein [Sus scrofa]	350	48.45	269	62.96	394	74.79	0	0.38	0.63
profile7	GNL|UG|SSC#S35164189	AK237169	---	Sus scrofa mRNA, clone:SPL010006H10, expressed in spleen	PREDICTED: similar to Calcium signal-modulating cyclophilin ligand (CAML) [Equus caballus]	102	14.12	72	16.85	115	21.83	0	0.26	0.63
profile7	GNL|UG|SSC#S35164262	AK234077	---	Sus scrofa mRNA, clone:OVR010004D03, expressed in ovary	PREDICTED: similar to Myotubularin related protein 9 [Equus caballus]	134	18.55	105	24.58	144	27.33	0	0.41	0.56
profile7	GNL|UG|SSC#S35164266	AK234073	LOC100153561	Sus scrofa mRNA, clone:OVR010004A02, expressed in ovary	PREDICTED: similar to Sorting nexin-1 isoform 1 [Canis familiaris]	292	40.42	210	49.15	303	57.51	0	0.28	0.51
profile7	GNL|UG|SSC#S35164281	AK234058	---	Sus scrofa mRNA, clone:OVR010001A12, expressed in ovary	CGG triplet repeat binding protein 1 [Homo sapiens] ref|NP_001008391.1| CGG triplet repeat binding protein 1 [Homo sapiens] ref|NP_001099370.1| CGG triplet repeat binding protein 1 [Rattus norvegicus] ref|XP_535549.1| PREDICTED: similar to CGG triplet rep	50	6.92	42	9.83	79	15	0	0.51	1.12
profile7	GNL|UG|SSC#S35164283	AK234056	---	Sus scrofa mRNA, clone:MLN010104G04, expressed in mesenteric lymph node	lymphocyte-activation protein 3 [Sus scrofa] emb|CAL37094.1| lymphocyte activation gene-3 [Sus scrofa]	23	3.18	28	6.55	57	10.82	0	1.04	1.77
profile7	GNL|UG|SSC#S35164284	AK234055	---	Sus scrofa mRNA, clone:OVR010002B01, expressed in ovary	PREDICTED: similar to epsilon subunit of coatomer protein complex isoform c isoform 4 [Canis familiaris]	411	56.89	332	77.71	476	90.35	0	0.45	0.67
profile7	GNL|UG|SSC#S35164366	AK233973	---	Sus scrofa mRNA, clone:MLN010083H02, expressed in mesenteric lymph node	PREDICTED: similar to SH3 domain-binding glutamic acid-rich-like protein [Equus caballus]	508	70.32	401	93.86	579	109.9	0	0.42	0.64
profile7	GNL|UG|SSC#S35164381	AK233958	---	Sus scrofa mRNA, clone:MLN010079G10, expressed in mesenteric lymph node	PREDICTED: similar to Hcp beta-lactamase-like protein C1orf163 [Bos taurus]	8	1.11	9	2.11	20	3.8	0	0.93	1.78
profile7	GNL|UG|SSC#S35164409	AK233932	---	Sus scrofa mRNA, clone:MLN010070B08, expressed in mesenteric lymph node	PREDICTED: 6-pyruvoyltetrahydropterin synthase [Bos taurus]	385	53.29	283	66.24	429	81.43	0	0.31	0.61
profile7	GNL|UG|SSC#S35164442	AK233899	---	Sus scrofa mRNA, clone:MLN010065B05, expressed in mesenteric lymph node	UTP23, small subunit (SSU) processome component, homolog [Bos taurus] ref|XP_001249520.1| PREDICTED: similar to CG17652 CG17652-PA [Bos taurus] sp|Q08DU1|UTP23_BOVIN RecName: Full=rRNA-processing protein UTP23 homolog gb|AAI23566.1| UTP23, small subunit (	169	23.39	141	33	209	39.67	0	0.5	0.76
profile7	GNL|UG|SSC#S35164475	AK233866	---	Sus scrofa mRNA, clone:MLN010055C04, expressed in mesenteric lymph node	indoleamine-pyrrole 2,3 dioxygenase [Ovis aries]	368	50.94	612	143.24	1140	216.39	0	1.49	2.09
profile7	GNL|UG|SSC#S35164489	AK233852	---	Sus scrofa mRNA, clone:MLN010052C01, expressed in mesenteric lymph node	PREDICTED: similar to SNARE protein Ykt6 [Equus caballus]	66	9.14	58	13.58	98	18.6	0	0.57	1.03
profile7	GNL|UG|SSC#S35164499	AK233842	LOC100154627	Sus scrofa mRNA, clone:MLN010050H05, expressed in mesenteric lymph node	PREDICTED: similar to kinesin family member C1 [Sus scrofa]	54	7.47	51	11.94	75	14.24	0	0.68	0.93
profile7	GNL|UG|SSC#S35164519	AK233822	CD3G	Sus scrofa mRNA, clone:MLN010041F08, expressed in mesenteric lymph node	CD3G antigen, gamma polypeptide [Sus scrofa] sp|Q5PXD3|CD3G_PIG RecName: Full=T-cell surface glycoprotein CD3 gamma chain; AltName: Full=T-cell receptor T3 gamma chain; AltName: CD_antigen=CD3g; Flags: Precursor dbj|BAD52265.1| TcR CD3 gamma-chain [Sus sc	131	18.13	94	22	142	26.95	0	0.28	0.57
profile7	GNL|UG|SSC#S35164544	AK233797	CD8A	Sus scrofa mRNA, clone:MLN010032F06, expressed in mesenteric lymph node	CD8 antigen alpha polypeptide [Sus scrofa] gb|AAS01522.2| CD8 antigen alpha protein precursor [Sus scrofa]	123	17.03	95	22.24	233	44.23	0	0.39	1.38
profile7	GNL|UG|SSC#S35164564	AK233777	---	Sus scrofa mRNA, clone:MLN010025G01, expressed in mesenteric lymph node	APC11 anaphase promoting complex subunit 11 isoform 2 [Homo sapiens] ref|NP_001002249.1| APC11 anaphase promoting complex subunit 11 isoform 2 [Homo sapiens] ref|NP_001002247.1| APC11 anaphase promoting complex subunit 11 isoform 2 [Homo sapiens] ref|NP_0	333	46.09	275	64.36	391	74.22	0	0.48	0.69
profile7	GNL|UG|SSC#S35164648	AK240277	---	Sus scrofa mRNA, clone:UTR010049F01, expressed in uterus	PREDICTED: similar to ADP-sugar pyrophosphatase (Nucleoside diphosphate-linked moiety X motif 5) (Nudix motif 5) (YSA1H) isoform 1 [Canis familiaris]	181	25.05	140	32.77	210	39.86	0	0.39	0.67
profile7	GNL|UG|SSC#S35164651	AK240274	---	Sus scrofa mRNA, clone:UTR010049D02, expressed in uterus	PNAS-110 [Homo sapiens]	353	48.86	301	70.45	425	80.67	0	0.53	0.72
profile7	GNL|UG|SSC#S35164653	AK240272	---	Sus scrofa mRNA, clone:UTR010048G08, expressed in uterus	PREDICTED: similar to thymocyte nuclear protein 1 [Equus caballus]	52	7.2	52	12.17	78	14.81	0	0.76	1.04
profile7	GNL|UG|SSC#S35164904	AK233634	---	Sus scrofa mRNA, clone:LVRM10192G01, expressed in liver	PREDICTED: similar to protein kinase D2 isoform 1 [Canis familiaris]	120	16.61	95	22.24	164	31.13	0	0.42	0.91
profile7	GNL|UG|SSC#S35164925	AK233613	---	Sus scrofa mRNA, clone:LVRM10187E10, expressed in liver	RecName: Full=Dehydrogenase/reductase SDR family member on chromosome X; AltName: Full=DHRSXY; Flags: Precursor emb|CAC82170.1| putative oxidoreductase [Homo sapiens] gb|AAH32340.1| Dehydrogenase/reductase (SDR family) X-linked [Homo sapiens] gb|EAW98693.	47	6.51	39	9.13	65	12.34	0	0.49	0.92
profile7	GNL|UG|SSC#S35164960	AK233578	---	Sus scrofa mRNA, clone:LVRM10178A07, expressed in liver		5	0.69	7	1.64	20	3.8	0	1.25	2.46
profile7	GNL|UG|SSC#S35164987	AK237150	LOC100152055	Sus scrofa mRNA, clone:SPL010005A03, expressed in spleen	NADPH oxidase cytosolic protein p40phox [Bison bison]	470	65.06	422	98.77	646	122.62	0	0.6	0.91
profile7	GNL|UG|SSC#S35165001	AK237136	---	Sus scrofa mRNA, clone:SPL010003C11, expressed in spleen	unnamed protein product [Homo sapiens]	102	14.12	85	19.89	123	23.35	0	0.49	0.73
profile7	GNL|UG|SSC#S35165032	AK237105	---	Sus scrofa mRNA, clone:PBL010106D10, expressed in periphral blood mononuclear cell	PREDICTED: similar to Periodic tryptophan protein 1 homolog (Keratinocyte protein IEF SSP 9502) [Canis familiaris]	87	12.04	80	18.72	154	29.23	0	0.64	1.28
profile7	GNL|UG|SSC#S35165057	AK237080	---	Sus scrofa mRNA, clone:PBL010095F11, expressed in periphral blood mononuclear cell	PREDICTED: similar to Yip1 interacting factor homolog B isoform a isoform 1 [Canis familiaris]	134	18.55	101	23.64	161	30.56	0	0.35	0.72
profile7	GNL|UG|SSC#S35165153	AK236983	---	Sus scrofa mRNA, clone:PBL010066C06, expressed in periphral blood mononuclear cell	ubiquitin associated and SH3 domain containing, A [Bos taurus] gb|AAX08713.1| ubiquitin associated and SH3 domain containing, A short form [Bos taurus] gb|ABH06316.1| ubiquitin associated and SH3 domain containing, A short form [Bos taurus]	7	0.97	11	2.57	23	4.37	0	1.41	2.17
profile7	GNL|UG|SSC#S35165200	AK233536	---	Sus scrofa mRNA, clone:LVRM10169E05, expressed in liver	PREDICTED: similar to ORM1-like 3 [Macaca mulatta]	210	29.07	165	38.62	229	43.47	0	0.41	0.58
profile7	GNL|UG|SSC#S35165259	AK233477	ATF4	Sus scrofa mRNA, clone:LVRM10156C01, expressed in liver	activating transcription factor 4 (tax-responsive enhancer element B67) [Sus scrofa] gb|ABK56832.2| cAMP response element-binding protein 2 [Sus scrofa]	110	15.23	85	19.89	143	27.14	0	0.39	0.83
profile7	GNL|UG|SSC#S35165325	AK233411	---	Sus scrofa mRNA, clone:LVRM10142H02, expressed in liver	Tu translation elongation factor, mitochondrial [Bos taurus] sp|P49410|EFTU_BOVIN Elongation factor Tu, mitochondrial precursor (EF-Tu) gb|AAB00500.1| elongation factor Tu gb|AAI20110.1| Tu translation elongation factor, mitochondrial [Bos taurus]	87	12.04	75	17.55	108	20.5	0	0.54	0.77
profile7	GNL|UG|SSC#S35165457	AK240064	LOC100157985	Sus scrofa mRNA, clone:UTR010026D04, expressed in uterus	RecName: Full=Ribonuclease T2	661	91.49	469	109.77	721	136.86	0	0.26	0.58
profile7	GNL|UG|SSC#S35165465	AK240056	---	Sus scrofa mRNA, clone:UTR010025H12, expressed in uterus	nucleoside-diphosphate kinase 3 [Bos taurus] gb|AAI42383.1| NME3 protein [Bos taurus]	265	36.68	198	46.34	296	56.19	0	0.34	0.62
profile7	GNL|UG|SSC#S35165503	AK240018	---	Sus scrofa mRNA, clone:UTR010021F06, expressed in uterus	RecName: Full=PQ-loop repeat-containing protein 2 dbj|BAC38282.1| unnamed protein product [Mus musculus] dbj|BAE33801.1| unnamed protein product [Mus musculus] emb|CAM18542.1| PQ loop repeat containing 2 [Mus musculus]	129	17.86	108	25.28	157	29.8	0	0.5	0.74
profile7	GNL|UG|SSC#S35165548	AK239973	---	Sus scrofa mRNA, clone:UTR010017A02, expressed in uterus	PREDICTED: similar to CG33196-PB [Bos taurus]	1538	212.88	2220	519.6	4012	761.54	0	1.29	1.84
profile7	GNL|UG|SSC#S35165561	AK239960	PCNA	Sus scrofa mRNA, clone:UTR010015F10, expressed in uterus	PREDICTED: similar to proliferating cell nuclear antigen [Canis familiaris]	686	94.95	529	123.81	899	170.64	0	0.38	0.85
profile7	GNL|UG|SSC#S35165645	AK233290	LOC100037957	Sus scrofa mRNA, clone:LVRM10117D10, expressed in liver	F-actin capping protein subunit alpha 1 [Sus scrofa] emb|CAL69435.1| F-actin capping protein subunit alpha 1 [Sus scrofa] gb|ABQ96222.1| F-actin capping protein alpha 1 subunit [Sus scrofa]	1747	241.81	1324	309.89	1878	356.47	0	0.36	0.56
profile7	GNL|UG|SSC#S35165693	AK233242	LOC100157055	Sus scrofa mRNA, clone:LVRM10108H07, expressed in liver	PREDICTED: similar to coenzyme Q5 homolog, methyltransferase [Sus scrofa]	125	17.3	103	24.11	180	34.17	0	0.48	0.98
profile7	GNL|UG|SSC#S35165714	AK233221	---	Sus scrofa mRNA, clone:LVRM10106C05, expressed in liver	mitochondrial ribosomal protein L54 [Bos taurus] sp|Q3MHJ5|RM54_BOVIN RecName: Full=39S ribosomal protein L54, mitochondrial; Short=L54mt; AltName: Full=MRP-L54; Flags: Precursor gb|AAI05216.1| Mitochondrial ribosomal protein L54 [Bos taurus]	129	17.86	96	22.47	143	27.14	0	0.33	0.6
profile7	GNL|UG|SSC#S35165716	AK233219	LOC100154573	Sus scrofa mRNA, clone:LVRM10105C01, expressed in liver	PREDICTED: guanosine monophosphate reductase [Sus scrofa]	126	17.44	105	24.58	228	43.28	0	0.5	1.31
profile7	GNL|UG|SSC#S35165786	AK236945	---	Sus scrofa mRNA, clone:PBL010052H10, expressed in periphral blood mononuclear cell	PREDICTED: similar to Zinc finger and BTB domain-containing protein 32 (Fanconi anemia zinc finger protein) (Testis zinc finger protein) (FANCC-interacting protein) [Equus caballus]	38	5.26	38	8.89	82	15.56	0	0.76	1.56
profile7	GNL|UG|SSC#S35165795	AK236936	---	Sus scrofa mRNA, clone:PBL010051B05, expressed in periphral blood mononuclear cell	PREDICTED: similar to GTPase, IMAP family member 7 [Canis familiaris]	333	46.09	286	66.94	528	100.22	0	0.54	1.12
profile7	GNL|UG|SSC#S35165872	AK236859	---	Sus scrofa mRNA, clone:PBL010026H11, expressed in periphral blood mononuclear cell	PREDICTED: Mov10, Moloney leukemia virus 10, homolog (mouse) [Equus caballus]	207	28.65	181	42.36	284	53.91	0	0.56	0.91
profile7	GNL|UG|SSC#S35165938	AK236793	---	Sus scrofa mRNA, clone:PBL010006G07, expressed in periphral blood mononuclear cell	T-cell receptor gamma chain (V-J-C) [Sus scrofa]	174	24.08	123	28.79	209	39.67	0	0.26	0.72
profile7	GNL|UG|SSC#S35165959	AK236772	---	Sus scrofa mRNA, clone:PBL010002G03, expressed in periphral blood mononuclear cell	PREDICTED: similar to tumor necrosis factor, alpha-induced protein 8 [Macaca mulatta]	444	61.46	320	74.9	466	88.45	0	0.29	0.53
profile7	GNL|UG|SSC#S35166001	AK239912	---	Sus scrofa mRNA, clone:UTR010010D09, expressed in uterus	Rho GTPase activating protein 25 [Bos taurus] gb|AAI05511.1| Rho GTPase activating protein 25 [Bos taurus]	150	20.76	160	37.45	272	51.63	0	0.85	1.31
profile7	GNL|UG|SSC#S35166030	AK239895	---	Sus scrofa mRNA, clone:UTR010008F05, expressed in uterus	nudix-type motif 1 isoform p22 [Homo sapiens] ref|NP_945190.1| nudix-type motif 1 isoform p22 [Homo sapiens] ref|NP_945192.1| nudix-type motif 1 isoform p22 [Homo sapiens] dbj|BAA83793.1| MTH1b (p22), MTH1c (p21), MTH1d (p18) [Homo sapiens] dbj|BAA83795.1	146	20.21	124	29.02	199	37.77	0	0.52	0.9
profile7	GNL|UG|SSC#S35166046	AK239879	---	Sus scrofa mRNA, clone:UTR010007B08, expressed in uterus	toll interacting protein [Bos taurus] gb|AAI23458.1| Toll interacting protein [Bos taurus]	342	47.34	230	53.83	353	67	0	0.19	0.5
profile7	GNL|UG|SSC#S35166142	AK239783	---	Sus scrofa mRNA, clone:THY010204C08, expressed in thymus	PREDICTED: similar to uracil-DNA glycosylase isoform UNG2 isoform 1 [Macaca mulatta]	202	27.96	149	34.87	268	50.87	0	0.32	0.86
profile7	GNL|UG|SSC#S35166147	AK239778	---	Sus scrofa mRNA, clone:THY010204A10, expressed in thymus	PREDICTED: similar to methionyl aminopeptidase 2 isoform 1 [Equus caballus]	449	62.15	318	74.43	479	90.92	0	0.26	0.55
profile7	GNL|UG|SSC#S35166172	AK239753	---	Sus scrofa mRNA, clone:THY010202E01, expressed in thymus	hypothetical protein LOC311800 [Rattus norvegicus] ref|XP_548356.1| PREDICTED: similar to CG32530-PA, isoform A [Canis familiaris] gb|EDL93623.1| similar to hypothetical protein MGC14327 (predicted) [Rattus norvegicus]	85	11.77	75	17.55	110	20.88	0	0.58	0.83
profile7	GNL|UG|SSC#S35166175	AK236766	---	Sus scrofa mRNA, clone:PBL010001H12, expressed in periphral blood mononuclear cell	TcR gamma-chain [Sus scrofa]	142	19.66	101	23.64	193	36.63	0	0.27	0.9
profile7	GNL|UG|SSC#S35166211	AK236730	LMCD1	Sus scrofa mRNA, clone:OVRM10221F03, expressed in ovary	PREDICTED: similar to LIM and cysteine-rich domains protein 1 [Equus caballus]	345	47.75	336	78.64	560	106.3	0	0.72	1.15
profile7	GNL|UG|SSC#S35166290	AK236651	---	Sus scrofa mRNA, clone:OVRM10212A12, expressed in ovary	drebrin-like [Bos taurus] sp|A6H7G2|DBNL_BOVIN RecName: Full=Drebrin-like protein gb|AAI46235.1| MGC166201 protein [Bos taurus] gb|ABS44985.1| drebrin-like [Bos taurus]	406	56.2	292	68.34	477	90.54	0	0.28	0.69
profile7	GNL|UG|SSC#S35166326	AK236615	SLC11A1	Sus scrofa mRNA, clone:OVRM10208E10, expressed in ovary	natural resistance-associated macrophage protein [Sus scrofa] gb|AAF36527.1|AF132037_1 natural resistance-associated macrophage protein [Sus scrofa]	119	16.47	160	37.45	289	54.86	0	1.19	1.74
profile7	GNL|UG|SSC#S35166334	AK236607	TMEM173	Sus scrofa mRNA, clone:OVRM10207F06, expressed in ovary	transmembrane protein 173 [Bos taurus] sp|Q2KI99|TM173_BOVIN RecName: Full=Transmembrane protein 173 gb|AAI12717.1| Transmembrane protein 173 [Bos taurus]	193	26.71	159	37.21	234	44.42	0	0.48	0.73
profile7	GNL|UG|SSC#S35166348	AK236593	---	Sus scrofa mRNA, clone:OVRM10206F12, expressed in ovary	PREDICTED: hypothetical protein [Pan troglodytes]	144	19.93	221	51.73	421	79.91	0	1.38	2
profile7	GNL|UG|SSC#S35166463	AK233073	LOC100154980	Sus scrofa mRNA, clone:LVRM10077H03, expressed in liver	PREDICTED: similar to 3-oxoacyl-[acyl-carrier-protein] synthase, mitochondrial precursor (Beta-ketoacyl-ACP synthase) [Equus caballus]	57	7.89	49	11.47	79	15	0	0.54	0.93
profile7	GNL|UG|SSC#S35166547	AK232989	G6PC	Sus scrofa mRNA, clone:LVRM10063F05, expressed in liver	glucose-6-phosphatase, catalytic subunit [Sus scrofa] gb|ABY21261.1| glucose-6-phosphatase catalytic subunit [Sus scrofa]	26	3.6	23	5.38	49	9.3	0	0.58	1.37
profile7	GNL|UG|SSC#S35166598	AK239727	---	Sus scrofa mRNA, clone:THY010126B07, expressed in thymus	PREDICTED: hypothetical protein [Pan troglodytes]	318	44.02	231	54.07	345	65.49	0	0.3	0.57
profile7	GNL|UG|SSC#S35166605	AK239720	---	Sus scrofa mRNA, clone:THY010125G12, expressed in thymus	PREDICTED: similar to lymphocyte-specific protein 1 isoform 1 [Canis familiaris]	200	27.68	132	30.89	207	39.29	0	0.16	0.51
profile7	GNL|UG|SSC#S35166632	AK239693	CD74	Sus scrofa mRNA, clone:THY010124C08, expressed in thymus	CD74 antigen [Sus scrofa] dbj|BAD06312.1| CD74 antigen [Sus scrofa]	6858	949.26	5452	1276.06	8008	1520.04	0	0.43	0.68
profile7	GNL|UG|SSC#S35166665	AK239660	---	Sus scrofa mRNA, clone:THY010120D09, expressed in thymus	Unknown (protein for IMAGE:6921650) [Rattus norvegicus]	196	27.13	149	34.87	223	42.33	0	0.36	0.64
profile7	GNL|UG|SSC#S35166668	AK239657	---	Sus scrofa mRNA, clone:THY010120C07, expressed in thymus	PREDICTED: similar to interleukin 17 receptor precursor [Canis familiaris]	330	45.68	301	70.45	454	86.18	0	0.63	0.92
profile7	GNL|UG|SSC#S35166768	AK239557	---	Sus scrofa mRNA, clone:THY010112D06, expressed in thymus	PREDICTED: MutL protein homolog 1 [Bos taurus]	42	5.81	45	10.53	69	13.1	0	0.86	1.17
profile7	GNL|UG|SSC#S35166773	AK239552	B2M	Sus scrofa mRNA, clone:THY010112E06, expressed in thymus	beta-2-microglobulin [Sus scrofa] sp|Q07717|B2MG_PIG RecName: Full=Beta-2-microglobulin; AltName: Full=Lactollin; Flags: Precursor gb|AAA16252.1| beta 2-microglobulin dbj|BAG32341.1| beta 2-microglobulin [Sus scrofa]	15334	2122.47	13077	3060.71	20106	3816.43	0	0.53	0.85
profile7	GNL|UG|SSC#S35166782	AK239551	---	Sus scrofa mRNA, clone:THY010112C04, expressed in thymus	PREDICTED: similar to Regulator of G-protein signaling 19 (RGS19) (G-alpha-interacting protein) (GAIP protein) [Macaca mulatta]	903	124.99	641	150.03	942	178.81	0	0.26	0.52
profile7	GNL|UG|SSC#S35166844	AK239489	---	Sus scrofa mRNA, clone:THY010107E03, expressed in thymus	protein phosphatase 1 regulatory inhibitor subunit 8 isoform alpha [Homo sapiens] ref|XP_544466.2| PREDICTED: similar to protein phosphatase 1 regulatory inhibitor subunit 8 isoform alpha isoform 1 [Canis familiaris] ref|XP_001112323.1| PREDICTED: similar	264	36.54	182	42.6	284	53.91	0	0.22	0.56
profile7	GNL|UG|SSC#S35166877	AK239456	---	Sus scrofa mRNA, clone:THY010105C07, expressed in thymus	PREDICTED: similar to Thioredoxin domain-containing protein 15 [Bos taurus]	436	60.35	421	98.54	631	119.77	0	0.71	0.99
profile7	GNL|UG|SSC#S35166889	AK239444	LOC100157614	Sus scrofa mRNA, clone:THY010104C04, expressed in thymus	PREDICTED: similar to LOC507590 protein isoform 1 [Sus scrofa] ref|XP_001928334.1| PREDICTED: similar to LOC507590 protein isoform 2 [Sus scrofa]	162	22.42	125	29.26	175	33.22	0	0.38	0.57
profile7	GNL|UG|SSC#S35167012	AK232932	---	Sus scrofa mRNA, clone:LVRM10052C02, expressed in liver	G protein-coupled bile acid receptor 1 [Bos taurus] sp|Q862A9|GPBAR_BOVIN RecName: Full=G-protein coupled bile acid receptor 1 dbj|BAC55234.1| G protein-coupled receptor [Bos taurus] gb|AAI22825.1| G protein-coupled bile acid receptor 1 [Bos taurus]	50	6.92	66	15.45	112	21.26	0	1.16	1.62
profile7	GNL|UG|SSC#S35167093	AK232851	LOC100152215	Sus scrofa mRNA, clone:LVRM10039F10, expressed in liver	PREDICTED: similar to LOC513497 protein [Sus scrofa]	276	38.2	234	54.77	372	70.61	0	0.52	0.89
profile7	GNL|UG|SSC#S35167181	AK236563	---	Sus scrofa mRNA, clone:OVRM10203C11, expressed in ovary	PREDICTED: similar to Lymphocyte cytosolic protein 2 (SH2 domain-containing leukocyte protein of 76 kDa) (SLP-76 tyrosine phosphoprotein) (SLP76) isoform 2 [Equus caballus]	460	63.67	383	89.64	613	116.36	0	0.49	0.87
profile7	GNL|UG|SSC#S35167380	AK232764	---	Sus scrofa mRNA, clone:LVRM10022C01, expressed in liver		198	27.41	140	32.77	217	41.19	0	0.26	0.59
profile7	GNL|UG|SSC#S35167413	AK232731	---	Sus scrofa mRNA, clone:LVRM10015E08, expressed in liver	D site of albumin promoter binding protein [Ovis aries]	26	3.6	31	7.26	68	12.91	0	1.01	1.84
profile7	GNL|UG|SSC#S35167421	AK230628	---	Sus scrofa mRNA, clone:AMP010018D08, expressed in alveolar macrophage	PREDICTED: similar to egf-like module containing, mucin-like, hormone receptor-like sequence 1 [Bos taurus]	2288	316.7	2003	468.81	3379	641.39	0	0.57	1.02
profile7	GNL|UG|SSC#S35167432	AK230617	---	Sus scrofa mRNA, clone:AMP010017E05, expressed in alveolar macrophage	RecName: Full=Endoplasmic reticulum-Golgi intermediate compartment protein 2	282	39.03	210	49.15	294	55.81	0	0.33	0.52
profile7	GNL|UG|SSC#S35167456	AK230592	---	Sus scrofa mRNA, clone:AMP010013H01, expressed in alveolar macrophage	hematopoietic cell-specific Lyn substrate 1 [Bos taurus] gb|AAI03356.1| Hematopoietic cell-specific Lyn substrate 1 [Bos taurus]	77	10.66	62	14.51	128	24.3	0	0.44	1.19
profile7	GNL|UG|SSC#S35167460	AK230588	GPNMB	Sus scrofa mRNA, clone:AMP010012H09, expressed in alveolar macrophage	glycoprotein (transmembrane) nmb [Sus scrofa] dbj|BAF62311.1| glycoprotein NMB [Sus scrofa]	1564	216.48	1263	295.61	1883	357.42	0	0.45	0.72
profile7	GNL|UG|SSC#S35167468	AK230580	---	Sus scrofa mRNA, clone:AMP010011F08, expressed in alveolar macrophage	synaptojanin 2 binding protein [Homo sapiens] sp|P57105|SYJ2B_HUMAN RecName: Full=Synaptojanin-2-binding protein; AltName: Full=Mitochondrial outer membrane protein 25 gb|AAH07704.1| Synaptojanin 2 binding protein [Homo sapiens] gb|AAT01566.1| activin rec	89	12.32	75	17.55	109	20.69	0	0.51	0.75
profile7	GNL|UG|SSC#S35167472	AK230576	MDH1	Sus scrofa mRNA, clone:AMP010011D11, expressed in alveolar macrophage	cytosolic malate dehydrogenase [Sus scrofa] sp|P11708|MDHC_PIG RecName: Full=Malate dehydrogenase, cytoplasmic; AltName: Full=Cytosolic malate dehydrogenase gb|AAC48610.1| cytosolic malate dehydrogenase	557	77.1	453	106.03	676	128.32	0	0.46	0.73
profile7	GNL|UG|SSC#S35167553	AK230495	---	Sus scrofa mRNA, clone:AMP010002F10, expressed in alveolar macrophage	unnamed protein product [Mus musculus]	273	37.79	211	49.39	330	62.64	0	0.39	0.73
profile7	GNL|UG|SSC#S35167565	AK230483	SLA-DQA1	Sus scrofa mRNA, clone:AMP010001H11, expressed in alveolar macrophage	MHC class II antigen [Sus scrofa]	65	9	111	25.98	492	93.39	0	1.53	3.38
profile7	GNL|UG|SSC#S35167631	AK239301	---	Sus scrofa mRNA, clone:THY010090C06, expressed in thymus	PREDICTED: ribonuclease H2, subunit B [Bos taurus]	3	0.42	5	1.17	14	2.66	0	1.48	2.66
profile7	GNL|UG|SSC#S35167642	AK239290	---	Sus scrofa mRNA, clone:THY010089B12, expressed in thymus	ribosome associated membrane protein RAMP4 [Rattus norvegicus]	1416	196	1228	287.42	1743	330.85	0	0.55	0.76
profile7	GNL|UG|SSC#S35167655	AK239277	---	Sus scrofa mRNA, clone:THY010088C08, expressed in thymus	PREDICTED: similar to LIMD2 protein [Equus caballus]	112	15.5	124	29.02	211	40.05	0	0.9	1.37
profile7	GNL|UG|SSC#S35167670	AK239262	---	Sus scrofa mRNA, clone:THY010087C12, expressed in thymus	PREDICTED: similar to chromosome 2 open reading frame 7 [Canis familiaris]	80	11.07	80	18.72	132	25.06	0	0.76	1.18
profile7	GNL|UG|SSC#S35167731	AK239201	---	Sus scrofa mRNA, clone:THY010074D05, expressed in thymus	PREDICTED: similar to DCN1, defective in cullin neddylation 1, domain containing 5 [Pan troglodytes]	151	20.9	115	26.92	159	30.18	0	0.37	0.53
profile7	GNL|UG|SSC#S35167770	AK239162	---	Sus scrofa mRNA, clone:THY010069D05, expressed in thymus	PREDICTED: hypothetical protein isoform 2 [Pan troglodytes]	165	22.84	149	34.87	219	41.57	0	0.61	0.86
profile7	GNL|UG|SSC#S35167810	AK236336	ATP6V1H	Sus scrofa mRNA, clone:OVRM10182H03, expressed in ovary	ATPase, H+ transporting, lysosomal 50/57kDa, V1 subunit H [Sus scrofa] emb|CAB39533.1| 54 kDa vacuolar H(+)-ATPase subunit [Sus scrofa]	96	13.29	74	17.32	118	22.4	0	0.38	0.75
profile7	GNL|UG|SSC#S35167812	AK236334	SBAB-707F1.7	Sus scrofa mRNA, clone:OVRM10182G02, expressed in ovary	RD RNA binding protein [Sus scrofa] emb|CAN87695.1| RD RNA binding protein [Sus scrofa]	85	11.77	87	20.36	138	26.19	0	0.79	1.15
profile7	GNL|UG|SSC#S35167853	AK236293	ACADM	Sus scrofa mRNA, clone:OVRM10173G02, expressed in ovary	Medium-chain specific acyl-CoA dehydrogenase, mitochondrial precursor (MCAD) gb|AAW30430.1| medium-chain acyl-coA dehydrogenase [Sus scrofa]	320	44.29	268	62.73	386	73.27	0	0.5	0.73
profile7	GNL|UG|SSC#S35167880	AK236266	LOC100152740	Sus scrofa mRNA, clone:OVRM10170E04, expressed in ovary	PREDICTED: hypothetical protein [Sus scrofa]	745	103.12	629	147.22	906	171.97	0	0.51	0.74
profile7	GNL|UG|SSC#S35167995	AK232156	---	Sus scrofa mRNA, clone:LNG010092E04, expressed in lung	Down syndrome critical region gene 2 [synthetic construct] gb|AAX43018.1| Down syndrome critical region gene 2 [synthetic construct]	97	13.43	83	19.43	133	25.25	0	0.53	0.91
profile7	GNL|UG|SSC#S35168008	AK239146	---	Sus scrofa mRNA, clone:THY010067F01, expressed in thymus	PREDICTED: similar to H1 histone family, member X [Bos taurus]	212	29.34	159	37.21	251	47.64	0	0.34	0.7
profile7	GNL|UG|SSC#S35168059	AK239095	---	Sus scrofa mRNA, clone:THY010063B04, expressed in thymus	PREDICTED: similar to poly(A)-specific ribonuclease (deadenylation nuclease) isoform 1 [Canis familiaris]	335	46.37	285	66.71	430	81.62	0	0.52	0.82
profile7	GNL|UG|SSC#S35168083	AK239071	LOC100151967	Sus scrofa mRNA, clone:THY010060H01, expressed in thymus	KIAA0101 [Homo sapiens]	342	47.34	246	57.58	449	85.23	0	0.28	0.85
profile7	GNL|UG|SSC#S35168088	AK239066	PLK1	Sus scrofa mRNA, clone:THY010060E06, expressed in thymus	unnamed protein product [Homo sapiens]	38	5.26	28	6.55	58	11.01	0	0.32	1.07
profile7	GNL|UG|SSC#S35168099	AK239055	---	Sus scrofa mRNA, clone:THY010059F11, expressed in thymus		83	11.49	69	16.15	101	19.17	0	0.49	0.74
profile7	GNL|UG|SSC#S35168275	AK236093	---	Sus scrofa mRNA, clone:OVRM10151H06, expressed in ovary	PREDICTED: similar to GIY-YIG domain containing 2 isoform 1 isoform 1 [Canis familiaris]	70	9.69	77	18.02	126	23.92	0	0.9	1.3
profile7	GNL|UG|SSC#S35168304	AK236064	LOC100153860	Sus scrofa mRNA, clone:OVRM10149E06, expressed in ovary	PREDICTED: similar to mitochondrial ribosomal protein S31 isoform 1 [Sus scrofa]	205	28.38	200	46.81	321	60.93	0	0.72	1.1
profile7	GNL|UG|SSC#S35168449	AK232674	GUSB	Sus scrofa mRNA, clone:LVRM10002E02, expressed in liver	glucuronidase, beta [Sus scrofa] sp|Q4FAT7|BGLR_PIG RecName: Full=Beta-glucuronidase; Flags: Precursor gb|AAZ03639.1| beta-glucuronidase [Sus scrofa]	127	17.58	115	26.92	202	38.34	0	0.61	1.12
profile7	GNL|UG|SSC#S35168481	AK232642	---	Sus scrofa mRNA, clone:LVR010104C09, expressed in liver	gasdermin D [Bos taurus] gb|AAI13263.1| Gasdermin D [Bos taurus] gb|ABG81490.1| gasdermin domain containing 1 [Bos taurus]	172	23.81	211	49.39	395	74.98	0	1.05	1.65
profile7	GNL|UG|SSC#S35168495	AK232628	LOC100158122	Sus scrofa mRNA, clone:LVR010102B07, expressed in liver	PREDICTED: similar to Mitochondrial ribosomal protein S22 [Equus caballus]	76	10.52	57	13.34	121	22.97	0	0.34	1.13
profile7	GNL|UG|SSC#S35168517	AK232606	---	Sus scrofa mRNA, clone:LVR010098E04, expressed in liver	PREDICTED: similar to Protein C14orf133 homolog [Canis familiaris]	47	6.51	53	12.4	88	16.7	0	0.93	1.36
profile7	GNL|UG|SSC#S35168607	AK238944	---	Sus scrofa mRNA, clone:THY010050B04, expressed in thymus	CCR4-NOT transcription complex, subunit 10 [Bos taurus] sp|A4IFB6|CNOTA_BOVIN RecName: Full=CCR4-NOT transcription complex subunit 10 gb|AAI34502.1| CNOT10 protein [Bos taurus]	43	5.95	37	8.66	77	14.62	0	0.54	1.3
profile7	GNL|UG|SSC#S35168633	AK238918	CD3E	Sus scrofa mRNA, clone:THY010047D10, expressed in thymus	CD3 epsilon chain [Sus scrofa]	300	41.52	230	53.83	332	63.02	0	0.37	0.6
profile7	GNL|UG|SSC#S35168701	AK238850	---	Sus scrofa mRNA, clone:THY010037B05, expressed in thymus		105	14.53	97	22.7	146	27.71	0	0.64	0.93
profile7	GNL|UG|SSC#S35168704	AK238847	---	Sus scrofa mRNA, clone:THY010036E03, expressed in thymus	PREDICTED: F-box and leucine-rich repeat protein 11 [Equus caballus]	90	12.46	87	20.36	132	25.06	0	0.71	1.01
profile7	GNL|UG|SSC#S35168705	AK238846	PTBP1	Sus scrofa mRNA, clone:THY010036D12, expressed in thymus	PREDICTED: similar to polypyrimidine tract-binding protein 1 isoform a isoform 1 [Canis familiaris]	457	63.26	367	85.9	546	103.64	0	0.44	0.71
profile7	GNL|UG|SSC#S35168735	AK238816	---	Sus scrofa mRNA, clone:THY010034B03, expressed in thymus	PREDICTED: similar to LRRG00133 [Equus caballus]	70	9.69	66	15.45	111	21.07	0	0.67	1.12
profile7	GNL|UG|SSC#S35168773	AK238783	---	Sus scrofa mRNA, clone:THY010030A05, expressed in thymus	PREDICTED: similar to linker for activation of T cells [Equus caballus]	159	22.01	121	28.32	207	39.29	0	0.36	0.84
profile7	GNL|UG|SSC#S35168946	AK235919	---	Sus scrofa mRNA, clone:OVRM10125E03, expressed in ovary	RecName: Full=Coiled-coil domain-containing protein 71	72	9.97	59	13.81	117	22.21	0	0.47	1.16
profile7	GNL|UG|SSC#S35169041	AK235871	---	Sus scrofa mRNA, clone:OVRM10121F01, expressed in ovary	small nuclear ribonucleoprotein polypeptide B/B' isoform B [Homo sapiens] ref|NP_599185.1| small nuclear ribonucleoprotein polypeptide B [Rattus norvegicus] ref|XP_542930.2| PREDICTED: similar to Small nuclear ribonucleoprotein associated protein B (snRNP	783	108.38	612	143.24	836	158.69	0	0.4	0.55
profile7	GNL|UG|SSC#S35169098	AK235815	---	Sus scrofa mRNA, clone:OVRM10118A01, expressed in ovary	coactosin-like 1 [Bos taurus] sp|Q2HJ57|COTL1_BOVIN RecName: Full=Coactosin-like protein gb|AAI13302.1| Coactosin-like 1 (Dictyostelium) [Bos taurus]	545	75.44	425	99.47	645	122.43	0	0.4	0.7
profile7	GNL|UG|SSC#S35169122	AK235791	---	Sus scrofa mRNA, clone:OVRM10115E09, expressed in ovary	PREDICTED: similar to F-box/LRR-repeat protein 12 (F-box and leucine-rich repeat protein 12) (F-box protein FBL12) [Canis familiaris]	88	12.18	67	15.68	103	19.55	0	0.36	0.68
profile7	GNL|UG|SSC#S35169178	AK232491	---	Sus scrofa mRNA, clone:LVR010053H05, expressed in liver	PREDICTED: similar to Pyridoxine-5-phosphate oxidase (Pyridoxamine-phosphate oxidase) [Canis familiaris]	61	8.44	52	12.17	85	16.13	0	0.53	0.93
profile7	GNL|UG|SSC#S35169237	AK232432	IRF1	Sus scrofa mRNA, clone:LVR010045G08, expressed in liver	interferon regulatory factor 1 [Sus scrofa] sp|A0FIN4|IRF1_PIG RecName: Full=Interferon regulatory factor 1; Short=IRF-1 gb|ABJ98327.1| interferon regulatory factor-1 [Sus scrofa]	842	116.55	771	180.45	1625	308.45	0	0.63	1.4
profile7	GNL|UG|SSC#S35169246	AK232423	---	Sus scrofa mRNA, clone:LVR010043A08, expressed in liver	ubiquitin-conjugating enzyme E2D 4 (putative) [Homo sapiens] ref|XP_001096263.1| PREDICTED: similar to ubiquitin-conjugating enzyme E2D 4 (putative) [Macaca mulatta] ref|XP_001135740.1| PREDICTED: ubiquitin-conjugating enzyme E2D 4 (putative) isoform 3 [P	130	17.99	87	20.36	150	28.47	0	0.18	0.66
profile7	GNL|UG|SSC#S35169440	AK238664	---	Sus scrofa mRNA, clone:THY010015B05, expressed in thymus	programmed cell death 1 [Bos taurus] gb|AAI23855.1| PDCD1 protein [Bos taurus]	19	2.63	23	5.38	39	7.4	0	1.03	1.49
profile7	GNL|UG|SSC#S35169462	AK238642	---	Sus scrofa mRNA, clone:THY010012G06, expressed in thymus	PREDICTED: similar to granzyme H isoform 1 [Sus scrofa]	116	16.06	149	34.87	271	51.44	0	1.12	1.68
profile7	GNL|UG|SSC#S35169467	AK238637	HNRNPA1	Sus scrofa mRNA, clone:THY010011A09, expressed in thymus	mCG15678, isoform CRA_c [Mus musculus]	756	104.64	677	158.45	1149	218.1	0	0.6	1.06
profile7	GNL|UG|SSC#S35169513	AK238591	---	Sus scrofa mRNA, clone:THY010002H05, expressed in thymus	unnamed protein product [Homo sapiens]	182	25.19	140	32.77	195	37.01	0	0.38	0.56
profile7	GNL|UG|SSC#S35169565	AK235753	---	Sus scrofa mRNA, clone:OVRM10111F12, expressed in ovary	PREDICTED: hypothetical protein, partial [Sus scrofa]	56	7.75	50	11.7	72	13.67	0	0.59	0.82
profile7	GNL|UG|SSC#S35169697	AK235621	BYS1	Sus scrofa mRNA, clone:OVRM10098H02, expressed in ovary	bystin [Sus scrofa] gb|ABU40181.1| bystin-like [Sus scrofa]	120	16.61	90	21.06	144	27.33	0	0.34	0.72
profile7	GNL|UG|SSC#S35169715	AK235603	VDAC1	Sus scrofa mRNA, clone:OVRM10097A03, expressed in ovary	Vdac1 protein [Rattus norvegicus]	309	42.77	233	54.53	326	61.88	0	0.35	0.53
profile7	GNL|UG|SSC#S35169791	AK232283	---	Sus scrofa mRNA, clone:LVR010012A06, expressed in liver	PREDICTED: hypothetical protein [Pan troglodytes]	94	13.01	70	16.38	108	20.5	0	0.33	0.66
profile7	GNL|UG|SSC#S35169803	AK232271	---	Sus scrofa mRNA, clone:LVR010010D04, expressed in liver	prohibitin 2 [Bos taurus] sp|Q2HJ97|PHB2_BOVIN RecName: Full=Prohibitin-2 gb|AAI13242.1| Prohibitin 2 [Bos taurus]	137	18.96	107	25.04	166	31.51	0	0.4	0.73
profile7	GNL|UG|SSC#S35169849	AK232225	---	Sus scrofa mRNA, clone:LNG010107C01, expressed in lung	PREDICTED: similar to sphingomyelin phosphodiesterase 1, acid lysosomal [Equus caballus]	267	36.96	228	53.36	337	63.97	0	0.53	0.79
profile7	GNL|UG|SSC#S35169939	AK232134	---	Sus scrofa mRNA, clone:LNG010085E08, expressed in lung	PREDICTED: proteasome 26S ATPase subunit 3 [Pan troglodytes]	275	38.06	238	55.7	350	66.44	0	0.55	0.8
profile7	GNL|UG|SSC#S35169955	AK238544	---	Sus scrofa mRNA, clone:TES010062E11, expressed in testis	ferritin, light polypeptide [Canis lupus familiaris] sp|Q53VB8|FRIL_CANFA Ferritin light chain (Ferritin L subunit) dbj|BAD96177.1| ferritin L subunit [Canis familiaris] dbj|BAD96178.1| ferritin L subunit [Canis familiaris] dbj|BAD96179.1| ferritin L subu	3413	472.41	2480	580.45	3550	673.84	0	0.3	0.51
profile7	GNL|UG|SSC#S35169964	AK238535	---	Sus scrofa mRNA, clone:TES010059F03, expressed in testis	PREDICTED: TR4 orphan receptor associated protein TRA16 isoform 2 [Pan troglodytes]	24	3.32	20	4.68	40	7.59	0	0.5	1.19
profile7	GNL|UG|SSC#S35169965	AK238534	LOC100153742	Sus scrofa mRNA, clone:TES010059C04, expressed in testis	PREDICTED: similar to Peroxisomal biogenesis factor 11B [Sus scrofa]	69	9.55	55	12.87	90	17.08	0	0.43	0.84
profile7	GNL|UG|SSC#S35170010	AK238489	---	Sus scrofa mRNA, clone:TES010040G05, expressed in testis	NADH dehydrogenase (ubiquinone) flavoprotein 3, 10kDa [Homo sapiens]	155	21.45	118	27.62	161	30.56	0	0.36	0.51
profile7	GNL|UG|SSC#S35170041	AK232078	---	Sus scrofa mRNA, clone:LNG010075G10, expressed in lung		80	11.07	74	17.32	113	21.45	0	0.65	0.95
profile7	GNL|UG|SSC#S35170114	AK232004	---	Sus scrofa mRNA, clone:LNG010063F02, expressed in lung	PREDICTED: similar to Uncharacterized protein C3orf19 homolog [Equus caballus]	49	6.78	42	9.83	65	12.34	0	0.54	0.86
profile7	GNL|UG|SSC#S35170154	AK231964	---	Sus scrofa mRNA, clone:LNG010058F03, expressed in lung	PREDICTED: similar to coiled-coil domain containing 44 [Bos taurus]	36	4.98	33	7.72	51	9.68	0	0.63	0.96
profile7	GNL|UG|SSC#S35170159	AK231959	---	Sus scrofa mRNA, clone:LNG010058B11, expressed in lung	cysteine-rich protein 2 [Bos taurus] sp|Q0VFX8|CRIP2_BOVIN RecName: Full=Cysteine-rich protein 2 gb|AAI18324.1| Cysteine-rich protein 2 [Bos taurus]	840	116.27	636	148.86	898	170.45	0	0.36	0.55
profile7	GNL|UG|SSC#S35170168	AK231950	---	Sus scrofa mRNA, clone:LNG010057C02, expressed in lung	PREDICTED: similar to FKSG26 protein isoform 1 [Canis familiaris]	136	18.82	99	23.17	149	28.28	0	0.3	0.59
profile7	GNL|UG|SSC#S35170316	AK235545	---	Sus scrofa mRNA, clone:OVRM10092C10, expressed in ovary	PREDICTED: similar to microtubule associated serine/threonine kinase 2 [Canis familiaris]	77	10.66	57	13.34	99	18.79	0	0.32	0.82
profile7	GNL|UG|SSC#S35170371	AK235490	LOC100154160	Sus scrofa mRNA, clone:OVRM10087A03, expressed in ovary	PREDICTED: similar to phosphoserine aminotransferase isoform 1 [Sus scrofa]	81	11.21	105	24.58	206	39.1	0	1.13	1.8
profile7	GNL|UG|SSC#S35170378	AK235483	---	Sus scrofa mRNA, clone:OVRM10086C09, expressed in ovary	PREDICTED: minichromosome maintenance complex component 2 [Equus caballus]	118	16.33	81	18.96	140	26.57	0	0.22	0.7
profile7	GNL|UG|SSC#S35170392	AK235469	---	Sus scrofa mRNA, clone:OVRM10085B11, expressed in ovary	PREDICTED: similar to GDP-L-fucose synthetase (Protein FX) (Red cell NADP(H)-binding protein) (GDP-4-keto-6-deoxy-D-mannose-3,5-epimerase-4-reductase) [Equus caballus]	109	15.09	91	21.3	139	26.38	0	0.5	0.81
profile7	GNL|UG|SSC#S35170400	AK235461	Scarb2	Sus scrofa mRNA, clone:OVRM10084F02, expressed in ovary		411	56.89	375	87.77	730	138.57	0	0.63	1.28
profile7	GNL|UG|SSC#S35170415	AK235446	LOC100153701	Sus scrofa mRNA, clone:OVRM10082H02, expressed in ovary	LanC lantibiotic synthetase component C-like 1 (bacterial), isoform CRA_b [Homo sapiens] gb|EAW70491.1| LanC lantibiotic synthetase component C-like 1 (bacterial), isoform CRA_b [Homo sapiens]	124	17.16	132	30.89	209	39.67	0	0.85	1.21
profile7	GNL|UG|SSC#S35170418	AK235443	---	Sus scrofa mRNA, clone:OVRM10082B03, expressed in ovary	PREDICTED: similar to guanine nucleotide binding protein (G protein), gamma 11 [Canis familiaris] gb|ACI49699.1| guanine nucleotide binding protein gamma 11 [Ovis aries]	1307	180.91	1083	253.48	1768	335.59	0	0.49	0.89
profile7	GNL|UG|SSC#S35170442	AK235419	---	Sus scrofa mRNA, clone:OVRM10079G02, expressed in ovary	PREDICTED: similar to NADH dehydrogenase (ubiquinone) 42 kDa subunit [Equus caballus]	67	9.27	60	14.04	90	17.08	0	0.6	0.88
profile7	GNL|UG|SSC#S35170447	AK235414	---	Sus scrofa mRNA, clone:OVRM10078F11, expressed in ovary	PREDICTED: similar to heterogeneous nuclear ribonucleoprotein D isoform b isoform 1 [Canis familiaris]	482	66.72	334	78.17	535	101.55	0	0.23	0.61
profile7	GNL|UG|SSC#S35170479	AK235382	QIL1	Sus scrofa mRNA, clone:OVRM10075B07, expressed in ovary	QIL1 protein [Sus scrofa] sp|A1XQR7|QIL1_PIG Protein QIL1 gb|ABK55623.1| QIL1 [Sus scrofa]	174	24.08	156	36.51	237	44.99	0	0.6	0.9
profile7	GNL|UG|SSC#S35170501	AK232116	---	Sus scrofa mRNA, clone:LNG010081E07, expressed in lung	LIM and calponin homology domains 1 isoform c [Homo sapiens]	65	9	51	11.94	84	15.94	0	0.41	0.82
profile7	GNL|UG|SSC#S35170611	AK231904	LOC100157972	Sus scrofa mRNA, clone:LNG010044C11, expressed in lung	PREDICTED: peptidylprolyl isomerase (cyclophilin)-like 2 [Sus scrofa]	66	9.14	50	11.7	84	15.94	0	0.36	0.8
profile7	GNL|UG|SSC#S35170622	AK231893	ADSL	Sus scrofa mRNA, clone:LNG010043C07, expressed in lung	adenylosuccinate lyase [Sus scrofa] gb|ACF04801.1| adenylosuccinate lyase [Sus scrofa]	635	87.89	517	121.01	753	142.93	0	0.46	0.7
profile7	GNL|UG|SSC#S35170629	AK231886	---	Sus scrofa mRNA, clone:LNG010042C12, expressed in lung	PREDICTED: similar to Transcriptional activator protein Pur-alpha (Purine-rich single-stranded DNA-binding protein alpha) [Bos taurus]	98	13.56	74	17.32	115	21.83	0	0.35	0.69
profile7	GNL|UG|SSC#S35170643	AK231872	LOC100156112	Sus scrofa mRNA, clone:LNG010036A11, expressed in lung	vacuolar H+ ATPase E1 [Bos taurus] sp|P11019|VATE1_BOVIN RecName: Full=V-type proton ATPase subunit E 1; Short=V-ATPase subunit E 1; AltName: Full=Vacuolar proton pump subunit E 1; AltName: Full=V-ATPase 31 kDa subunit; Short=P31 gb|AAA30562.1| H+ ATPase	311	43.05	279	65.3	430	81.62	0	0.6	0.92
profile7	GNL|UG|SSC#S35170742	AK238286	---	Sus scrofa mRNA, clone:TCH010075F01, expressed in trachea	malic enzyme 3, NADP(+)-dependent, mitochondrial, isoform CRA_a [Homo sapiens]	103	14.26	76	17.79	127	24.11	0	0.32	0.76
profile7	GNL|UG|SSC#S35170782	AK238246	---	Sus scrofa mRNA, clone:TCH010067D03, expressed in trachea	WDR26 protein [Homo sapiens]	180	24.91	131	30.66	205	38.91	0	0.3	0.64
profile7	GNL|UG|SSC#S35170834	AK238194	---	Sus scrofa mRNA, clone:TCH010060E07, expressed in trachea	cysteine-rich with EGF-like domains 2 [Bos taurus] sp|Q2KIT5|CREL2_BOVIN RecName: Full=Cysteine-rich with EGF-like domain protein 2; Flags: Precursor gb|AAI12518.1| Cysteine-rich with EGF-like domains 2 [Bos taurus]	279	38.62	231	54.07	343	65.11	0	0.49	0.75
profile7	GNL|UG|SSC#S35170888	AK235354	---	Sus scrofa mRNA, clone:OVRM10072B01, expressed in ovary	PREDICTED: microspherule protein 1 [Pan troglodytes]	73	10.1	61	14.28	106	20.12	0	0.5	0.99
profile7	GNL|UG|SSC#S35170922	AK235320	---	Sus scrofa mRNA, clone:OVRM10068E04, expressed in ovary	PREDICTED: SMYD family member 5 [Equus caballus]	30	4.15	24	5.62	49	9.3	0	0.44	1.16
profile7	GNL|UG|SSC#S35170971	AK235271	---	Sus scrofa mRNA, clone:OVRM10063H12, expressed in ovary	PREDICTED: similar to Zinc finger protein 672 isoform 2 [Bos taurus]	144	19.93	107	25.04	161	30.56	0	0.33	0.62
profile7	GNL|UG|SSC#S35170981	AK235261	---	Sus scrofa mRNA, clone:OVRM10063C08, expressed in ovary	PREDICTED: similar to protein phosphatase 1, regulatory subunit 15A [Equus caballus]	77	10.66	90	21.06	144	27.33	0	0.98	1.36
profile7	GNL|UG|SSC#S35170984	AK235258	---	Sus scrofa mRNA, clone:OVRM10063A10, expressed in ovary	PREDICTED: similar to novel 58.3 KDA protein [Bos taurus]	24	3.32	20	4.68	42	7.97	0	0.5	1.26
profile7	GNL|UG|SSC#S35171003	AK231846	---	Sus scrofa mRNA, clone:LNG010031E02, expressed in lung	PREDICTED: similar to macrophage receptor MARCO isoform 2 [Bos taurus]	5318	736.1	4484	1049.49	7391	1402.92	0	0.51	0.93
profile7	GNL|UG|SSC#S35171042	AK231755	---	Sus scrofa mRNA, clone:LNG010019G08, expressed in lung	PREDICTED: similar to asparagine synthetase [Canis familiaris]	114	15.78	107	25.04	169	32.08	0	0.67	1.02
profile7	GNL|UG|SSC#S35171087	AK231818	---	Sus scrofa mRNA, clone:LNG010027D11, expressed in lung	mCG113371, isoform CRA_b [Mus musculus]	66	9.14	50	11.7	94	17.84	0	0.36	0.96
profile7	GNL|UG|SSC#S35171139	AK231685	---	Sus scrofa mRNA, clone:LNG010007G09, expressed in lung		45	6.23	34	7.96	67	12.72	0	0.35	1.03
profile7	GNL|UG|SSC#S35171158	AK231666	PSMB10	Sus scrofa mRNA, clone:LNG010006C08, expressed in lung	proteasome subunit 10 [Sus scrofa] gb|AAY98814.1| proteasome subunit 10 [Sus scrofa]	484	66.99	468	109.54	702	133.25	0	0.71	0.99
profile7	GNL|UG|SSC#S35171195	AK231628	---	Sus scrofa mRNA, clone:LNG010003B09, expressed in lung	PREDICTED: similar to interleukin 18 binding protein [Bos taurus]	151	20.9	104	24.34	166	31.51	0	0.22	0.59
profile7	GNL|UG|SSC#S35171257	AK231566	LOC100154379	Sus scrofa mRNA, clone:ITT010097B01, expressed in intestine	PREDICTED: similar to vacuolar H+ ATPase G1 [Macaca mulatta] ref|XP_001084453.1| PREDICTED: similar to vacuolar H+ ATPase G1 [Macaca mulatta]	1368	189.35	1234	288.82	1795	340.72	0	0.61	0.85
profile7	GNL|UG|SSC#S35171281	AK235175	---	Sus scrofa mRNA, clone:OVRM10055G12, expressed in ovary	PREDICTED: similar to tRNA(m1A58)-methyltransferase subunit TRM61 [Equus caballus]	52	7.2	54	12.64	82	15.56	0	0.81	1.11
profile7	GNL|UG|SSC#S35171304	AK235152	---	Sus scrofa mRNA, clone:OVRM10053H04, expressed in ovary	PREDICTED: similar to CG14480-PA isoform 1 [Canis familiaris]	199	27.54	157	36.75	226	42.9	0	0.42	0.64
profile7	GNL|UG|SSC#S35171313	AK235143	---	Sus scrofa mRNA, clone:OVRM10053B03, expressed in ovary	PREDICTED: similar to sprouty homolog 1, antagonist of FGF signaling [Canis familiaris]	227	31.42	270	63.19	464	88.07	0	1.01	1.49
profile7	GNL|UG|SSC#S35171402	AK235054	GNAI2	Sus scrofa mRNA, clone:OVRM10045C07, expressed in ovary	guanine nucleotide binding protein (G protein), alpha inhibiting activity polypeptide 2 [Sus scrofa] gb|ABI97194.1| GBI2 [Sus scrofa]	1114	154.2	795	186.07	1234	234.23	0	0.27	0.6
profile7	GNL|UG|SSC#S35171481	AK231731	---	Sus scrofa mRNA, clone:LNG010016G11, expressed in lung	activating signal cointegrator 1 complex subunit 1 [Bos taurus] gb|AAI22606.1| Activating signal cointegrator 1 complex subunit 1 [Bos taurus]	48	6.64	43	10.06	68	12.91	0	0.6	0.96
profile7	GNL|UG|SSC#S35171502	AK231710	---	Sus scrofa mRNA, clone:LNG010014F01, expressed in lung	DKFZP564O0823 protein [Bos taurus] gb|AAI22833.1| DKFZP564O0823 protein [Bos taurus]	108	14.95	101	23.64	182	34.55	0	0.66	1.21
profile7	GNL|UG|SSC#S35171505	AK231707	---	Sus scrofa mRNA, clone:LNG010014D07, expressed in lung	FBL protein [Bos taurus]	234	32.39	196	45.87	283	53.72	0	0.5	0.73
profile7	GNL|UG|SSC#S35171516	AK231696	---	Sus scrofa mRNA, clone:LNG010013B06, expressed in lung	PREDICTED: similar to CDC42 effector protein (Rho GTPase binding) 2 [Equus caballus]	42	5.81	32	7.49	59	11.2	0	0.37	0.95
profile7	GNL|UG|SSC#S35171543	AK234953	---	Sus scrofa mRNA, clone:OVRM10035G10, expressed in ovary	PREDICTED: similar to Guanine nucleotide-binding protein G(I)/G(S)/G(O) gamma-2 subunit (G gamma-I) [Canis familiaris]	32	4.43	37	8.66	63	11.96	0	0.97	1.43
profile7	GNL|UG|SSC#S35171614	AK231531	---	Sus scrofa mRNA, clone:ITT010087D07, expressed in intestine	PREDICTED: similar to MGC148396 protein isoform 2 [Bos taurus] ref|XP_001252736.1| PREDICTED: similar to MGC148396 protein isoform 1 [Bos taurus]	188	26.02	148	34.64	209	39.67	0	0.41	0.61
profile7	GNL|UG|SSC#S35171814	AK238005	---	Sus scrofa mRNA, clone:TCH010027C11, expressed in trachea	PREDICTED: hypothetical protein, partial [Sus scrofa]	32	4.43	26	6.09	51	9.68	0	0.46	1.13
profile7	GNL|UG|SSC#S35171867	AK234945	---	Sus scrofa mRNA, clone:OVRM10035B12, expressed in ovary	PREDICTED: similar to calmodulin [Pan troglodytes]	135	18.69	145	33.94	231	43.85	0	0.86	1.23
profile7	GNL|UG|SSC#S35171870	AK234942	---	Sus scrofa mRNA, clone:OVRM10034H07, expressed in ovary	zinc finger protein 350 [Bos taurus] sp|Q0VCB0|ZN350_BOVIN RecName: Full=Zinc finger protein 350 gb|AAI20264.1| Zinc finger protein 350 [Bos taurus]	104	14.4	88	20.6	136	25.81	0	0.52	0.84
profile7	GNL|UG|SSC#S35171950	AK234861	---	Sus scrofa mRNA, clone:OVRM10024C01, expressed in ovary	PREDICTED: suppressor of Ty 6 homolog (S. cerevisiae) [Equus caballus]	120	16.61	96	22.47	144	27.33	0	0.44	0.72
profile7	GNL|UG|SSC#S35171967	AK234844	CAPN2	Sus scrofa mRNA, clone:OVRM10021F11, expressed in ovary	calpain 2, (m/II) large subunit [Sus scrofa] gb|ABR29564.1| calpain 2 [Sus scrofa]	1257	173.99	961	224.92	1492	283.2	0	0.37	0.7
profile7	GNL|UG|SSC#S35172016	AK234795	---	Sus scrofa mRNA, clone:OVRM10016H02, expressed in ovary	hypothetical protein LOC100190887 [Bos taurus]	43	5.95	39	9.13	60	11.39	0	0.62	0.94
profile7	GNL|UG|SSC#S35172041	AK234770	---	Sus scrofa mRNA, clone:OVRM10014E04, expressed in ovary	PREDICTED: similar to Alpha-galactosidase A precursor (Melibiase) (Alpha-D-galactoside galactohydrolase) (Alpha-D-galactosidase A) (Agalsidase) [Bos taurus]	310	42.91	217	50.79	329	62.45	0	0.24	0.54
profile7	GNL|UG|SSC#S35172081	AK231412	---	Sus scrofa mRNA, clone:ITT010057E01, expressed in intestine	SS18L2 protein [Bos taurus]	307	42.49	250	58.51	400	75.93	0	0.46	0.84
profile7	GNL|UG|SSC#S35172143	AK231350	---	Sus scrofa mRNA, clone:ITT010042E12, expressed in intestine	Minichromosome maintenance complex component 5 [Bos taurus]	86	11.9	102	23.87	188	35.69	0	1	1.58
profile7	GNL|UG|SSC#S35172154	AK231339	---	Sus scrofa mRNA, clone:ITT010039G04, expressed in intestine	PREDICTED: similar to hematopoietic antigen CD38 [Equus caballus]	33	4.57	56	13.11	111	21.07	0	1.52	2.2
profile7	GNL|UG|SSC#S35172178	AK231315	---	Sus scrofa mRNA, clone:ITT010035G04, expressed in intestine	farnesyltransferase, CAAX box, alpha [Bos taurus]	328	45.4	274	64.13	386	73.27	0	0.5	0.69
profile7	GNL|UG|SSC#S35172206	AK231287	---	Sus scrofa mRNA, clone:ITT010030C01, expressed in intestine	nucleolar protein 11 [Bos taurus] sp|Q3MHH2|NOL11_BOVIN Nucleolar protein 11 gb|AAI05240.1| Nucleolar protein 11 [Bos taurus]	86	11.9	65	15.21	106	20.12	0	0.35	0.76
profile7	GNL|UG|SSC#S35172221	AK231272	---	Sus scrofa mRNA, clone:ITT010027H04, expressed in intestine	PREDICTED: hypothetical protein XP_536863 [Canis familiaris]	157	21.73	121	28.32	168	31.89	0	0.38	0.55
profile7	GNL|UG|SSC#S35172228	AK231265	---	Sus scrofa mRNA, clone:ITT010026C07, expressed in intestine	hepatocyte growth factor-regulated tyrosine kinase substrate [Bos taurus] gb|AAI11314.1| Hepatocyte growth factor-regulated tyrosine kinase substrate [Bos taurus]	140	19.38	127	29.72	188	35.69	0	0.62	0.88
profile7	GNL|UG|SSC#S35172231	AK231262	---	Sus scrofa mRNA, clone:ITT010025E06, expressed in intestine	RAB7, member RAS oncogene family-like 1 [Bos taurus] gb|AAI42253.1| RAB7L1 protein [Bos taurus]	56	7.75	40	9.36	79	15	0	0.27	0.95
profile7	GNL|UG|SSC#S35172273	AK237944	---	Sus scrofa mRNA, clone:TCH010016D05, expressed in trachea	armadillo repeat containing 6 [Bos taurus] gb|AAI46082.1| ARMC6 protein [Bos taurus]	19	2.63	28	6.55	49	9.3	0	1.32	1.82
profile7	GNL|UG|SSC#S35172383	AK237834	---	Sus scrofa mRNA, clone:SPL010104C10, expressed in spleen		108	14.95	99	23.17	159	30.18	0	0.63	1.01
profile7	GNL|UG|SSC#S35172421	AK237795	---	Sus scrofa mRNA, clone:SPL010098B04, expressed in spleen	PREDICTED: similar to cerebral cavernous malformation 2 isoform 2 [Bos taurus]	614	84.99	486	113.75	672	127.56	0	0.42	0.59
profile7	GNL|UG|SSC#S35172471	AK234737	---	Sus scrofa mRNA, clone:OVRM10012F02, expressed in ovary	PREDICTED: low density lipoprotein receptor-related protein 6 [Bos taurus]	61	8.44	52	12.17	80	15.19	0	0.53	0.85
profile7	GNL|UG|SSC#S35172511	AK234697	---	Sus scrofa mRNA, clone:OVRM10008G04, expressed in ovary	PREDICTED: hypothetical protein, partial [Sus scrofa]	12	1.66	11	2.57	26	4.94	0	0.63	1.57
profile7	GNL|UG|SSC#S35172522	AK234686	---	Sus scrofa mRNA, clone:OVRM10006E08, expressed in ovary	PREDICTED: similar to Zinc finger protein 329 [Equus caballus]	64	8.86	68	15.92	108	20.5	0	0.85	1.21
profile7	GNL|UG|SSC#S35172529	AK234679	---	Sus scrofa mRNA, clone:OVRM10005G09, expressed in ovary	talin 1, isoform CRA_b [Homo sapiens]	2194	303.68	1815	424.81	2651	503.2	0	0.48	0.73
profile7	GNL|UG|SSC#S35172534	AK234674	---	Sus scrofa mRNA, clone:OVRM10005B12, expressed in ovary	SP110b [Cervus elaphus]	112	15.5	82	19.19	126	23.92	0	0.31	0.63
profile7	GNL|UG|SSC#S35172632	AK234576	---	Sus scrofa mRNA, clone:OVR010089H04, expressed in ovary	Epstein-Barr virus induced gene 2 (lymphocyte-specific G protein-coupled receptor) [Bos taurus] gb|AAI14885.1| Epstein-Barr virus induced gene 2 (lymphocyte-specific G protein-coupled receptor) [Bos taurus]	31	4.29	42	9.83	86	16.32	0	1.2	1.93
profile7	GNL|UG|SSC#S35172695	AK231195	LOC396881	Sus scrofa mRNA, clone:ITT010014G10, expressed in intestine	ficolin [Sus scrofa] sp|Q29041|FCN2_PIG RecName: Full=Ficolin-2; AltName: Full=Ficolin-B; AltName: Full=Ficolin-beta; AltName: Full=L-ficolin; AltName: Full=Collagen/fibrinogen domain-containing protein 2; Flags: Precursor gb|AAA92455.1| ficolin	1959	271.16	1875	438.85	2820	535.28	0	0.69	0.98
profile7	GNL|UG|SSC#S35172722	AK231168	RU2B	Sus scrofa mRNA, clone:ITT010006B03, expressed in intestine	PREDICTED: similar to U2 small nuclear ribonucleoprotein B isoform 1 [Canis familiaris]	193	26.71	161	37.68	233	44.23	0	0.5	0.73
profile7	GNL|UG|SSC#S35172726	AK231164	---	Sus scrofa mRNA, clone:ITT010004G07, expressed in intestine	granzyme B (granzyme 2, cytotoxic T-lymphocyte-associated serine esterase 1), isoform CRA_a [Homo sapiens]	100	13.84	96	22.47	254	48.21	0	0.7	1.8
profile7	GNL|UG|SSC#S35172727	AK231163	---	Sus scrofa mRNA, clone:ITT010003H08, expressed in intestine	granzyme A [Bos taurus] sp|Q7YRZ7|GRAA_BOVIN RecName: Full=Granzyme A; Flags: Precursor emb|CAD66427.1| granzyme A precursor [Bos taurus]	142	19.66	266	62.26	538	102.12	0	1.66	2.38
profile7	GNL|UG|SSC#S35172755	AK231135	LOC100154994	Sus scrofa mRNA, clone:AMP010098H01, expressed in alveolar macrophage	PREDICTED: similar to serine proteinase inhibitor, clade B, member 10 (predicted) [Sus scrofa]	49	6.78	44	10.3	70	13.29	0	0.6	0.97
profile7	GNL|UG|SSC#S35172759	AK231131	LOC100152590	Sus scrofa mRNA, clone:AMP010097E02, expressed in alveolar macrophage	PREDICTED: similar to MGC166137 protein [Sus scrofa]	109	15.09	76	17.79	134	25.44	0	0.24	0.75
profile7	GNL|UG|SSC#S35172786	AK231104	---	Sus scrofa mRNA, clone:AMP010094A04, expressed in alveolar macrophage	LOC534204 protein [Bos taurus]	4	0.55	13	3.04	35	6.64	0	2.47	3.59
profile7	GNL|UG|SSC#S35172820	AK231070	---	Sus scrofa mRNA, clone:AMP010089D07, expressed in alveolar macrophage	CD68 molecule [Bos taurus] gb|AAI12488.1| CD68 molecule [Bos taurus]	120	16.61	87	20.36	148	28.09	0	0.29	0.76
profile7	GNL|UG|SSC#S35172882	AK240599	---	Sus scrofa mRNA, clone:UTR010104E02, expressed in uterus	PREDICTED: similar to FtsJ homolog 2 [Equus caballus]	113	15.64	102	23.87	161	30.56	0	0.61	0.97
profile7	GNL|UG|SSC#S35172885	AK240596	---	Sus scrofa mRNA, clone:UTR010104C12, expressed in uterus	PREDICTED: similar to thymidine kinase 2, mitochondrial [Bos taurus]	23	3.18	21	4.92	41	7.78	0	0.63	1.29
profile7	GNL|UG|SSC#S35172891	AK240590	---	Sus scrofa mRNA, clone:UTR010103G02, expressed in uterus	PREDICTED: similar to RNA binding motif protein, X-linked 2 isoform 1 [Bos taurus]	55	7.61	50	11.7	73	13.86	0	0.62	0.86
profile7	GNL|UG|SSC#S35172943	AK237738	---	Sus scrofa mRNA, clone:SPL010087A03, expressed in spleen	hypothetical protein LOC783855 [Bos taurus] sp|A2VDM0|TIFA_BOVIN RecName: Full=TRAF-interacting protein with FHA domain-containing protein A; AltName: Full=TRAF2-binding protein gb|AAI33303.1| Hypothetical protein LOC783855 [Bos taurus]	155	21.45	120	28.09	224	42.52	0	0.39	0.99
profile7	GNL|UG|SSC#S35172954	AK237727	---	Sus scrofa mRNA, clone:SPL010085H12, expressed in spleen	PREDICTED: similar to Histocompatibility (minor) HA-1 [Bos taurus]	446	61.73	433	101.34	694	131.73	0	0.72	1.09
profile7	GNL|UG|SSC#S35172960	AK237721	---	Sus scrofa mRNA, clone:SPL010085B04, expressed in spleen	lymphocyte antigen 86 [Sus scrofa] dbj|BAF48332.1| MD-1 [Sus scrofa]	3	0.42	15	3.51	41	7.78	0	3.06	4.21
profile7	GNL|UG|SSC#S35172979	AK237702	---	Sus scrofa mRNA, clone:SPL010082G04, expressed in spleen	PREDICTED: similar to glutaminyl-peptide cyclotransferase-like [Canis familiaris]	89	12.32	75	17.55	120	22.78	0	0.51	0.89
profile7	GNL|UG|SSC#S35172988	AK237693	---	Sus scrofa mRNA, clone:SPL010081F01, expressed in spleen	PREDICTED: protein tyrosine phosphatase, receptor type, C [Bos taurus]	731	101.18	548	128.26	842	159.82	0	0.34	0.66
profile7	GNL|UG|SSC#S35173028	AK237653	---	Sus scrofa mRNA, clone:SPL010074H07, expressed in spleen	PREDICTED: similar to MRPL37 protein [Equus caballus]	141	19.52	100	23.41	150	28.47	0	0.26	0.54
profile7	GNL|UG|SSC#S35173039	AK237642	CAST	Sus scrofa mRNA, clone:SPL010072G12, expressed in spleen	endoplasmic reticulum aminopeptidase 1 [Bos taurus] gb|AAI51389.1| ERAP1 protein [Bos taurus]	79	10.93	99	23.17	164	31.13	0	1.08	1.51
profile7	GNL|UG|SSC#S35173049	AK237632	---	Sus scrofa mRNA, clone:SPL010071F07, expressed in spleen	PREDICTED: plasmalemma vesicle associated protein [Pan troglodytes]	1320	182.71	945	221.18	1514	287.38	0	0.28	0.65
profile7	GNL|UG|SSC#S35173107	AK237574	---	Sus scrofa mRNA, clone:SPL010063D06, expressed in spleen	prohibitin [Homo sapiens] ref|NP_001029744.1| prohibitin [Bos taurus] ref|NP_001103649.1| prohibitin [Canis lupus familiaris] ref|NP_001103918.1| prohibitin [Felis catus] ref|XP_511949.1| PREDICTED: prohibitin isoform 7 [Pan troglodytes] ref|XP_001093341.	340	47.06	279	65.3	440	83.52	0	0.47	0.83
profile7	GNL|UG|SSC#S35173191	AK234482	---	Sus scrofa mRNA, clone:OVR010069G05, expressed in ovary	PREDICTED: v-ets erythroblastosis virus E26 oncogene homolog (avian) [Equus caballus]	28	3.88	37	8.66	68	12.91	0	1.16	1.73
profile7	GNL|UG|SSC#S35173202	AK234471	---	Sus scrofa mRNA, clone:OVR010068B05, expressed in ovary	PREDICTED: similar to polymerase (DNA directed), alpha 2 (70kD subunit) isoform 1 [Macaca mulatta] ref|XP_001114001.1| PREDICTED: similar to polymerase (DNA directed), alpha 2 (70kD subunit) isoform 2 [Macaca mulatta]	234	32.39	176	41.19	243	46.13	0	0.35	0.51
profile7	GNL|UG|SSC#S35173221	AK234452	---	Sus scrofa mRNA, clone:OVR010064D11, expressed in ovary	erv1-like growth factor [Homo sapiens] gb|EAW85580.1| growth factor, augmenter of liver regeneration (ERV1 homolog, S. cerevisiae), isoform CRA_c [Homo sapiens]	63	8.72	59	13.81	102	19.36	0	0.66	1.15
profile7	GNL|UG|SSC#S35173223	AK234450	---	Sus scrofa mRNA, clone:OVR010064A01, expressed in ovary	PREDICTED: similar to C18orf55 protein [Equus caballus]	221	30.59	177	41.43	246	46.69	0	0.44	0.61
profile7	GNL|UG|SSC#S35173329	AK231025	---	Sus scrofa mRNA, clone:AMP010082F03, expressed in alveolar macrophage	PREDICTED: similar to SH2 domain-containing protein 1B (EWS/FLI1-activated transcript 2) (EAT-2) [Bos taurus]	23	3.18	24	5.62	59	11.2	0	0.82	1.82
profile7	GNL|UG|SSC#S35173375	AK230979	---	Sus scrofa mRNA, clone:AMP010074E01, expressed in alveolar macrophage	HSPC210 [Homo sapiens]	126	17.44	96	22.47	148	28.09	0	0.37	0.69
profile7	GNL|UG|SSC#S35173386	AK230968	---	Sus scrofa mRNA, clone:AMP010070F02, expressed in alveolar macrophage	PREDICTED: similar to RING finger protein 13 isoform 3 [Canis familiaris]	23	3.18	25	5.85	47	8.92	0	0.88	1.49
profile7	GNL|UG|SSC#S35173396	AK230958	---	Sus scrofa mRNA, clone:AMP010069B10, expressed in alveolar macrophage	PREDICTED: similar to pigeon CG10739-PA [Bos taurus]	183	25.33	136	31.83	194	36.82	0	0.33	0.54
profile7	GNL|UG|SSC#S35173426	AK230928	---	Sus scrofa mRNA, clone:AMP010065H06, expressed in alveolar macrophage	PREDICTED: similar to EMR4 [Bos taurus]	457	63.26	435	101.81	715	135.72	0	0.69	1.1
profile7	GNL|UG|SSC#S35173452	AK230902	---	Sus scrofa mRNA, clone:AMP010061G10, expressed in alveolar macrophage	programmed cell death 1 ligand 2 [Sus scrofa] gb|AAX43995.1| programmed death ligand 2 [Sus scrofa]	82	11.35	112	26.21	203	38.53	0	1.21	1.76
profile7	GNL|UG|SSC#S35173480	AK230874	---	Sus scrofa mRNA, clone:AMP010058D02, expressed in alveolar macrophage	MAK16 homolog [Bos taurus] sp|Q1RML7|MAK16_BOVIN RecName: Full=Protein MAK16 homolog gb|AAI14830.1| MAK16 homolog (S. cerevisiae) [Bos taurus]	114	15.78	154	36.04	260	49.35	0	1.19	1.64
profile7	GNL|UG|SSC#S35173524	AK240549	LOC100156324	Sus scrofa mRNA, clone:UTR010096G02, expressed in uterus	PREDICTED: similar to mitochondrial ribosomal protein L18 [Sus scrofa]	491	67.96	388	90.81	582	110.47	0	0.42	0.7
profile7	GNL|UG|SSC#S35173619	AK240454	LOC100153655	Sus scrofa mRNA, clone:UTR010074D08, expressed in uterus	PREDICTED: WD repeat domain 42A isoform 3 [Sus scrofa] ref|XP_001928902.1| PREDICTED: WD repeat domain 42A isoform 2 [Sus scrofa] ref|XP_001928897.1| PREDICTED: WD repeat domain 42A isoform 1 [Sus scrofa] ref|XP_001928930.1| PREDICTED: WD repeat domain 42	167	23.12	148	34.64	230	43.66	0	0.58	0.92
profile7	GNL|UG|SSC#S35173641	AK240432	---	Sus scrofa mRNA, clone:UTR010069B10, expressed in uterus	PREDICTED: similar to RPA-binding trans-activator [Canis familiaris]	143	19.79	140	32.77	209	39.67	0	0.73	1
profile7	GNL|UG|SSC#S35173698	AK240375	---	Sus scrofa mRNA, clone:UTR010060F02, expressed in uterus		148	20.49	122	28.55	173	32.84	0	0.48	0.68
profile7	GNL|UG|SSC#S35173773	AK237504	LOC100157339	Sus scrofa mRNA, clone:SPL010054C11, expressed in spleen	PREDICTED: similar to RAD51 associated protein 1, partial [Sus scrofa]	7	0.97	12	2.81	27	5.13	0	1.53	2.4
profile7	GNL|UG|SSC#S35173791	AK237486	---	Sus scrofa mRNA, clone:SPL010052A03, expressed in spleen	PREDICTED: hypothetical protein, partial [Ornithorhynchus anatinus]	60	8.3	62	14.51	94	17.84	0	0.81	1.1
profile7	GNL|UG|SSC#S35173818	AK237458	---	Sus scrofa mRNA, clone:SPL010047H01, expressed in spleen	rCG57027, isoform CRA_a [Rattus norvegicus]	28	3.88	36	8.43	68	12.91	0	1.12	1.73
profile7	GNL|UG|SSC#S35173862	AK237414	---	Sus scrofa mRNA, clone:SPL010038B03, expressed in spleen	protein tyrosine phosphatase type IVA, member 3 [Bos taurus] sp|A2VDT1|TP4A3_BOVIN RecName: Full=Protein tyrosine phosphatase type IVA 3; AltName: Full=Protein-tyrosine phosphatase 4a3 gb|AAI33387.1| PTP4A3 protein [Bos taurus]	21	2.91	16	3.74	38	7.21	0	0.36	1.31
profile7	GNL|UG|SSC#S35173877	AK237399	---	Sus scrofa mRNA, clone:SPL010036C07, expressed in spleen	PREDICTED: similar to low density lipoprotein B [Canis familiaris]	121	16.75	96	22.47	147	27.9	0	0.42	0.74
profile7	GNL|UG|SSC#S35173885	AK237391	---	Sus scrofa mRNA, clone:SPL010035A04, expressed in spleen	RER1 protein [Bos taurus]	183	25.33	153	35.81	229	43.47	0	0.5	0.78
profile7	GNL|UG|SSC#S35173927	AK234341	---	Sus scrofa mRNA, clone:OVR010045B04, expressed in ovary	FXYD domain containing ion transport regulator 6 [Bos taurus] sp|Q3MHZ5|FXYD6_BOVIN RecName: Full=FXYD domain-containing ion transport regulator 6; Flags: Precursor gb|AAI04509.1| FXYD domain containing ion transport regulator 6 [Bos taurus]	1128	156.13	842	197.07	1175	223.03	0	0.34	0.51
profile7	GNL|UG|SSC#S35173983	AK234285	---	Sus scrofa mRNA, clone:OVR010039B01, expressed in ovary	syntaxin 4 [Bos taurus] sp|Q3SWZ3|STX4_BOVIN RecName: Full=Syntaxin-4 gb|AAI04589.1| Syntaxin 4 [Bos taurus]	85	11.77	83	19.43	156	29.61	0	0.72	1.33
profile7	GNL|UG|SSC#S35173987	AK234281	TOB1	Sus scrofa mRNA, clone:OVR010038E01, expressed in ovary	transducer of ERBB2, 1 [Sus scrofa] gb|ABR67464.1| transducer of ERBB2 1 [Sus scrofa]	105	14.53	83	19.43	140	26.57	0	0.42	0.87
profile7	GNL|UG|SSC#S35174008	AK234260	---	Sus scrofa mRNA, clone:OVR010034E07, expressed in ovary	unnamed protein product [Homo sapiens]	239	33.08	226	52.9	337	63.97	0	0.68	0.95
profile7	GNL|UG|SSC#S35174062	AK234206	---	Sus scrofa mRNA, clone:OVR010027F12, expressed in ovary	PREDICTED: similar to methionine sulfoxide reductase B2 [Bos taurus]	46	6.37	36	8.43	82	15.56	0	0.4	1.29
profile7	GNL|UG|SSC#S35174112	AK234156	---	Sus scrofa mRNA, clone:OVR010013F05, expressed in ovary	PREDICTED: similar to G-protein coupled receptor 182 [Bos taurus]	82	11.35	88	20.6	157	29.8	0	0.86	1.39
profile7	GNL|UG|SSC#S35174129	AK230821	GP91-PHOX	Sus scrofa mRNA, clone:AMP010048F11, expressed in alveolar macrophage	RecName: Full=Cytochrome b-245 heavy chain; AltName: Full=p22 phagocyte B-cytochrome; AltName: Full=Neutrophil cytochrome b 91 kDa polypeptide; AltName: Full=Heme-binding membrane glycoprotein gp91phox; AltName: Full=CGD91-phox; AltName: Full=gp91-phox; A	119	16.47	122	28.55	210	39.86	0	0.79	1.28
profile7	GNL|UG|SSC#S35174141	AK230809	---	Sus scrofa mRNA, clone:AMP010047A04, expressed in alveolar macrophage	PREDICTED: similar to Macrophage scavenger receptor types I and II (Macrophage acetylated LDL receptor I and II) (Scavenger receptor class A member 1) (CD204 antigen) [Equus caballus]	126	17.44	126	29.49	290	55.05	0	0.76	1.66
profile7	GNL|UG|SSC#S35174193	AK230757	---	Sus scrofa mRNA, clone:AMP010037G04, expressed in alveolar macrophage	spindle and kinetochore-associated protein 2 [Bos taurus] sp|Q2TBY0|SKA2_BOVIN RecName: Full=Spindle and kinetochore-associated protein 2; AltName: Full=Protein FAM33A gb|AAI09480.1| Family with sequence similarity 33, member A [Bos taurus]	183	25.33	162	37.92	266	50.49	0	0.58	1
profile7	GNL|UG|SSC#S35174194	AK230756	---	Sus scrofa mRNA, clone:AMP010037D09, expressed in alveolar macrophage	ecotropic viral integration site 2B [Bos taurus] gb|AAI42468.1| EVI2B protein [Bos taurus]	259	35.85	193	45.17	342	64.92	0	0.33	0.86
profile7	GNL|UG|SSC#S35174199	AK230751	---	Sus scrofa mRNA, clone:AMP010036D05, expressed in alveolar macrophage	proteasomal ATPase-associated factor 1 [Bos taurus] sp|Q148I1|PAAF1_BOVIN RecName: Full=Proteasomal ATPase-associated factor 1; AltName: Full=WD repeat-containing protein 71 gb|AAI18308.1| Proteasomal ATPase-associated factor 1 [Bos taurus]	22	3.05	22	5.15	39	7.4	0	0.76	1.28
profile7	GNL|UG|SSC#S35174279	AK230671	---	Sus scrofa mRNA, clone:AMP010023G07, expressed in alveolar macrophage	synaptosomal-associated protein 23 [Bos taurus] gb|AAI11351.1| Synaptosomal-associated protein, 23kDa [Bos taurus] gb|ABS44994.1| synaptosomal-associated protein 23 isoform SNAP23A [Bos taurus]	452	62.56	332	77.71	484	91.87	0	0.31	0.55
profile7	GNL|UG|SSC#S35174301	AK230649	---	Sus scrofa mRNA, clone:AMP010021D01, expressed in alveolar macrophage	PREDICTED: COMM domain containing 6 [Bos taurus]	581	80.42	481	112.58	711	134.96	0	0.49	0.75
profile7	GNL|UG|SSC#S35717988	EF055894	KLRC1	Sus scrofa KLRC1-like protein mRNA, partial cds	KLRC1-like protein [Sus scrofa]	14	1.94	16	3.74	31	5.88	0	0.95	1.6
profile7	GNL|UG|SSC#S37959704	DQ492687	ZFAND5	Sus scrofa zinc finger protein 216 mRNA, complete cds	zinc finger, A20 domain containing 2, isoform CRA_d [Homo sapiens]	11	1.52	14	3.28	34	6.45	0	1.11	2.09
profile7	GNL|UG|SSC#S38479783	ES444935	---	EST-AO198G12 Alveolar macrophage from PRRSV-infected pig Sus scrofa cDNA clone AO198G12, mRNA sequence		124	17.16	88	20.6	163	30.94	0	0.26	0.85
profile7	GNL|UG|SSC#S38483127	AB254406	NR1H3	Sus scrofa LXRA mRNA for liver X receptor alpha, complete cds, tissue_type:thymus and spleen	nuclear receptor subfamily 1, group H, member 3 [Sus scrofa] gb|AAY43056.1| nuclear orphan receptor LXR-alpha [Sus scrofa] dbj|BAF57045.1| liver X receptor alpha [Sus scrofa]	468	64.78	382	89.41	545	103.45	0	0.46	0.68
profile7	GNL|UG|SSC#S39778806	EV874084	---	rpbfe0118_b13.y1 bfe Sus scrofa cDNA 5', mRNA sequence		435	60.21	314	73.49	469	89.02	0	0.29	0.56
profile7	GNL|UG|SSC#S39846159	EV941241	---	rcje11_g12.y1 cje Sus scrofa cDNA 5', mRNA sequence		135	18.69	115	26.92	215	40.81	0	0.53	1.13
profile7	GNL|UG|SSC#S39848859	EV943941	---	rcje34_p18.y1 cje Sus scrofa cDNA 5', mRNA sequence	SA hypertension-associated homolog [Ovis aries] ref|NP_001124230.1| ATX1 antioxidant protein 1 homolog [Bos taurus] sp|Q9XT28|ATOX1_SHEEP RecName: Full=Copper transport protein ATOX1; AltName: Full=Metal transport protein ATX1; AltName: Full=Copper chaper	187	25.88	152	35.58	222	42.14	0	0.46	0.7
profile7	GNL|UG|SSC#S39902158	EV997233	---	rcov28b_m23.y1 cov Sus scrofa cDNA 5', mRNA sequence		533	73.78	388	90.81	598	113.51	0	0.3	0.62
profile7	GNL|UG|SSC#S39905578	EW000654	---	rcov26b_k19.y1 cov Sus scrofa cDNA 5', mRNA sequence		130	17.99	96	22.47	146	27.71	0	0.32	0.62
profile7	GNL|UG|SSC#S39921143	EW016208	---	rcsp37b_g2.y1 csp Sus scrofa cDNA 5', mRNA sequence		29	4.01	27	6.32	46	8.73	0	0.66	1.12
profile7	GNL|UG|SSC#S39951768	EW046833	---	rpigcb_1028.y1 cty Sus scrofa cDNA 5', mRNA sequence		40	5.54	42	9.83	64	12.15	0	0.83	1.13
profile7	GNL|UG|SSC#S39979866	EW074931	---	rebs19c_f11.y1 ebs Sus scrofa cDNA 5', mRNA sequence	LacZ alpha peptide [Cloning vector pYESW29']	298	41.25	231	54.07	315	59.79	0	0.39	0.54
profile7	GNL|UG|SSC#S39980685	EW075750	---	rebs21c_d23.y1 ebs Sus scrofa cDNA 5', mRNA sequence	acyl-CoA synthetase family member 3 [Bos taurus] sp|Q58DN7|ACSF3_BOVIN RecName: Full=Acyl-CoA synthetase family member 3, mitochondrial; Flags: Precursor gb|AAX46407.1| hypothetical protein LOC197322 [Bos taurus] gb|AAI02587.1| Acyl-CoA synthetase family	10	1.38	18	4.21	35	6.64	0	1.61	2.27
profile7	GNL|UG|SSC#S39989401	EW084466	---	recc2818c_f23.y1 ecc Sus scrofa cDNA 5', mRNA sequence	LacZ alpha peptide [Cloning vector pYESW29']	57	7.89	56	13.11	88	16.7	0	0.73	1.08
profile7	GNL|UG|SSC#S39998964	EW093873	---	recc2810c_d10.y1 ecc Sus scrofa cDNA 5', mRNA sequence		630	87.2	502	117.49	830	157.55	0	0.43	0.85
profile7	GNL|UG|SSC#S40008641	EW103550	---	reep28c_a15.y1 eep Sus scrofa cDNA 5', mRNA sequence	beta-galactosidase [Cloning vector pUG7]	36	4.98	28	6.55	57	10.82	0	0.4	1.12
profile7	GNL|UG|SSC#S40013436	EW108345	---	reep24c_c22.y1 eep Sus scrofa cDNA 5', mRNA sequence		20	2.77	19	4.45	43	8.16	0	0.68	1.56
profile7	GNL|UG|SSC#S40021049	EW115958	---	reje34b_o11.y1 eje Sus scrofa cDNA 5', mRNA sequence	LacZ alpha peptide [Cloning vector pYESW29']	10	1.38	10	2.34	24	4.56	0	0.76	1.72
profile7	GNL|UG|SSC#S40034868	EW129775	---	relu1303b_f22.y1 elu Sus scrofa cDNA 5', mRNA sequence	hypothetical protein [Oryza sativa Japonica Group] dbj|BAD29285.1| hypothetical protein [Oryza sativa Japonica Group]	65	9	63	14.75	124	23.54	0	0.71	1.39
profile7	GNL|UG|SSC#S40068459	EW163366	---	rfat0113_n23.y1 fat Sus scrofa cDNA 5', mRNA sequence	putative reverse transcriptase [Zingiber officinale]	81	11.21	78	18.26	159	30.18	0	0.7	1.43
profile7	GNL|UG|SSC#S40073180	EW168087	---	rfat0101_c4.y1 fat Sus scrofa cDNA 5', mRNA sequence		4387	607.23	3060	716.2	4670	886.44	0	0.24	0.55
profile7	GNL|UG|SSC#S40076589	EW171496	---	rfbs3925b_h17.y1 fbs Sus scrofa cDNA 5', mRNA sequence	LacZ alpha peptide [Cloning vector pYESW29']	404	55.92	362	84.73	737	139.89	0	0.6	1.32
profile7	GNL|UG|SSC#S40077778	EW172685	---	rfbs3939b_f2.y1 fbs Sus scrofa cDNA 5', mRNA sequence	LacZ alpha peptide [Cloning vector pYESW29']	334	46.23	245	57.34	358	67.95	0	0.31	0.56
profile7	GNL|UG|SSC#S40078488	EW173395	---	rfbs3930b_p14.y1 fbs Sus scrofa cDNA 5', mRNA sequence		46	6.37	53	12.4	93	17.65	0	0.96	1.47
profile7	GNL|UG|SSC#S40084490	EW179397	---	rfcc17b_o24.y1 fcc Sus scrofa cDNA 5', mRNA sequence		8	1.11	11	2.57	20	3.8	0	1.21	1.78
profile7	GNL|UG|SSC#S40092912	EW187819	---	rfce32c_b8.y1 fce Sus scrofa cDNA 5', mRNA sequence		14	1.94	17	3.98	43	8.16	0	1.04	2.07
profile7	GNL|UG|SSC#S40097642	EW192549	---	rpfco0128_j6.y1 fco Sus scrofa cDNA 5', mRNA sequence		77	10.66	56	13.11	99	18.79	0	0.3	0.82
profile7	GNL|UG|SSC#S40098777	EW193684	---	rpfco0102_l13.y1 fco Sus scrofa cDNA 5', mRNA sequence		47	6.51	52	12.17	85	16.13	0	0.9	1.31
profile7	GNL|UG|SSC#S40104089	EW198996	---	rfhi4017b_c6.y1 fhi Sus scrofa cDNA 5', mRNA sequence	lacZ [Binary vector pCLEAN-G147] gb|ABW84178.1| lacZ [Binary vector pCLEAN-G146] gb|ABW84181.1| lacZ [Binary vector pCLEAN-G144]	747	103.4	544	127.32	946	179.57	0	0.3	0.8
profile7	GNL|UG|SSC#S40108865	EW203772	---	rfhi4002b_n3.y1 fhi Sus scrofa cDNA 5', mRNA sequence	LacZ alpha peptide [Cloning vector pYESW29']	444	61.46	385	90.11	563	106.87	0	0.55	0.8
profile7	GNL|UG|SSC#S40110548	EW205455	---	rfhi4040b_d20.y1 fhi Sus scrofa cDNA 5', mRNA sequence	LacZ alpha peptide [Cloning vector pYESW29']	101	13.98	91	21.3	161	30.56	0	0.61	1.13
profile7	GNL|UG|SSC#S40118643	EW213550	---	rfty512b_e1r1.y1 fty Sus scrofa cDNA 5', mRNA sequence		310	42.91	238	55.7	356	67.57	0	0.38	0.66
profile7	GNL|UG|SSC#S40122393	EW217300	HCST	rfty519b_o2.y1 fty Sus scrofa cDNA 5', mRNA sequence	hematopoietic cell signal transducer [Sus scrofa] sp|Q9GJR5|HCST_PIG RecName: Full=Hematopoietic cell signal transducer; AltName: Full=DNAX-activation protein 10; AltName: Full=Membrane protein DAP10; Flags: Precursor gb|AAG29422.1|AF285444_1 immunorecept	53	7.34	39	9.13	87	16.51	0	0.31	1.17
profile7	GNL|UG|SSC#S40127892	EW222799	---	rgul0125_o8.y1 gul Sus scrofa cDNA 5', mRNA sequence		98	13.56	80	18.72	122	23.16	0	0.47	0.77
profile7	GNL|UG|SSC#S40154978	EW249885	---	rhyp08c_b20.y1 hyp Sus scrofa cDNA 5', mRNA sequence	lacZ [Binary vector pCLEAN-G147] gb|ABW84178.1| lacZ [Binary vector pCLEAN-G146] gb|ABW84181.1| lacZ [Binary vector pCLEAN-G144]	38	5.26	32	7.49	60	11.39	0	0.51	1.11
profile7	GNL|UG|SSC#S40158855	EW253762	CCL28	rhyp25c_p19.y1 hyp Sus scrofa cDNA 5', mRNA sequence	LacZ alpha peptide [Cloning vector pYESW29']	39	5.4	40	9.36	61	11.58	0	0.79	1.1
profile7	GNL|UG|SSC#S40158893	EW253800	---	rhyp06c_h15.y1 hyp Sus scrofa cDNA 5', mRNA sequence	PREDICTED: similar to proline rich 7 [Bos taurus]	25	3.46	24	5.62	47	8.92	0	0.7	1.37
profile7	GNL|UG|SSC#S40166203	EW261110	---	rill304b_k22.y1 ill Sus scrofa cDNA 5', mRNA sequence		193	26.71	143	33.47	202	38.34	0	0.33	0.52
profile7	GNL|UG|SSC#S40167848	EW262755	---	rill308b_l21.y1 ill Sus scrofa cDNA 5', mRNA sequence		277	38.34	204	47.75	313	59.41	0	0.32	0.63
profile7	GNL|UG|SSC#S40189788	EW284695	---	rjej11b_a23.y1 jej Sus scrofa cDNA 5', mRNA sequence	lacZ [Binary vector pCLEAN-G147] gb|ABW84178.1| lacZ [Binary vector pCLEAN-G146] gb|ABW84181.1| lacZ [Binary vector pCLEAN-G144]	381	52.74	281	65.77	581	110.28	0	0.32	1.06
profile7	GNL|UG|SSC#S40193329	EW288236	---	rjej09b_p20.y1 jej Sus scrofa cDNA 5', mRNA sequence	LacZ alpha peptide [Cloning vector pYESW29']	1259	174.27	1280	299.59	2028	384.95	0	0.78	1.14
profile7	GNL|UG|SSC#S40196697	EW291604	---	rjej30b_j18.y1 jej Sus scrofa cDNA 5', mRNA sequence		195	26.99	150	35.11	230	43.66	0	0.38	0.69
profile7	GNL|UG|SSC#S40197614	EW292521	---	rjej03b_f5.y1 jej Sus scrofa cDNA 5', mRNA sequence		298	41.25	207	48.45	331	62.83	0	0.23	0.61
profile7	GNL|UG|SSC#S40203481	EW298388	---	ruio32_d18.y1 kid Sus scrofa cDNA 5', mRNA sequence		3	0.42	6	1.4	14	2.66	0	1.74	2.66
profile7	GNL|UG|SSC#S40206152	EW301059	---	ruio21_o11.y1 kid Sus scrofa cDNA 5', mRNA sequence		48	6.64	43	10.06	75	14.24	0	0.6	1.1
profile7	GNL|UG|SSC#S40233232	EW328139	---	rpliv0112_a9.y1 liv Sus scrofa cDNA 5', mRNA sequence		358	49.55	441	103.22	931	176.72	0	1.06	1.83
profile7	GNL|UG|SSC#S40241964	EW336871	---	rlnt06c_a17.y1 lnt Sus scrofa cDNA 5', mRNA sequence	LacZ alpha peptide [Cloning vector pYESW29']	3490	483.07	3051	714.1	4346	824.94	0	0.56	0.77
profile7	GNL|UG|SSC#S40268747	EW363654	---	rmas940b_b7.y1 mas Sus scrofa cDNA 5', mRNA sequence	LacZ alpha peptide [Cloning vector pYESW29']	93	12.87	91	21.3	185	35.12	0	0.73	1.45
profile7	GNL|UG|SSC#S40278304	EW373211	---	rmcp05c_a3.y1 mcp Sus scrofa cDNA 5', mRNA sequence		217	30.04	179	41.9	272	51.63	0	0.48	0.78
profile7	GNL|UG|SSC#S40283901	EW378808	---	rmed35c_g9.y1 med Sus scrofa cDNA 5', mRNA sequence	LacZ alpha peptide [Cloning vector pYESW29']	837	115.85	1140	266.82	1971	374.13	0	1.2	1.69
profile7	GNL|UG|SSC#S40287461	EW382368	---	rmed29c_i5.y1 med Sus scrofa cDNA 5', mRNA sequence	LacZ alpha peptide [Cloning vector pYESW29']	266	36.82	234	54.77	392	74.41	0	0.57	1.02
profile7	GNL|UG|SSC#S40288961	EW383868	---	rmed07_h2.y1 med Sus scrofa cDNA 5', mRNA sequence		4	0.55	7	1.64	20	3.8	0	1.58	2.79
profile7	GNL|UG|SSC#S40289417	EW384324	---	rmed06c_k16.y1 med Sus scrofa cDNA 5', mRNA sequence		41	5.68	31	7.26	68	12.91	0	0.35	1.18
profile7	GNL|UG|SSC#S40299143	EW393750	---	rmga07_p21.y1 mga Sus scrofa cDNA 5', mRNA sequence		22	3.05	27	6.32	44	8.35	0	1.05	1.45
profile7	GNL|UG|SSC#S40313534	EW408141	---	rmgp016_b16.y1 mgp Sus scrofa cDNA 5', mRNA sequence		202	27.96	182	42.6	288	54.67	0	0.61	0.97
profile7	GNL|UG|SSC#S40315766	EW410373	---	rnbm40b_n11.y1 nbm Sus scrofa cDNA 5', mRNA sequence		295	40.83	221	51.73	312	59.22	0	0.34	0.54
profile7	GNL|UG|SSC#S40322306	EW416913	---	rnbm32b_j17.y1 nbm Sus scrofa cDNA 5', mRNA sequence	LacZ alpha peptide [Cloning vector pYESW29']	1458	201.81	1125	263.31	1540	292.32	0	0.38	0.53
profile7	GNL|UG|SSC#S40328905	EW423512	---	rnca35b_k4.y1 nca Sus scrofa cDNA 5', mRNA sequence		5	0.69	5	1.17	22	4.18	0	0.76	2.6
profile7	GNL|UG|SSC#S40404725	EW499332	---	rpgl08_m21.y1 pgl Sus scrofa cDNA 5', mRNA sequence	PREDICTED: similar to thymosin-like 8 [Macaca mulatta]	66	9.14	53	12.4	84	15.94	0	0.44	0.8
profile7	GNL|UG|SSC#S40416520	EW511127	---	rpro19_a3r1.y1 pro Sus scrofa cDNA 5', mRNA sequence		146	20.21	119	27.85	197	37.39	0	0.46	0.89
profile7	GNL|UG|SSC#S40420995	EW515602	---	rpty606b_l6.y1 pty Sus scrofa cDNA 5', mRNA sequence	lacZ [Binary vector pCLEAN-G147] gb|ABW84178.1| lacZ [Binary vector pCLEAN-G146] gb|ABW84181.1| lacZ [Binary vector pCLEAN-G144]	68	9.41	59	13.81	96	18.22	0	0.55	0.95
profile7	GNL|UG|SSC#S40424532	EW519139	---	rpty609b_e19.y1 pty Sus scrofa cDNA 5', mRNA sequence	LacZ alpha peptide [Cloning vector pYESW29']	47	6.51	36	8.43	89	16.89	0	0.37	1.38
profile7	GNL|UG|SSC#S40431687	EW526293	---	rrec30_h19.y1 rec Sus scrofa cDNA 5', mRNA sequence		4	0.55	5	1.17	18	3.42	0	1.09	2.64
profile7	GNL|UG|SSC#S40434088	EW528694	---	rrec30_p19.y1 rec Sus scrofa cDNA 5', mRNA sequence		439	60.76	386	90.34	592	112.37	0	0.57	0.89
profile7	GNL|UG|SSC#S40436544	EW531150	---	rret17_g22.y1 ret Sus scrofa cDNA 5', mRNA sequence		242	33.5	173	40.49	332	63.02	0	0.27	0.91
profile7	GNL|UG|SSC#S40437217	EW531823	---	rret24_a11.y1 ret Sus scrofa cDNA 5', mRNA sequence		20	2.77	20	4.68	43	8.16	0	0.76	1.56
profile7	GNL|UG|SSC#S40438334	EW532940	---	rret35_m11.y1 ret Sus scrofa cDNA 5', mRNA sequence		2	0.28	5	1.17	12	2.28	0	2.06	3.03
profile7	GNL|UG|SSC#S40440197	EW534803	---	rret34_g4.y1 ret Sus scrofa cDNA 5', mRNA sequence		21	2.91	17	3.98	37	7.02	0	0.45	1.27
profile7	GNL|UG|SSC#S40443577	EW538183	---	rret22_n5.y1 ret Sus scrofa cDNA 5', mRNA sequence	PREDICTED: hypothetical protein, partial [Sus scrofa]	40	5.54	33	7.72	58	11.01	0	0.48	0.99
profile7	GNL|UG|SSC#S40445345	EW539951	---	rsag014_o13.y1 sag Sus scrofa cDNA 5', mRNA sequence		293	40.56	300	70.22	496	94.15	0	0.79	1.21
profile7	GNL|UG|SSC#S40448602	EW543208	---	rsag037_f20.y1 sag Sus scrofa cDNA 5', mRNA sequence	PREDICTED: similar to endonuclease reverse transcriptase [Bos taurus]	109	15.09	153	35.81	284	53.91	0	1.25	1.84
profile7	GNL|UG|SSC#S40456266	EW550872	---	rsin28_h21.y1 sin Sus scrofa cDNA 5', mRNA sequence		3	0.42	6	1.4	16	3.04	0	1.74	2.86
profile7	GNL|UG|SSC#S40464521	EW559127	---	rski0107_b4.y1 ski Sus scrofa cDNA 5', mRNA sequence		156	21.59	115	26.92	198	37.58	0	0.32	0.8
profile7	GNL|UG|SSC#S40474761	EW569367	---	rspc035_e16.y1 spc Sus scrofa cDNA 5', mRNA sequence		189	26.16	179	41.9	299	56.75	0	0.68	1.12
profile7	GNL|UG|SSC#S40479246	EW573852	---	rspc014_j20.y1 spc Sus scrofa cDNA 5', mRNA sequence		55	7.61	41	9.6	78	14.81	0	0.34	0.96
profile7	GNL|UG|SSC#S40480793	EW575399	---	rspc005_o14.y1 spc Sus scrofa cDNA 5', mRNA sequence		140	19.38	102	23.87	181	34.36	0	0.3	0.83
profile7	GNL|UG|SSC#S40484807	EW579413	---	rspl25_e11.y1 spl Sus scrofa cDNA 5', mRNA sequence		17	2.35	24	5.62	45	8.54	0	1.26	1.86
profile7	GNL|UG|SSC#S40489278	EW583884	---	rspl03_e24.y1 spl Sus scrofa cDNA 5', mRNA sequence		569	78.76	403	94.32	658	124.9	0	0.26	0.67
profile7	GNL|UG|SSC#S40489489	EW584095	---	rspl24_j4.y1 spl Sus scrofa cDNA 5', mRNA sequence		50	6.92	54	12.64	91	17.27	0	0.87	1.32
profile7	GNL|UG|SSC#S40494332	EW588938	---	rssp29_m17.y1 ssp Sus scrofa cDNA 5', mRNA sequence		21	2.91	21	4.92	37	7.02	0	0.76	1.27
profile7	GNL|UG|SSC#S40495537	EW590143	---	rssp25_o1.y1 ssp Sus scrofa cDNA 5', mRNA sequence	ubiquinol-cytochrome c reductase subunit [Mus musculus] sp|Q9CPX8|QCR10_MOUSE RecName: Full=Cytochrome b-c1 complex subunit 10; AltName: Full=Ubiquinol-cytochrome c reductase complex 6.4 kDa protein; AltName: Full=Complex III subunit XI; AltName: Full=Com	263	36.4	193	45.17	314	59.6	0	0.31	0.71
profile7	GNL|UG|SSC#S40513051	EW607657	---	rsto206_p6.y1 sto Sus scrofa cDNA 5', mRNA sequence		47	6.51	44	10.3	73	13.86	0	0.66	1.09
profile7	GNL|UG|SSC#S40558470	EW645183	---	rthg29_f23.y1 thg Sus scrofa cDNA 5', mRNA sequence		12	1.66	10	2.34	26	4.94	0	0.5	1.57
profile7	GNL|UG|SSC#S40582147	EW668860	---	rute2101b_c22.y1 ute Sus scrofa cDNA 5', mRNA sequence		13	1.8	13	3.04	27	5.13	0	0.76	1.51
profile7	GNL|UG|SSC#S41350327	EU127843	PBEF1	Sus scrofa pre-B-cell colony-enhancing factor variant 6 (PBEF1) mRNA sequence, alternatively spliced	nicotinamide phosphoribosyltransferase [Sus scrofa] sp|Q52I78|NAMPT_PIG RecName: Full=Nicotinamide phosphoribosyltransferase; Short=NAmPRTase; Short=Nampt; AltName: Full=Pre-B-cell colony-enhancing factor 1 homolog; Short=PBEF; AltName: Full=Visfatin gb|A	114	15.78	84	19.66	125	23.73	0	0.32	0.59
profile7	GNL|UG|SSC#S41446582	EX655853	---	A_SP-P5-7-C03.ab1 Full-length enriched cDNA from Korean native pig spleen Sus scrofa cDNA 5', mRNA sequence		124	17.16	111	25.98	175	33.22	0	0.6	0.95
profile7	GNL|UG|SSC#S43178473	EU440333	SLA-1	Sus scrofa MHC class I antigen (SLA-1) mRNA, SLA-1*sk13 allele, complete cds	MHC class I antigen [Sus scrofa]	126	17.44	108	25.28	168	31.89	0	0.54	0.87
profile7	GNL|UG|SSC#S43509601	NM_001123085	BRD2	Sus scrofa bromodomain containing 2 (BRD2), mRNA	bromodomain containing 2 [Sus scrofa] emb|CAN13285.1| bromodomain containing 2 [Sus scrofa]	1083	149.9	819	191.69	1125	213.54	0	0.35	0.51
profile7	GNL|UG|SSC#S43509687	NM_001123160	PFDN4	Sus scrofa prefoldin subunit 4 (PFDN4), mRNA	prefoldin subunit 4 [Sus scrofa] emb|CAN13185.1| prefoldin 4 [Sus scrofa]	298	41.25	207	48.45	313	59.41	0	0.23	0.53
profile7	GNL|UG|SSC#S43945732	EU617321	SCAMC-3	Sus scrofa small calcium-binding mitochondrial carrier 3 (SCAMC-3) mRNA, complete cds; nuclear gene for mitochondrial product	small calcium-binding mitochondrial carrier 3 [Sus scrofa]	16	2.21	18	4.21	33	6.26	0	0.93	1.5
profile7	GNL|UG|SSC#S45451979	EU719607	LEF1	Sus scrofa lymphoid enhancer-binding factor-1 (LEF1) mRNA, complete cds	PREDICTED: lymphoid enhancer binding factor-1 isoform 2 [Pan troglodytes]	85	11.77	68	15.92	103	19.55	0	0.44	0.73
profile7	GNL|UG|SSC#S46875714	XM_001928682	LOC100151798	PREDICTED: Sus scrofa similar to uracil phosphoribosyltransferase (FUR1) homolog (LOC100151798), mRNA	PREDICTED: similar to uracil phosphoribosyltransferase (FUR1) homolog [Sus scrofa]	11	1.52	11	2.57	25	4.75	0	0.76	1.64
profile7	GNL|UG|SSC#S46875737	XM_001927616	LOC100158042	PREDICTED: Sus scrofa similar to Heterogeneous nuclear ribonucleoprotein G (hnRNP G) (RNA-binding motif protein, X chromosome) (Glycoprotein p43), transcript variant 1 (LOC100158042), mRNA	PREDICTED: similar to Heterogeneous nuclear ribonucleoprotein G (hnRNP G) (RNA binding motif protein, X chromosome) (Glycoprotein p43) [Canis familiaris]	114	15.78	85	19.89	137	26	0	0.33	0.72
profile7	GNL|UG|SSC#S46875756	XM_001927440	LOC100158185	PREDICTED: Sus scrofa similar to adenine nucleotide translocator 2 (LOC100158185), mRNA	solute carrier family 25, member 5 [Bos taurus] ref|NP_001120751.1| solute carrier family 25 (mitochondrial carrier; adenine nucleotide translocator), member 5 [Ovis aries] ref|XP_001927475.1| PREDICTED: similar to adenine nucleotide translocator 2 [Sus s	546	75.58	428	100.17	641	121.67	0	0.41	0.69
profile7	GNL|UG|SSC#S46876076	XM_001928784	LOC100157552	PREDICTED: Sus scrofa similar to McKusick-Kaufman/Bardet-Biedl syndromes putative chaperonin (LOC100157552), mRNA	PREDICTED: similar to McKusick-Kaufman/Bardet-Biedl syndromes putative chaperonin [Sus scrofa]	33	4.57	31	7.26	49	9.3	0	0.67	1.03
profile7	GNL|UG|SSC#S46876139	XM_001926788	LOC100157937	PREDICTED: Sus scrofa similar to formin binding protein 3 (LOC100157937), mRNA	PREDICTED: PRP40 pre-mRNA processing factor 40 homolog A (S. cerevisiae) [Sus scrofa]	358	49.55	266	62.26	371	70.42	0	0.33	0.51
profile7	GNL|UG|SSC#S46876158	XM_001925664	ADAM-9	PREDICTED: Sus scrofa cellular disintegrin precursor (ADAM-9), mRNA	PREDICTED: cellular disintegrin precursor [Sus scrofa]	81	11.21	75	17.55	110	20.88	0	0.65	0.9
profile7	GNL|UG|SSC#S46876160	XM_001928478	LOC100154457	PREDICTED: Sus scrofa similar to TM2 domain containing 2 (LOC100154457), mRNA	PREDICTED: similar to TM2 domain containing 2 [Sus scrofa]	182	25.19	135	31.6	244	46.31	0	0.33	0.88
profile7	GNL|UG|SSC#S46876184	XM_001928599	HSPD1	PREDICTED: Sus scrofa heat shock 60kDa protein 1 (chaperonin), transcript variant 1 (HSPD1), mRNA	PREDICTED: heat shock 60kDa protein 1 (chaperonin) [Bos taurus]	876	121.25	715	167.35	1007	191.14	0	0.46	0.66
profile7	GNL|UG|SSC#S46876241	XM_001925591	LOC100154157	PREDICTED: Sus scrofa similar to methyltransferase like 8 (LOC100154157), mRNA	PREDICTED: similar to methyltransferase like 8 [Sus scrofa]	52	7.2	41	9.6	78	14.81	0	0.42	1.04
profile7	GNL|UG|SSC#S46876401	XM_001928582	LOC100157224	PREDICTED: Sus scrofa similar to tRNA pseudouridine synthase A (tRNA-uridine isomerase I) (tRNA pseudouridylate synthase I), transcript variant 1 (LOC100157224), mRNA	PREDICTED: similar to tRNA pseudouridine synthase A (tRNA-uridine isomerase I) (tRNA pseudouridylate synthase I) isoform 1 [Sus scrofa] ref|XP_001928625.1| PREDICTED: similar to tRNA pseudouridine synthase A (tRNA-uridine isomerase I) (tRNA pseudouridylat	185	25.61	138	32.3	218	41.38	0	0.33	0.69
profile7	GNL|UG|SSC#S46876405	XM_001928455	LOC100154400	PREDICTED: Sus scrofa similar to E3 ubiquitin-protein ligase CHFR (Checkpoint with forkhead and RING finger domains protein) (RING finger protein 196) (LOC100154400), mRNA	PREDICTED: similar to E3 ubiquitin-protein ligase CHFR (Checkpoint with forkhead and RING finger domains protein) (RING finger protein 196) [Sus scrofa]	188	26.02	130	30.43	227	43.09	0	0.23	0.73
profile7	GNL|UG|SSC#S46876445	XM_001929644	LOC100154308	PREDICTED: Sus scrofa similar to Uncharacterized protein C22orf25 (LOC100154308), mRNA	PREDICTED: similar to Uncharacterized protein C22orf25 [Sus scrofa]	253	35.02	201	47.04	295	56	0	0.43	0.68
profile7	GNL|UG|SSC#S46876477	XM_001927287	LOC100155104	PREDICTED: Sus scrofa similar to mediator complex subunit 15 (LOC100155104), mRNA	PREDICTED: similar to mediator complex subunit 15 [Sus scrofa]	138	19.1	108	25.28	172	32.65	0	0.4	0.77
profile7	GNL|UG|SSC#S46876500	XM_001926857	LOC100152687	PREDICTED: Sus scrofa similar to KIAA0015 (LOC100152687), mRNA	PREDICTED: similar to KIAA0015 [Sus scrofa]	34	4.71	31	7.26	49	9.3	0	0.62	0.98
profile7	GNL|UG|SSC#S46876547	XM_001927286	LOC100157976	PREDICTED: Sus scrofa similar to developmentally regulated GTP binding protein 1, transcript variant 2 (LOC100157976), mRNA	PREDICTED: developmentally regulated GTP binding protein 1 isoform 2 [Sus scrofa]	95	13.15	79	18.49	143	27.14	0	0.49	1.05
profile7	GNL|UG|SSC#S46876567	XM_001929316	LOC100152846	PREDICTED: Sus scrofa similar to transcobalamin II, transcript variant 2 (LOC100152846), mRNA	PREDICTED: similar to transcobalamin II isoform 2 [Sus scrofa] ref|XP_001929348.1| PREDICTED: similar to transcobalamin II isoform 1 [Sus scrofa]	255	35.3	182	42.6	293	55.62	0	0.27	0.66
profile7	GNL|UG|SSC#S46876709	XM_001929420	LOC100154518	PREDICTED: Sus scrofa similar to Actin-related protein 2/3 complex subunit 3 (Arp2/3 complex 21 kDa subunit) (p21-ARC) (LOC100154518), mRNA	PREDICTED: similar to p21-Arc isoform 1 [Pan troglodytes]	895	123.88	647	151.43	1000	189.82	0	0.29	0.62
profile7	GNL|UG|SSC#S46876710	XM_001927111	LOC100158156	PREDICTED: Sus scrofa similar to ATP-binding domain 1 family member C (LOC100158156), mRNA	PREDICTED: similar to ATP-binding domain 1 family member C [Sus scrofa]	215	29.76	162	37.92	263	49.92	0	0.35	0.75
profile7	GNL|UG|SSC#S46876746	XM_001925507	LOC100158131	PREDICTED: Sus scrofa similar to Protein strawberry notch homolog 1 (Monocyte protein 3) (MOP-3) (LOC100158131), mRNA	PREDICTED: strawberry notch homolog 1 (Drosophila) [Equus caballus]	130	17.99	147	34.41	257	48.78	0	0.94	1.44
profile7	GNL|UG|SSC#S46876752	XM_001927405	LOC100153315	PREDICTED: Sus scrofa similar to tectonic family member 2 (LOC100153315), mRNA	PREDICTED: tectonic family member 2 [Sus scrofa]	33	4.57	31	7.26	53	10.06	0	0.67	1.14
profile7	GNL|UG|SSC#S46876754	XM_001927310	LOC100154525	PREDICTED: Sus scrofa similar to Vacuolar proton translocating ATPase 116 kDa subunit a isoform 2 (V-ATPase 116 kDa isoform a2) (Lysosomal H(+)-transporting ATPase V0 subunit a2) (TJ6), transcript variant 1 (LOC100154525), mRNA	PREDICTED: similar to Vacuolar proton translocating ATPase 116 kDa subunit a isoform 2 (V-ATPase 116 kDa isoform a2) (Lysosomal H(+)-transporting ATPase V0 subunit a2) (TJ6) isoform 1 [Sus scrofa]	100	13.84	95	22.24	153	29.04	0	0.68	1.07
profile7	GNL|UG|SSC#S46876791	XM_001928494	LOC100153167	PREDICTED: Sus scrofa similar to PSAP protein (LOC100153167), mRNA	PREDICTED: similar to PSAP protein [Sus scrofa]	4679	647.65	3457	809.12	5589	1060.88	0	0.32	0.71
profile7	GNL|UG|SSC#S46876807	XM_001927133	LOC100153541	PREDICTED: Sus scrofa similar to apoptosis-inducing factor (AIF)-like mitchondrion-associated inducer of death (LOC100153541), mRNA	apoptosis-inducing factor, mitochondrion-associated, 2 [Bos taurus] ref|XP_001927168.1| PREDICTED: similar to apoptosis-inducing factor (AIF)-like mitchondrion-associated inducer of death [Sus scrofa] gb|AAX31344.1| apoptosis-inducing factor (AIF)-like mi	35	4.84	44	10.3	72	13.67	0	1.09	1.5
profile7	GNL|UG|SSC#S46876919	XM_001928592	LOC100157308	PREDICTED: Sus scrofa similar to FRA10AC1 protein, transcript variant 2 (LOC100157308), mRNA	PREDICTED: similar to FRA10AC1 protein isoform 2 [Sus scrofa] ref|XP_001928608.1| PREDICTED: similar to FRA10AC1 protein isoform 1 [Sus scrofa] ref|XP_001928712.1| PREDICTED: similar to FRA10AC1 protein isoform 2 [Sus scrofa] ref|XP_001928707.1| PREDICTED	57	7.89	55	12.87	87	16.51	0	0.71	1.07
profile7	GNL|UG|SSC#S46876947	XM_001928460	LOC100152630	PREDICTED: Sus scrofa similar to ankyrin repeat domain 22 (LOC100152630), mRNA	PREDICTED: similar to ankyrin repeat domain 22 [Sus scrofa]	332	45.95	227	53.13	349	66.25	0	0.21	0.53
profile7	GNL|UG|SSC#S46876960	XM_001926954	LOC100157243	PREDICTED: Sus scrofa similar to cleavage stimulation factor, 3 pre-RNA, subunit 2, 64kDa, tau, transcript variant 1 (LOC100157243), mRNA	PREDICTED: cleavage stimulation factor, 3' pre-RNA, subunit 2, 64kDa, tau variant isoform 1 [Sus scrofa]	124	17.16	101	23.64	152	28.85	0	0.46	0.75
profile7	GNL|UG|SSC#S46876986	XM_001926555	LOC100157391	PREDICTED: Sus scrofa similar to Mitochondrial import inner membrane translocase subunit Tim23 (LOC100157391), mRNA	PREDICTED: similar to Mitochondrial import inner membrane translocase subunit Tim23 [Sus scrofa]	182	25.19	138	32.3	253	48.02	0	0.36	0.93
profile7	GNL|UG|SSC#S46877081	XM_001929360	LOC100156229	PREDICTED: Sus scrofa similar to polymerase (RNA) III (DNA directed) polypeptide A, 155kDa (LOC100156229), mRNA	PREDICTED: similar to polymerase (RNA) III (DNA directed) polypeptide A, 155kDa [Sus scrofa]	92	12.73	75	17.55	107	20.31	0	0.46	0.67
profile7	GNL|UG|SSC#S46877094	XM_001927456	INPP5F	PREDICTED: Sus scrofa inositol polyphosphate-5-phosphatase F (INPP5F), mRNA	PREDICTED: inositol polyphosphate-5-phosphatase F [Sus scrofa]	136	18.82	115	26.92	175	33.22	0	0.52	0.82
profile7	GNL|UG|SSC#S46877097	XM_001927416	LOC100152559	PREDICTED: Sus scrofa similar to Regulator of G-protein signaling 10 (LOC100152559), mRNA	PREDICTED: similar to Regulator of G-protein signaling 10 [Sus scrofa]	77	10.66	83	19.43	144	27.33	0	0.87	1.36
profile7	GNL|UG|SSC#S46877101	XM_001927395	LOC100154966	PREDICTED: Sus scrofa similar to Sideroflexin 4 (LOC100154966), mRNA	PREDICTED: similar to Sideroflexin 4 [Sus scrofa]	30	4.15	32	7.49	63	11.96	0	0.85	1.53
profile7	GNL|UG|SSC#S46877157	XM_001926579	LOC100151864	PREDICTED: Sus scrofa similar to Structural maintenance of chromosomes protein 3 (Chondroitin sulfate proteoglycan 6) (Chromosome-associated polypeptide) (hCAP) (Bamacan) (Basement membrane-associated chondroitin proteoglycan) (LOC100151864), mRNA	structural maintenance of chromosomes 3 [Homo sapiens] ref|NP_113771.2| chondroitin sulfate proteoglycan 6 [Rattus norvegicus] ref|NP_001126947.1| structural maintenance of chromosomes 3 [Pongo abelii] ref|XP_001496837.1| PREDICTED: similar to Structural	434	60.07	294	68.81	452	85.8	0	0.2	0.51
profile7	GNL|UG|SSC#S46877459	XM_001928459	LOC100152598	PREDICTED: Sus scrofa similar to Semaphorin-4D precursor (BB18) (A8) (GR3) (CD100 antigen) (LOC100152598), mRNA	PREDICTED: similar to Semaphorin-4D precursor (BB18) (A8) (GR3) (CD100 antigen) [Sus scrofa]	39	5.4	31	7.26	62	11.77	0	0.43	1.12
profile7	GNL|UG|SSC#S46877524	XM_001929049	LOC100154005	PREDICTED: Sus scrofa similar to actin-related protein 8, transcript variant 1 (LOC100154005), mRNA	PREDICTED: similar to actin-related protein 8 isoform 1 [Sus scrofa]	27	3.74	25	5.85	49	9.3	0	0.65	1.31
profile7	GNL|UG|SSC#S46877541	XM_001928091	LOC100154818	PREDICTED: Sus scrofa similar to 5-nucleotidase domain containing 2 (LOC100154818), mRNA	NT5DC2 protein [Homo sapiens]	123	17.03	95	22.24	145	27.52	0	0.39	0.69
profile7	GNL|UG|SSC#S46877554	XM_001926629	LOC100156879	PREDICTED: Sus scrofa similar to ubiquinol--cytochrome c reductase (LOC100156879), mRNA	PREDICTED: similar to ubiquinol--cytochrome c reductase [Sus scrofa]	283	39.17	211	49.39	325	61.69	0	0.33	0.66
profile7	GNL|UG|SSC#S46877568	XM_001927505	LOC100152361	PREDICTED: Sus scrofa similar to Structural maintenance of chromosomes protein 4 (Chromosome-associated polypeptide C) (hCAP-C) (XCAP-C homolog) (LOC100152361), mRNA	PREDICTED: similar to Structural maintenance of chromosomes protein 4 (Chromosome-associated polypeptide C) (hCAP-C) (XCAP-C homolog) [Sus scrofa]	141	19.52	125	29.26	203	38.53	0	0.58	0.98
profile7	GNL|UG|SSC#S46877586	XM_001928439	LOC100152508	PREDICTED: Sus scrofa similar to RAS p21 protein activator 2 (LOC100152508), mRNA	PREDICTED: similar to RAS p21 protein activator 2 [Sus scrofa]	31	4.29	31	7.26	48	9.11	0	0.76	1.09
profile7	GNL|UG|SSC#S46877746	XM_001925300	LOC100151869	PREDICTED: Sus scrofa similar to oxidoreductase NAD-binding domain containing 1 (LOC100151869), mRNA	PREDICTED: similar to oxidoreductase NAD-binding domain containing 1 [Sus scrofa]	119	16.47	102	23.87	169	32.08	0	0.54	0.96
profile7	GNL|UG|SSC#S46877768	XM_001926132	LOC100152208	PREDICTED: Sus scrofa similar to CLN5 (LOC100152208), mRNA	PREDICTED: similar to CLN5 [Sus scrofa]	146	20.21	113	26.45	191	36.25	0	0.39	0.84
profile7	GNL|UG|SSC#S46877806	XM_001928111	LOC100155453	PREDICTED: Sus scrofa similar to Gamma-tubulin complex component 3 (GCP-3) (Spindle pole body protein Spc98 homolog) (hSpc98) (hGCP3) (h104p) (LOC100155453), mRNA	PREDICTED: similar to Gamma-tubulin complex component 3 (GCP-3) (Spindle pole body protein Spc98 homolog) (hSpc98) (hGCP3) (h104p) [Sus scrofa]	215	29.76	208	48.68	318	60.36	0	0.71	1.02
profile7	GNL|UG|SSC#S46877890	XM_001926477	LOC100156178	PREDICTED: Sus scrofa similar to Translation initiation factor IF-3, mitochondrial precursor (IF-3Mt) (IF3(mt)) (IF-3(Mt)) (IF3mt) (LOC100156178), mRNA	PREDICTED: similar to Translation initiation factor IF-3, mitochondrial precursor (IF-3Mt) (IF3(mt)) (IF-3(Mt)) (IF3mt) [Sus scrofa]	93	12.87	74	17.32	141	26.76	0	0.43	1.06
profile7	GNL|UG|SSC#S46877957	XM_001928739	LOC100151814	PREDICTED: Sus scrofa similar to TAF11 RNA polymerase II, TATA box binding protein (TBP)-associated factor, 28kDa (LOC100151814), mRNA	PREDICTED: similar to TAF11 RNA polymerase II, TATA box binding protein (TBP)-associated factor, 28kDa [Sus scrofa]	174	24.08	157	36.75	234	44.42	0	0.61	0.88
profile7	GNL|UG|SSC#S46877995	XM_001929637	LOC100156829	PREDICTED: Sus scrofa similar to DNA primase polypeptide 2 (LOC100156829), mRNA	PREDICTED: similar to DNA primase polypeptide 2 [Sus scrofa]	28	3.88	25	5.85	50	9.49	0	0.59	1.29
profile7	GNL|UG|SSC#S46878029	XM_001929102	LOC100155979	PREDICTED: Sus scrofa similar to HLA-B associated transcript 5 (LOC100155979), mRNA	PREDICTED: similar to HLA-B associated transcript 5 [Sus scrofa]	131	18.13	115	26.92	168	31.89	0	0.57	0.81
profile7	GNL|UG|SSC#S46878031	XM_001928731	CSNK2B	PREDICTED: Sus scrofa casein kinase 2, beta polypeptide, transcript variant 1 (CSNK2B), mRNA	PREDICTED: similar to casein kinase 2, beta subunit [Canis familiaris]	470	65.06	334	78.17	500	94.91	0	0.26	0.54
profile7	GNL|UG|SSC#S46878035	XM_001929117	LOC100151942	PREDICTED: Sus scrofa similar to chromosome 7 open reading frame human C6orf47 (LOC100151942), mRNA	PREDICTED: similar to chromosome 7 open reading frame human C6orf47 [Sus scrofa] emb|CAN59665.1| chromosome 7 open reading frame human C6orf47 [Sus scrofa]	35	4.84	29	6.79	54	10.25	0	0.49	1.08
profile7	GNL|UG|SSC#S46878037	XM_001928769	AIF1	PREDICTED: Sus scrofa allograft inflammatory factor 1 (AIF1), mRNA	PREDICTED: allograft inflammatory factor 1 [Sus scrofa] emb|CAN59683.1| allograft inflammatory factor 1 [Sus scrofa]	1103	152.67	1150	269.16	1876	356.09	0	0.82	1.22
profile7	GNL|UG|SSC#S46878042	XM_001928664	LOC100152381	PREDICTED: Sus scrofa similar to putative transcription factor (LOC100152381), mRNA	PREDICTED: similar to putative transcription factor [Sus scrofa] sp|Q9TSV4|TCF19_PIG RecName: Full=Transcription factor 19; AltName: Full=Transcription factor SC1 emb|CAB63863.1| putative transcription factor [Sus scrofa]	34	4.71	36	8.43	57	10.82	0	0.84	1.2
profile7	GNL|UG|SSC#S46878130	XM_001927951	LOC100154124	PREDICTED: Sus scrofa similar to tripartite motif protein 31 (LOC100154124), mRNA	PREDICTED: similar to tripartite motif protein 31 [Sus scrofa]	54	7.47	41	9.6	77	14.62	0	0.36	0.97
profile7	GNL|UG|SSC#S46878273	XM_001928996	LOC100152628	PREDICTED: Sus scrofa similar to proline-serine-threonine phosphatase interacting protein 1 (LOC100152628), mRNA	PREDICTED: proline-serine-threonine phosphatase interacting protein 1 [Sus scrofa]	54	7.47	51	11.94	86	16.32	0	0.68	1.13
profile7	GNL|UG|SSC#S46878354	XM_001928169	LOC100156860	PREDICTED: Sus scrofa similar to Bcl-2-related protein A1 (Protein BFL-1) (Hemopoietic-specific early response protein) (Protein GRS) (LOC100156860), mRNA	PREDICTED: similar to Bcl-2-related protein A1 (Protein BFL-1) (Hemopoietic-specific early response protein) (Protein GRS) [Sus scrofa]	99	13.7	116	27.15	212	40.24	0	0.99	1.55
profile7	GNL|UG|SSC#S46878455	XM_001929265	LOC100155958	PREDICTED: Sus scrofa similar to Serum response factor (SRF) (LOC100155958), mRNA	PREDICTED: similar to Serum response factor (SRF) [Sus scrofa]	360	49.83	252	58.98	460	87.32	0	0.24	0.81
profile7	GNL|UG|SSC#S46878686	XM_001927556	LOC100152067	PREDICTED: Sus scrofa similar to adenylate cyclase 4 (LOC100152067), mRNA	PREDICTED: adenylate cyclase 4 [Sus scrofa]	165	22.84	114	26.68	177	33.6	0	0.22	0.56
profile7	GNL|UG|SSC#S46878736	XM_001929188	LOC100155766	PREDICTED: Sus scrofa similar to SEC23A (S. cerevisiae), transcript variant 1 (LOC100155766), mRNA	PREDICTED: similar to SEC23A (S. cerevisiae) isoform 2 [Sus scrofa] ref|XP_001929223.1| PREDICTED: similar to SEC23A (S. cerevisiae) isoform 1 [Sus scrofa]	132	18.27	106	24.81	155	29.42	0	0.44	0.69
profile7	GNL|UG|SSC#S46878879	XM_001928314	LOC100156681	PREDICTED: Sus scrofa similar to Vacuolar proton pump subunit D (V-ATPase subunit D) (V-ATPase 28 kDa accessory protein) (LOC100156681), mRNA	PREDICTED: similar to Vacuolar proton pump subunit D (V-ATPase subunit D) (V-ATPase 28 kDa accessory protein) [Sus scrofa]	189	26.16	131	30.66	198	37.58	0	0.23	0.52
profile7	GNL|UG|SSC#S46878913	XM_001927381	LOC100157930	PREDICTED: Sus scrofa similar to Vaccinia related kinase 1 (LOC100157930), mRNA	PREDICTED: similar to Vaccinia related kinase 1 [Sus scrofa]	36	4.98	35	8.19	54	10.25	0	0.72	1.04
profile7	GNL|UG|SSC#S46878956	XM_001927068	LOC100155709	PREDICTED: Sus scrofa similar to Ras and Rab interactor 3 (Ras interaction/interference protein 3) (LOC100155709), mRNA	PREDICTED: similar to Ras and Rab interactor 3 (Ras interaction/interference protein 3) [Sus scrofa]	130	17.99	117	27.38	170	32.27	0	0.61	0.84
profile7	GNL|UG|SSC#S46878975	XM_001928098	LOC100154479	PREDICTED: Sus scrofa similar to Uncharacterized protein C14orf102 homolog (LOC100154479), mRNA	PREDICTED: similar to Uncharacterized protein C14orf102 homolog [Sus scrofa]	26	3.6	21	4.92	50	9.49	0	0.45	1.4
profile7	GNL|UG|SSC#S46879105	XM_001925785	LOC100156354	PREDICTED: Sus scrofa similar to Thioredoxin domain-containing protein 5 precursor (Thioredoxin-like protein p46) (Endoplasmic reticulum protein ERp46) (LOC100156354), partial mRNA	PREDICTED: similar to Thioredoxin domain-containing protein 5 precursor (Thioredoxin-like protein p46) (Endoplasmic reticulum protein ERp46), partial [Sus scrofa]	239	33.08	212	49.62	336	63.78	0	0.58	0.95
profile7	GNL|UG|SSC#S46879149	XM_001925784	LOC100155342	PREDICTED: Sus scrofa similar to Ubiquitin isopeptidase T (LOC100155342), mRNA	PREDICTED: similar to Ubiquitin isopeptidase T [Sus scrofa]	72	9.97	57	13.34	87	16.51	0	0.42	0.73
profile7	GNL|UG|SSC#S46879294	XM_001929457	LOC100152340	PREDICTED: Sus scrofa similar to Serine hydroxymethyltransferase 2 (mitochondrial) (LOC100152340), mRNA	PREDICTED: similar to Serine hydroxymethyltransferase 2 (mitochondrial) [Sus scrofa]	111	15.36	78	18.26	133	25.25	0	0.25	0.72
profile7	GNL|UG|SSC#S46879295	XM_001929485	LOC100157578	PREDICTED: Sus scrofa similar to NGFI-A-binding protein 2 (EGR-1-binding protein 2) (Melanoma-associated delayed early response protein) (Protein MADER) (LOC100157578), mRNA	PREDICTED: similar to NGFI-A-binding protein 2 (EGR-1-binding protein 2) (Melanoma-associated delayed early response protein) (Protein MADER) [Sus scrofa]	63	8.72	53	12.4	83	15.75	0	0.51	0.85
profile7	GNL|UG|SSC#S46879303	XM_001929410	LOC100157156	PREDICTED: Sus scrofa similar to ATP synthase subunit beta, mitochondrial (LOC100157156), mRNA	PREDICTED: similar to ATP synthase subunit beta, mitochondrial [Sus scrofa]	2448	338.84	2269	531.07	3449	654.67	0	0.65	0.95
profile7	GNL|UG|SSC#S46879321	XM_001929065	LOC100152308	PREDICTED: Sus scrofa similar to LOC507466 protein (LOC100152308), mRNA	zinc finger CCCH-type containing 10, isoform CRA_a [Homo sapiens]	66	9.14	52	12.17	98	18.6	0	0.41	1.03
profile7	GNL|UG|SSC#S46879389	XM_001925252	LOC100155091	PREDICTED: Sus scrofa similar to integrin, alpha 5 (fibronectin receptor, alpha polypeptide) (LOC100155091), mRNA	PREDICTED: similar to integrin, alpha 5 (fibronectin receptor, alpha polypeptide) [Sus scrofa]	218	30.17	162	37.92	235	44.61	0	0.33	0.56
profile7	GNL|UG|SSC#S46879407	XM_001924386	RARA	PREDICTED: Sus scrofa retinoic acid receptor, alpha (RARA), mRNA	PREDICTED: retinoic acid receptor, alpha [Sus scrofa]	225	31.14	177	41.43	282	53.53	0	0.41	0.78
profile7	GNL|UG|SSC#S46879437	XM_001928436	LOC100157263	PREDICTED: Sus scrofa hypothetical protein LOC100157263 (LOC100157263), mRNA	PREDICTED: hypothetical protein [Equus caballus] ref|XP_001928471.1| PREDICTED: hypothetical protein [Sus scrofa]	247	34.19	164	38.38	268	50.87	0	0.17	0.57
profile7	GNL|UG|SSC#S46879443	XM_001928083	LOC100155281	PREDICTED: Sus scrofa similar to F-box only protein 7 isoform 1 (predicted) (LOC100155281), mRNA	PREDICTED: similar to F-box only protein 7 isoform 1 (predicted) [Sus scrofa]	77	10.66	72	16.85	125	23.73	0	0.66	1.15
profile7	GNL|UG|SSC#S46879448	XM_001927307	LOC100156062	PREDICTED: Sus scrofa similar to LOC512905 protein (LOC100156062), mRNA	PREDICTED: similar to LOC512905 protein [Sus scrofa]	83	11.49	79	18.49	146	27.71	0	0.69	1.27
profile7	GNL|UG|SSC#S46879557	XM_001925041	LOC100152224	PREDICTED: Sus scrofa similar to CG15738 CG15738-PA (LOC100152224), mRNA	PREDICTED: similar to CG15738 CG15738-PA [Sus scrofa]	29	4.01	26	6.09	60	11.39	0	0.6	1.51
profile7	GNL|UG|SSC#S46879622	XM_001927364	LOC100156474	PREDICTED: Sus scrofa similar to death effector domain-containing protein (LOC100156474), mRNA	PREDICTED: similar to death effector domain-containing protein [Sus scrofa]	228	31.56	179	41.9	313	59.41	0	0.41	0.91
profile7	GNL|UG|SSC#S46879628	XM_001927348	LOC100154856	PREDICTED: Sus scrofa similar to UDP-Gal:betaGlcNAc beta 1,4- galactosyltransferase 3, transcript variant 2 (LOC100154856), mRNA	PREDICTED: similar to UDP-Gal:betaGlcNAc beta 1,4- galactosyltransferase 3 isoform 1 [Sus scrofa] ref|XP_001927383.1| PREDICTED: similar to UDP-Gal:betaGlcNAc beta 1,4- galactosyltransferase 3 isoform 2 [Sus scrofa]	235	32.53	196	45.87	275	52.2	0	0.5	0.68
profile7	GNL|UG|SSC#S46879680	XM_001928004	LOC100155191	PREDICTED: Sus scrofa similar to Uncharacterized protein C1orf112 homolog (LOC100155191), mRNA	PREDICTED: similar to Uncharacterized protein C1orf112 homolog [Sus scrofa]	21	2.91	19	4.45	38	7.21	0	0.61	1.31
profile7	GNL|UG|SSC#S46879746	XM_001924721	LOC100153212	PREDICTED: Sus scrofa similar to lactamase, beta 2 (LOC100153212), mRNA	PREDICTED: similar to lactamase, beta 2 [Sus scrofa]	33	4.57	29	6.79	54	10.25	0	0.57	1.17
profile7	GNL|UG|SSC#S46879791	XM_001925670	LOC100155484	PREDICTED: Sus scrofa similar to seryl-tRNA synthetase (LOC100155484), mRNA	PREDICTED: similar to seryl-tRNA synthetase [Sus scrofa]	633	87.62	552	129.2	895	169.88	0	0.56	0.96
profile7	GNL|UG|SSC#S46879827	XM_001928758	LOC606753	PREDICTED: Sus scrofa A3 adenosine receptor (LOC606753), mRNA	PREDICTED: A3 adenosine receptor [Sus scrofa]	186	25.75	176	41.19	323	61.31	0	0.68	1.25
profile7	GNL|UG|SSC#S46879885	XM_001928686	LOC100157002	PREDICTED: Sus scrofa similar to vesicle trafficking protein sec22b (LOC100157002), mRNA	PREDICTED: similar to SEC22 vesicle trafficking protein-like 1 [Canis familiaris] ref|XP_001363127.1| PREDICTED: similar to vesicle trafficking protein sec22b [Monodelphis domestica] ref|XP_001928721.1| PREDICTED: similar to vesicle trafficking protein se	105	14.53	94	22	141	26.76	0	0.6	0.88
profile7	GNL|UG|SSC#S46879911	XM_001926489	LOC100157814	PREDICTED: Sus scrofa similar to Splicing factor 3b, subunit 4 (LOC100157814), mRNA	PREDICTED: similar to Splicing factor 3b, subunit 4 [Sus scrofa]	175	24.22	122	28.55	205	38.91	0	0.24	0.68
profile7	GNL|UG|SSC#S46879941	XM_001929650	LOC100156778	PREDICTED: Sus scrofa similar to PI4KB protein, transcript variant 4 (LOC100156778), mRNA	PREDICTED: similar to PI4KB protein isoform 4 [Sus scrofa] ref|XP_001929683.1| PREDICTED: similar to PI4KB protein isoform 2 [Sus scrofa]	121	16.75	93	21.77	142	26.95	0	0.38	0.69
profile7	GNL|UG|SSC#S46879944	XM_001929646	LOC100157968	PREDICTED: Sus scrofa similar to regulatory factor X, 5, isoform 2 (predicted) (LOC100157968), mRNA	PREDICTED: similar to regulatory factor X, 5, isoform 2 (predicted) [Sus scrofa]	302	41.8	268	62.73	386	73.27	0	0.59	0.81
profile7	GNL|UG|SSC#S46879958	XM_001929619	LOC100156320	PREDICTED: Sus scrofa similar to S100 calcium binding protein A10, transcript variant 5 (LOC100156320), mRNA	S100 calcium binding protein A10 (annexin II ligand, calpactin I, light polypeptide (p11)), isoform CRA_b [Homo sapiens] gb|EAW53399.1| S100 calcium binding protein A10 (annexin II ligand, calpactin I, light polypeptide (p11)), isoform CRA_b [Homo sapiens	2328	322.23	1981	463.66	3156	599.06	0	0.52	0.89
profile7	GNL|UG|SSC#S46879974	XM_001929579	LOC100154273	PREDICTED: Sus scrofa similar to SNAP-associated protein (LOC100154273), mRNA	PREDICTED: similar to snapin [Pan troglodytes]	102	14.12	99	23.17	158	29.99	0	0.71	1.09
profile7	GNL|UG|SSC#S46880059	XM_001924747	LOC100157573	PREDICTED: Sus scrofa similar to Interferon stimulated exonuclease gene 20kDa-like 2 (LOC100157573), mRNA	PREDICTED: similar to Interferon stimulated exonuclease gene 20kDa-like 2 [Sus scrofa]	86	11.9	68	15.92	105	19.93	0	0.42	0.74
profile7	GNL|UG|SSC#S46880060	XM_001924778	LOC100156363	PREDICTED: Sus scrofa similar to mitochondrial ribosomal protein L24, transcript variant 1 (LOC100156363), mRNA	PREDICTED: similar to mitochondrial ribosomal protein L24 isoform 2 [Sus scrofa] ref|XP_001924813.1| PREDICTED: similar to mitochondrial ribosomal protein L24 isoform 1 [Sus scrofa]	176	24.36	164	38.38	250	47.45	0	0.66	0.96
profile7	GNL|UG|SSC#S46880133	XM_001928786	LOC100156098	PREDICTED: Sus scrofa similar to Nicastrin (LOC100156098), mRNA	PREDICTED: similar to Nicastrin [Sus scrofa]	113	15.64	101	23.64	173	32.84	0	0.6	1.07
profile7	GNL|UG|SSC#S46880136	XM_001928464	LOC100152851	PREDICTED: Sus scrofa similar to leukocyte differentiation antigen CD84 (LOC100152851), mRNA	PREDICTED: similar to leukocyte differentiation antigen CD84 [Sus scrofa]	17	2.35	17	3.98	34	6.45	0	0.76	1.46
profile7	GNL|UG|SSC#S46880149	XM_001928145	LOC100155842	PREDICTED: Sus scrofa hypothetical protein LOC100155842 (LOC100155842), mRNA	PREDICTED: hypothetical protein [Sus scrofa] ref|XP_001928367.1| PREDICTED: hypothetical protein [Sus scrofa]	209	28.93	178	41.66	263	49.92	0	0.53	0.79
profile7	GNL|UG|SSC#S46880161	XM_001929274	LOC100151938	PREDICTED: Sus scrofa similar to guanylate binding protein 1 (LOC100151938), mRNA	PREDICTED: similar to guanylate binding protein 1 [Sus scrofa]	41	5.68	45	10.53	102	19.36	0	0.89	1.77
profile7	GNL|UG|SSC#S46880181	XM_001925711	LOC100157200	PREDICTED: Sus scrofa similar to Protein fam69a (LOC100157200), mRNA	PREDICTED: similar to Protein fam69a [Sus scrofa]	127	17.58	107	25.04	170	32.27	0	0.51	0.88
profile7	GNL|UG|SSC#S46880183	XM_001925423	LOC100153542	PREDICTED: Sus scrofa similar to growth factor independent 1 (LOC100153542), mRNA	PREDICTED: similar to growth factor independent 1 [Sus scrofa]	80	11.07	60	14.04	135	25.63	0	0.34	1.21
profile7	GNL|UG|SSC#S46880232	XM_001924280	LOC100154009	PREDICTED: Sus scrofa similar to basic beta 1 syntrophin (LOC100154009), mRNA	PREDICTED: syntrophin, beta 1 (dystrophin-associated protein A1, 59kDa, basic component 1) [Sus scrofa]	21	2.91	22	5.15	46	8.73	0	0.82	1.58
profile7	GNL|UG|SSC#S46880245	XM_001927804	LOC100154130	PREDICTED: Sus scrofa similar to NADH dehydrogenase [ubiquinone] 1 beta subcomplex subunit 9 (NADH-ubiquinone oxidoreductase B22 subunit) (Complex I-B22) (CI-B22) (LOC100154130), mRNA	PREDICTED: similar to NADH dehydrogenase [ubiquinone] 1 beta subcomplex subunit 9 (NADH-ubiquinone oxidoreductase B22 subunit) (Complex I-B22) (CI-B22) [Sus scrofa]	408	56.47	435	101.81	822	156.03	0	0.85	1.47
profile7	GNL|UG|SSC#S46880273	XM_001929211	LOC100156099	PREDICTED: Sus scrofa similar to Src-like-adaptor (LOC100156099), mRNA	PREDICTED: similar to Src-like-adaptor [Sus scrofa] ref|XP_001929251.1| PREDICTED: similar to Src-like-adaptor [Sus scrofa]	245	33.91	190	44.47	291	55.24	0	0.39	0.7
profile7	GNL|UG|SSC#S46880353	XM_001926596	LOC100155814	PREDICTED: Sus scrofa similar to HBS1-like protein (LOC100155814), partial mRNA	PREDICTED: similar to HBS1-like protein, partial [Sus scrofa]	104	14.4	82	19.19	121	22.97	0	0.41	0.67
profile7	GNL|UG|SSC#S46880389	XM_001927594	LOC100154370	PREDICTED: Sus scrofa similar to SYNCRIP protein, transcript variant 2 (LOC100154370), mRNA	PREDICTED: similar to NS1-associated protein 1 isoform 2 isoform 10 [Macaca mulatta] ref|XP_001089645.1| PREDICTED: similar to NS1-associated protein 1 isoform 2 isoform 11 [Macaca mulatta] ref|XP_001089759.1| PREDICTED: similar to NS1-associated protein	1113	154.06	860	201.29	1275	242.01	0	0.39	0.65
profile7	GNL|UG|SSC#S46880576	XM_001924788	LOC100156047	PREDICTED: Sus scrofa similar to Isovaleryl Coenzyme A dehydrogenase (LOC100156047), mRNA	PREDICTED: similar to Isovaleryl Coenzyme A dehydrogenase [Sus scrofa]	52	7.2	49	11.47	75	14.24	0	0.67	0.98
profile7	GNL|UG|SSC#S46880597	XM_001928746	LOC100155388	PREDICTED: Sus scrofa similar to adenosine deaminase-like protein (predicted) (LOC100155388), mRNA	PREDICTED: similar to adenosine deaminase-like protein (predicted) [Sus scrofa]	3	0.42	3	0.7	14	2.66	0	0.74	2.66
profile7	GNL|UG|SSC#S46880886	XM_001925555	LOC100155051	PREDICTED: Sus scrofa similar to sphingosine-1-phosphate phosphatase 1 (LOC100155051), mRNA	PREDICTED: similar to sphingosine-1-phosphate phosphatase 1 [Sus scrofa]	66	9.14	61	14.28	90	17.08	0	0.64	0.9
profile7	GNL|UG|SSC#S46880891	XM_001924351	LOC100157499	PREDICTED: Sus scrofa similar to solute carrier family 38, member 6 (LOC100157499), mRNA	PREDICTED: similar to solute carrier family 38, member 6 [Sus scrofa]	47	6.51	48	11.23	75	14.24	0	0.79	1.13
profile7	GNL|UG|SSC#S46880900	XM_001928595	LOC100153985	PREDICTED: Sus scrofa similar to protein phosphatase 1A (LOC100153985), mRNA	PREDICTED: similar to protein phosphatase 1A, magnesium dependent, alpha isoform [Equus caballus]	248	34.33	180	42.13	265	50.3	0	0.3	0.55
profile7	GNL|UG|SSC#S46881066	XM_001927866	LOC100153668	PREDICTED: Sus scrofa similar to RAD23 homolog B (S. cerevisiae) (LOC100153668), mRNA	PREDICTED: similar to RAD23 homolog B (S. cerevisiae) [Sus scrofa]	892	123.47	806	188.65	1169	221.89	0	0.61	0.85
profile7	GNL|UG|SSC#S46881240	XM_001925796	LOC100154045	PREDICTED: Sus scrofa similar to RNA binding motif protein 18, transcript variant 1 (LOC100154045), mRNA	PREDICTED: similar to RNA binding motif protein 18 isoform 1 [Sus scrofa] ref|XP_001925851.1| PREDICTED: similar to RNA binding motif protein 18 isoform 2 [Sus scrofa]	307	42.49	210	49.15	325	61.69	0	0.21	0.54
profile7	GNL|UG|SSC#S46881249	XM_001926239	LOC100152253	PREDICTED: Sus scrofa similar to syntaxin 11 (LOC100152253), mRNA	PREDICTED: similar to syntaxin 11 [Sus scrofa]	606	83.88	618	144.64	961	182.41	0	0.79	1.12
profile7	GNL|UG|SSC#S5990815	AW785540	---	116933 MARC 1PIG Sus scrofa cDNA 5', mRNA sequence	PREDICTED: hypothetical protein, partial [Sus scrofa]	103	14.26	73	17.09	116	22.02	0	0.26	0.63
profile7	GNL|UG|SSC#S6001821	BE232735	---	137760 MARC 1PIG Sus scrofa cDNA 5', mRNA sequence		251	34.74	188	44	263	49.92	0	0.34	0.52
profile7	GNL|UG|SSC#S6005748	BG384422	---	303502 MARC 1PIG Sus scrofa cDNA 5', mRNA sequence	RecName: Full=Probable nuclear antigen gb|AAA47471.1| ORF-3 protein tpg|DAA02201.1| TPA_exp: putative ORF-3 protein [Suid herpesvirus 1] tpg|DAA02214.1| TPA_exp: putative ORF-3 protein [Suid herpesvirus 1]	395	54.67	316	73.96	448	85.04	0	0.44	0.64
profile7	GNL|UG|SSC#S6013250	BG895291	---	358643 MARC 1PIG Sus scrofa cDNA 5', mRNA sequence	endonuclease/reverse transcriptase [Sus scrofa]	100	13.84	81	18.96	123	23.35	0	0.45	0.75
profile7	GNL|UG|SSC#S6072825	BI182326	---	UNL-P-FN-bh-h-10-0-UNL.s1 UNL-P-FN Sus scrofa cDNA clone UNL-P-FN-bh-h-10-0-UNL 3', mRNA sequence	PREDICTED: similar to Low-density lipoprotein receptor-related protein 1 precursor (LRP) (Alpha-2-macroglobulin receptor) (A2MR) (Apolipoprotein E receptor) (APOER) (CD91) [Canis familiaris]	164	22.7	115	26.92	183	34.74	0	0.25	0.61
profile7	GNL|UG|SSC#S6076296	BI184148	PHI-1	UNL-P-FN-ci-f-12-0-UNL.s1 UNL-P-FN Sus scrofa cDNA clone UNL-P-FN-ci-f-12-0-UNL 3', mRNA sequence	ubiquitous PKC-potentiated PP1 inhibitor [Sus scrofa] sp|Q8MIK9|PP14B_PIG RecName: Full=Protein phosphatase 1 regulatory subunit 14B; AltName: Full=Phosphatase holoenzyme inhibitor 1; Short=PHI-1; AltName: Full=Ubiquitous PKC-potentiated PP1 inhibitor gb|	143	19.79	115	26.92	168	31.89	0	0.44	0.69
profile7	GNL|UG|SSC#S6090709	AB019559	PPP1R12A	Sus scrofa mRNA for 130 kDa regulatory subunit of myosin phosphatase, partial cds	130 kDa regulatory subunit of myosin phosphatase [Sus scrofa]	79	10.93	71	16.62	112	21.26	0	0.6	0.96
profile7	GNL|UG|SSC#S6091069	AF052036	VWF	Sus scrofa von Willebrand factor precursor (vWF) mRNA, partial cds	von Willebrand factor precursor (vWF) gb|AAC06229.1| von Willebrand factor precursor [Sus scrofa]	192	26.58	132	30.89	237	44.99	0	0.22	0.76
profile7	GNL|UG|SSC#S6665112	CA778613	---	MPL384_10_B06 MPL Sus scrofa cDNA clone pSPORT1 5', mRNA sequence		166	22.98	128	29.96	204	38.72	0	0.38	0.75
profile7	GNL|UG|SSC#S6666476	CA779977	---	MPL384_3_K08 MPL Sus scrofa cDNA clone pSPORT1 5', mRNA sequence	PREDICTED: similar to BCL2-associated transcription factor 1 isoform 1 [Homo sapiens]	3	0.42	8	1.87	20	3.8	0	2.15	3.18
profile7	GNL|UG|SSC#S6667352	CA780853	---	MPL384_7_O09 MPL Sus scrofa cDNA clone pSPORT1 5', mRNA sequence	PREDICTED: hypothetical protein, partial [Sus scrofa]	158	21.87	127	29.72	206	39.1	0	0.44	0.84
profile6	GNL|UG|SSC#S14766296	CB286846	---	CMD47_D05_43 UMNMPM3 Sus scrofa cDNA clone PPSUBLIB_32D05 5', mRNA sequence	immunoglobulin kappa variable region [Sus scrofa]	28	3.88	61	14.28	54	10.25	0	1.88	1.4
profile6	GNL|UG|SSC#S14895629	CB478397	---	jns34_A02.f jns Sus scrofa cDNA 5', mRNA sequence		0	0.01	2	0.47	8	1.52	0	5.55	7.25
profile6	GNL|UG|SSC#S14901749	CB482141	---	jns87_F04.f jns Sus scrofa cDNA 5', mRNA sequence	PREDICTED: hypothetical protein [Macaca mulatta]	0	0.01	2	0.47	8	1.52	0	5.55	7.25
profile6	GNL|UG|SSC#S14911624	AB104654	PKR	Sus scrofa PKR mRNA for double stranded RNA-dependent protein kinase, complete cds	double stranded RNA-dependent protein kinase [Sus scrofa] dbj|BAC66439.1| double stranded RNA-dependent protein kinase [Sus scrofa]	9	1.25	21	4.92	38	7.21	0	1.98	2.53
profile6	GNL|UG|SSC#S15238694	AF527990	PSME1	Sus scrofa proteasome activator 28 alpha subunit (PSME1) mRNA, complete cds	proteasome activator subunit 1 [Sus scrofa] gb|AAP30878.1| proteasome activator 28 alpha subunit [Sus scrofa]	501	69.35	663	155.18	1006	190.95	0	1.16	1.46
profile6	GNL|UG|SSC#S16350901	AU296499	---	AU296499 full-length enriched pig cDNA library, main and accessory olfactory bulb Sus scrofa cDNA clone olf_111_E05 5', mRNA sequence	PREDICTED: similar to latent transforming growth factor beta binding protein 1 isoform LTBP-1S isoform 1 [Canis familiaris]	0	0.01	10	2.34	7	1.33	0	7.87	7.06
profile6	GNL|UG|SSC#S16426353	AY323207	CD180	Sus scrofa lymphocyte antigen 64-like protein (LY64) mRNA, complete cds	lymphocyte antigen 64-like protein [Sus scrofa] gb|AAP87112.1| lymphocyte antigen 64-like protein [Sus scrofa]	124	17.16	244	57.11	408	77.44	0	1.73	2.17
profile6	GNL|UG|SSC#S16513679	CF177163	---	805617 MARC 3PIG Sus scrofa cDNA 5', mRNA sequence		0	0.01	8	1.87	15	2.85	0	7.55	8.15
profile6	GNL|UG|SSC#S16514957	CF178441	---	807509 MARC 3PIG Sus scrofa cDNA 5', mRNA sequence		0	0.01	4	0.94	8	1.52	0	6.55	7.25
profile6	GNL|UG|SSC#S16515706	CF179222	---	813321 MARC 3PIG Sus scrofa cDNA 5', mRNA sequence		403	55.78	350	81.92	463	87.88	0	0.55	0.66
profile6	GNL|UG|SSC#S16516017	CF179501	---	813631 MARC 3PIG Sus scrofa cDNA 5', mRNA sequence	PREDICTED: similar to senataxin isoform 2 [Canis familiaris]	5	0.69	14	3.28	9	1.71	0	2.25	1.31
profile6	GNL|UG|SSC#S16517466	CF181008	---	817798 MARC 3PIG Sus scrofa cDNA 5', mRNA sequence	RecName: Full=T-cell receptor-associated transmembrane adapter 1; AltName: Full=T-cell receptor-interacting molecule; Short=TRIM gb|AAI03346.1| T-cell receptor-associated transmembrane adapter 1 [Bos taurus]	100	13.84	113	26.45	132	25.06	0	0.93	0.86
profile6	GNL|UG|SSC#S16761754	CF359349	---	819102 MARC 3PIG Sus scrofa cDNA 5', mRNA sequence		6	0.83	17	3.98	13	2.47	0	2.26	1.57
profile6	GNL|UG|SSC#S16763602	CF361197	---	827516 MARC 3PIG Sus scrofa cDNA 5', mRNA sequence		143	19.79	143	33.47	205	38.91	0	0.76	0.98
profile6	GNL|UG|SSC#S16768721	CF366333	---	840978 MARC 3PIG Sus scrofa cDNA 5', mRNA sequence	PREDICTED: similar to RNA binding motif protein 25 [Equus caballus]	3	0.42	13	3.04	8	1.52	0	2.86	1.86
profile6	GNL|UG|SSC#S16768969	CF366564	---	841236 MARC 3PIG Sus scrofa cDNA 5', mRNA sequence	PREDICTED: fem-1 homolog b (C. elegans) [Equus caballus]	128	17.72	114	26.68	119	22.59	0	0.59	0.35
profile6	GNL|UG|SSC#S16769624	CF367219	---	841945 MARC 3PIG Sus scrofa cDNA 5', mRNA sequence	RecName: Full=Type-1 angiotensin II receptor; AltName: Full=AT1 dbj|BAA01952.1| angiotensin II receptor [Sus sp.]	211	29.21	343	80.28	324	61.5	0	1.46	1.07
profile6	GNL|UG|SSC#S16890173	AY366497	BZRP	Sus scrofa peripheral-type benzodiazapine receptor (BZRP) mRNA, complete cds	translocator protein [Sus scrofa] sp|Q6UN27|TSPO_PIG RecName: Full=Translocator protein; AltName: Full=Peripheral-type benzodiazepine receptor; Short=PBR gb|AAQ72807.1| peripheral-type benzodiazapine receptor [Sus scrofa]	353	48.86	328	76.77	438	83.14	0	0.65	0.77
profile6	GNL|UG|SSC#S17503019	CF790475	---	875606 MARC 4PIG Sus scrofa cDNA 5', mRNA sequence		376	52.04	339	79.34	438	83.14	0	0.61	0.68
profile6	GNL|UG|SSC#S17503882	CF791338	---	879522 MARC 4PIG Sus scrofa cDNA 5', mRNA sequence		109	15.09	107	25.04	141	26.76	0	0.73	0.83
profile6	GNL|UG|SSC#S17509886	BX664912	---	BX664912 Sus Scrofa library (scag) Sus scrofa cDNA clone scag0005.g.11 5prim, mRNA sequence	hCG1804533, isoform CRA_b [Homo sapiens]	368	50.94	432	101.11	438	83.14	0	0.99	0.71
profile6	GNL|UG|SSC#S17510207	BX665233	---	BX665233 Sus Scrofa library (scag) Sus scrofa cDNA clone scag0003.h.03 5prim, mRNA sequence	PREDICTED: similar to Charged multivesicular body protein 4b (Chromatin-modifying protein 4b) (CHMP4b) (Vacuolar protein-sorting-associated protein 7-2) (SNF7-2) (hSnf7-2) (SNF7 homolog associated with Alix 1) (hVps32) [Equus caballus]	131	18.13	157	36.75	185	35.12	0	1.02	0.95
profile6	GNL|UG|SSC#S17510482	BX665508	---	BX665508 Sus Scrofa library (scag) Sus scrofa cDNA clone scag0009.b.02 5prim, mRNA sequence	PREDICTED: anaphase promoting complex subunit 1, partial [Pan troglodytes]	50	6.92	49	11.47	70	13.29	0	0.73	0.94
profile6	GNL|UG|SSC#S17510796	BX666142	---	BX666142 Sus Scrofa library (scag) Sus scrofa cDNA clone scag0007.e.10 3prim, mRNA sequence	PREDICTED: similar to Syntaxin-10 (Syn10) isoform 2 [Bos taurus]	112	15.5	158	36.98	212	40.24	0	1.25	1.38
profile6	GNL|UG|SSC#S17511141	BX666603	---	BX666603 Sus Scrofa library (scag) Sus scrofa cDNA clone scag0011.e.01 3prim, mRNA sequence	myocyte enhancer factor 2B [Bos taurus] gb|AAI49847.1| MEF2B protein [Bos taurus]	4	0.55	14	3.28	8	1.52	0	2.58	1.47
profile6	GNL|UG|SSC#S17511154	BX667026	---	BX667026 Sus Scrofa library (scag) Sus scrofa cDNA clone scag0009.c.05 3prim, mRNA sequence		47	6.51	102	23.87	87	16.51	0	1.87	1.34
profile6	GNL|UG|SSC#S17511285	BX667359	---	BX667359 Sus Scrofa library (scag) Sus scrofa cDNA clone scag0002.f.08 3prim, mRNA sequence	hypothetical protein LOC506990 [Bos taurus] sp|Q3ZCB6|CT149_BOVIN UPF0362 protein C20orf149 homolog gb|AAI02579.1| Chromosome 20 open reading frame 149 ortholog [Bos taurus]	527	72.95	576	134.81	849	161.15	0	0.89	1.14
profile6	GNL|UG|SSC#S17511297	BX667371	---	BX667371 Sus Scrofa library (scag) Sus scrofa cDNA clone scag0002.g.09 3prim, mRNA sequence		14	1.94	26	6.09	26	4.94	0	1.65	1.35
profile6	GNL|UG|SSC#S17511406	BX667480	---	BX667480 Sus Scrofa library (scag) Sus scrofa cDNA clone scag0001.f.09 5prim, mRNA sequence		200	27.68	203	47.51	278	52.77	0	0.78	0.93
profile6	GNL|UG|SSC#S17511419	BX667493	---	BX667493 Sus Scrofa library (scag) Sus scrofa cDNA clone scag0001.h.04 3prim, mRNA sequence	PREDICTED: similar to Ras-related protein R-Ras (p23) [Canis familiaris]	413	57.17	419	98.07	471	89.4	0	0.78	0.65
profile6	GNL|UG|SSC#S17511439	BX667513	---	BX667513 Sus Scrofa library (scag) Sus scrofa cDNA clone scag0002.a.10 3prim, mRNA sequence		465	64.36	473	110.71	642	121.86	0	0.78	0.92
profile6	GNL|UG|SSC#S17511932	BX666775	---	BX666775 Sus Scrofa library (scac) Sus scrofa cDNA clone scac0025.h.11 3prim, mRNA sequence		353	48.86	554	129.67	422	80.1	0	1.41	0.71
profile6	GNL|UG|SSC#S17512049	BX666892	---	BX666892 Sus Scrofa library (scac) Sus scrofa cDNA clone scac0025i.p.05 3prim, mRNA sequence		28	3.88	71	16.62	90	17.08	0	2.1	2.14
profile6	GNL|UG|SSC#S17512116	BX666959	---	BX666959 Sus Scrofa library (scac) Sus scrofa cDNA clone scac0027.b.08 3prim, mRNA sequence	E2IG2 [Homo sapiens] gb|EAW74916.1| coiled-coil-helix-coiled-coil-helix domain containing 8, isoform CRA_b [Homo sapiens] dbj|BAG36797.1| unnamed protein product [Homo sapiens]	7	0.97	22	5.15	31	5.88	0	2.41	2.6
profile6	GNL|UG|SSC#S17512203	BX667147	---	BX667147 Sus Scrofa library (scac) Sus scrofa cDNA clone scac0026.j.08 3prim, mRNA sequence	PREDICTED: inositol polyphosphate-4-phosphatase, type II, 105kDa isoform 1 [Equus caballus]	50	6.92	55	12.87	54	10.25	0	0.9	0.57
profile6	GNL|UG|SSC#S17513253	BX667822	---	BX667822 Sus Scrofa library (scac) Sus scrofa cDNA clone scac0025.b.02 5prim, mRNA sequence		352	48.72	360	84.26	479	90.92	0	0.79	0.9
profile6	GNL|UG|SSC#S17513940	BX668509	---	BX668509 Sus Scrofa library (scac) Sus scrofa cDNA clone scac0029.h.05 5prim, mRNA sequence	PREDICTED: C2f protein [Bos taurus]	189	26.16	159	37.21	206	39.1	0	0.51	0.58
profile6	GNL|UG|SSC#S17514024	BX668593	---	BX668593 Sus Scrofa library (scac) Sus scrofa cDNA clone scac0031.k.10 5prim, mRNA sequence	mCG1274, isoform CRA_b [Mus musculus]	200	27.68	209	48.92	285	54.1	0	0.82	0.97
profile6	GNL|UG|SSC#S17514239	BX668808	---	BX668808 Sus Scrofa library (scac) Sus scrofa cDNA clone scac0029.l.04 3prim, mRNA sequence	PREDICTED: similar to AP-2 complex subunit sigma-1 (Adapter-related protein complex 2 sigma-1 subunit) (Sigma2-adaptin) (Clathrin coat assembly protein AP17) (Clathrin coat-associated protein AP17) (Plasma membrane adaptor AP-2 17 kDa protein) (HA2 17 kDa	0	0.01	7	1.64	2	0.38	0	7.36	5.25
profile6	GNL|UG|SSC#S17515010	BX669579	---	BX669579 Sus Scrofa library (scac) Sus scrofa cDNA clone scac0029.p.20 5prim, mRNA sequence	PREDICTED: similar to adaptor protein with pleckstrin homology and src homology 2 domains [Macaca mulatta]	43	5.95	69	16.15	71	13.48	0	1.44	1.18
profile6	GNL|UG|SSC#S17515106	BX669675	---	BX669675 Sus Scrofa library (scac) Sus scrofa cDNA clone scac0028.b.13 5prim, mRNA sequence	PREDICTED: similar to Growth and transformation-dependent protein [Equus caballus]	116	16.06	105	24.58	106	20.12	0	0.61	0.33
profile6	GNL|UG|SSC#S17515754	BX670323	---	BX670323 Sus Scrofa library (scac) Sus scrofa cDNA clone scac0035.c.06 3prim, mRNA sequence	PREDICTED: similar to non-metastatic cells 1, protein (NM23A) expressed in isoform a [Macaca mulatta]	46	6.37	62	14.51	78	14.81	0	1.19	1.22
profile6	GNL|UG|SSC#S17515809	BX670378	---	BX670378 Sus Scrofa library (scac) Sus scrofa cDNA clone scac0033.g.16 3prim, mRNA sequence		192	26.58	189	44.24	223	42.33	0	0.74	0.67
profile6	GNL|UG|SSC#S17515838	BX670407	LOC100156790	BX670407 Sus Scrofa library (scac) Sus scrofa cDNA clone scac0033.h.09 3prim, mRNA sequence	PREDICTED: similar to Proteasome subunit alpha type 6 (Proteasome iota chain) (Macropain iota chain) (Multicatalytic endopeptidase complex iota chain) isoform 1 [Macaca mulatta] ref|XP_001095483.1| PREDICTED: similar to Proteasome subunit alpha type 6 (Pr	753	104.23	643	150.5	781	148.25	0	0.53	0.51
profile6	GNL|UG|SSC#S17516254	BX670823	---	BX670823 Sus Scrofa library (scac) Sus scrofa cDNA clone scac0033.p.13 5prim, mRNA sequence	replication protein A3, 14kDa [Bos taurus] gb|AAI03269.1| Replication protein A3, 14kDa [Bos taurus]	301	41.66	296	69.28	382	72.51	0	0.73	0.8
profile6	GNL|UG|SSC#S17516481	BX671050	HIGD2A	BX671050 Sus Scrofa library (scac) Sus scrofa cDNA clone scac0035.j.12 5prim, mRNA sequence	HIG1 domain family, member 2A [Sus scrofa] gb|ABK55630.1| Higd2a [Sus scrofa]	88	12.18	88	20.6	120	22.78	0	0.76	0.9
profile6	GNL|UG|SSC#S17516549	BX671118	---	BX671118 Sus Scrofa library (scac) Sus scrofa cDNA clone scac0036.d.18 3prim, mRNA sequence		71	9.83	84	19.66	79	15	0	1	0.61
profile6	GNL|UG|SSC#S17516724	BX671293	---	BX671293 Sus Scrofa library (scac) Sus scrofa cDNA clone scac0032.j.12 3prim, mRNA sequence		654	90.52	562	131.54	607	115.22	0	0.54	0.35
profile6	GNL|UG|SSC#S17517774	BX672343	---	BX672343 Sus Scrofa library (scac) Sus scrofa cDNA clone scac0036.j.11 3prim, mRNA sequence		139	19.24	148	34.64	168	31.89	0	0.85	0.73
profile6	GNL|UG|SSC#S17517993	BX672562	---	BX672562 Sus Scrofa library (scac) Sus scrofa cDNA clone scac0034.f.13 3prim, mRNA sequence		331	45.82	636	148.86	597	113.32	0	1.7	1.31
profile6	GNL|UG|SSC#S17518481	BX673051	---	BX673051 Sus Scrofa library (scac) Sus scrofa cDNA clone scac0039.b.18 5prim, mRNA sequence		0	0.01	2	0.47	8	1.52	0	5.55	7.25
profile6	GNL|UG|SSC#S17518597	BX673167	---	BX673167 Sus Scrofa library (scac) Sus scrofa cDNA clone scac0037.n.12 5prim, mRNA sequence		2	0.28	10	2.34	9	1.71	0	3.06	2.61
profile6	GNL|UG|SSC#S17518706	BX673276	---	BX673276 Sus Scrofa library (scac) Sus scrofa cDNA clone scac0043.h.01 5prim, mRNA sequence		697	96.48	1783	417.32	1601	303.89	0	2.11	1.66
profile6	GNL|UG|SSC#S17519015	BX673585	---	BX673585 Sus Scrofa library (scac) Sus scrofa cDNA clone scac0037.f.20 5prim, mRNA sequence		154	21.32	179	41.9	256	48.59	0	0.97	1.19
profile6	GNL|UG|SSC#S17524633	BX673774	---	BX673774 Sus Scrofa library (scac) Sus scrofa cDNA clone scac0040.c.10 5prim, mRNA sequence	DUSP3 protein [Bos taurus]	260	35.99	232	54.3	258	48.97	0	0.59	0.44
profile6	GNL|UG|SSC#S17525605	BX674746	---	BX674746 Sus Scrofa library (scac) Sus scrofa cDNA clone scac0041.j.16 5prim, mRNA sequence		0	0.01	9	2.11	9	1.71	0	7.72	7.42
profile6	GNL|UG|SSC#S17525934	BX675075	---	BX675075 Sus Scrofa library (scac) Sus scrofa cDNA clone scac0039.m.10 5prim, mRNA sequence		0	0.01	5	1.17	9	1.71	0	6.87	7.42
profile6	GNL|UG|SSC#S17526407	BX676607	---	BX676607 Sus Scrofa library (scac) Sus scrofa cDNA clone scac0029.b.14 3prim, mRNA sequence		327	45.26	342	80.05	405	76.88	0	0.82	0.76
profile6	GNL|UG|SSC#S17526441	BX676641	---	BX676641 Sus Scrofa library (scac) Sus scrofa cDNA clone scac0028.o.07 3prim, mRNA sequence		152	21.04	162	37.92	159	30.18	0	0.85	0.52
profile6	GNL|UG|SSC#S17526446	BX676646	PSME2	BX676646 Sus Scrofa library (scac) Sus scrofa cDNA clone scac0028.o.12 3prim, mRNA sequence	proteasome activator subunit 2 [Sus scrofa] sp|Q863Z0|PSME2_PIG RecName: Full=Proteasome activator complex subunit 2; AltName: Full=Proteasome activator 28 subunit beta; Short=PA28beta; Short=PA28b gb|AAP30879.1| proteasome activator 28 beta subunit [Sus	830	114.89	1021	238.97	1537	291.75	0	1.06	1.34
profile6	GNL|UG|SSC#S17526738	BX675696	---	BX675696 Sus Scrofa library (scac) Sus scrofa cDNA clone scac0031.a.06 3prim, mRNA sequence		117	16.19	94	22	128	24.3	0	0.44	0.59
profile6	GNL|UG|SSC#S17526843	BX675801	---	BX675801 Sus Scrofa library (scac) Sus scrofa cDNA clone scac0036.b.03 3prim, mRNA sequence		179	24.78	151	35.34	191	36.25	0	0.51	0.55
profile6	GNL|UG|SSC#S17526901	BX675859	---	BX675859 Sus Scrofa library (scac) Sus scrofa cDNA clone scac0034.l.07 3prim, mRNA sequence	PREDICTED: similar to C33A12.3 [Macaca mulatta]	4	0.55	17	3.98	14	2.66	0	2.86	2.27
profile6	GNL|UG|SSC#S17527420	BX676378	---	BX676378 Sus Scrofa library (scac) Sus scrofa cDNA clone scac0031.c.10 3prim, mRNA sequence	PREDICTED: hypothetical protein [Ornithorhynchus anatinus]	751	103.95	830	194.26	970	184.12	0	0.9	0.82
profile6	GNL|UG|SSC#S17527454	BX676412	---	BX676412 Sus Scrofa library (scac) Sus scrofa cDNA clone scac0031.e.04 3prim, mRNA sequence		178	24.64	160	37.45	217	41.19	0	0.6	0.74
profile6	GNL|UG|SSC#S17668153	AY392087	TLR2	Sus scrofa toll-like receptor 2 mRNA, complete cds	toll-like receptor 2 [Sus scrofa] gb|AAQ84520.1| toll-like receptor 2 [Sus scrofa]	153	21.18	246	57.58	191	36.25	0	1.44	0.78
profile6	GNL|UG|SSC#S18252069	AB116564	STAT1	Sus scrofa stat1 mRNA for signal transducer and activator of transcription 1, complete cds	signal transducer and activator of transcription 1 [Sus scrofa] sp|Q764M5|STAT1_PIG RecName: Full=Signal transducer and activator of transcription 1 dbj|BAD06318.1| signal transducer and activator of transcription 1 [Sus scrofa]	2	0.28	14	3.28	15	2.85	0	3.55	3.35
profile6	GNL|UG|SSC#S18260527	BP157018	---	BP157018 full-length enriched swine cDNA library, adult spleen Sus scrofa cDNA clone SPL010001B02 5', mRNA sequence	H2A histone family, member B3 [Homo sapiens] ref|NP_001017991.1| H2A histone family, member B2 [Homo sapiens] sp|P0C5Z0|H2AB2_HUMAN RecName: Full=Histone H2A-Bbd type 2/3; AltName: Full=H2A Barr body-deficient; Short=H2A.Bbd gb|AAL01652.1|AF254576_1 H2A-B	0	0.01	3	0.7	8	1.52	0	6.13	7.25
profile6	GNL|UG|SSC#S18261002	BP157493	---	BP157493 full-length enriched swine cDNA library, adult spleen Sus scrofa cDNA clone SPL010035C06 5', mRNA sequence	hypothetical protein LOC293700 [Rattus norvegicus] gb|EDM12624.1| similar to RIKEN cDNA 0610038D11 (predicted), isoform CRA_b [Rattus norvegicus] gb|AAI66890.1| Similar to RIKEN cDNA 0610038D11 [Rattus norvegicus] gb|AAI68764.1| Similar to RIKEN cDNA 0610	150	20.76	150	35.11	184	34.93	0	0.76	0.75
profile6	GNL|UG|SSC#S18261293	BP157784	---	BP157784 full-length enriched swine cDNA library, adult spleen Sus scrofa cDNA clone SPL010001D05 5', mRNA sequence		10	1.38	29	6.79	30	5.69	0	2.3	2.04
profile6	GNL|UG|SSC#S18263491	BP159982	---	BP159982 full-length enriched swine cDNA library, adult thymus Sus scrofa cDNA clone THY010013A07 5', mRNA sequence	epithelial stromal interaction 1 isoform 1 [Homo sapiens] gb|AAH23660.1| Epithelial stromal interaction 1 (breast) [Homo sapiens] gb|EAX08685.1| epithelial stromal interaction 1 (breast), isoform CRA_b [Homo sapiens] emb|CAM13100.1| epithelial stromal int	200	27.68	447	104.62	491	93.2	0	1.92	1.75
profile6	GNL|UG|SSC#S18263925	BP160416	---	BP160416 full-length enriched swine cDNA library, adult thymus Sus scrofa cDNA clone THY010055A11 5', mRNA sequence		174	24.08	226	52.9	227	43.09	0	1.14	0.84
profile6	GNL|UG|SSC#S18271874	BP168365	---	BP168365 full-length enriched swine cDNA library, adult thymus Sus scrofa cDNA clone THY010063H03 5', mRNA sequence	MHC class I antigen [Sus scrofa] gb|ACA21794.1| MHC class I antigen [Sus scrofa]	0	0.01	4	0.94	7	1.33	0	6.55	7.06
profile6	GNL|UG|SSC#S18272948	BP169439	---	BP169439 full-length enriched swine cDNA library, adult uterus Sus scrofa cDNA clone UTR010046A02 5', mRNA sequence		31	4.29	50	11.7	61	11.58	0	1.45	1.43
profile6	GNL|UG|SSC#S18273345	BP169836	CXCL9	BP169836 full-length enriched swine cDNA library, adult uterus Sus scrofa cDNA clone UTR010042A11 5', mRNA sequence	chemokine (C-X-C motif) ligand 9 [Sus scrofa] gb|ABY66143.2| chemokine C-X-C motif ligand 9 [Sus scrofa]	202	27.96	472	110.47	764	145.02	0	1.98	2.37
profile6	GNL|UG|SSC#S18274097	BP170588	---	BP170588 full-length enriched swine cDNA library, adult uterus Sus scrofa cDNA clone UTR010038C04 5', mRNA sequence	PREDICTED: similar to protein disulfide isomerase-associated 3 precursor [Canis familiaris]	150	20.76	214	50.09	350	66.44	0	1.27	1.68
profile6	GNL|UG|SSC#S18274264	BP170755	---	BP170755 full-length enriched swine cDNA library, adult uterus Sus scrofa cDNA clone UTR010022C08 5', mRNA sequence	PREDICTED: hypothetical protein [Sus scrofa] ref|XP_001924124.1| PREDICTED: hypothetical protein [Sus scrofa]	0	0.01	9	2.11	7	1.33	0	7.72	7.06
profile6	GNL|UG|SSC#S18276622	BP173113	---	BP173113 full-length enriched swine cDNA library, adult uterus Sus scrofa cDNA clone UTR010019H01 5', mRNA sequence	PREDICTED: similar to RAS-like, family 11, member A [Equus caballus]	125	17.3	122	28.55	154	29.23	0	0.72	0.76
profile6	GNL|UG|SSC#S18277612	BP433509	---	BP433509 full-length enriched swine cDNA library, adult lung Sus scrofa cDNA clone LNG010012A07 5', mRNA sequence		26	3.6	41	9.6	69	13.1	0	1.42	1.86
profile6	GNL|UG|SSC#S18278579	BP434476	---	BP434476 full-length enriched swine cDNA library, adult lung Sus scrofa cDNA clone LNG010012B07 5', mRNA sequence	PREDICTED: similar to CG9586-PB [Canis familiaris]	0	0.01	8	1.87	3	0.57	0	7.55	5.83
profile6	GNL|UG|SSC#S18279234	BP435131	---	BP435131 full-length enriched swine cDNA library, adult lung Sus scrofa cDNA clone LNG010019C03 5', mRNA sequence	PREDICTED: similar to testis specific, 14 isoform 1 [Macaca mulatta]	3	0.42	9	2.11	19	3.61	0	2.33	3.1
profile6	GNL|UG|SSC#S18280305	BP436202	---	BP436202 full-length enriched swine cDNA library, adult lung Sus scrofa cDNA clone LNG010011D04 5', mRNA sequence		8	1.11	21	4.92	25	4.75	0	2.15	2.1
profile6	GNL|UG|SSC#S18281880	BP437777	---	BP437777 full-length enriched swine cDNA library, adult lung Sus scrofa cDNA clone LNG010008E11 5', mRNA sequence		160	22.15	162	37.92	231	43.85	0	0.78	0.99
profile6	GNL|UG|SSC#S18283676	BP439573	---	BP439573 full-length enriched swine cDNA library, adult lung Sus scrofa cDNA clone LNG010064G08 5', mRNA sequence		50	6.92	48	11.23	66	12.53	0	0.7	0.86
profile6	GNL|UG|SSC#S18290449	BP142174	---	BP142174 full-length enriched swine cDNA library, adult ovary Sus scrofa cDNA clone OVR010014C02 5', mRNA sequence	ubiquinol-cytochrome c reductase, complex III subunit [Bos taurus] sp|P13271|QCR8_BOVIN RecName: Full=Cytochrome b-c1 complex subunit 8; AltName: Full=Ubiquinol-cytochrome c reductase complex ubiquinone-binding protein QP-C; AltName: Full=Ubiquinol-cytoch	761	105.33	835	195.43	988	187.54	0	0.89	0.83
profile6	GNL|UG|SSC#S18290609	BP142334	---	BP142334 full-length enriched swine cDNA library, adult ovary Sus scrofa cDNA clone OVR010018C06 5', mRNA sequence	PREDICTED: similar to eukaryotic translation initiation factor 3, subunit 8, 110kDa [Canis familiaris]	0	0.01	7	1.64	3	0.57	0	7.36	5.83
profile6	GNL|UG|SSC#S18304172	BP441834	---	BP441834 full-length enriched swine cDNA library, adult liver Sus scrofa cDNA clone LVR010061A12 5', mRNA sequence	PREDICTED: similar to calreticulin isoform 1 [Canis familiaris]	130	17.99	124	29.02	133	25.25	0	0.69	0.49
profile6	GNL|UG|SSC#S18330616	BP457682	---	BP457682 full-length enriched swine cDNA library, adult ovary Sus scrofa cDNA clone OVRM10188D03 5', mRNA sequence	PREDICTED: similar to Dual specificity protein phosphatase 2 (Dual specificity protein phosphatase PAC-1) [Equus caballus]	30	4.15	33	7.72	46	8.73	0	0.9	1.07
profile6	GNL|UG|SSC#S18353806	CK449251	---	892803 MARC 4PIG Sus scrofa cDNA 5', mRNA sequence		0	0.01	10	2.34	8	1.52	0	7.87	7.25
profile6	GNL|UG|SSC#S18353941	CK449386	---	892951 MARC 4PIG Sus scrofa cDNA 5', mRNA sequence	hCG2045442 [Homo sapiens]	43	5.95	57	13.34	76	14.43	0	1.16	1.28
profile6	GNL|UG|SSC#S18354111	CK449552	---	893132 MARC 4PIG Sus scrofa cDNA 5', mRNA sequence		0	0.01	2	0.47	7	1.33	0	5.55	7.06
profile6	GNL|UG|SSC#S18354217	CK449658	---	893245 MARC 4PIG Sus scrofa cDNA 5', mRNA sequence	hypothetical protein LOC130074 [Homo sapiens] ref|XP_515789.1| PREDICTED: hypothetical protein [Pan troglodytes] ref|XP_001094869.1| PREDICTED: similar to Protein KIAA0280 [Macaca mulatta] ref|XP_001504975.1| PREDICTED: hypothetical protein [Equus caballu	52	7.2	64	14.98	57	10.82	0	1.06	0.59
profile6	GNL|UG|SSC#S18355845	CK451290	---	904450 MARC 4PIG Sus scrofa cDNA 5', mRNA sequence	PREDICTED: similar to sushi domain containing 3 [Bos taurus]	31	4.29	41	9.6	52	9.87	0	1.16	1.2
profile6	GNL|UG|SSC#S18356110	CK451555	---	904744 MARC 4PIG Sus scrofa cDNA 5', mRNA sequence	PREDICTED: thioredoxin domain containing 17 [Bos taurus]	494	68.38	419	98.07	541	102.69	0	0.52	0.59
profile6	GNL|UG|SSC#S18357706	CK453147	---	908838 MARC 4PIG Sus scrofa cDNA 5', mRNA sequence		0	0.01	7	1.64	9	1.71	0	7.36	7.42
profile6	GNL|UG|SSC#S18358172	CK453613	---	909337 MARC 4PIG Sus scrofa cDNA 5', mRNA sequence		6	0.83	22	5.15	16	3.04	0	2.63	1.87
profile6	GNL|UG|SSC#S18358205	CK453646	---	909372 MARC 4PIG Sus scrofa cDNA 5', mRNA sequence		17	2.35	21	4.92	33	6.26	0	1.07	1.41
profile6	GNL|UG|SSC#S18358459	CK453900	---	911147 MARC 4PIG Sus scrofa cDNA 5', mRNA sequence		4	0.55	9	2.11	18	3.42	0	1.94	2.64
profile6	GNL|UG|SSC#S18358928	CK454369	---	911665 MARC 4PIG Sus scrofa cDNA 5', mRNA sequence	TLS-CHOP [Homo sapiens] emb|CAA50558.1| FUS-CHOP protein fusion [Homo sapiens] prf||1916411A TLS-CHOP protein	62	8.58	111	25.98	134	25.44	0	1.6	1.57
profile6	GNL|UG|SSC#S18359209	CK454650	---	915147 MARC 4PIG Sus scrofa cDNA 5', mRNA sequence	unnamed protein product [Tetraodon nigroviridis]	4	0.55	11	2.57	18	3.42	0	2.22	2.64
profile6	GNL|UG|SSC#S18359549	CK454990	---	915521 MARC 4PIG Sus scrofa cDNA 5', mRNA sequence	hypothetical protein LOC534917 [Bos taurus] gb|ABG67032.1| hypothetical protein LOC9675 [Bos taurus]	22	3.05	32	7.49	51	9.68	0	1.3	1.67
profile6	GNL|UG|SSC#S18359599	CK455040	---	915577 MARC 4PIG Sus scrofa cDNA 5', mRNA sequence		18	2.49	33	7.72	28	5.31	0	1.63	1.09
profile6	GNL|UG|SSC#S18359782	CK455223	---	915789 MARC 4PIG Sus scrofa cDNA 5', mRNA sequence	progesterone-induced blocking factor 1 [Homo sapiens] sp|Q8WXW3|PIBF1_HUMAN RecName: Full=Progesterone-induced-blocking factor 1 gb|AAH51911.1| Progesterone immunomodulatory binding factor 1 [Homo sapiens] emb|CAI14869.1| progesterone immunomodulatory bin	0	0.01	7	1.64	7	1.33	0	7.36	7.06
profile6	GNL|UG|SSC#S18359803	CK455244	---	915814 MARC 4PIG Sus scrofa cDNA 5', mRNA sequence	PREDICTED: hypothetical protein, partial [Sus scrofa]	8	1.11	17	3.98	25	4.75	0	1.84	2.1
profile6	GNL|UG|SSC#S18360065	CK455506	---	916094 MARC 4PIG Sus scrofa cDNA 5', mRNA sequence		18	2.49	61	14.28	44	8.35	0	2.52	1.75
profile6	GNL|UG|SSC#S18361573	CK457054	---	921319 MARC 4PIG Sus scrofa cDNA 3', mRNA sequence	PREDICTED: similar to zinc finger protein 558 [Equus caballus]	14	1.94	43	10.06	43	8.16	0	2.37	2.07
profile6	GNL|UG|SSC#S18377190	CK457299	---	921583 MARC 4PIG Sus scrofa cDNA 3', mRNA sequence		0	0.01	7	1.64	10	1.9	0	7.36	7.57
profile6	GNL|UG|SSC#S18378016	CK458129	---	922485 MARC 4PIG Sus scrofa cDNA 5', mRNA sequence		199	27.54	211	49.39	251	47.64	0	0.84	0.79
profile6	GNL|UG|SSC#S18378680	CK458789	---	923197 MARC 4PIG Sus scrofa cDNA 5', mRNA sequence		103	14.26	106	24.81	129	24.49	0	0.8	0.78
profile6	GNL|UG|SSC#S18378758	CK458867	IFNG	923291 MARC 4PIG Sus scrofa cDNA 5', mRNA sequence	interferon gamma [Sus scrofa]	14	1.94	22	5.15	34	6.45	0	1.41	1.73
profile6	GNL|UG|SSC#S18379546	CK459655	---	929866 MARC 4PIG Sus scrofa cDNA 5', mRNA sequence	RecName: Full=ATP synthase subunit f, mitochondrial	318	44.02	429	100.41	660	125.28	0	1.19	1.51
profile6	GNL|UG|SSC#S18380225	CK460334	---	930603 MARC 4PIG Sus scrofa cDNA 5', mRNA sequence	PREDICTED: similar to basic leucine zipper transcription factor, ATF-like 3 isoform 2 [Bos taurus]	0	0.01	7	1.64	13	2.47	0	7.36	7.95
profile6	GNL|UG|SSC#S18380357	CK460466	---	930744 MARC 4PIG Sus scrofa cDNA 5', mRNA sequence	hypothetical protein GobsU_18155 [Gemmata obscuriglobus UQM 2246]	48	6.64	48	11.23	67	12.72	0	0.76	0.94
profile6	GNL|UG|SSC#S18381133	CK461286	---	931641 MARC 4PIG Sus scrofa cDNA 3', mRNA sequence		13	1.8	27	6.32	26	4.94	0	1.81	1.46
profile6	GNL|UG|SSC#S18381870	CK461986	---	932753 MARC 4PIG Sus scrofa cDNA 5', mRNA sequence	polymerase (DNA directed), delta 1, catalytic subunit 125kDa [Bos taurus] sp|P28339|DPOD1_BOVIN DNA polymerase delta catalytic subunit gb|AAA30493.1| DNA polymerase-delta catalytic-subunit	28	3.88	37	8.66	38	7.21	0	1.16	0.89
profile6	GNL|UG|SSC#S18381985	CK462101	CEBPB	932877 MARC 4PIG Sus scrofa cDNA 5', mRNA sequence	PREDICTED: hypothetical protein [Monodelphis domestica]	1400	193.78	1468	343.59	2121	402.6	0	0.83	1.05
profile6	GNL|UG|SSC#S18382331	CK462484	LOC100156518	933286 MARC 4PIG Sus scrofa cDNA 3', mRNA sequence	PREDICTED: similar to beta catenin-like 1 isoform 2 [Canis familiaris]	0	0.01	4	0.94	7	1.33	0	6.55	7.06
profile6	GNL|UG|SSC#S18383637	CK463770	---	934699 MARC 4PIG Sus scrofa cDNA 3', mRNA sequence	PREDICTED: similar to Rho-related BTB domain containing 2, partial [Bos taurus]	710	98.28	787	184.2	773	146.73	0	0.91	0.58
profile6	GNL|UG|SSC#S18383932	CK464065	---	935016 MARC 4PIG Sus scrofa cDNA 5', mRNA sequence		1970	272.68	2110	493.85	2961	562.04	0	0.86	1.04
profile6	GNL|UG|SSC#S18386615	CK466728	---	937963 MARC 4PIG Sus scrofa cDNA 5', mRNA sequence	PREDICTED: similar to Glucose-6-phosphate 1-dehydrogenase (G6PD) [Canis familiaris]	94	13.01	141	33	175	33.22	0	1.34	1.35
profile6	GNL|UG|SSC#S18386839	CK466952	IL1RN	938212 MARC 4PIG Sus scrofa cDNA 5', mRNA sequence	interleukin 1 receptor antagonist [Sus scrofa] sp|Q29056|IL1RA_PIG Interleukin-1 receptor antagonist protein precursor (IL-1ra) (IL-1RN) (IRAP) (IL1 inhibitor) gb|AAA99424.1| IRAP1 gene product	8	1.11	25	5.85	14	2.66	0	2.4	1.26
profile6	GNL|UG|SSC#S18387307	CK467420	---	938718 MARC 4PIG Sus scrofa cDNA 5', mRNA sequence	PREDICTED: similar to zinc finger protein 140 [Sus scrofa]	0	0.01	5	1.17	10	1.9	0	6.87	7.57
profile6	GNL|UG|SSC#S18388228	CK468341	---	939724 MARC 4PIG Sus scrofa cDNA 5', mRNA sequence		42	5.81	60	14.04	57	10.82	0	1.27	0.9
profile6	GNL|UG|SSC#S18388477	AJ620652	ST6GALNAC2	Sus scrofa mRNA for beta-galactosamide alpha-2,6-sialyltransferase (ST6GALNAC-IV gene)	PREDICTED: similar to beta-galactosamide alpha-2,6-sialyltransferase [Equus caballus]	142	19.66	223	52.19	367	69.66	0	1.41	1.83
profile6	GNL|UG|SSC#S18545796	BX914447	---	BX914447 Sus Scrofa library (scan) Sus scrofa cDNA clone scan0001.c.20 5prim, mRNA sequence		55	7.61	72	16.85	79	15	0	1.15	0.98
profile6	GNL|UG|SSC#S18545870	BX914521	---	BX914521 Sus Scrofa library (scan) Sus scrofa cDNA clone scan0001.d.06 5prim, mRNA sequence	PREDICTED: similar to Transcription initiation factor TFIID subunit 10 (Transcription initiation factor TFIID 30 kDa subunit) (TAF(II)30) (TAFII-30) (TAFII30) (STAF28) isoform 1 [Canis familiaris]	8	1.11	14	3.28	20	3.8	0	1.56	1.78
profile6	GNL|UG|SSC#S18546005	BX914656	---	BX914656 Sus Scrofa library (scan) Sus scrofa cDNA clone scan0027.g.07 5prim, mRNA sequence	mitochondrial ribosomal protein S21 [Bos taurus] ref|XP_001489423.1| PREDICTED: similar to Mitochondrial 28S ribosomal protein S21 (S21mt) (MRP-S21) [Equus caballus] ref|XP_001790605.1| PREDICTED: mitochondrial ribosomal protein S21 [Bos taurus] sp|P82920	152	21.04	157	36.75	192	36.44	0	0.8	0.79
profile6	GNL|UG|SSC#S18546105	BX914756	---	BX914756 Sus Scrofa library (scan) Sus scrofa cDNA clone scan0028.k.09 5prim, mRNA sequence	CD209 molecule [Sus scrofa] gb|ACC63374.1| CD209 [Sus scrofa]	5	0.69	19	4.45	12	2.28	0	2.69	1.72
profile6	GNL|UG|SSC#S18546437	BX915088	---	BX915088 Sus Scrofa library (scan) Sus scrofa cDNA clone scan0027.p.03 5prim, mRNA sequence		203	28.1	217	50.79	274	52.01	0	0.85	0.89
profile6	GNL|UG|SSC#S18546546	BX915197	---	BX915197 Sus Scrofa library (scan) Sus scrofa cDNA clone scan0029.d.22 5prim, mRNA sequence		4	0.55	10	2.34	16	3.04	0	2.09	2.47
profile6	GNL|UG|SSC#S18546630	BX915281	UCHL3	BX915281 Sus Scrofa library (scan) Sus scrofa cDNA clone scan0028.h.08 5prim, mRNA sequence	PREDICTED: similar to Ubiquitin carboxyl-terminal hydrolase isozyme L3 (UCH-L3) (Ubiquitin thioesterase L3) [Macaca mulatta]	228	31.56	218	51.02	310	58.84	0	0.69	0.9
profile6	GNL|UG|SSC#S18547542	BX916193	---	BX916193 Sus Scrofa library (scan) Sus scrofa cDNA clone scan0029.l.05 5prim, mRNA sequence	unnamed protein product [Homo sapiens]	225	31.14	236	55.24	289	54.86	0	0.83	0.82
profile6	GNL|UG|SSC#S18548030	BX916681	---	BX916681 Sus Scrofa library (scan) Sus scrofa cDNA clone scan0038.e.01 5prim, mRNA sequence		3	0.42	8	1.87	13	2.47	0	2.15	2.56
profile6	GNL|UG|SSC#S18548693	BX917344	---	BX917344 Sus Scrofa library (scan) Sus scrofa cDNA clone scan0037.o.07 5prim, mRNA sequence	hypothetical protein [synthetic construct] emb|CAL38393.1| hypothetical protein [synthetic construct] gb|EAW72810.1| signal sequence receptor, delta (translocon-associated protein delta), isoform CRA_d [Homo sapiens]	666	92.18	572	133.88	696	132.11	0	0.54	0.52
profile6	GNL|UG|SSC#S18548765	BX917416	LOC396699	BX917416 Sus Scrofa library (scan) Sus scrofa cDNA clone scan0038.n.13 5prim, mRNA sequence		74	10.24	83	19.43	124	23.54	0	0.92	1.2
profile6	GNL|UG|SSC#S18548948	BX917599	---	BX917599 Sus Scrofa library (scan) Sus scrofa cDNA clone scan0037.e.10 5prim, mRNA sequence	PREDICTED: similar to tubulointerstitial nephritis antigen-like 1 isoform 2 [Bos taurus]	300	41.52	282	66	320	60.74	0	0.67	0.55
profile6	GNL|UG|SSC#S18549168	BX917819	---	BX917819 Sus Scrofa library (scan) Sus scrofa cDNA clone scan0033.m.05 5prim, mRNA sequence		408	56.47	510	119.37	738	140.08	0	1.08	1.31
profile6	GNL|UG|SSC#S18549651	BX918302	---	BX918302 Sus Scrofa library (scan) Sus scrofa cDNA clone scan0039.n.01 5prim, mRNA sequence		24	3.32	61	14.28	42	7.97	0	2.1	1.26
profile6	GNL|UG|SSC#S18549770	BX918421	---	BX918421 Sus Scrofa library (scan) Sus scrofa cDNA clone scan0039.c.13 5prim, mRNA sequence	PREDICTED: similar to 28S ribosomal protein S15, mitochondrial precursor (S15mt) (MRP-S15) isoform 1 [Bos taurus]	389	53.84	384	89.88	538	102.12	0	0.74	0.92
profile6	GNL|UG|SSC#S18549905	BX918556	---	BX918556 Sus Scrofa library (scan) Sus scrofa cDNA clone scan0034.h.12 5prim, mRNA sequence	Chain A, Structure Of Porcine Electron Transfer Flavoprotein- Ubiquinone Oxidoreductase In Complexed With Ubiquinone pdb|2GMH|B Chain B, Structure Of Porcine Electron Transfer Flavoprotein- Ubiquinone Oxidoreductase In Complexed With Ubiquinone pdb|2GMJ|A	278	38.48	245	57.34	301	57.13	0	0.58	0.57
profile6	GNL|UG|SSC#S18549962	BX918613	---	BX918613 Sus Scrofa library (scan) Sus scrofa cDNA clone scan0034.o.22 5prim, mRNA sequence		41	5.68	73	17.09	93	17.65	0	1.59	1.64
profile6	GNL|UG|SSC#S18549981	BX918632	---	BX918632 Sus Scrofa library (scan) Sus scrofa cDNA clone scan0037.b.23 5prim, mRNA sequence		79	10.93	78	18.26	83	15.75	0	0.74	0.53
profile6	GNL|UG|SSC#S18550153	BX918804	---	BX918804 Sus Scrofa library (scan) Sus scrofa cDNA clone scan0002.o.01 5prim, mRNA sequence	PREDICTED: bone morphogenetic protein receptor, type II (serine/threonine kinase) isoform 1 [Bos taurus]	45	6.23	52	12.17	66	12.53	0	0.97	1.01
profile6	GNL|UG|SSC#S18550180	BX918831	---	BX918831 Sus Scrofa library (scan) Sus scrofa cDNA clone scan0002.p.09 5prim, mRNA sequence	PREDICTED: chromosome X open reading frame 26 ortholog isoform 1 [Bos taurus]	81	11.21	97	22.7	124	23.54	0	1.02	1.07
profile6	GNL|UG|SSC#S18550215	BX918866	---	BX918866 Sus Scrofa library (scan) Sus scrofa cDNA clone scan0004.c.15 5prim, mRNA sequence		39	5.4	47	11	52	9.87	0	1.03	0.87
profile6	GNL|UG|SSC#S18551571	BX920222	---	BX920222 Sus Scrofa library (scan) Sus scrofa cDNA clone scan0002.m.15 5prim, mRNA sequence		101	13.98	102	23.87	118	22.4	0	0.77	0.68
profile6	GNL|UG|SSC#S18551754	BX920405	---	BX920405 Sus Scrofa library (scan) Sus scrofa cDNA clone scan0009.b.11 5prim, mRNA sequence		49	6.78	56	13.11	64	12.15	0	0.95	0.84
profile6	GNL|UG|SSC#S18552425	BX921076	---	BX921076 Sus Scrofa library (scan) Sus scrofa cDNA clone scan0004.h.16 5prim, mRNA sequence		194	26.85	206	48.21	286	54.29	0	0.84	1.02
profile6	GNL|UG|SSC#S18552442	BX921093	---	BX921093 Sus Scrofa library (scan) Sus scrofa cDNA clone scan0004.i.11 5prim, mRNA sequence		23	3.18	34	7.96	36	6.83	0	1.32	1.1
profile6	GNL|UG|SSC#S18553219	BX921870	C1QA	BX921870 Sus Scrofa library (scan) Sus scrofa cDNA clone scan0019.o.16 5prim, mRNA sequence	complement component 1, q subcomponent, A chain [Sus scrofa] sp|Q69DL0|C1QA_PIG RecName: Full=Complement C1q subcomponent subunit A; Flags: Precursor gb|AAR20892.1| complement C1qA [Sus scrofa]	732	101.32	772	180.69	980	186.02	0	0.83	0.88
profile6	GNL|UG|SSC#S18554158	BX922809	---	BX922809 Sus Scrofa library (scan) Sus scrofa cDNA clone scan0016.f.12 5prim, mRNA sequence		191	26.44	223	52.19	253	48.02	0	0.98	0.86
profile6	GNL|UG|SSC#S18554260	BX922911	---	BX922911 Sus Scrofa library (scan) Sus scrofa cDNA clone scan0022.m.23 5prim, mRNA sequence	PREDICTED: hypothetical protein, partial [Homo sapiens]	152	21.04	150	35.11	187	35.5	0	0.74	0.75
profile6	GNL|UG|SSC#S18554382	BX923033	---	BX923033 Sus Scrofa library (scan) Sus scrofa cDNA clone scan0014.n.13 5prim, mRNA sequence	PYD and CARD domain containing [Bos taurus] sp|Q8HXK9|ASC_BOVIN Apoptosis-associated speck-like protein containing a CARD (PYD and CARD domain-containing protein) dbj|BAC43753.1| apoptosis-associated speck-like protein containing a CARD [Bos taurus] gb|AA	31	4.29	47	11	68	12.91	0	1.36	1.59
profile6	GNL|UG|SSC#S18554399	BX923050	---	BX923050 Sus Scrofa library (scan) Sus scrofa cDNA clone scan0016.b.11 5prim, mRNA sequence	hCG2045008 [Homo sapiens]	490	67.82	429	100.41	537	101.93	0	0.57	0.59
profile6	GNL|UG|SSC#S18554602	BX923253	---	BX923253 Sus Scrofa library (scan) Sus scrofa cDNA clone scan0011.h.16 5prim, mRNA sequence	bone marrow stromal cell antigen 2 [Homo sapiens] sp|Q10589|BST2_HUMAN RecName: Full=Bone marrow stromal antigen 2; Short=BST-2; AltName: Full=HM1.24 antigen; AltName: CD_antigen=CD317; Flags: Precursor dbj|BAA05679.1| BST-2 [Homo sapiens] gb|AAH33873.1|	70	9.69	164	38.38	175	33.22	0	1.99	1.78
profile6	GNL|UG|SSC#S18555161	BX923812	---	BX923812 Sus Scrofa library (scan) Sus scrofa cDNA clone scan0013.k.03 5prim, mRNA sequence	PREDICTED: similar to GCN5-like 1; GCN5L1 [Pan troglodytes] gb|EAW96824.1| biogenesis of lysosome-related organelles complex-1, subunit 1 [Homo sapiens]	119	16.47	117	27.38	171	32.46	0	0.73	0.98
profile6	GNL|UG|SSC#S18555414	BX924065	---	BX924065 Sus Scrofa library (scan) Sus scrofa cDNA clone scan0018.i.21 5prim, mRNA sequence		39	5.4	48	11.23	44	8.35	0	1.06	0.63
profile6	GNL|UG|SSC#S18556417	BX925068	---	BX925068 Sus Scrofa library (scan) Sus scrofa cDNA clone scan0026.c.22 5prim, mRNA sequence	NADH dehydrogenase (ubiquinone) 1 beta subcomplex, 7, 18kDa [Bos taurus] sp|Q02368|NDUB7_BOVIN RecName: Full=NADH dehydrogenase [ubiquinone] 1 beta subcomplex subunit 7; AltName: Full=NADH-ubiquinone oxidoreductase B18 subunit; AltName: Full=Complex I-B18	10	1.38	19	4.45	34	6.45	0	1.69	2.22
profile6	GNL|UG|SSC#S18556832	BX925483	---	BX925483 Sus Scrofa library (scan) Sus scrofa cDNA clone scan0026.f.11 5prim, mRNA sequence	PREDICTED: ubiquitin-activating enzyme E1-like [Pan troglodytes]	165	22.84	315	73.73	337	63.97	0	1.69	1.49
profile6	GNL|UG|SSC#S18557169	BX925820	---	BX925820 Sus Scrofa library (scan) Sus scrofa cDNA clone scan0021.p.24 5prim, mRNA sequence	PREDICTED: hypothetical protein [Macaca mulatta]	211	29.21	219	51.26	262	49.73	0	0.81	0.77
profile6	GNL|UG|SSC#S18557470	BX926121	---	BX926121 Sus Scrofa library (scan) Sus scrofa cDNA clone scan0026.n.12 5prim, mRNA sequence	PREDICTED: similar to Mitochondrial 28S ribosomal protein S25 (S25mt) (MRP-S25) [Canis familiaris]	55	7.61	79	18.49	97	18.41	0	1.28	1.27
profile6	GNL|UG|SSC#S18557601	BX926252	---	BX926252 Sus Scrofa library (scan) Sus scrofa cDNA clone scan0022.k.02 5prim, mRNA sequence		91	12.6	297	69.51	235	44.61	0	2.46	1.82
profile6	GNL|UG|SSC#S18558215	BX926866	---	BX926866 Sus Scrofa library (scan) Sus scrofa cDNA clone scan0010.n.10 5prim, mRNA sequence	PREDICTED: similar to armadillo repeat containing 8 isoform 12 [Canis familiaris]	0	0.01	2	0.47	7	1.33	0	5.55	7.06
profile6	GNL|UG|SSC#S19132997	AB119273	CCRL2	Sus scrofa CCRL2 mRNA for chemokine C-C motif receptor-like 2, complete cds, transcript variant A	chemokine (C-C motif) receptor-like 2 [Sus scrofa] sp|Q75ZH0|CCRL2_PIG RecName: Full=Chemokine C-C motif receptor-like 2 dbj|BAD08650.1| chemokine (C-C motif) receptor-like 2 [Sus scrofa] dbj|BAD08657.1| chemokine (C-C motif) receptor-like 2 [Sus scrofa]	87	12.04	103	24.11	101	19.17	0	1	0.67
profile6	GNL|UG|SSC#S19132998	AB119272	CCR5	Sus scrofa CCR5 mRNA for chemokine C-C motif eceptor 5, complete cds	chemokine (C-C motif) receptor 5 [Sus scrofa] dbj|BAD08649.1| chemokine (C-C motif) receptor 5 [Sus scrofa] dbj|BAD08656.1| chemokine (C-C motif) receptor 5 [Sus scrofa] dbj|BAD12135.1| chemokine C-C motif eceptor 5 [Sus scrofa]	264	36.54	343	80.28	482	91.49	0	1.14	1.32
profile6	GNL|UG|SSC#S19132999	AB119271	CCR2	Sus scrofa CCR2 mRNA for chemokine C-C motif receptor 2, complete cds	chemokine (C-C motif) receptor 2 [Sus scrofa] dbj|BAD08648.1| chemokine (C-C motif) receptor 2 [Sus scrofa] dbj|BAD08655.1| chemokine (C-C motif) receptor 2 [Sus scrofa] dbj|BAD12134.1| chemokine C-C motif receptor 2 [Sus scrofa]	0	0.01	7	1.64	5	0.95	0	7.36	6.57
profile6	GNL|UG|SSC#S19133002	AB119268	CCR1	Sus scrofa CCR1 mRNA for chemokine C-C motif receptor 1, complete cds	chemokine (C-C motif) receptor 1 [Sus scrofa] dbj|BAD08660.1| chemokine (C-C motif) receptor 1 [Sus scrofa] dbj|BAD12131.1| chemokine C-C motif receptor 1 [Sus scrofa]	381	52.74	487	113.98	575	109.14	0	1.11	1.05
profile6	GNL|UG|SSC#S19537400	CN153580	---	940711 MARC 4PIG Sus scrofa cDNA 3', mRNA sequence		184	25.47	248	58.05	216	41	0	1.19	0.69
profile6	GNL|UG|SSC#S19538171	CN154283	---	941484 MARC 4PIG Sus scrofa cDNA 3', mRNA sequence		42	5.81	62	14.51	79	15	0	1.32	1.37
profile6	GNL|UG|SSC#S19539691	CN155787	---	943115 MARC 4PIG Sus scrofa cDNA 5', mRNA sequence		261	36.13	223	52.19	297	56.38	0	0.53	0.64
profile6	GNL|UG|SSC#S19539740	CN155836	---	943167 MARC 4PIG Sus scrofa cDNA 5', mRNA sequence	translocase of inner mitochondrial membrane 10 homolog [Homo sapiens] ref|NP_742071.1| translocase of inner mitochondrial membrane 10 homolog [Rattus norvegicus] ref|NP_038927.2| translocase of inner mitochondrial membrane 13 homolog a [Mus musculus] ref|	68	9.41	116	27.15	104	19.74	0	1.53	1.07
profile6	GNL|UG|SSC#S19540437	CN156533	---	943938 MARC 4PIG Sus scrofa cDNA 5', mRNA sequence	PREDICTED: similar to CG14903 CG14903-PA [Equus caballus]	125	17.3	131	30.66	137	26	0	0.83	0.59
profile6	GNL|UG|SSC#S19540811	CN156907	---	944345 MARC 4PIG Sus scrofa cDNA 5', mRNA sequence	PREDICTED: similar to laeverin [Bos taurus]	53	7.34	93	21.77	80	15.19	0	1.57	1.05
profile6	GNL|UG|SSC#S19541579	CN157675	---	946398 MARC 4PIG Sus scrofa cDNA 5', mRNA sequence	PREDICTED: similar to NADH-ubiquinone oxidoreductase PDSW subunit (Complex I-PDSW) (CI-PDSW) [Canis familiaris]	124	17.16	161	37.68	223	42.33	0	1.13	1.3
profile6	GNL|UG|SSC#S19541855	CN157951	---	946698 MARC 4PIG Sus scrofa cDNA 5', mRNA sequence		233	32.25	294	68.81	274	52.01	0	1.09	0.69
profile6	GNL|UG|SSC#S19542100	CN158196	---	946973 MARC 4PIG Sus scrofa cDNA 5', mRNA sequence	PREDICTED: similar to missing oocyte CG7074-PA [Equus caballus]	105	14.53	105	24.58	129	24.49	0	0.76	0.75
profile6	GNL|UG|SSC#S19542331	CN158427	LOC100037987	947215 MARC 4PIG Sus scrofa cDNA 5', mRNA sequence	1810035L17 protein [Sus scrofa] gb|ABK55634.1| 1810035L17 protein [Sus scrofa]	128	17.72	146	34.17	199	37.77	0	0.95	1.09
profile6	GNL|UG|SSC#S19542469	CN158565	---	947366 MARC 4PIG Sus scrofa cDNA 5', mRNA sequence		83	11.49	94	22	102	19.36	0	0.94	0.75
profile6	GNL|UG|SSC#S19542664	CN158760	---	947572 MARC 4PIG Sus scrofa cDNA 5', mRNA sequence	serine/threonine-protein phosphatase 2A 56 kDa regulatory subunit epsilon isoform [Homo sapiens] dbj|BAG70172.1| serine/threonine-protein phosphatase 2A 56 kDa regulatory subunit epsilon isoform [Homo sapiens]	45	6.23	56	13.11	51	9.68	0	1.07	0.64
profile6	GNL|UG|SSC#S19542681	CN158777	---	947590 MARC 4PIG Sus scrofa cDNA 5', mRNA sequence		3	0.42	16	3.74	19	3.61	0	3.15	3.1
profile6	GNL|UG|SSC#S19545437	CN161533	---	950838 MARC 4PIG Sus scrofa cDNA 5', mRNA sequence		166	22.98	152	35.58	153	29.04	0	0.63	0.34
profile6	GNL|UG|SSC#S19545596	CN161692	LOC100153622	951006 MARC 4PIG Sus scrofa cDNA 5', mRNA sequence	solute carrier family 25, member 37 [Bos taurus] sp|Q3ZBJ8|MFRN1_BOVIN RecName: Full=Mitoferrin-1; AltName: Full=Mitochondrial iron transporter 1; AltName: Full=Solute carrier family 25 member 37 gb|AAI03256.1| Solute carrier family 25, member 37 [Bos tau	33	4.57	48	11.23	44	8.35	0	1.3	0.87
profile6	GNL|UG|SSC#S19545859	CN161955	---	951293 MARC 4PIG Sus scrofa cDNA 5', mRNA sequence		224	31.01	220	51.49	273	51.82	0	0.73	0.74
profile6	GNL|UG|SSC#S19546081	CN162177	---	951539 MARC 4PIG Sus scrofa cDNA 5', mRNA sequence	SCY1-like 1 [Bos taurus] sp|A6QLH6|NTKL_BOVIN RecName: Full=N-terminal kinase-like protein; AltName: Full=SCY1-like protein 1 gb|AAI47969.1| SCYL1 protein [Bos taurus]	400	55.37	357	83.56	492	93.39	0	0.59	0.75
profile6	GNL|UG|SSC#S19546082	CN162178	---	951540 MARC 4PIG Sus scrofa cDNA 5', mRNA sequence		153	21.18	134	31.36	189	35.88	0	0.57	0.76
profile6	GNL|UG|SSC#S19547697	CN163864	---	993968 MARC 4PIG Sus scrofa cDNA 5', mRNA sequence	PREDICTED: phytoceramidase, alkaline [Macaca mulatta]	23	3.18	43	10.06	75	14.24	0	1.66	2.16
profile6	GNL|UG|SSC#S19547703	CN163870	---	993974 MARC 4PIG Sus scrofa cDNA 5', mRNA sequence	PREDICTED: similar to Sin3A associated protein p30-like [Rattus norvegicus]	206	28.51	222	51.96	287	54.48	0	0.87	0.93
profile6	GNL|UG|SSC#S19547882	CN164049	HRAS	994165 MARC 4PIG Sus scrofa cDNA 5', mRNA sequence	PREDICTED: hypothetical protein [Mus musculus]	15	2.08	38	8.89	43	8.16	0	2.1	1.97
profile6	GNL|UG|SSC#S19547975	CN164142	---	994265 MARC 4PIG Sus scrofa cDNA 5', mRNA sequence	PREDICTED: similar to topoisomerase I binding, arginine/serine-rich [Canis familiaris]	83	11.49	105	24.58	111	21.07	0	1.1	0.87
profile6	GNL|UG|SSC#S19549174	CN165286	---	995698 MARC 4PIG Sus scrofa cDNA 5', mRNA sequence		51	7.06	54	12.64	69	13.1	0	0.84	0.89
profile6	GNL|UG|SSC#S19549301	CN165413	---	995831 MARC 4PIG Sus scrofa cDNA 5', mRNA sequence		210	29.07	254	59.45	359	68.14	0	1.03	1.23
profile6	GNL|UG|SSC#S19727797	AY585269	INSIG2	Sus scrofa insulin-induced membrane protein 2 (INSIG2) mRNA, complete cds	insulin induced gene 2 [Sus scrofa] sp|Q6PQZ3|INSI2_PIG RecName: Full=Insulin-induced gene 2 protein; Short=INSIG-2 gb|AAS99653.2| insulin-induced membrane protein 2 [Sus scrofa]	189	26.16	179	41.9	214	40.62	0	0.68	0.63
profile6	GNL|UG|SSC#S20116151	NM_214041	IL10	Sus scrofa interleukin 10 (IL10), mRNA	interleukin 10 [Sus scrofa] sp|Q29055|IL10_PIG Interleukin-10 precursor (IL-10) (Cytokine synthesis inhibitory factor) (CSIF) gb|AAA74410.1| interleukin 10 emb|CAL29498.1| interleukin 10 [Sus scrofa]	60	8.3	103	24.11	157	29.8	0	1.54	1.84
profile6	GNL|UG|SSC#S20116194	NM_214409	SUCLG1	Sus scrofa succinate-CoA ligase, alpha subunit (SUCLG1), mRNA	succinate-CoA ligase, GDP-forming, alpha subunit [Sus scrofa] sp|O19069|SUCA_PIG RecName: Full=Succinyl-CoA ligase [GDP-forming] subunit alpha, mitochondrial; AltName: Full=Succinyl-CoA synthetase subunit alpha; Short=SCS-alpha; Flags: Precursor gb|AAB940	591	81.8	505	118.2	596	113.13	0	0.53	0.47
profile6	GNL|UG|SSC#S20116214	NM_214391	FCGR3B	Sus scrofa Fc fragment of IgG, low affinity IIIb, receptor (CD16b) (FCGR3B), mRNA	low affinity immunoglobulin gamma Fc region receptor III-B [Sus scrofa] gb|AAK54249.1|AF372453_1 FcgammaRIII a.1 [Sus scrofa]	2738	378.98	3940	922.17	5868	1113.84	0	1.28	1.56
profile6	GNL|UG|SSC#S20116285	NM_214318	CAPNS1	Sus scrofa calpain, small subunit 1 (CAPNS1), mRNA	calpain, small subunit 1 [Sus scrofa] sp|P04574|CPNS1_PIG RecName: Full=Calpain small subunit 1; Short=CSS1; AltName: Full=Calcium-dependent protease small subunit 1; AltName: Full=Calcium-dependent protease small subunit; Short=CDPS; AltName: Full=Calpai	328	45.4	277	64.83	370	70.23	0	0.51	0.63
profile6	GNL|UG|SSC#S20116347	NM_214249	ATP1A1	Sus scrofa ATPase, Na+/K+ transporting, alpha 1 polypeptide (ATP1A1), mRNA	Na+/K+ -ATPase alpha 1 subunit [Sus scrofa] sp|P05024|AT1A1_PIG Sodium/potassium-transporting ATPase subunit alpha-1 precursor (Sodium pump subunit alpha-1) (Na(+)/K(+) ATPase alpha-1 subunit) emb|CAA27576.1| unnamed protein product [Sus scrofa]	1172	162.22	957	223.99	1285	243.91	0	0.47	0.59
profile6	GNL|UG|SSC#S20116364	NM_214226	CENTA1	Sus scrofa ArfGAP with dual PH domains 1 (ADAP1), mRNA	centaurin, alpha 1 [Sus scrofa] gb|AAB52919.1| inositol(1,3,4,5)tetrakisphosphate receptor [Sus scrofa]	18	2.49	29	6.79	47	8.92	0	1.45	1.84
profile6	GNL|UG|SSC#S20116376	NM_214214	CCL2	Sus scrofa chemokine (C-C motif) ligand 2 (CCL2), mRNA	monocyte chemoattractant protein 1 precursor [Sus scrofa] sp|P42831|CCL2_PIG RecName: Full=C-C motif chemokine 2; AltName: Full=Small-inducible cytokine A2; AltName: Full=Monocyte chemoattractant protein 1; AltName: Full=Monocyte chemotactic protein 1; Sh	482	66.72	882	206.43	1567	297.44	0	1.63	2.16
profile6	GNL|UG|SSC#S20116393	NM_214200	ADRP	Sus scrofa adipose differentiation-related protein (ADRP), mRNA	adipose differentiation-related protein [Sus scrofa] gb|AAF76320.2|AF234676_1 adipose differentiation-related protein [Sus scrofa] gb|AAS55895.1| adipose differentiation-related protein [Sus scrofa] gb|AAT90334.1| adipose differentiation-related protein [	26	3.6	83	19.43	103	19.55	0	2.43	2.44
profile6	GNL|UG|SSC#S20116417	NM_214172	IGF1R	Sus scrofa insulin-like growth factor 1 receptor (IGF1R), mRNA	insulin-like growth factor 1 receptor [Sus scrofa] dbj|BAA19852.2| IGF-1 receptor [Sus scrofa]	0	0.01	4	0.94	10	1.9	0	6.55	7.57
profile6	GNL|UG|SSC#S20116494	NM_213793	LOC396699	Sus scrofa Beta-subunit of Na/D-glucose cotransporter (LOC396699), mRNA	Beta-subunit of Na/D-glucose cotransporter [Sus scrofa] sp|Q29106|RSCA1_PIG RecName: Full=Regulatory solute carrier protein family 1 member 1; AltName: Full=Transporter regulator RS1 emb|CAA45596.2| Beta-subunit of Na/D-glucose cotransporter [Sus scrofa]	43	5.95	50	11.7	77	14.62	0	0.98	1.3
profile6	GNL|UG|SSC#S20116507	NM_213804	DDX58	Sus scrofa DEAD (Asp-Glu-Ala-Asp) box polypeptide 58 (DDX58), mRNA	RNA helicase [Sus scrofa] sp|Q9GLV6|DDX58_PIG RecName: Full=Probable ATP-dependent RNA helicase DDX58; AltName: Full=DEAD-box protein 58; AltName: Full=Retinoic acid-inducible gene 1 protein; Short=RIG-1; Short=RIG-I; AltName: Full=RNA helicase induced by	269	37.23	653	152.84	607	115.22	0	2.04	1.63
profile6	GNL|UG|SSC#S20116516	NM_213817	IRG6	Sus scrofa inflammatory response protein 6 (IRG6), mRNA	inflammatory response protein 6 [Sus scrofa] sp|Q9MZU4|RSAD2_PIG Radical S-adenosyl methionine domain-containing protein 2 (Virus inhibitory protein, endoplasmic reticulum-associated, interferon-inducible) (Viperin) (Inflammatory response gene 6 protein)	97	13.43	810	189.58	612	116.17	0	3.82	3.11
profile6	GNL|UG|SSC#S20116525	NM_213826	USP18	Sus scrofa ubiquitin specific peptidase 18 (USP18), mRNA	ubiquitin specific peptidase 18 [Sus scrofa] gb|AAF01567.1|AF134195_1 ubiquitin-specific protease [Sus scrofa]	261	36.13	655	153.3	645	122.43	0	2.09	1.76
profile6	GNL|UG|SSC#S20116601	NM_214118	CSF2	Sus scrofa colony stimulating factor 2 (granulocyte-macrophage) (CSF2), mRNA	colony stimulating factor 2 [Sus scrofa] sp|Q29118|CSF2_PIG RecName: Full=Granulocyte-macrophage colony-stimulating factor; Short=GM-CSF; Short=Colony-stimulating factor; Short=CSF; Flags: Precursor gb|AAB03867.1| granulocyte-macrophage colony-stimulating	7	0.97	15	3.51	29	5.5	0	1.86	2.5
profile6	GNL|UG|SSC#S20116606	NM_214113	JAK2	Sus scrofa Janus kinase 2 (JAK2), mRNA	Janus kinase 2 [Sus scrofa] sp|O19064|JAK2_PIG RecName: Full=Tyrosine-protein kinase JAK2; AltName: Full=Janus kinase 2; Short=JAK-2 dbj|BAA21662.1| JAK2 [Sus scrofa]	192	26.58	219	51.26	328	62.26	0	0.95	1.23
profile6	GNL|UG|SSC#S20116669	NM_214046	TBXAS1	Sus scrofa thromboxane A synthase 1 (platelet, cytochrome P450, family 5, subfamily A) (TBXAS1), mRNA	thromboxane A synthase 1 [Sus scrofa] sp|P47787|THAS_PIG RecName: Full=Thromboxane-A synthase; Short=TXA synthase; Short=TXS; AltName: Full=Cytochrome P450 5A1 gb|AAA31127.1| thromboxane synthase	177	24.5	279	65.3	328	62.26	0	1.41	1.35
profile6	GNL|UG|SSC#S20116676	NM_214037	AMBN	Sus scrofa ameloblastin (AMBN), mRNA	ameloblastin [Sus scrofa] sp|Q28989|AMBN_PIG RecName: Full=Ameloblastin; AltName: Full=Sheathlin; Flags: Precursor gb|AAA85588.1| ameloblastin	63	8.72	133	31.13	151	28.66	0	1.84	1.72
profile6	GNL|UG|SSC#S20116701	NM_214009	C3	Sus scrofa complement component 3 (C3), mRNA	complement component 3 [Sus scrofa] gb|AAG40565.1|AF154933_1 complement component C3 [Sus scrofa] emb|CAD38823.2| complement C3 precursor [Sus scrofa]	1795	248.46	2091	489.4	2100	398.61	0	0.98	0.68
profile6	GNL|UG|SSC#S20116736	NM_213973	HSP90	Sus scrofa 90-kDa heat shock protein (HSP90), mRNA	90-kDa heat shock protein [Sus scrofa] sp|O02705|HS90A_PIG Heat shock protein HSP 90-alpha (HSP 86) gb|AAC48718.1| 90-kDa heat shock protein [Sus scrofa]	647	89.56	758	177.41	761	144.45	0	0.99	0.69
profile6	GNL|UG|SSC#S20116742	NM_213967	SCARB1	Sus scrofa scavenger receptor class B, member 1 (SCARB1), mRNA	scavenger receptor class B, member 1 [Sus scrofa] sp|Q8SQC1|SCRB1_PIG RecName: Full=Scavenger receptor class B member 1; Short=SRB1; AltName: Full=SR-BI; AltName: Full=High density lipoprotein receptor SR-BI gb|AAL75567.1|AF467889_1 high density lipoprote	162	22.42	197	46.11	196	37.2	0	1.04	0.73
profile6	GNL|UG|SSC#S20116783	NM_213904	G2AN	Sus scrofa glucosidase II (G2AN), mRNA	glucosidase II [Sus scrofa] sp|P79403|GANAB_PIG RecName: Full=Neutral alpha-glucosidase AB; AltName: Full=Glucosidase II subunit alpha; AltName: Full=Alpha-glucosidase 2; Flags: Precursor gb|AAB49757.1| glucosidase II [Sus scrofa]	231	31.97	323	75.6	410	77.82	0	1.24	1.28
profile6	GNL|UG|SSC#S20116789	NM_213910	SERPINE1	Sus scrofa serpin peptidase inhibitor, clade E (nexin, plasminogen activator inhibitor type 1), member 1 (SERPINE1), mRNA	plasminogen activator inhibitor-1 [Sus scrofa] sp|P79335|PAI1_PIG RecName: Full=Plasminogen activator inhibitor 1; Short=PAI-1; Short=PAI; AltName: Full=Endothelial plasminogen activator inhibitor; Flags: Precursor emb|CAA72182.1| PAI1 protein; plasminoge	17	2.35	30	7.02	31	5.88	0	1.58	1.32
profile6	GNL|UG|SSC#S20347643	NM_001001540	GP38K	Sus scrofa 38 kDa heparin-binding glycoprotein (GP38K), mRNA	38 kDa heparin-binding glycoprotein [Sus scrofa] emb|CAA87764.1| 38 kDa heparin-binding glycoprotein [Sus scrofa] gb|AAA86482.1| 38kDa heparin-binding glycoprotein	1583	219.11	3102	726.03	3101	588.62	0	1.73	1.43
profile6	GNL|UG|SSC#S20943968	AJ655691	---	AJ655691 KN277 Sus scrofa cDNA clone C0005191_L03, mRNA sequence		71	9.83	69	16.15	89	16.89	0	0.72	0.78
profile6	GNL|UG|SSC#S20945368	AJ657091	---	AJ657091 KN277 Sus scrofa cDNA clone C0005196_G20, mRNA sequence	PREDICTED: similar to HECT domain and RCC1-like domain protein 5 (Cyclin-E binding protein 1) [Canis familiaris]	160	22.15	540	126.39	460	87.32	0	2.51	1.98
profile6	GNL|UG|SSC#S20945373	AJ657096	---	AJ657096 KN277 Sus scrofa cDNA clone C0005196_M09, mRNA sequence		63	8.72	63	14.75	79	15	0	0.76	0.78
profile6	GNL|UG|SSC#S20945846	AJ657569	---	AJ657569 KN277 Sus scrofa cDNA clone C0005195_L24, mRNA sequence		25	3.46	27	6.32	40	7.59	0	0.87	1.13
profile6	GNL|UG|SSC#S20946093	AJ657816	---	AJ657816 KN277 Sus scrofa cDNA clone C0005211_D17, mRNA sequence		43	5.95	52	12.17	62	11.77	0	1.03	0.98
profile6	GNL|UG|SSC#S20947128	AJ658851	---	AJ658851 KN277 Sus scrofa cDNA clone C0005213_D06, mRNA sequence		176	24.36	152	35.58	205	38.91	0	0.55	0.68
profile6	GNL|UG|SSC#S20948455	AJ660178	---	AJ660178 KN277 Sus scrofa cDNA clone C0005218_M09, mRNA sequence		0	0.01	2	0.47	8	1.52	0	5.55	7.25
profile6	GNL|UG|SSC#S20963661	AJ685419	---	AJ685419 CSEQRAN04 Sus scrofa cDNA clone C0001808_N13, mRNA sequence		2	0.28	9	2.11	12	2.28	0	2.91	3.03
profile6	GNL|UG|SSC#S21107071	AJ604585	---	AJ604585 Sus scrofa skeletal muscle, biceps femoris adult Sus scrofa cDNA clone 05A04eT3, mRNA sequence	ADFP protein [Bos taurus]	98	13.56	137	32.07	171	32.46	0	1.24	1.26
profile6	GNL|UG|SSC#S21224386	AY368183	MRC1	Sus scrofa mannose receptor C1 mRNA, partial cds	mannose receptor C1 [Sus scrofa]	334	46.23	421	98.54	505	95.86	0	1.09	1.05
profile6	GNL|UG|SSC#S21559718	CO948050	---	UMC-p8mm3-002-d11 8mm ovarian follicle p8mm Sus scrofa cDNA 3', mRNA sequence		0	0.01	5	1.17	11	2.09	0	6.87	7.71
profile6	GNL|UG|SSC#S21573470	CO986429	---	UMC-pd10en3-002-d08 Endometrium gilt D10 of estrous cycle pd10en Sus scrofa cDNA 3', mRNA sequence		0	0.01	2	0.47	8	1.52	0	5.55	7.25
profile6	GNL|UG|SSC#S21581727	CO994822	---	UMC-pd12_14end-008-a05 Endometrium pregnant gilt day 12 & 14 pd12_14end Sus scrofa cDNA 3', mRNA sequence		15	2.08	30	7.02	37	7.02	0	1.75	1.75
profile6	GNL|UG|SSC#S21591715	AB188301	TLR4	Sus scrofa TLR4 mRNA for toll-like receptor 4, complete cds	RecName: Full=Toll-like receptor 4; AltName: CD_antigen=CD284; Flags: Precursor dbj|BAD36843.1| toll-like receptor 4 [Sus scrofa] dbj|BAE19964.1| Toll-like receptor 4 [Sus scrofa]	24	3.32	38	8.89	38	7.21	0	1.42	1.12
profile6	GNL|UG|SSC#S21656158	NM_001004048	XPNPEP2	Sus scrofa X-prolyl aminopeptidase (aminopeptidase P) 2, membrane-bound (XPNPEP2), mRNA	X-prolyl aminopeptidase 2, membrane-bound [Sus scrofa] sp|Q95333|XPP2_PIG RecName: Full=Xaa-Pro aminopeptidase 2; AltName: Full=X-Pro aminopeptidase 2; AltName: Full=Membrane-bound aminopeptidase P; Short=Membrane-bound APP; Short=Membrane-bound AmP; Shor	35	4.84	40	9.36	52	9.87	0	0.95	1.03
profile6	GNL|UG|SSC#S21656162	NM_001004043	COFILIN	Sus scrofa COFILIN protein (COFILIN), mRNA	PREDICTED: similar to Cofilin-1 (Cofilin, non-muscle isoform) (18 kDa phosphoprotein) (p18) [Canis familiaris]	5561	769.73	5455	1276.76	7377	1400.27	0	0.73	0.86
profile6	GNL|UG|SSC#S21656163	NM_001004042	ATP6V1A	Sus scrofa ATPase, H+ transporting, lysosomal 70kDa, V1 subunit A (ATP6V1A), mRNA	ATPase, H+ transporting, lysosomal 70kD, V1 subunit A, isoform 1 [Sus scrofa] emb|CAA44213.1| H+ ATPase [Sus scrofa]	2	0.28	10	2.34	9	1.71	0	3.06	2.61
profile6	GNL|UG|SSC#S21929816	NM_001005152	FGL2	Sus scrofa fibrinogen-like 2 (FGL2), mRNA	fibrinogen-like 2 [Sus scrofa] gb|AAM52324.1| fibrinogen-like protein 2 [Sus scrofa]	384	53.15	418	97.83	520	98.7	0	0.88	0.89
profile6	GNL|UG|SSC#S22274609	CJ010970	---	CJ010970 full-length enriched swine cDNA library, adult mesenteric lymph node Sus scrofa cDNA clone MLN01F060042 5', mRNA sequence	PREDICTED: hypothetical protein, partial [Sus scrofa]	43	5.95	46	10.77	69	13.1	0	0.86	1.14
profile6	GNL|UG|SSC#S22274737	CJ011098	---	CJ011098 full-length enriched swine cDNA library, adult mesenteric lymph node Sus scrofa cDNA clone MLN01B060044 5', mRNA sequence	PREDICTED: similar to forkhead box S1 [Equus caballus]	180	24.91	184	43.07	254	48.21	0	0.79	0.95
profile6	GNL|UG|SSC#S22275170	CJ011531	---	CJ011531 full-length enriched swine cDNA library, adult mesenteric lymph node Sus scrofa cDNA clone MLN01D120050 5', mRNA sequence	PREDICTED: similar to NADH dehydrogenase (ubiquinone) 1 alpha subcomplex, 6, 14kDa, partial [Sus scrofa]	14	1.94	23	5.38	37	7.02	0	1.47	1.86
profile6	GNL|UG|SSC#S22275455	CJ011816	---	CJ011816 full-length enriched swine cDNA library, adult mesenteric lymph node Sus scrofa cDNA clone MLN01F100053 5', mRNA sequence	COX19 cytochrome c oxidase assembly homolog [Bos taurus] sp|A8E4L1|COX19_BOVIN RecName: Full=Cytochrome c oxidase assembly protein COX19 gb|AAI34521.1| COX19 protein [Bos taurus]	34	4.71	50	11.7	62	11.77	0	1.31	1.32
profile6	GNL|UG|SSC#S22276955	CJ013316	---	CJ013316 full-length enriched swine cDNA library, adult mesenteric lymph node Sus scrofa cDNA clone MLN01G020071 5', mRNA sequence	transmembrane protein 60 [Bos taurus] ref|XP_001488370.1| PREDICTED: similar to Transmembrane protein 60 [Equus caballus] gb|AAI02603.1| Transmembrane protein 60 [Bos taurus]	68	9.41	74	17.32	109	20.69	0	0.88	1.14
profile6	GNL|UG|SSC#S22279430	CJ015791	---	CJ015791 full-length enriched swine cDNA library, adult mesenteric lymph node Sus scrofa cDNA clone MLN01D020101 5', mRNA sequence	coiled-coil domain containing 56 [Bos taurus] sp|Q3T0E3|CCD56_BOVIN RecName: Full=Coiled-coil domain-containing protein 56 gb|AAI02432.1| Coiled-coil domain containing 56 [Bos taurus]	203	28.1	177	41.43	230	43.66	0	0.56	0.64
profile6	GNL|UG|SSC#S22281612	CJ024342	---	CJ024342 full-length enriched swine cDNA library, adult trachea Sus scrofa cDNA clone TCH01B050026 5', mRNA sequence		11	1.52	21	4.92	24	4.56	0	1.69	1.58
profile6	GNL|UG|SSC#S22281645	CJ024375	---	CJ024375 full-length enriched swine cDNA library, adult trachea Sus scrofa cDNA clone TCH01E120026 5', mRNA sequence	PREDICTED: similar to Syntaxin binding protein 1 (Unc-18 homolog) (Unc-18A) (Unc-18-1) (N-Sec1) (rbSec1) (p67) [Canis familiaris]	2	0.28	15	3.51	21	3.99	0	3.65	3.83
profile6	GNL|UG|SSC#S22286650	CJ029380	---	CJ029380 full-length enriched swine cDNA library, adult trachea Sus scrofa cDNA clone TCH01D090095 5', mRNA sequence	PREDICTED: hypothetical protein isoform 1 [Pan troglodytes] ref|XP_001142741.1| PREDICTED: hypothetical protein isoform 3 [Pan troglodytes]	91	12.6	100	23.41	121	22.97	0	0.89	0.87
profile6	GNL|UG|SSC#S22300839	CJ000197	---	CJ000197 full-length enriched swine cDNA library, adult liver Sus scrofa cDNA clone LVR01C030085 5', mRNA sequence		2	0.28	6	1.4	13	2.47	0	2.32	3.14
profile6	GNL|UG|SSC#S22301613	CJ000971	---	CJ000971 full-length enriched swine cDNA library, adult liver Sus scrofa cDNA clone LVR01F120094 5', mRNA sequence		42	5.81	58	13.58	59	11.2	0	1.22	0.95
profile6	GNL|UG|SSC#S22309514	CJ017254	---	CJ017254 full-length enriched swine cDNA library, adult spleen Sus scrofa cDNA clone SPL01E020047 5', mRNA sequence		2	0.28	12	2.81	15	2.85	0	3.33	3.35
profile6	GNL|UG|SSC#S22310843	CJ018583	---	CJ018583 full-length enriched swine cDNA library, adult spleen Sus scrofa cDNA clone SPL01C080062 5', mRNA sequence		44	6.09	58	13.58	84	15.94	0	1.16	1.39
profile6	GNL|UG|SSC#S22310895	CJ018635	ATPIF1	CJ018635 full-length enriched swine cDNA library, adult spleen Sus scrofa cDNA clone SPL01H020062 5', mRNA sequence	ATPase inhibitory factor 1 [Sus scrofa] sp|Q29307|ATIF1_PIG RecName: Full=ATPase inhibitor, mitochondrial; Flags: Precursor gb|ABK55664.1| mitochondrial ATPIF1 [Sus scrofa]	341	47.2	301	70.45	364	69.09	0	0.58	0.55
profile6	GNL|UG|SSC#S22312176	CJ019916	---	CJ019916 full-length enriched swine cDNA library, adult spleen Sus scrofa cDNA clone SPL01A070077 5', mRNA sequence		342	47.34	332	77.71	473	89.78	0	0.72	0.92
profile6	GNL|UG|SSC#S22415846	NM_213816	ICAM-1	Sus scrofa intercellular adhesion molecule-1 (ICAM-1), mRNA	intercellular adhesion molecule-1 [Sus scrofa] gb|AAF80287.1| intercellular adhesion molecule-1 precursor [Sus scrofa]	171	23.67	197	46.11	282	53.53	0	0.96	1.18
profile6	GNL|UG|SSC#S22487175	AY819557	SAR1B	Sus scrofa Sar1b protein (Sar1b) mRNA, complete cds	SAR1a gene homolog 2 [Sus scrofa] sp|Q5PYH3|SAR1B_PIG RecName: Full=GTP-binding protein SAR1b gb|AAV68380.1| Sar1b protein [Sus scrofa]	97	13.43	137	32.07	153	29.04	0	1.26	1.11
profile6	GNL|UG|SSC#S22612236	AY705448	SCAP	Sus scrofa sterol response element binding protein cleavage-activating protein mRNA, complete cds	RecName: Full=Sterol regulatory element-binding protein cleavage-activating protein; Short=SREBP cleavage-activating protein; Short=SCAP gb|AAW19058.2| sterol response element binding protein cleavage-activating protein [Sus scrofa]	221	30.59	187	43.77	227	43.09	0	0.52	0.49
profile6	GNL|UG|SSC#S23016575	AY862387	CREB1	Sus scrofa cAMP responsive element binding protein 1 (CREB1) mRNA, complete cds	cAMP responsive element binding protein 1 [Sus scrofa] gb|AAW51947.1| cAMP responsive element binding protein 1 [Sus scrofa]	0	0.01	5	1.17	10	1.9	0	6.87	7.57
profile6	GNL|UG|SSC#S23016578	AY859728	TLR9	Sus scrofa toll-like receptor 9 mRNA, complete cds	Toll-like receptor 9 precursor (CD289 antigen) gb|AAW50956.1| toll-like receptor 9 [Sus scrofa]	14	1.94	28	6.55	50	9.49	0	1.76	2.29
profile6	GNL|UG|SSC#S23212797	AY610211	AQP5	Sus scrofa clone Clu_9762.scr.msk.p1.Contig1, mRNA sequence	RNA terminal phosphate cyclase domain 1 [Bos taurus] sp|Q2HJ88|RTC1_BOVIN RecName: Full=RNA 3'-terminal phosphate cyclase; Short=RNA-3'-phosphate cyclase; Short=RNA cyclase; AltName: Full=RNA terminal phosphate cyclase domain-containing protein 1 gb|AAI13	219	30.31	168	39.32	227	43.09	0	0.38	0.51
profile6	GNL|UG|SSC#S23212817	AY610191	---	Sus scrofa clone Clu_91551.scr.msk.p1.Contig1, mRNA sequence	PREDICTED: similar to Mitochondrial import inner membrane translocase subunit Tim17 A (Inner membrane preprotein translocase Tim17a) isoform 1 [Canis familiaris]	143	19.79	146	34.17	202	38.34	0	0.79	0.95
profile6	GNL|UG|SSC#S23212840	AY610168	---	Sus scrofa clone Clu_8360.scr.msk.p1.Contig2, mRNA sequence	potassium channel modulatory factor 1 [Bos taurus] sp|Q1LZE1|KCMF1_BOVIN RecName: Full=E3 ubiquitin-protein ligase KCMF1 gb|AAI16059.1| Potassium channel modulatory factor 1 [Bos taurus]	188	26.02	165	38.62	187	35.5	0	0.57	0.45
profile6	GNL|UG|SSC#S23212855	AY610153	---	Sus scrofa clone Clu_81040.scr.msk.p1.Contig1, mRNA sequence	APG12 autophagy 12-like [Homo sapiens] gb|AAH12266.2| ATG12 autophagy related 12 homolog (S. cerevisiae) [Homo sapiens] gb|EAW48955.1| ATG12 autophagy related 12 homolog (S. cerevisiae), isoform CRA_b [Homo sapiens] gb|EAW48956.1| ATG12 autophagy related	80	11.07	101	23.64	127	24.11	0	1.09	1.12
profile6	GNL|UG|SSC#S23212867	AY610141	---	Sus scrofa clone Clu_79295.scr.msk.p1.Contig2, mRNA sequence	hypothetical protein LOC534734 [Bos taurus] sp|Q2NL31|EI2BL_BOVIN Translation initiation factor eIF-2B subunit alpha/beta/delta-like protein gb|AAI11155.1| Hypothetical protein LOC534734 [Bos taurus]	52	7.2	52	12.17	72	13.67	0	0.76	0.92
profile6	GNL|UG|SSC#S23212877	AY610131	---	Sus scrofa clone Clu_7733.scr.msk.p1.Contig1, mRNA sequence		118	16.33	140	32.77	165	31.32	0	1	0.94
profile6	GNL|UG|SSC#S23212901	AY610107	---	Sus scrofa clone Clu_71340.scr.msk.p1.Contig1, mRNA sequence	PREDICTED: similar to Chromobox protein homolog 5 (Heterochromatin protein 1 homolog alpha) (HP1 alpha) (Antigen p25) [Macaca mulatta]	107	14.81	94	22	130	24.68	0	0.57	0.74
profile6	GNL|UG|SSC#S23212902	AY610106	PLA2G7	Sus scrofa clone Clu_71225.scr.msk.p1.Contig1, mRNA sequence	phospholipase A2, group VII (platelet-activating factor acetylhydrolase, plasma) [Sus scrofa] gb|AAX83291.1| plasma platelet-activating factor acetylhydrolase [Sus scrofa] gb|ABB51557.1| plasma platelet-activating factor-acetylhydrolase [Sus scrofa] gb|AB	355	49.14	610	142.77	756	143.5	0	1.54	1.55
profile6	GNL|UG|SSC#S23212948	AY610060	---	Sus scrofa clone Clu_609.scr.msk.p1.Contig1, mRNA sequence	coiled-coil-helix-coiled-coil-helix domain containing 5 [Bos taurus] ref|XP_001787895.1| PREDICTED: similar to Coiled-coil-helix-coiled-coil-helix domain containing 5 [Bos taurus] gb|AAI09557.1| Coiled-coil-helix-coiled-coil-helix domain containing 5 [Bos	98	13.56	127	29.72	144	27.33	0	1.13	1.01
profile6	GNL|UG|SSC#S23212949	AY610059	---	Sus scrofa clone Clu_6088.scr.msk.p1.Contig3, mRNA sequence	eukaryotic translation initiation factor 2, subunit 3, structural gene X-linked [Rattus norvegicus] ref|XP_537983.2| PREDICTED: similar to eukaryotic translation initiation factor 2, subunit 3, structural gene X-linked [Canis familiaris] gb|EDL96007.1| eu	287	39.73	281	65.77	343	65.11	0	0.73	0.71
profile6	GNL|UG|SSC#S23212957	AY610051	---	Sus scrofa clone Clu_60320.scr.msk.p1.Contig1, mRNA sequence	PREDICTED: similar to nuclear distribution gene C homolog [Equus caballus]	499	69.07	603	141.13	654	124.14	0	1.03	0.85
profile6	GNL|UG|SSC#S23212977	AY610031	---	Sus scrofa clone Clu_58583.scr.msk.p1.Contig3, mRNA sequence	PREDICTED: similar to SMN-interacting protein 1 [Equus caballus]	259	35.85	217	50.79	235	44.61	0	0.5	0.32
profile6	GNL|UG|SSC#S23212981	AY610027	LOC100151849	Sus scrofa clone Clu_5697.scr.msk.p1.Contig2, mRNA sequence	PREDICTED: similar to ARV1 homolog (S. cerevisiae) [Sus scrofa]	104	14.4	156	36.51	177	33.6	0	1.34	1.22
profile6	GNL|UG|SSC#S23212991	AY610017	---	Sus scrofa clone Clu_5617.scr.msk.p1.Contig3, mRNA sequence	PREDICTED: similar to Pleckstrin homology domain containing, family K member 1 isoform 1 [Monodelphis domestica]	902	124.85	992	232.18	1176	223.22	0	0.9	0.84
profile6	GNL|UG|SSC#S23213002	AY610006	---	Sus scrofa clone Clu_55198.scr.msk.p1.Contig2, mRNA sequence	PREDICTED: similar to D123 gene product [Canis familiaris]	263	36.4	230	53.83	306	58.08	0	0.56	0.67
profile6	GNL|UG|SSC#S23213017	AY609991	---	Sus scrofa clone Clu_5302.scr.msk.p1.Contig4, mRNA sequence	PREDICTED: similar to HsKin17 protein isoform 1 [Canis familiaris]	294	40.69	258	60.39	280	53.15	0	0.57	0.39
profile6	GNL|UG|SSC#S23213034	AY609974	---	Sus scrofa clone Clu_50388.scr.msk.p1.Contig1, mRNA sequence	PREDICTED: similar to CG5323-PA [Canis familiaris]	191	26.44	169	39.55	230	43.66	0	0.58	0.72
profile6	GNL|UG|SSC#S23213040	AY609968	---	Sus scrofa clone Clu_4944.scr.msk.p1.Contig10, mRNA sequence	PREDICTED: similar to COMM domain containing protein 3 (Bup protein) (PIL protein) isoform 1 [Canis familiaris]	431	59.66	415	97.13	557	105.73	0	0.7	0.83
profile6	GNL|UG|SSC#S23213042	AY609966	---	Sus scrofa clone Clu_4895.scr.msk.p1.Contig2, mRNA sequence	mitochondrial ribosomal protein L42 [Bos taurus] sp|P82927|RT32_BOVIN RecName: Full=28S ribosomal protein S32, mitochondrial; Short=S32mt; Short=MRP-S32; Flags: Precursor gb|AAI09671.1| Mitochondrial ribosomal protein L42 [Bos taurus]	82	11.35	111	25.98	143	27.14	0	1.19	1.26
profile6	GNL|UG|SSC#S23213051	AY609957	LOC396626	Sus scrofa clone Clu_4809.scr.msk.p1.Contig3, mRNA sequence	PREDICTED: similar to mitochondrial ribosomal protein L32 [Macaca mulatta]	141	19.52	124	29.02	159	30.18	0	0.57	0.63
profile6	GNL|UG|SSC#S23213060	AY609948	---	Sus scrofa clone Clu_4683.scr.msk.p1.Contig1, mRNA sequence	PREDICTED: HMG-box transcription factor 1 isoform 2 [Equus caballus]	447	61.87	374	87.54	399	75.74	0	0.5	0.29
profile6	GNL|UG|SSC#S23213092	AY609916	HEXA	Sus scrofa clone Clu_4372.scr.msk.p1.Contig3, mRNA sequence	hexosaminidase A (alpha polypeptide) [Sus scrofa] gb|ACA43012.1| hexosaminidase A alpha polypeptide [Sus scrofa]	531	73.5	603	141.13	704	133.63	0	0.94	0.86
profile6	GNL|UG|SSC#S23213093	AY609915	---	Sus scrofa clone Clu_4362.scr.msk.p1.Contig1, mRNA sequence	PREDICTED: similar to HSPC139 [Pan troglodytes]	209	28.93	224	52.43	286	54.29	0	0.86	0.91
profile6	GNL|UG|SSC#S23213094	AY609914	LOC100152189	Sus scrofa clone Clu_431.scr.msk.p1.Contig7, mRNA sequence	PREDICTED: similar to Sjogren syndrome antigen B (autoantigen La) [Sus scrofa]	962	133.16	808	189.11	942	178.81	0	0.51	0.43
profile6	GNL|UG|SSC#S23213113	AY609895	---	Sus scrofa clone Clu_3876.scr.msk.p1.Contig1, mRNA sequence	PREDICTED: similar to chromosome 1 open reading frame 43 isoform 1 [Equus caballus]	255	35.3	230	53.83	268	50.87	0	0.61	0.53
profile6	GNL|UG|SSC#S23213121	AY609887	---	Sus scrofa clone Clu_38067.scr.msk.p1.Contig1, mRNA sequence	prefoldin subunit 1 [Pongo abelii] ref|XP_517971.1| PREDICTED: hypothetical protein isoform 2 [Pan troglodytes] ref|XP_001086335.1| PREDICTED: similar to prefoldin subunit 1 [Macaca mulatta] sp|Q5RAM7|PFD1_PONAB RecName: Full=Prefoldin subunit 1 emb|CAH91	292	40.42	357	83.56	493	93.58	0	1.05	1.21
profile6	GNL|UG|SSC#S23213147	AY609861	LOC100151914	Sus scrofa clone Clu_36389.scr.msk.p1.Contig1, mRNA sequence	PREDICTED: similar to 39S ribosomal protein L2, mitochondrial precursor (L2mt) (MRP-L2) [Sus scrofa]	89	12.32	93	21.77	118	22.4	0	0.82	0.86
profile6	GNL|UG|SSC#S23213149	AY609859	---	Sus scrofa clone Clu_36198.scr.msk.p1.Contig1, mRNA sequence	PREDICTED: NECAP endocytosis associated 2 isoform 2 [Macaca mulatta]	302	41.8	298	69.75	435	82.57	0	0.74	0.98
profile6	GNL|UG|SSC#S23213163	AY609845	LOC100154978	Sus scrofa clone Clu_3473.scr.msk.p1.Contig2, mRNA sequence	PREDICTED: similar to anterior pharynx defective 1a homolog isoform 3 [Canis familiaris] ref|XP_860178.1| PREDICTED: similar to anterior pharynx defective 1a homolog isoform 7 [Canis familiaris]	292	40.42	316	73.96	351	66.63	0	0.87	0.72
profile6	GNL|UG|SSC#S23213174	AY609834	---	Sus scrofa clone Clu_3412.scr.msk.p1.Contig2, mRNA sequence	signal recognition particle 19kDa [Bos taurus] sp|Q3ZBG7|SRP19_BOVIN RecName: Full=Signal recognition particle 19 kDa protein; Short=SRP19 gb|AAI03305.1| Signal recognition particle 19kDa [Bos taurus]	287	39.73	268	62.73	323	61.31	0	0.66	0.63
profile6	GNL|UG|SSC#S23213193	AY609815	---	Sus scrofa clone Clu_326.scr.msk.p1.Contig2, mRNA sequence	signal sequence receptor, alpha [Canis lupus familiaris] sp|P16967|SSRA_CANFA RecName: Full=Translocon-associated protein subunit alpha; Short=TRAP-alpha; AltName: Full=Signal sequence receptor subunit alpha; Short=SSR-alpha; AltName: Full=PGP35; Flags: P	609	84.3	565	132.24	685	130.02	0	0.65	0.63
profile6	GNL|UG|SSC#S23213205	AY609803	---	Sus scrofa clone Clu_32025.scr.msk.p1.Contig4, mRNA sequence	evolutionarily conserved signaling intermediate in Toll pathway [Bos taurus] sp|Q3SX05|ECSIT_BOVIN Evolutionarily conserved signaling intermediate in Toll pathway, mitochondrial precursor gb|AAI04573.1| ECSIT homolog (Drosophila) [Bos taurus]	137	18.96	153	35.81	143	27.14	0	0.92	0.52
profile6	GNL|UG|SSC#S23213233	AY609775	LOC100157341	Sus scrofa clone Clu_30579.scr.msk.p1.Contig1, mRNA sequence	COP9 complex subunit 7a [Homo sapiens] ref|NP_001126414.1| COP9 constitutive photomorphogenic homolog subunit 7A [Pongo abelii] ref|XP_001162787.1| PREDICTED: COP9 complex subunit 7a isoform 3 [Pan troglodytes] ref|XP_001162822.1| PREDICTED: COP9 complex	307	42.49	330	77.24	400	75.93	0	0.86	0.84
profile6	GNL|UG|SSC#S23213242	AY609766	LOC733696	Sus scrofa clone Clu_30210.scr.msk.p1.Contig1, mRNA sequence	mannose-P-dolichol utilization defect 1 [Sus scrofa] gb|AAV69971.1| mannose-P-dolichol utilization defect 1 [Sus scrofa]	37	5.12	67	15.68	81	15.38	0	1.61	1.59
profile6	GNL|UG|SSC#S23213250	AY609758	---	Sus scrofa clone Clu_29880.scr.msk.p1.Contig4, mRNA sequence	PREDICTED: similar to B-cell receptor-associated protein 31 (BCR-associated protein Bap31) (p28 Bap31) (CDM protein) (6C6-AG tumor-associated antigen) (DXS1357E) [Canis familiaris]	1011	139.94	868	203.16	909	172.54	0	0.54	0.3
profile6	GNL|UG|SSC#S23213259	AY609749	LOC414384	Sus scrofa clone Clu_2929.scr.msk.p1.Contig1, mRNA sequence	PREDICTED: hypothetical protein [Equus caballus]	143	19.79	150	35.11	183	34.74	0	0.83	0.81
profile6	GNL|UG|SSC#S23213277	AY609731	---	Sus scrofa clone Clu_2807.scr.msk.p1.Contig3, mRNA sequence	PREDICTED: similar to Protein C6orf115 [Canis familiaris]	163	22.56	182	42.6	200	37.96	0	0.92	0.75
profile6	GNL|UG|SSC#S23213291	AY609717	---	Sus scrofa clone Clu_2746.scr.msk.p1.Contig4, mRNA sequence	PREDICTED: chaperonin containing TCP1, subunit 4 (delta) [Pan troglodytes]	489	67.69	477	111.64	536	101.74	0	0.72	0.59
profile6	GNL|UG|SSC#S23213303	AY609705	LOC100153268	Sus scrofa clone Clu_26808.scr.msk.p1.Contig1, mRNA sequence	PREDICTED: similar to TIPIN protein [Sus scrofa]	28	3.88	35	8.19	47	8.92	0	1.08	1.2
profile6	GNL|UG|SSC#S23213319	AY609689	---	Sus scrofa clone Clu_25728.scr.msk.p1.Contig5, mRNA sequence	fumarate hydratase [Bos taurus] gb|AAI18451.1| Fumarate hydratase [Bos taurus]	332	45.95	375	87.77	541	102.69	0	0.93	1.16
profile6	GNL|UG|SSC#S23213347	AY609661	---	Sus scrofa clone Clu_24086.scr.msk.p1.Contig4, mRNA sequence	PREDICTED: similar to Ras-related protein Rab-9A (Rab-9) [Canis familiaris] ref|XP_001489036.1| PREDICTED: similar to Ras-related protein Rab-9A (Rab-9A) isoform 1 [Equus caballus] sp|P24408|RAB9A_CANFA RecName: Full=Ras-related protein Rab-9A; Short=Rab-	449	62.15	475	111.18	570	108.19	0	0.84	0.8
profile6	GNL|UG|SSC#S23213351	AY609657	---	Sus scrofa clone Clu_23904.scr.msk.p1.Contig1, mRNA sequence	peptidylprolyl isomerase D [Bos taurus] sp|P26882|PPID_BOVIN 40 kDa peptidyl-prolyl cis-trans isomerase (PPIase) (Rotamase) (Cyclophilin-40) (CYP-40) (Cyclophilin-related protein) (Estrogen receptor-binding cyclophilin) pdb|1IHG|A Chain A, Bovine Cyclophi	224	31.01	194	45.41	210	39.86	0	0.55	0.36
profile6	GNL|UG|SSC#S23213369	AY609608	---	Sus scrofa clone Clu_20837.scr.msk.p1.Contig2, mRNA sequence	PREDICTED: similar to Maspardin (Spastic paraplegia 21 autosomal recessive Mast syndrome protein) (Acid cluster protein 33) [Equus caballus]	129	17.86	107	25.04	143	27.14	0	0.49	0.6
profile6	GNL|UG|SSC#S23213378	AY609599	NFKBIA	Sus scrofa clone Clu_20473.scr.msk.p1.Contig1, mRNA sequence	nuclear factor of kappa light polypeptide gene enhancer in B-cells inhibitor, alpha [Sus scrofa] sp|Q08353|IKBA_PIG NF-kappa-B inhibitor alpha (I-kappa-B-alpha) (IkappaBalpha) (IkB-alpha) (ECI-6) emb|CAA79979.1| ECI-6/IkBa [Sus scrofa domestica] emb|CAA84	1096	151.7	1038	242.95	1235	234.42	0	0.68	0.63
profile6	GNL|UG|SSC#S23213400	AY609577	LOC100152640	Sus scrofa clone Clu_194599.scr.msk.p1.Contig2, mRNA sequence	PREDICTED: similar to coiled-coil domain containing 5 (spindle associated) [Equus caballus]	26	3.6	32	7.49	48	9.11	0	1.06	1.34
profile6	GNL|UG|SSC#S23213424	AY609553	---	Sus scrofa clone Clu_1719.scr.msk.p1.Contig3, mRNA sequence	unnamed protein product [Homo sapiens]	602	83.33	530	124.05	618	117.31	0	0.57	0.49
profile6	GNL|UG|SSC#S23213494	AY609483	CTSH	Sus scrofa clone Clu_131.scr.msk.p1.Contig2, mRNA sequence	cathepsin H [Sus scrofa] sp|O46427|CATH_PIG RecName: Full=Cathepsin H; Contains: RecName: Full=Cathepsin H mini chain; Contains: RecName: Full=Cathepsin H heavy chain; Contains: RecName: Full=Cathepsin H light chain; Flags: Precursor gb|AAB93957.1| prepro	932	129	1543	361.14	1344	255.11	0	1.49	0.98
profile6	GNL|UG|SSC#S23213508	AY609469	---	Sus scrofa clone Clu_126442.scr.msk.p1.Contig1, mRNA sequence	PREDICTED: similar to solute carrier family 25, member 36 [Bos taurus]	24	3.32	46	10.77	79	15	0	1.7	2.18
profile6	GNL|UG|SSC#S23213531	AY609446	---	Sus scrofa clone Clu_11802.scr.msk.p1.Contig1, mRNA sequence	PREDICTED: similar to Cytosolic 5-nucleotidase 3 (Cytosolic 5-nucleotidase III) (cN-III) (Pyrimidine 5-nucleotidase 1) (P5N-1) (P5N-1) (PN-I) (Uridine 5-monophosphate hydrolase 1) (p36) [Bos taurus]	174	24.08	195	45.64	197	37.39	0	0.92	0.63
profile6	GNL|UG|SSC#S23213560	AY609417	---	Sus scrofa clone Clu_1080.scr.msk.p1.Contig5, mRNA sequence	PREDICTED: similar to Transitional endoplasmic reticulum ATPase (TER ATPase) (15S Mg(2+)-ATPase p97 subunit) (Valosin-containing protein) (VCP) isoform 12 [Canis familiaris]	1500	207.62	1258	294.44	1581	300.1	0	0.5	0.53
profile6	GNL|UG|SSC#S23689681	DN100784	---	1000168 MARC 4PIG Sus scrofa cDNA 5', mRNA sequence		48	6.64	59	13.81	80	15.19	0	1.06	1.19
profile6	GNL|UG|SSC#S23690628	DN101727	---	1096568 MARC 4PIG Sus scrofa cDNA 5', mRNA sequence		235	32.53	219	51.26	307	58.27	0	0.66	0.84
profile6	GNL|UG|SSC#S23690683	DN101782	HO2	1096625 MARC 4PIG Sus scrofa cDNA 5', mRNA sequence	PREDICTED: similar to Heme oxygenase 2 (HO-2) [Equus caballus]	82	11.35	84	19.66	86	16.32	0	0.79	0.52
profile6	GNL|UG|SSC#S23691210	DN102309	---	1097216 MARC 4PIG Sus scrofa cDNA 5', mRNA sequence		9	1.25	20	4.68	17	3.23	0	1.9	1.37
profile6	GNL|UG|SSC#S23693262	DN104361	---	1100148 MARC 4PIG Sus scrofa cDNA 5', mRNA sequence	PREDICTED: similar to cadherin 16 [Equus caballus]	271	37.51	234	54.77	293	55.62	0	0.55	0.57
profile6	GNL|UG|SSC#S23694201	DN105304	---	1101237 MARC 4PIG Sus scrofa cDNA 5', mRNA sequence		372	51.49	495	115.86	523	99.27	0	1.17	0.95
profile6	GNL|UG|SSC#S23697220	DN108323	---	1105828 MARC 4PIG Sus scrofa cDNA 5', mRNA sequence	PREDICTED: interferon regulatory factor 5 [Equus caballus]	338	46.78	368	86.13	437	82.95	0	0.88	0.83
profile6	GNL|UG|SSC#S23699782	DN110885	---	1109957 MARC 4PIG Sus scrofa cDNA 5', mRNA sequence	hypothetical protein GobsU_18155 [Gemmata obscuriglobus UQM 2246]	146	20.21	318	74.43	231	43.85	0	1.88	1.12
profile6	GNL|UG|SSC#S23699963	DN111066	---	1110151 MARC 4PIG Sus scrofa cDNA 5', mRNA sequence		2	0.28	12	2.81	30	5.69	0	3.33	4.34
profile6	GNL|UG|SSC#S23699989	DN111092	---	1110178 MARC 4PIG Sus scrofa cDNA 5', mRNA sequence	rCG34763, isoform CRA_c [Rattus norvegicus]	23	3.18	33	7.72	33	6.26	0	1.28	0.98
profile6	GNL|UG|SSC#S23700002	DN111105	---	1110192 MARC 4PIG Sus scrofa cDNA 5', mRNA sequence	NADH dehydrogenase (ubiquinone) Fe-S protein 6, 13kDa (NADH-coenzyme Q reductase) [Bos taurus] sp|P23934|NDUS6_BOVIN RecName: Full=NADH dehydrogenase [ubiquinone] iron-sulfur protein 6, mitochondrial; AltName: Full=NADH-ubiquinone oxidoreductase 13 kDa-A	219	30.31	273	63.9	348	66.06	0	1.08	1.12
profile6	GNL|UG|SSC#S23700130	DN111233	---	1110335 MARC 4PIG Sus scrofa cDNA 3', mRNA sequence		2	0.28	11	2.57	10	1.9	0	3.2	2.76
profile6	GNL|UG|SSC#S23755305	DN112929	CXCL2	1112161 MARC 4PIG Sus scrofa cDNA 5', mRNA sequence	chemokine (C-X-C motif) ligand 2 [Sus scrofa]	521	72.11	543	127.09	667	126.61	0	0.82	0.81
profile6	GNL|UG|SSC#S23755373	DN112997	---	1112234 MARC 4PIG Sus scrofa cDNA 5', mRNA sequence	PREDICTED: similar to predicted protein [Equus caballus]	99	13.7	113	26.45	108	20.5	0	0.95	0.58
profile6	GNL|UG|SSC#S23756184	DN113803	---	1113111 MARC 4PIG Sus scrofa cDNA 5', mRNA sequence		17	2.35	40	9.36	43	8.16	0	1.99	1.8
profile6	GNL|UG|SSC#S23756786	DN114405	---	1113771 MARC 4PIG Sus scrofa cDNA 5', mRNA sequence	PREDICTED: similar to XTP3-transactivated protein A [Equus caballus]	14	1.94	19	4.45	28	5.31	0	1.2	1.45
profile6	GNL|UG|SSC#S23756850	DN114469	---	1113841 MARC 4PIG Sus scrofa cDNA 5', mRNA sequence	mitochondrial ribosomal protein L27 [Bos taurus] sp|Q32PC3|RM27_BOVIN RecName: Full=39S ribosomal protein L27, mitochondrial; AltName: Full=L27mt; AltName: Full=MRP-L27 gb|AAI08175.1| Mitochondrial ribosomal protein L27 [Bos taurus]	781	108.1	815	190.75	1024	194.37	0	0.82	0.85
profile6	GNL|UG|SSC#S23756909	DN114528	---	1113905 MARC 4PIG Sus scrofa cDNA 5', mRNA sequence		268	37.1	293	68.58	388	73.65	0	0.89	0.99
profile6	GNL|UG|SSC#S23757434	DN115053	---	1114473 MARC 4PIG Sus scrofa cDNA 5', mRNA sequence		49	6.78	63	14.75	56	10.63	0	1.12	0.65
profile6	GNL|UG|SSC#S23757544	DN115163	---	1114597 MARC 4PIG Sus scrofa cDNA 5', mRNA sequence		0	0.01	2	0.47	7	1.33	0	5.55	7.06
profile6	GNL|UG|SSC#S23758279	DN115898	---	1115424 MARC 4PIG Sus scrofa cDNA 5', mRNA sequence	solute carrier family 39 (zinc transporter), member 3 [Bos taurus] sp|Q5E960|S39A3_BOVIN RecName: Full=Zinc transporter ZIP3; AltName: Full=Zrt- and Irt-like protein 3; Short=ZIP-3; AltName: Full=Solute carrier family 39 member 3 gb|AAX08735.1| solute car	31	4.29	37	8.66	49	9.3	0	1.01	1.12
profile6	GNL|UG|SSC#S23758340	DN115959	---	1115491 MARC 4PIG Sus scrofa cDNA 5', mRNA sequence	tetratricopeptide repeat domain 27 [Bos taurus] sp|Q17QZ7|TTC27_BOVIN Tetratricopeptide repeat protein 27 (TPR repeat protein 27) gb|AAI18099.1| Tetratricopeptide repeat domain 27 [Bos taurus]	53	7.34	76	17.79	97	18.41	0	1.28	1.33
profile6	GNL|UG|SSC#S23758884	DN116503	---	1116078 MARC 4PIG Sus scrofa cDNA 5', mRNA sequence		64	8.86	68	15.92	77	14.62	0	0.85	0.72
profile6	GNL|UG|SSC#S23759141	DN116760	---	1116358 MARC 4PIG Sus scrofa cDNA 5', mRNA sequence	PREDICTED: similar to death-associated protein 6 [Equus caballus]	173	23.95	230	53.83	241	45.75	0	1.17	0.93
profile6	GNL|UG|SSC#S23759640	DN117259	---	1116910 MARC 4PIG Sus scrofa cDNA 5', mRNA sequence		359	49.69	411	96.2	518	98.32	0	0.95	0.98
profile6	GNL|UG|SSC#S23759658	DN117277	---	1116930 MARC 4PIG Sus scrofa cDNA 5', mRNA sequence		118	16.33	117	27.38	169	32.08	0	0.75	0.97
profile6	GNL|UG|SSC#S23759718	DN117337	---	1116993 MARC 4PIG Sus scrofa cDNA 5', mRNA sequence	PREDICTED: similar to Importin-7 (Imp7) (Ran-binding protein 7) (RanBP7) [Equus caballus]	0	0.01	5	1.17	8	1.52	0	6.87	7.25
profile6	GNL|UG|SSC#S23760520	DN118139	RHOG	1117864 MARC 4PIG Sus scrofa cDNA 5', mRNA sequence	ras homolog gene family, member G [Sus scrofa] gb|ABI97184.1| RHOG [Sus scrofa] gb|ABX10877.1| RHOG [Anas platyrhynchos]	262	36.26	295	69.05	410	77.82	0	0.93	1.1
profile6	GNL|UG|SSC#S23761187	DN118806	---	1118614 MARC 4PIG Sus scrofa cDNA 5', mRNA sequence		6	0.83	15	3.51	12	2.28	0	2.08	1.46
profile6	GNL|UG|SSC#S23762458	DN120077	---	1120062 MARC 4PIG Sus scrofa cDNA 5', mRNA sequence		39	5.4	58	13.58	70	13.29	0	1.33	1.3
profile6	GNL|UG|SSC#S23763546	DN121165	---	1121243 MARC 4PIG Sus scrofa cDNA 3', mRNA sequence		30	4.15	34	7.96	45	8.54	0	0.94	1.04
profile6	GNL|UG|SSC#S23764385	DN122004	---	1122173 MARC 4PIG Sus scrofa cDNA 5', mRNA sequence		4	0.55	17	3.98	13	2.47	0	2.86	2.17
profile6	GNL|UG|SSC#S23764605	DN122224	---	1122413 MARC 4PIG Sus scrofa cDNA 5', mRNA sequence	chemokine (C-C motif) ligand 14 [Bos taurus] gb|AAI14054.1| Chemokine (C-C motif) ligand 14 [Bos taurus]	121	16.75	116	27.15	158	29.99	0	0.7	0.84
profile6	GNL|UG|SSC#S23764781	DN122400	---	1122614 MARC 4PIG Sus scrofa cDNA 3', mRNA sequence		0	0.01	3	0.7	11	2.09	0	6.13	7.71
profile6	GNL|UG|SSC#S23765932	DN123551	---	1123855 MARC 4PIG Sus scrofa cDNA 5', mRNA sequence	mitochondrial ribosomal protein L51 [Bos taurus] sp|P0C2B6|RM51_BOVIN 39S ribosomal protein L51, mitochondrial precursor (L51mt) (MRP-L51) gb|AAI51350.1| MRPL51 protein [Bos taurus]	259	35.85	246	57.58	279	52.96	0	0.68	0.56
profile6	GNL|UG|SSC#S23766184	DN123803	---	1124150 MARC 4PIG Sus scrofa cDNA 3', mRNA sequence	ATP6V0B [Bos taurus]	0	0.01	7	1.64	2	0.38	0	7.36	5.25
profile6	GNL|UG|SSC#S23766467	DN124086	---	1124872 MARC 4PIG Sus scrofa cDNA 5', mRNA sequence		0	0.01	9	2.11	4	0.76	0	7.72	6.25
profile6	GNL|UG|SSC#S23766475	DN124094	---	1124886 MARC 4PIG Sus scrofa cDNA 5', mRNA sequence	PREDICTED: similar to TCR-alpha V segment II-43 isoform 1 [Monodelphis domestica]	0	0.01	6	1.4	9	1.71	0	7.13	7.42
profile6	GNL|UG|SSC#S23766579	DN124198	---	1125033 MARC 4PIG Sus scrofa cDNA 5', mRNA sequence	PREDICTED: hypothetical protein, partial [Sus scrofa]	267	36.96	305	71.39	292	55.43	0	0.95	0.58
profile6	GNL|UG|SSC#S23768028	DN125647	---	1139507 MARC 4PIG Sus scrofa cDNA 5', mRNA sequence		189	26.16	232	54.3	253	48.02	0	1.05	0.88
profile6	GNL|UG|SSC#S23768495	DN126114	---	1140022 MARC 4PIG Sus scrofa cDNA 5', mRNA sequence	mCG145114 [Mus musculus]	179	24.78	235	55	264	50.11	0	1.15	1.02
profile6	GNL|UG|SSC#S23775311	DN132930	---	996367 MARC 4PIG Sus scrofa cDNA 5', mRNA sequence	PREDICTED: similar to HORMA domain-containing protein 1 [Equus caballus]	5	0.69	20	4.68	24	4.56	0	2.76	2.72
profile6	GNL|UG|SSC#S23776414	DN134033	---	998750 MARC 4PIG Sus scrofa cDNA 5', mRNA sequence		80	11.07	85	19.89	100	18.98	0	0.85	0.78
profile6	GNL|UG|SSC#S23776823	DN134442	---	999655 MARC 4PIG Sus scrofa cDNA 5', mRNA sequence		95	13.15	88	20.6	123	23.35	0	0.65	0.83
profile6	GNL|UG|SSC#S24033173	AY823302	PIK3C3	Sus scrofa class 3 phosphoinositide-3-kinase (PIK3C3) mRNA, complete cds	phosphoinositide-3-kinase, class 3 [Sus scrofa] sp|Q5D891|PK3C3_PIG RecName: Full=Phosphatidylinositol 3-kinase catalytic subunit type 3; Short=PtdIns-3-kinase type 3; Short=PI3-kinase type 3; Short=PI3K type 3; AltName: Full=Phosphoinositide-3-kinase cla	33	4.57	48	11.23	47	8.92	0	1.3	0.96
profile6	GNL|UG|SSC#S24218486	DN595083	---	SS001166 Sus scrofa Expressed Library Sus scrofa cDNA clone rill329b_l20.y1.abd, mRNA sequence		62	8.58	72	16.85	103	19.55	0	0.97	1.19
profile6	GNL|UG|SSC#S24318158	AY521564	BID	Sus scrofa BH3 interacting domain death agonist (Bid) mRNA, complete cds	BH3 interacting domain death agonist [Sus scrofa]	107	14.81	142	33.24	168	31.89	0	1.17	1.11
profile6	GNL|UG|SSC#S24318161	AY288913	Oas2	Sus scrofa 2'-5' oligoadenylate synthetase 2 (Oas2) mRNA, complete cds	2'-5'-oligoadenylate synthetase 2 [Sus scrofa] gb|AAQ22351.1| 2'-5' oligoadenylate synthetase 2 [Sus scrofa]	756	104.64	1309	306.38	1419	269.35	0	1.55	1.36
profile6	GNL|UG|SSC#S24624021	AY594645	Oasl	Sus scrofa 2'-5' oligoadenylate synthetase-like (Oasl) mRNA, complete cds	2'-5'-oligoadenylate synthetase-like [Sus scrofa] gb|AAT44895.1| 2'-5' oligoadenylate synthetase-like [Sus scrofa]	8	1.11	35	8.19	46	8.73	0	2.88	2.98
profile6	GNL|UG|SSC#S24663702	DQ018727	CTSD	Sus scrofa cathepsin D mRNA, complete cds	cathepsin D [Sus scrofa] gb|AAY42144.1| cathepsin D [Sus scrofa]	1078	149.21	1527	357.4	1920	364.45	0	1.26	1.29
profile6	GNL|UG|SSC#S26314537	DQ026064	FCGR2B	Sus scrofa Fc gamma receptor IIb mRNA, complete cds	Fc fragment of IgG, low affinity IIb, receptor for (CD32) [Sus scrofa] gb|AAY88920.1| Fc gamma receptor II [Sus scrofa] gb|AAZ20793.1| Fc gamma receptor IIb [Sus scrofa]	88	12.18	124	29.02	132	25.06	0	1.25	1.04
profile6	GNL|UG|SSC#S26314538	DQ026063	FCGR1A	Sus scrofa Fc gamma receptor I mRNA, complete cds	Fc fragment of IgG, high affinity Ia, receptor (CD64) [Sus scrofa] gb|AAZ20792.1| Fc gamma receptor I [Sus scrofa]	63	8.72	155	36.28	173	32.84	0	2.06	1.91
profile6	GNL|UG|SSC#S26389828	BW961956	---	BW961956 full-length enriched swine cDNA library, adult alveolar macrophage Sus scrofa cDNA clone AMP010094E11 5', mRNA sequence	hypothetical protein LOC540784 [Bos taurus] gb|AAI09793.1| Chromosome 21 open reading frame 91 ortholog [Bos taurus]	3	0.42	22	5.15	17	3.23	0	3.62	2.94
profile6	GNL|UG|SSC#S26391743	BW960554	---	BW960554 full-length enriched swine cDNA library, adult alveolar macrophage Sus scrofa cDNA clone AMP010077E04 5', mRNA sequence	PREDICTED: similar to C-C motif chemokine 23 precursor (Small-inducible cytokine A23) (Macrophage inflammatory protein 3) (MIP-3) (Myeloid progenitor inhibitory factor 1) (MPIF-1) (CK-beta-8) (CKB-8) [Bos taurus]	820	113.5	1247	291.86	2084	395.58	0	1.36	1.8
profile6	GNL|UG|SSC#S26391755	BW960566	---	BW960566 full-length enriched swine cDNA library, adult alveolar macrophage Sus scrofa cDNA clone AMP010077F05 5', mRNA sequence	endonuclease/reverse transcriptase [Sus scrofa]	22	3.05	31	7.26	32	6.07	0	1.25	0.99
profile6	GNL|UG|SSC#S26395831	BW969834	---	BW969834 full-length enriched swine cDNA library, adult periphral blood mononuclear cell Sus scrofa cDNA clone PBL010022C04 5', mRNA sequence	unnamed protein product [Homo sapiens]	49	6.78	59	13.81	70	13.29	0	1.03	0.97
profile6	GNL|UG|SSC#S26398705	BW972312	---	BW972312 full-length enriched swine cDNA library, adult periphral blood mononuclear cell Sus scrofa cDNA clone PBL010069B06 5', mRNA sequence	PREDICTED: similar to zinc finger, CCHC domain containing 6 isoform 1 [Bos taurus]	3	0.42	12	2.81	7	1.33	0	2.74	1.66
profile6	GNL|UG|SSC#S26403804	BW973218	---	BW973218 full-length enriched swine cDNA library, adult periphral blood mononuclear cell Sus scrofa cDNA clone PBL010079G09 5', mRNA sequence	PREDICTED: similar to CBF1 interacting corepressor [Equus caballus]	92	12.73	93	21.77	105	19.93	0	0.77	0.65
profile6	GNL|UG|SSC#S26404790	BW972229	---	BW972229 full-length enriched swine cDNA library, adult periphral blood mononuclear cell Sus scrofa cDNA clone PBL010068B02 5', mRNA sequence	serine/threonine kinase 17a [Bos taurus] gb|AAI14807.1| STK17A protein [Bos taurus]	3	0.42	14	3.28	11	2.09	0	2.97	2.32
profile6	GNL|UG|SSC#S26435096	AJ939173	---	AJ939173 CSEQRAN17 Sus scrofa cDNA clone C0007303l23 3', mRNA sequence		0	0.01	2	0.47	10	1.9	0	5.55	7.57
profile6	GNL|UG|SSC#S26652812	BW985063	---	BW985063 full-length enriched swine cDNA library, adult intestine Sus scrofa cDNA clone ITT010102C02 5', mRNA sequence	ADP-ribosylation factor-like protein 11 gb|AAX46455.1| ADP-ribosylation factor-like 11 [Bos taurus]	250	34.6	311	72.79	378	71.75	0	1.07	1.05
profile6	GNL|UG|SSC#S26653064	AY942613	LOC641352	Sus scrofa caspase-15 mRNA, complete cds	caspase-15 [Sus scrofa] gb|AAY17560.1| caspase-15 [Sus scrofa]	11	1.52	15	3.51	25	4.75	0	1.21	1.64
profile6	GNL|UG|SSC#S26711574	AJ947658	LOC100154763	AJ947658 KN404_1 Sus scrofa cDNA clone C0007742m09 5', mRNA sequence	PREDICTED: TAO kinase 1 isoform 2 [Pan troglodytes]	558	77.24	528	123.58	662	125.66	0	0.68	0.7
profile6	GNL|UG|SSC#S26711583	AJ947667	---	AJ947667 KN404_1 Sus scrofa cDNA clone C0007746c17 5', mRNA sequence	hypothetical protein FLJ33167, isoform CRA_a [Homo sapiens]	23	3.18	38	8.89	44	8.35	0	1.48	1.39
profile6	GNL|UG|SSC#S26711650	AJ947734	---	AJ947734 KN404_1 Sus scrofa cDNA clone C0007740e13 5', mRNA sequence		106	14.67	166	38.85	174	33.03	0	1.41	1.17
profile6	GNL|UG|SSC#S26711777	AJ947861	---	AJ947861 KN404_1 Sus scrofa cDNA clone C0007741j23 5', mRNA sequence	unnamed protein product [Homo sapiens]	143	19.79	237	55.47	328	62.26	0	1.49	1.65
profile6	GNL|UG|SSC#S26712067	AJ948151	---	AJ948151 KN404_1 Sus scrofa cDNA clone C0007743a21 5', mRNA sequence		305	42.22	266	62.26	333	63.21	0	0.56	0.58
profile6	GNL|UG|SSC#S26712257	AJ948341	---	AJ948341 KN404_1 Sus scrofa cDNA clone C0007738c20 5', mRNA sequence		65	9	127	29.72	112	21.26	0	1.72	1.24
profile6	GNL|UG|SSC#S26713699	AJ949783	---	AJ949783 KN404_1 Sus scrofa cDNA clone C0007739c24 3', mRNA sequence	PREDICTED: similar to Apolipoprotein B48 receptor [Bos taurus]	35	4.84	100	23.41	100	18.98	0	2.27	1.97
profile6	GNL|UG|SSC#S26714405	AJ950489	---	AJ950489 KN404_1 Sus scrofa cDNA clone C0007739p07 5', mRNA sequence		62	8.58	76	17.79	114	21.64	0	1.05	1.33
profile6	GNL|UG|SSC#S26714520	AJ950604	---	AJ950604 KN404_1 Sus scrofa cDNA clone C0007744a18 5', mRNA sequence		2391	330.95	3084	721.82	4221	801.21	0	1.13	1.28
profile6	GNL|UG|SSC#S26714703	AJ950787	---	AJ950787 KN404_1 Sus scrofa cDNA clone C0007745j09 5', mRNA sequence		57	7.89	84	19.66	72	13.67	0	1.32	0.79
profile6	GNL|UG|SSC#S26717360	AJ953444	---	AJ953444 KN404_1 Sus scrofa cDNA clone C0007737k20 5', mRNA sequence	PREDICTED: similar to BTB (POZ) domain containing 14B [Rattus norvegicus]	0	0.01	2	0.47	10	1.9	0	5.55	7.57
profile6	GNL|UG|SSC#S26717677	AJ953761	---	AJ953761 KN404_1 Sus scrofa cDNA clone C0007743h03 5', mRNA sequence	PREDICTED: similar to Rho GTPase-activating protein 19 (Rho-type GTPase-activating protein 19) [Bos taurus]	0	0.01	6	1.4	14	2.66	0	7.13	8.06
profile6	GNL|UG|SSC#S26717691	AJ953775	---	AJ953775 KN404_1 Sus scrofa cDNA clone C0007744a23 5', mRNA sequence		1481	204.99	1253	293.27	1521	288.71	0	0.52	0.49
profile6	GNL|UG|SSC#S26717711	AJ953795	---	AJ953795 KN404_1 Sus scrofa cDNA clone C0007743d21 5', mRNA sequence	PREDICTED: similar to endonuclease reverse transcriptase [Bos taurus]	104	14.4	111	25.98	105	19.93	0	0.85	0.47
profile6	GNL|UG|SSC#S26717795	AJ953879	---	AJ953879 KN404_1 Sus scrofa cDNA clone C0007738e13 5', mRNA sequence		0	0.01	7	1.64	11	2.09	0	7.36	7.71
profile6	GNL|UG|SSC#S26718069	AJ954153	---	AJ954153 KN404_1 Sus scrofa cDNA clone C0007744b20 5', mRNA sequence		204	28.24	225	52.66	220	41.76	0	0.9	0.56
profile6	GNL|UG|SSC#S26718401	AJ954485	---	AJ954485 KN404_1 Sus scrofa cDNA clone C0007746m19 5', mRNA sequence	PREDICTED: similar to protein kinase C delta [Equus caballus]	193	26.71	170	39.79	230	43.66	0	0.58	0.71
profile6	GNL|UG|SSC#S26720413	AJ956497	---	AJ956497 KN404_2 Sus scrofa cDNA clone C0007752m23 5', mRNA sequence	PREDICTED: similar to Protein KIAA1404 [Canis familiaris]	19	2.63	36	8.43	39	7.4	0	1.68	1.49
profile6	GNL|UG|SSC#S26720906	AJ956990	---	AJ956990 KN404_2 Sus scrofa cDNA clone C0007748a22 3', mRNA sequence		13	1.8	23	5.38	19	3.61	0	1.58	1
profile6	GNL|UG|SSC#S26723217	AJ959301	---	AJ959301 KN404_2 Sus scrofa cDNA clone C0007751o09 5', mRNA sequence		16	2.21	60	14.04	70	13.29	0	2.67	2.59
profile6	GNL|UG|SSC#S26724080	AJ960164	---	AJ960164 KN404_2 Sus scrofa cDNA clone C0007752i01 3', mRNA sequence	putative inhibitor of apoptosis [Sus scrofa] sp|O62640|PIAP_PIG Putative inhibitor of apoptosis gb|AAC39171.1| putative inhibitor of apoptosis [Sus scrofa]	10	1.38	28	6.55	31	5.88	0	2.25	2.09
profile6	GNL|UG|SSC#S26724863	AJ960947	---	AJ960947 KN404_2 Sus scrofa cDNA clone C0007754k08 5', mRNA sequence	hCG1648894, isoform CRA_a [Homo sapiens]	84	11.63	164	38.38	200	37.96	0	1.72	1.71
profile6	GNL|UG|SSC#S26725596	AJ961680	---	AJ961680 KN404_2 Sus scrofa cDNA clone C0007753g19 3', mRNA sequence		10	1.38	18	4.21	27	5.13	0	1.61	1.89
profile6	GNL|UG|SSC#S26726474	AJ962558	---	AJ962558 KN404_2 Sus scrofa cDNA clone C0007758k20 3', mRNA sequence		87	12.04	100	23.41	96	18.22	0	0.96	0.6
profile6	GNL|UG|SSC#S26727827	AJ963911	---	AJ963911 KN404_2 Sus scrofa cDNA clone C0007748o17 3', mRNA sequence		0	0.01	7	1.64	4	0.76	0	7.36	6.25
profile6	GNL|UG|SSC#S26728288	AJ964372	---	AJ964372 KN404_2 Sus scrofa cDNA clone C0007757i03 5', mRNA sequence		19	2.63	31	7.26	40	7.59	0	1.46	1.53
profile6	GNL|UG|SSC#S26728606	AJ964690	---	AJ964690 KN404_2 Sus scrofa cDNA clone C0007751b01 5', mRNA sequence		124	17.16	207	48.45	329	62.45	0	1.5	1.86
profile6	GNL|UG|SSC#S26729368	AJ940276	---	AJ940276 CSEQRAN17 Sus scrofa cDNA clone C0007319b09 3', mRNA sequence		0	0.01	6	1.4	7	1.33	0	7.13	7.06
profile6	GNL|UG|SSC#S26731178	AJ941904	PMAIP1	AJ941904 CSEQRAN17 Sus scrofa cDNA clone C0007315d18 3', mRNA sequence		7	0.97	30	7.02	26	4.94	0	2.86	2.35
profile6	GNL|UG|SSC#S26732483	AJ943465	---	AJ943465 CSEQRAN17 Sus scrofa cDNA clone C0007316e15 5', mRNA sequence	PREDICTED: hypothetical protein, partial [Sus scrofa]	0	0.01	10	2.34	8	1.52	0	7.87	7.25
profile6	GNL|UG|SSC#S26733295	AJ944277	---	AJ944277 CSEQRAN17 Sus scrofa cDNA clone C0007316l02 5', mRNA sequence		138	19.1	142	33.24	161	30.56	0	0.8	0.68
profile6	GNL|UG|SSC#S26734311	AJ945293	---	AJ945293 CSEQRAN17 Sus scrofa cDNA clone C0007317c07 5', mRNA sequence		4	0.55	19	4.45	9	1.71	0	3.02	1.64
profile6	GNL|UG|SSC#S26734353	AJ945335	---	AJ945335 CSEQRAN17 Sus scrofa cDNA clone C0007317k09 5', mRNA sequence		5	0.69	24	5.62	15	2.85	0	3.03	2.05
profile6	GNL|UG|SSC#S26735532	AJ946076	---	AJ946076 CSEQRAN17 Sus scrofa cDNA clone C0007306l02 5', mRNA sequence	PREDICTED: hypothetical protein, partial [Sus scrofa]	116	16.06	162	37.92	242	45.94	0	1.24	1.52
profile6	GNL|UG|SSC#S27318390	AM087014	ATG5	Sus scrofa mRNA for autophagy protein 5 (ATG5 gene)	autophagy-related 5 (yeast) [Mus musculus]	20	2.77	39	9.13	66	12.53	0	1.72	2.18
profile6	GNL|UG|SSC#S27598948	DV224275	---	EST-AR154F12 Porcine Peripheral Blood Cell cDNA library Sus scrofa cDNA clone AR154F12, mRNA sequence	MPXV-WRAIR169 [Monkeypox virus]	13	1.8	24	5.62	28	5.31	0	1.64	1.56
profile6	GNL|UG|SSC#S27599826	DV225153	---	EST-AR175C07 Infected Porcine Peripheral Blood Cell cDNA library Sus scrofa cDNA clone AR175C07, mRNA sequence	C4orf32 homolog [Bos taurus] sp|Q17QE0|CD032_BOVIN RecName: Full=Uncharacterized protein C4orf32 homolog gb|AAI18417.1| C4orf32 homolog [Bos taurus]	0	0.01	6	1.4	7	1.33	0	7.13	7.06
profile6	GNL|UG|SSC#S27600517	DV225844	---	EST-AR172B01 Infected Porcine Peripheral Blood Cell cDNA library Sus scrofa cDNA clone AR172B01, mRNA sequence		171	23.67	181	42.36	250	47.45	0	0.84	1
profile6	GNL|UG|SSC#S27600725	DV226052	---	EST-AR164E11 Porcine Peripheral Blood Cell cDNA library Sus scrofa cDNA clone AR164E11, mRNA sequence	PREDICTED: similar to purinergic receptor P2Y, G-protein coupled, 13 [Equus caballus]	6	0.83	28	6.55	25	4.75	0	2.98	2.52
profile6	GNL|UG|SSC#S27601010	DV226337	---	EST-AR174F11 Infected Porcine Peripheral Blood Cell cDNA library Sus scrofa cDNA clone AR174F11, mRNA sequence		93	12.87	147	34.41	173	32.84	0	1.42	1.35
profile6	GNL|UG|SSC#S27601089	DV226416	---	EST-AR190E09 Porcine Peripheral Blood Cell cDNA library Sus scrofa cDNA clone AR190E09, mRNA sequence	PREDICTED: colony stimulating factor 3 receptor (granulocyte) [Equus caballus]	5	0.69	14	3.28	10	1.9	0	2.25	1.46
profile6	GNL|UG|SSC#S27601302	DV226629	UBA52	EST-AR105B09 Infected Porcine Thymus cDNA library Sus scrofa cDNA clone AR105B09, mRNA sequence	endonuclease/reverse transcriptase [Sus scrofa]	21	2.91	38	8.89	42	7.97	0	1.61	1.45
profile6	GNL|UG|SSC#S27601758	DV227085	---	EST-AR155B08 Porcine Peripheral Blood Cell cDNA library Sus scrofa cDNA clone AR155B08, mRNA sequence		110	15.23	120	28.09	114	21.64	0	0.88	0.51
profile6	GNL|UG|SSC#S27602737	DV228064	---	EST-AR176B11 Infected Porcine Peripheral Blood Cell cDNA library Sus scrofa cDNA clone AR176B11, mRNA sequence	PREDICTED: similar to THAP domain protein 1 isoform 2 [Canis familiaris]	0	0.01	7	1.64	7	1.33	0	7.36	7.06
profile6	GNL|UG|SSC#S27602876	DV228203	---	EST-AR191F09 Porcine Peripheral Blood Cell cDNA library Sus scrofa cDNA clone AR191F09, mRNA sequence	RecName: Full=Probable G-protein coupled receptor 84 gb|AAI12719.1| G protein-coupled receptor 84 [Bos taurus] gb|ABQ12923.1| inflammation-related G protein-coupled receptor EX33 [Bos taurus]	4	0.55	28	6.55	27	5.13	0	3.57	3.22
profile6	GNL|UG|SSC#S27604264	DV229591	---	EST-AR177D05 Infected Porcine Peripheral Blood Cell cDNA library Sus scrofa cDNA clone AR177D05, mRNA sequence		56	7.75	240	56.17	273	51.82	0	2.86	2.74
profile6	GNL|UG|SSC#S27604331	DV229658	---	EST-AR180B04 Infected Porcine Peripheral Blood Cell cDNA library Sus scrofa cDNA clone AR180B04, mRNA sequence	PREDICTED: ubiquitin specific peptidase 15 [Equus caballus]	15	2.08	35	8.19	52	9.87	0	1.98	2.25
profile6	GNL|UG|SSC#S28124234	DQ105588	CDS1	Sus scrofa CDP-diacylglycerol synthase 1 (CDS1) mRNA, complete cds	phosphatidate cytidylyltransferase 1 [Sus scrofa] gb|AAZ95510.1| CDP-diacylglycerol synthase 1 [Sus scrofa]	0	0.01	8	1.87	2	0.38	0	7.55	5.25
profile6	GNL|UG|SSC#S28186499	AY704418	PSMD4	Sus scrofa proteasome 26S subunit non-ATPase 4 (PSMD4) mRNA, complete cds	proteasome 26S non-ATPase subunit 4 [Sus scrofa] gb|AAV69969.1| proteasome 26S subunit non-ATPase 4 [Sus scrofa]	283	39.17	292	68.34	319	60.55	0	0.8	0.63
profile6	GNL|UG|SSC#S29270765	DQ013284	ITGAL	Sus scrofa integrin alpha-L precursor (ITGAL) mRNA, ITGAL-CD11a-2 allele, complete cds	integrin alpha L [Sus scrofa] gb|AAY68304.1| integrin alpha-L precursor [Sus scrofa]	179	24.78	165	38.62	216	41	0	0.64	0.73
profile6	GNL|UG|SSC#S29461992	DV900662	---	POSM0605015_F11R porcine skeletal muscle cDNA library (PoSM) Sus scrofa cDNA 3', mRNA sequence	PREDICTED: hypothetical protein [Mus musculus]	143	19.79	710	166.18	512	97.19	0	3.07	2.3
profile6	GNL|UG|SSC#S29469955	DQ067278	CD163	Sus scrofa CD163 mRNA, complete cds	RecName: Full=Scavenger receptor cysteine-rich type 1 protein M130; AltName: CD_antigen=CD163; Contains: RecName: Full=Soluble CD163; Short=sCD163; Flags: Precursor gb|AAZ50616.1| CD163 [Sus scrofa]	828	114.61	2000	468.11	1928	365.96	0	2.03	1.67
profile6	GNL|UG|SSC#S29715533	DQ288285	MADCAM1	Sus scrofa mucosal addressin cellular adhesion molecule-1 mRNA, complete cds	mucosal vascular addressin cell adhesion molecule 1 [Sus scrofa] gb|ABB89993.1| mucosal addressin cellular adhesion molecule-1 [Sus scrofa]	6	0.83	20	4.68	17	3.23	0	2.5	1.96
profile6	GNL|UG|SSC#S29966071	DR120945	---	RGC32c6 Pig pBluescript and pTrueBlue library Sus scrofa cDNA 5', mRNA sequence	PREDICTED: similar to response gene to complement 32 [Macaca mulatta]	0	0.01	11	2.57	4	0.76	0	8.01	6.25
profile6	GNL|UG|SSC#S29966072	DR120946	---	GTF2F2c1 Pig pBluescript and pTrueBlue library Sus scrofa cDNA 5', mRNA sequence	PREDICTED: similar to general transcription factor IIF, polypeptide 2 [Canis familiaris]	40	5.54	51	11.94	63	11.96	0	1.11	1.11
profile6	GNL|UG|SSC#S29987347	CX061821	---	PDUts2061C07 Porcine testis cDNA library II Sus scrofa cDNA clone PDUts2061C07 5' similar to homologue to ref|NM_001880.2| Homo sapiens activating transcription factor 2 (ATF2), mRNA, mRNA sequence	unnamed protein product [Homo sapiens]	0	0.01	7	1.64	8	1.52	0	7.36	7.25
profile6	GNL|UG|SSC#S29987355	CX061829	---	PDUts2061D04 Porcine testis cDNA library II Sus scrofa cDNA clone PDUts2061D04 5' similar to homologue to ref|XM_133423.3| Mus musculus RIKEN cDNA 1700021P22 gene (1700021P22Rik), mRNA, mRNA sequence	RecName: Full=Protein FAM71E1 gb|AAI09768.2| LOC617892 protein [Bos taurus]	40	5.54	46	10.77	66	12.53	0	0.96	1.18
profile6	GNL|UG|SSC#S30930814	DQ365929	TXNIP	Sus scrofa thioredoxin interacting protein (TXNIP) mRNA, complete cds	thioredoxin interacting protein [Sus scrofa] sp|Q2HY40|TXNIP_PIG RecName: Full=Thioredoxin-interacting protein gb|ABB97472.1| TXNIP [Sus scrofa] gb|ABC94953.1| thioredoxin interacting protein [Sus scrofa] gb|ABL84738.1| thioredoxin-interacting protein [Su	37	5.12	72	16.85	68	12.91	0	1.72	1.33
profile6	GNL|UG|SSC#S30930820	DQ368597	UNC-6	Sus scrofa netrin-1 mRNA, complete cds	PREDICTED: similar to netrin 1 [Bos taurus]	80	11.07	76	17.79	97	18.41	0	0.68	0.73
profile6	GNL|UG|SSC#S30930823	AY902753	ICOS	Sus scrofa breed Large White inducible T-cell co-stimulator (ICOS) mRNA, complete cds	inducible T-cell co-stimulator [Sus scrofa] gb|AAZ20473.1| inducible T-cell co-stimulator [Sus scrofa]	69	9.55	192	44.94	211	40.05	0	2.23	2.07
profile6	GNL|UG|SSC#S31102737	DY406575	---	1498179 MARC 3PIG Sus scrofa cDNA 5', mRNA sequence		0	0.01	5	1.17	8	1.52	0	6.87	7.25
profile6	GNL|UG|SSC#S31103329	DY407167	---	1510605 MARC 3PIG Sus scrofa cDNA 5', mRNA sequence	PREDICTED: similar to mCG141688 [Bos taurus]	0	0.01	8	1.87	8	1.52	0	7.55	7.25
profile6	GNL|UG|SSC#S31103736	DY407574	---	1511047 MARC 3PIG Sus scrofa cDNA 5', mRNA sequence		0	0.01	5	1.17	7	1.33	0	6.87	7.06
profile6	GNL|UG|SSC#S31106412	DY410250	---	1514220 MARC 3PIG Sus scrofa cDNA 3', mRNA sequence		5	0.69	12	2.81	21	3.99	0	2.03	2.53
profile6	GNL|UG|SSC#S31107148	DY410986	---	1515682 MARC 3PIG Sus scrofa cDNA 5', mRNA sequence	ornithine decarboxylase [Sus scrofa] gb|ACB30110.1| ornithine decarboxylase 1.ODC1 [Sus scrofa]	380	52.6	356	83.32	460	87.32	0	0.66	0.73
profile6	GNL|UG|SSC#S31114540	DY418378	---	1533503 MARC 3PIG Sus scrofa cDNA 5', mRNA sequence	unnamed protein product [Homo sapiens]	12	1.66	54	12.64	57	10.82	0	2.93	2.7
profile6	GNL|UG|SSC#S31114563	DY418401	---	1533526 MARC 3PIG Sus scrofa cDNA 5', mRNA sequence		46	6.37	55	12.87	58	11.01	0	1.01	0.79
profile6	GNL|UG|SSC#S31115837	DY419675	---	1535268 MARC 3PIG Sus scrofa cDNA 5', mRNA sequence		1040	143.95	1120	262.14	1639	311.11	0	0.86	1.11
profile6	GNL|UG|SSC#S31120438	DY424276	---	1543031 MARC 3PIG Sus scrofa cDNA 5', mRNA sequence		185	25.61	209	48.92	288	54.67	0	0.93	1.09
profile6	GNL|UG|SSC#S31120897	DY424735	---	1543579 MARC 3PIG Sus scrofa cDNA 5', mRNA sequence	PREDICTED: similar to Mdm4 protein (p53-binding protein Mdm4) (Mdm2-like p53-binding protein) (Mdmx protein) (Double minute 4 protein) [Equus caballus]	0	0.01	4	0.94	8	1.52	0	6.55	7.25
profile6	GNL|UG|SSC#S31122635	DY426473	---	1545535 MARC 3PIG Sus scrofa cDNA 5', mRNA sequence	malignant fibrous histiocytoma amplified sequence 1 (predicted), isoform CRA_b [Rattus norvegicus]	76	10.52	75	17.55	90	17.08	0	0.74	0.7
profile6	GNL|UG|SSC#S31123631	DY427469	---	1550834 MARC 3PIG Sus scrofa cDNA 5', mRNA sequence	PREDICTED: similar to histone H2b-616 [Pan troglodytes]	37	5.12	171	40.02	119	22.59	0	2.97	2.14
profile6	GNL|UG|SSC#S31124900	DY428738	---	1553157 MARC 3PIG Sus scrofa cDNA 5', mRNA sequence		8	1.11	22	5.15	21	3.99	0	2.21	1.85
profile6	GNL|UG|SSC#S31125136	DY428974	---	1553405 MARC 3PIG Sus scrofa cDNA 5', mRNA sequence		42	5.81	60	14.04	76	14.43	0	1.27	1.31
profile6	GNL|UG|SSC#S31134214	DY438052	---	1574291 MARC 3PIG Sus scrofa cDNA 5', mRNA sequence	hypothetical protein OsI_005475 [Oryza sativa (indica cultivar-group)]	9	1.25	22	5.15	28	5.31	0	2.04	2.09
profile6	GNL|UG|SSC#S31986081	DY684952	---	BMILT048 Banna Minipig Inbred line liver tissue cDNA library Sus scrofa cDNA, mRNA sequence	PREDICTED: similar to ATP-binding cassette, sub-family A (ABC1), member 9 [Equus caballus]	121	16.75	166	38.85	155	29.42	0	1.21	0.81
profile6	GNL|UG|SSC#S32382840	EB411965	---	PADT0811002_J10R porcine adipose tissue cDNA library (PADT) Sus scrofa cDNA 3', mRNA sequence		80	11.07	73	17.09	103	19.55	0	0.63	0.82
profile6	GNL|UG|SSC#S33259476	DQ470570	Stat3	Sus scrofa signal transducer and activator of transcription 3 (Stat3) mRNA, complete cds	signal transducer and activator of transcription 3 [Sus scrofa] sp|Q19S50|STAT3_PIG RecName: Full=Signal transducer and activator of transcription 3 gb|ABF21150.1| signal transducer and activator of transcription 3 [Sus scrofa]	27	3.74	38	8.89	47	8.92	0	1.25	1.25
profile6	GNL|UG|SSC#S33259482	AY642268	GRN	Sus scrofa granulin precursor (GRN) mRNA, complete cds	granulin [Sus scrofa] gb|AAV48633.1| granulin precursor [Sus scrofa]	2432	336.63	2439	570.86	3388	643.09	0	0.76	0.93
profile6	GNL|UG|SSC#S33333603	DQ227989	TAP1	Sus scrofa cell-line PK(15) transporter associated with antigen processing 1 mRNA, complete cds, alternatively spliced	transporter 1, ATP-binding cassette, sub-family B [Sus scrofa] gb|ABB29448.1| transporter associated with antigen processing 1 [Sus scrofa]	0	0.01	5	1.17	7	1.33	0	6.87	7.06
profile6	GNL|UG|SSC#S33578949	DQ529285	GADD45A	Sus scrofa growth arrest and DNA-damage-inducible protein alpha (GADD45A) mRNA, complete cds	growth arrest and DNA-damage-inducible, alpha [Sus scrofa] gb|ABG21112.1| growth arrest and DNA-damage-inducible protein alpha [Sus scrofa]	175	24.22	175	40.96	215	40.81	0	0.76	0.75
profile6	GNL|UG|SSC#S34495586	DB809172	---	DB809172 full-length enriched swine cDNA library, adult liver Sus scrofa cDNA 3', mRNA sequence	PREDICTED: similar to CG33196-PB [Bos taurus]	6	0.83	15	3.51	22	4.18	0	2.08	2.33
profile6	GNL|UG|SSC#S34500401	DB812305	---	DB812305 full-length enriched swine cDNA library, adult ovary Sus scrofa cDNA 3', mRNA sequence	PREDICTED: ets variant gene 6 (TEL oncogene) [Equus caballus]	0	0.01	8	1.87	5	0.95	0	7.55	6.57
profile6	GNL|UG|SSC#S34500909	DB813011	---	DB813011 full-length enriched swine cDNA library, adult ovary Sus scrofa cDNA 3', mRNA sequence	tubulin, alpha, ubiquitous [Pan troglodytes] sp|Q5R1W4|TBA1B_PANTR Tubulin alpha-1B chain (Tubulin alpha-ubiquitous chain) (Alpha-tubulin ubiquitous) (Tubulin K-alpha-1) dbj|BAD74034.1| ubiquitous alpha-tubulin [Pan troglodytes verus]	86	11.9	79	18.49	108	20.5	0	0.64	0.78
profile6	GNL|UG|SSC#S34506919	DB807433	MGAT2	DB807433 full-length enriched swine cDNA library, adult lung Sus scrofa cDNA 3', mRNA sequence	PREDICTED: hypothetical protein, partial [Sus scrofa]	0	0.01	15	3.51	3	0.57	0	8.46	5.83
profile6	GNL|UG|SSC#S34507726	DB815923	---	DB815923 full-length enriched swine cDNA library, adult periphral blood mononuclear cell Sus scrofa cDNA 3', mRNA sequence	immunoglobulin gamma chain 3 [Sus scrofa]	19	2.63	38	8.89	33	6.26	0	1.76	1.25
profile6	GNL|UG|SSC#S34511666	DB789650	---	DB789650 full-length enriched swine cDNA library, adult adrenal gland Sus scrofa cDNA clone ADR010092C01 5', mRNA sequence	PREDICTED: similar to sin3 associated polypeptide p18 [Canis familiaris]	632	87.48	574	134.35	719	136.48	0	0.62	0.64
profile6	GNL|UG|SSC#S34513842	DB783986	---	DB783986 full-length enriched swine cDNA library, adult adrenal gland Sus scrofa cDNA clone ADR010028F12 5', mRNA sequence		21	2.91	31	7.26	38	7.21	0	1.32	1.31
profile6	GNL|UG|SSC#S34516183	DB786327	LOC100157800	DB786327 full-length enriched swine cDNA library, adult adrenal gland Sus scrofa cDNA clone ADR010054F06 5', mRNA sequence	CDGSH iron sulfur domain 1 [Bos taurus] sp|Q3ZBU2|CISD1_BOVIN RecName: Full=CDGSH iron sulfur domain-containing protein 1; AltName: Full=MitoNEET gb|AAI03106.1| CDGSH iron sulfur domain 1 [Bos taurus]	92	12.73	86	20.13	111	21.07	0	0.66	0.73
profile6	GNL|UG|SSC#S34517747	DB787891	---	DB787891 full-length enriched swine cDNA library, adult adrenal gland Sus scrofa cDNA clone ADR010072D05 5', mRNA sequence		12	1.66	16	3.74	25	4.75	0	1.17	1.52
profile6	GNL|UG|SSC#S34518123	DB788267	---	DB788267 full-length enriched swine cDNA library, adult adrenal gland Sus scrofa cDNA clone ADR010076F03 5', mRNA sequence	PREDICTED: similar to unc93 homolog B [Canis familiaris]	166	22.98	222	51.96	195	37.01	0	1.18	0.69
profile6	GNL|UG|SSC#S34518996	DB796057	CCL3L1	DB796057 full-length enriched swine cDNA library, adult immature dendritic cell Sus scrofa cDNA clone DCI010073D06 5', mRNA sequence	chemokine (C-C motif) ligand 3-like 1 [Sus scrofa] gb|AAT65077.1| macrophage inflamatory protein 1 alpha [Sus scrofa] gb|ABY66139.1| chemokine ligand 3-like 1 [Sus scrofa]	110	15.23	143	33.47	215	40.81	0	1.14	1.42
profile6	GNL|UG|SSC#S34519912	DB796891	---	DB796891 full-length enriched swine cDNA library, adult immature dendritic cell Sus scrofa cDNA clone DCI010082H08 5', mRNA sequence		0	0.01	17	3.98	3	0.57	0	8.64	5.83
profile6	GNL|UG|SSC#S34520477	DB790785	---	DB790785 full-length enriched swine cDNA library, adult immature dendritic cell Sus scrofa cDNA clone DCI010003E07 5', mRNA sequence		0	0.01	14	3.28	20	3.8	0	8.36	8.57
profile6	GNL|UG|SSC#S34529076	DB803345	---	DB803345 full-length enriched swine cDNA library, adult skin Sus scrofa cDNA clone SKNB10056E07 5', mRNA sequence	PREDICTED: similar to MGC165862 protein [Sus scrofa]	298	41.25	377	88.24	493	93.58	0	1.1	1.18
profile6	GNL|UG|SSC#S34529284	DB803157	---	DB803157 full-length enriched swine cDNA library, adult skin Sus scrofa cDNA clone SKNB10053H01 5', mRNA sequence		542	75.02	508	118.9	615	116.74	0	0.66	0.64
profile6	GNL|UG|SSC#S34529606	DB803678	---	DB803678 full-length enriched swine cDNA library, adult skin Sus scrofa cDNA clone SKNB10061E04 5', mRNA sequence		0	0.01	3	0.7	8	1.52	0	6.13	7.25
profile6	GNL|UG|SSC#S35133935	DQ923315	STIP	Sus scrofa septin and tuftelin-interacting protein mRNA, complete cds	septin and tuftelin-interacting protein [Sus scrofa] sp|Q06AK6|TFP11_PIG RecName: Full=Tuftelin-interacting protein 11; AltName: Full=Septin and tuftelin-interacting protein 1; Short=STIP-1 gb|ABI95149.1| septin and tuftelin-interacting protein [Sus scrof	89	12.32	117	27.38	138	26.19	0	1.15	1.09
profile6	GNL|UG|SSC#S35164035	AK237324	LOC100154512	Sus scrofa mRNA, clone:SPL010024B05, expressed in spleen	PREDICTED: similar to tripartite motif-containing 38 [Sus scrofa]	69	9.55	104	24.34	124	23.54	0	1.35	1.3
profile6	GNL|UG|SSC#S35164064	AK237295	---	Sus scrofa mRNA, clone:SPL010021H08, expressed in spleen	KIAA1434 protein [Homo sapiens]	0	0.01	2	0.47	8	1.52	0	5.55	7.25
profile6	GNL|UG|SSC#S35164065	AK237294	---	Sus scrofa mRNA, clone:SPL010021H07, expressed in spleen	translocase of inner mitochondrial membrane 50 homolog [Bos taurus]	193	26.71	171	40.02	211	40.05	0	0.58	0.58
profile6	GNL|UG|SSC#S35164083	AK237276	---	Sus scrofa mRNA, clone:SPL010019G12, expressed in spleen	DnaJ (Hsp40) homolog, subfamily C, member 18 [Bos taurus] sp|Q5EA26|DJC18_BOVIN RecName: Full=DnaJ homolog subfamily C member 18 gb|AAX08760.1| hypothetical protein MGC29463 [Bos taurus] gb|AAI08140.1| DnaJ (Hsp40) homolog, subfamily C, member 18 [Bos tau	24	3.32	34	7.96	38	7.21	0	1.26	1.12
profile6	GNL|UG|SSC#S35164091	AK237268	---	Sus scrofa mRNA, clone:SPL010019E05, expressed in spleen	PREDICTED: similar to peroxisomal membrane protein 4 [Canis familiaris]	7	0.97	16	3.74	19	3.61	0	1.95	1.9
profile6	GNL|UG|SSC#S35164113	AK237246	LOC100049692	Sus scrofa mRNA, clone:SPL010016F10, expressed in spleen	PREDICTED: proteoglycan 1 precursor-like isoform 2 [Sus scrofa] ref|XP_001928890.1| PREDICTED: proteoglycan 1 precursor-like isoform 1 [Sus scrofa]	1734	240.01	2248	526.15	2340	444.17	0	1.13	0.89
profile6	GNL|UG|SSC#S35164115	AK237244	C1QC	Sus scrofa mRNA, clone:SPL010016D09, expressed in spleen	complement C1qC [Sus scrofa]	214	29.62	270	63.19	357	67.76	0	1.09	1.19
profile6	GNL|UG|SSC#S35164133	AK237225	IGG2B	Sus scrofa mRNA, clone:SPL010013G04, expressed in spleen	immunoglobulin gamma-2 heavy chain constant region [Sus scrofa]	22	3.05	180	42.13	77	14.62	0	3.79	2.26
profile6	GNL|UG|SSC#S35164134	AK237224	---	Sus scrofa mRNA, clone:SPL010013E10, expressed in spleen	nucleolar protein family A, member 2 [Bos taurus] sp|Q5E950|NOLA2_BOVIN RecName: Full=H/ACA ribonucleoprotein complex subunit 2; AltName: Full=Nucleolar protein family A member 2 gb|AAX09087.1| nucleolar protein family A, member 2 [Bos taurus] gb|AAI03162	145	20.07	154	36.04	231	43.85	0	0.84	1.13
profile6	GNL|UG|SSC#S35164137	AK237221	---	Sus scrofa mRNA, clone:SPL010013C07, expressed in spleen	PREDICTED: similar to SLAM family member 8 precursor (B-lymphocyte activator macrophage expressed) (BCM-like membrane protein) [Bos taurus]	7	0.97	18	4.21	16	3.04	0	2.12	1.65
profile6	GNL|UG|SSC#S35164167	AK237191	---	Sus scrofa mRNA, clone:SPL010010G01, expressed in spleen	PREDICTED: similar to Zinc finger, DHHC-type containing 3 isoform 1 [Equus caballus]	181	25.05	173	40.49	212	40.24	0	0.69	0.68
profile6	GNL|UG|SSC#S35164171	AK237187	PU.1	Sus scrofa mRNA, clone:SPL010010E02, expressed in spleen	PREDICTED: similar to Transcription factor PU.1 (31 kDa transforming protein) [Canis familiaris]	425	58.83	398	93.15	510	96.81	0	0.66	0.72
profile6	GNL|UG|SSC#S35164172	AK237186	---	Sus scrofa mRNA, clone:SPL010010D05, expressed in spleen	Homo sapiens vesicle-associated membrane protein 4 [synthetic construct] gb|AAX29529.1| vesicle-associated membrane protein 4 [synthetic construct]	69	9.55	94	22	104	19.74	0	1.2	1.05
profile6	GNL|UG|SSC#S35164185	AK237173	PSMA5	Sus scrofa mRNA, clone:SPL010008E07, expressed in spleen	proteasome (prosome, macropain) subunit, alpha type, 5 [synthetic construct] gb|AAX42972.1| proteasome subunit alpha type 5 [synthetic construct]	491	67.96	608	142.3	815	154.7	0	1.07	1.19
profile6	GNL|UG|SSC#S35164195	AK237163	---	Sus scrofa mRNA, clone:SPL010006B07, expressed in spleen	hCG2043376, isoform CRA_c [Homo sapiens]	371	51.35	376	88	518	98.32	0	0.78	0.94
profile6	GNL|UG|SSC#S35164251	AK234088	---	Sus scrofa mRNA, clone:OVR010006A10, expressed in ovary	PREDICTED: similar to iron-sulfur cluster assembly enzyme isoform ISCU2 precursor isoform 4 [Macaca mulatta] ref|XP_509343.2| PREDICTED: similar to ISCU2 isoform 2 [Pan troglodytes]	7	0.97	13	3.04	20	3.8	0	1.65	1.97
profile6	GNL|UG|SSC#S35164259	AK234080	---	Sus scrofa mRNA, clone:OVR010005A06, expressed in ovary	N-myc (and STAT) interactor [Bos taurus] sp|Q3ZCL3|NMI_BOVIN RecName: Full=N-myc-interactor; Short=Nmi; AltName: Full=N-myc and STAT interactor gb|AAI02055.1| N-myc (and STAT) interactor [Bos taurus]	262	36.26	409	95.73	432	82	0	1.4	1.18
profile6	GNL|UG|SSC#S35164265	AK234074	---	Sus scrofa mRNA, clone:OVR010004A11, expressed in ovary	adaptor-related protein complex 1, mu 1 subunit variant [Homo sapiens]	188	26.02	148	34.64	200	37.96	0	0.41	0.54
profile6	GNL|UG|SSC#S35164275	AK234064	---	Sus scrofa mRNA, clone:OVR010003A03, expressed in ovary		74	10.24	96	22.47	127	24.11	0	1.13	1.24
profile6	GNL|UG|SSC#S35164290	AK234049	---	Sus scrofa mRNA, clone:MLN010103B11, expressed in mesenteric lymph node	PREDICTED: similar to SP140 nuclear body protein isoform 1 isoform 4 [Macaca mulatta]	316	43.74	474	110.94	588	111.61	0	1.34	1.35
profile6	GNL|UG|SSC#S35164306	AK234033	---	Sus scrofa mRNA, clone:MLN010100A11, expressed in mesenteric lymph node	mitochondrial ribosomal protein L53 [Bos taurus] sp|Q2HJF1|RM53_BOVIN RecName: Full=39S ribosomal protein L53, mitochondrial; Short=L53mt; AltName: Full=MRP-L53; Flags: Precursor gb|AAI05488.1| Mitochondrial ribosomal protein L53 [Bos taurus]	90	12.46	111	25.98	136	25.81	0	1.06	1.05
profile6	GNL|UG|SSC#S35164348	AK233991	---	Sus scrofa mRNA, clone:MLN010089B05, expressed in mesenteric lymph node	PREDICTED: similar to transmembrane protein 170 [Equus caballus]	51	7.06	50	11.7	71	13.48	0	0.73	0.93
profile6	GNL|UG|SSC#S35164394	AK233947	---	Sus scrofa mRNA, clone:MLN010076E07, expressed in mesenteric lymph node	nucleophosmin (nucleolar phosphoprotein B23, numatrin) [Pongo abelii] emb|CAH90204.1| hypothetical protein [Pongo abelii]	2176	301.19	2070	484.49	3010	571.34	0	0.69	0.92
profile6	GNL|UG|SSC#S35164399	AK233942	LOC100157544	Sus scrofa mRNA, clone:MLN010075C05, expressed in mesenteric lymph node	PREDICTED: similar to KIAA0261 isoform 3 [Canis familiaris]	157	21.73	129	30.19	177	33.6	0	0.47	0.63
profile6	GNL|UG|SSC#S35164404	AK233937	---	Sus scrofa mRNA, clone:MLN010072F05, expressed in mesenteric lymph node	vitamin K epoxide reductase complex, subunit 1 [Bos taurus] sp|Q6B4J2|VKOR1_BOVIN RecName: Full=Vitamin K epoxide reductase complex subunit 1; AltName: Full=Vitamin K1 2,3-epoxide reductase subunit 1 gb|AAT85856.1| vitamin k epoxide reductase [Bos taurus]	153	21.18	133	31.13	178	33.79	0	0.56	0.67
profile6	GNL|UG|SSC#S35164407	AK233934	---	Sus scrofa mRNA, clone:MLN010072C02, expressed in mesenteric lymph node	PREDICTED: hypothetical protein isoform 1 [Macaca mulatta] ref|XP_001111520.1| PREDICTED: hypothetical protein isoform 2 [Macaca mulatta]	187	25.88	386	90.34	710	134.77	0	1.8	2.38
profile6	GNL|UG|SSC#S35164438	AK233903	---	Sus scrofa mRNA, clone:MLN010064C09, expressed in mesenteric lymph node	PREDICTED: similar to Mitochondrial carrier homolog 2 [Equus caballus]	337	46.65	320	74.9	445	84.47	0	0.68	0.86
profile6	GNL|UG|SSC#S35164447	AK233894	B3GAT3	Sus scrofa mRNA, clone:MLN010061H08, expressed in mesenteric lymph node	PREDICTED: similar to glucuronosyltransferase I [Equus caballus]	79	10.93	70	16.38	98	18.6	0	0.58	0.77
profile6	GNL|UG|SSC#S35164451	AK233890	---	Sus scrofa mRNA, clone:MLN010060G01, expressed in mesenteric lymph node	PREDICTED: similar to Feline leukemia virus subgroup C receptor-related protein 2 (Calcium-chelate transporter) (CCT) [Rattus norvegicus]	18	2.49	52	12.17	33	6.26	0	2.29	1.33
profile6	GNL|UG|SSC#S35164454	AK233887	---	Sus scrofa mRNA, clone:MLN010060D11, expressed in mesenteric lymph node	hepatocellular carcinoma-associated antigen 112 [Bos taurus] sp|Q7YQI4|T176A_BOVIN RecName: Full=Transmembrane protein 176A; AltName: Full=Corpus luteum protein 1 gb|AAP46091.1| corpus luteum 1 [Bos taurus] gb|AAP46092.1| corpus luteum 1 [Bos taurus] gb|A	125	17.3	171	40.02	214	40.62	0	1.21	1.23
profile6	GNL|UG|SSC#S35164460	AK233881	---	Sus scrofa mRNA, clone:MLN010059E07, expressed in mesenteric lymph node	muf1 [Homo sapiens]	85	11.77	82	19.19	114	21.64	0	0.71	0.88
profile6	GNL|UG|SSC#S35164488	AK233853	---	Sus scrofa mRNA, clone:MLN010052F12, expressed in mesenteric lymph node	PREDICTED: interleukin 21 receptor [Equus caballus]	8	1.11	25	5.85	23	4.37	0	2.4	1.98
profile6	GNL|UG|SSC#S35164524	AK233817	---	Sus scrofa mRNA, clone:MLN010037G08, expressed in mesenteric lymph node	PREDICTED: similar to short-chain dehydrogenase/reductase RETSDR8 [Equus caballus]	18	2.49	46	10.77	57	10.82	0	2.11	2.12
profile6	GNL|UG|SSC#S35164525	AK233816	---	Sus scrofa mRNA, clone:MLN010037C04, expressed in mesenteric lymph node	JNK1-associated membrane protein [Bos taurus] gb|AAI16147.1| JNK1-associated membrane protein [Bos taurus]	179	24.78	169	39.55	182	34.55	0	0.67	0.48
profile6	GNL|UG|SSC#S35164557	AK233784	---	Sus scrofa mRNA, clone:MLN010027B09, expressed in mesenteric lymph node	asparaginase-like 1 protein [Bos taurus] sp|Q32LE5|ASGL1_BOVIN RecName: Full=L-asparaginase; AltName: Full=L-asparagine amidohydrolase; AltName: Full=Asparaginase-like protein 1 gb|AAI09622.1| Asparaginase like 1 [Bos taurus]	119	16.47	198	46.34	154	29.23	0	1.49	0.83
profile6	GNL|UG|SSC#S35164562	AK233779	---	Sus scrofa mRNA, clone:MLN010025H07, expressed in mesenteric lymph node	hypothetical protein LOC293700 [Rattus norvegicus] gb|EDM12624.1| similar to RIKEN cDNA 0610038D11 (predicted), isoform CRA_b [Rattus norvegicus] gb|AAI66890.1| Similar to RIKEN cDNA 0610038D11 [Rattus norvegicus] gb|AAI68764.1| Similar to RIKEN cDNA 0610	904	125.13	983	230.07	1056	200.44	0	0.88	0.68
profile6	GNL|UG|SSC#S35164563	AK233778	---	Sus scrofa mRNA, clone:MLN010025G03, expressed in mesenteric lymph node	general transcription factor IIA, 2 [Rattus norvegicus] ref|NP_001034608.1| general transcription factor II A, 2 [Mus musculus] ref|XP_535502.1| PREDICTED: similar to general transcription factor Iia 2 isoform 1 [Canis familiaris] ref|XP_001100230.1| PRED	254	35.16	260	60.85	364	69.09	0	0.79	0.97
profile6	GNL|UG|SSC#S35164565	AK233776	---	Sus scrofa mRNA, clone:MLN010025D11, expressed in mesenteric lymph node	PREDICTED: tubulin, alpha, ubiquitous isoform 6 [Macaca mulatta]	12916	1787.78	13366	3128.35	19700	3739.36	0	0.81	1.06
profile6	GNL|UG|SSC#S35164569	AK233772	---	Sus scrofa mRNA, clone:MLN010023D02, expressed in mesenteric lymph node	PREDICTED: similar to Proteasome subunit beta type 2 (Proteasome component C7-I) (Macropain subunit C7-I) (Multicatalytic endopeptidase complex subunit C7-I) [Canis familiaris]	549	75.99	588	137.62	725	137.62	0	0.86	0.86
profile6	GNL|UG|SSC#S35164571	AK233770	---	Sus scrofa mRNA, clone:MLN010023C06, expressed in mesenteric lymph node	proteasome (prosome, macropain) assembly chaperone 2 [Bos taurus] sp|Q2NL24|PSMG2_BOVIN Proteasome assembly chaperone 2 gb|AAI11180.1| Proteasome (prosome, macropain) assembly chaperone 2 [Bos taurus]	189	26.16	180	42.13	210	39.86	0	0.69	0.61
profile6	GNL|UG|SSC#S35164629	AK240296	---	Sus scrofa mRNA, clone:UTR010051G04, expressed in uterus	chaperonin-containing T-complex polypeptide eta subunit [Oryctolagus cuniculus]	435	60.21	449	105.09	476	90.35	0	0.8	0.59
profile6	GNL|UG|SSC#S35164642	AK240283	---	Sus scrofa mRNA, clone:UTR010050A02, expressed in uterus	PREDICTED: similar to mitochondrial ribosomal protein L15 [Canis familiaris]	148	20.49	158	36.98	181	34.36	0	0.85	0.75
profile6	GNL|UG|SSC#S35164652	AK240273	---	Sus scrofa mRNA, clone:UTR010048H12, expressed in uterus	PREDICTED: similar to Mitochondrial import inner membrane translocase subunit Tim9 B (TIMM10B) (Tim10b) (Fracture callus protein 1) (FxC1) [Equus caballus]	57	7.89	62	14.51	82	15.56	0	0.88	0.98
profile6	GNL|UG|SSC#S35164663	AK240262	---	Sus scrofa mRNA, clone:UTR010047G08, expressed in uterus	C-type lectin domain family 3, member B [Bos taurus] sp|Q2KIS7|TETN_BOVIN RecName: Full=Tetranectin; Short=TN; AltName: Full=C-type lectin domain family 3 member B; Flags: Precursor gb|AAI12526.1| C-type lectin domain family 3, member B [Bos taurus]	677	93.71	745	174.37	886	168.18	0	0.9	0.84
profile6	GNL|UG|SSC#S35164706	AK240219	---	Sus scrofa mRNA, clone:UTR010041G09, expressed in uterus	PREDICTED: similar to Geminin [Equus caballus]	67	9.27	118	27.62	121	22.97	0	1.58	1.31
profile6	GNL|UG|SSC#S35164709	AK240216	---	Sus scrofa mRNA, clone:UTR010041F02, expressed in uterus	PREDICTED: similar to Protein FAM133B [Equus caballus]	149	20.62	182	42.6	227	43.09	0	1.05	1.06
profile6	GNL|UG|SSC#S35164712	AK240213	LOC100155371	Sus scrofa mRNA, clone:UTR010041D03, expressed in uterus	PREDICTED: similar to Interferon-induced 35 kDa protein (IFP 35) [Equus caballus]	172	23.81	218	51.02	312	59.22	0	1.1	1.31
profile6	GNL|UG|SSC#S35164721	AK240204	---	Sus scrofa mRNA, clone:UTR010040E02, expressed in uterus	PREDICTED: similar to peptidyl-tRNA hydrolase 1 homolog [Equus caballus]	105	14.53	86	20.13	117	22.21	0	0.47	0.61
profile6	GNL|UG|SSC#S35164737	AK240188	---	Sus scrofa mRNA, clone:UTR010039C12, expressed in uterus	PREDICTED: enhancer of mRNA decapping 4 [Equus caballus]	258	35.71	218	51.02	238	45.18	0	0.51	0.34
profile6	GNL|UG|SSC#S35164756	AK240169	---	Sus scrofa mRNA, clone:UTR010037E05, expressed in uterus	BCL2/adenovirus E1B 19kDa interacting protein 3 [Bos taurus] sp|Q32KN2|BNIP3_BOVIN BCL2/adenovirus E1B 19 kDa protein-interacting protein 3 gb|AAI10013.1| BCL2/adenovirus E1B 19kDa interacting protein 3 [Bos taurus]	260	35.99	241	56.41	250	47.45	0	0.65	0.4
profile6	GNL|UG|SSC#S35164791	AK233747	---	Sus scrofa mRNA, clone:MLN010012B08, expressed in mesenteric lymph node	PREDICTED: similar to endonuclease reverse transcriptase [Bos taurus]	27	3.74	31	7.26	42	7.97	0	0.96	1.09
profile6	GNL|UG|SSC#S35164803	AK233735	---	Sus scrofa mRNA, clone:MLN010008F01, expressed in mesenteric lymph node	PREDICTED: hypothetical protein, partial [Sus scrofa]	16	2.21	28	6.55	37	7.02	0	1.57	1.67
profile6	GNL|UG|SSC#S35164808	AK233730	---	Sus scrofa mRNA, clone:MLN010006F10, expressed in mesenteric lymph node	ch4 and secrete domains of swine IgM [Sus scrofa]	127	17.58	135	31.6	198	37.58	0	0.85	1.1
profile6	GNL|UG|SSC#S35164814	AK233724	---	Sus scrofa mRNA, clone:MLN010005H07, expressed in mesenteric lymph node	PREDICTED: similar to Abelson helper integration site 1 [Bos taurus]	0	0.01	7	1.64	2	0.38	0	7.36	5.25
profile6	GNL|UG|SSC#S35164851	AK233687	---	Sus scrofa mRNA, clone:LVRM10206A03, expressed in liver	PREDICTED: similar to Interferon-induced protein 44 (Antigen p44) (Non-A non-B hepatitis-associated microtubular aggregates protein) isoform 2 [Bos taurus]	191	26.44	546	127.79	446	84.66	0	2.27	1.68
profile6	GNL|UG|SSC#S35164931	AK233607	LOC100157655	Sus scrofa mRNA, clone:LVRM10185C08, expressed in liver	PREDICTED: exostosin 1 isoform 1 [Macaca mulatta] ref|XP_001096691.1| PREDICTED: exostosin 1 isoform 2 [Macaca mulatta] ref|XP_001096808.1| PREDICTED: exostosin 1 isoform 3 [Macaca mulatta] ref|XP_519919.2| PREDICTED: exostosin 1 isoform 2 [Pan troglodyte	15	2.08	30	7.02	21	3.99	0	1.75	0.94
profile6	GNL|UG|SSC#S35164964	AK233574	---	Sus scrofa mRNA, clone:LVRM10177C10, expressed in liver	PREDICTED: hypothetical LOC539299 isoform 2 [Bos taurus]	131	18.13	120	28.09	150	28.47	0	0.63	0.65
profile6	GNL|UG|SSC#S35164990	AK237147	---	Sus scrofa mRNA, clone:SPL010004F12, expressed in spleen	unnamed protein product [Homo sapiens]	30	4.15	40	9.36	58	11.01	0	1.17	1.41
profile6	GNL|UG|SSC#S35165009	AK237128	MED7	Sus scrofa mRNA, clone:SPL010002D11, expressed in spleen	RecName: Full=Mediator of RNA polymerase II transcription subunit 7; AltName: Full=Mediator complex subunit 7; AltName: Full=Cofactor required for Sp1 transcriptional activation subunit 9; AltName: Full=CRSP complex subunit 9	9	1.25	20	4.68	13	2.47	0	1.9	0.98
profile6	GNL|UG|SSC#S35165017	AK237120	LOC396781	Sus scrofa mRNA, clone:SPL010001H01, expressed in spleen	IgG heavy chain [Sus scrofa] gb|AAD38418.1|AF062384_1 IgG heavy chain precursor [Sus scrofa]	1292	178.83	4882	1142.65	6468	1227.73	0	2.68	2.78
profile6	GNL|UG|SSC#S35165029	AK237108	---	Sus scrofa mRNA, clone:PBL010107D01, expressed in periphral blood mononuclear cell	PREDICTED: hypothetical protein, partial [Sus scrofa]	34	4.71	64	14.98	104	19.74	0	1.67	2.07
profile6	GNL|UG|SSC#S35165046	AK237091	---	Sus scrofa mRNA, clone:PBL010100E05, expressed in periphral blood mononuclear cell		68	9.41	81	18.96	98	18.6	0	1.01	0.98
profile6	GNL|UG|SSC#S35165058	AK237079	---	Sus scrofa mRNA, clone:PBL010095C09, expressed in periphral blood mononuclear cell	PREDICTED: similar to Nuclear factor NF-kappa-B p100/p49 subunits (DNA-binding factor KBF2) (H2TF1) (Lymphocyte translocation chromosome 10) (Oncogene Lyt-10) (Lyt10) isoform 3 [Canis familiaris] ref|XP_543988.2| PREDICTED: similar to Nuclear factor NF-ka	150	20.76	214	50.09	235	44.61	0	1.27	1.1
profile6	GNL|UG|SSC#S35165061	AK237076	---	Sus scrofa mRNA, clone:PBL010093C12, expressed in periphral blood mononuclear cell	PREDICTED: similar to myeloid/lymphoid or mixed-lineage leukemia 5 isoform 1 [Canis familiaris]	36	4.98	51	11.94	63	11.96	0	1.26	1.26
profile6	GNL|UG|SSC#S35165065	AK237072	---	Sus scrofa mRNA, clone:PBL010091E06, expressed in periphral blood mononuclear cell	RAS p21 protein activator 3 [Bos taurus] gb|AAI40573.1| RASA3 protein [Bos taurus]	230	31.84	183	42.83	248	47.07	0	0.43	0.56
profile6	GNL|UG|SSC#S35165087	AK237050	---	Sus scrofa mRNA, clone:PBL010086A10, expressed in periphral blood mononuclear cell	solute carrier family 25, member 40 [Bos taurus] sp|Q0VCH6|S2540_BOVIN RecName: Full=Solute carrier family 25 member 40 gb|AAI20164.1| Solute carrier family 25, member 40 [Bos taurus]	24	3.32	37	8.66	41	7.78	0	1.38	1.23
profile6	GNL|UG|SSC#S35165088	AK237049	---	Sus scrofa mRNA, clone:PBL010086A08, expressed in periphral blood mononuclear cell	unnamed protein product [Homo sapiens]	0	0.01	6	1.4	7	1.33	0	7.13	7.06
profile6	GNL|UG|SSC#S35165091	AK237046	---	Sus scrofa mRNA, clone:PBL010084E09, expressed in periphral blood mononuclear cell	PREDICTED: similar to Vav proto-oncogene [Canis familiaris]	173	23.95	164	38.38	226	42.9	0	0.68	0.84
profile6	GNL|UG|SSC#S35165093	AK237044	---	Sus scrofa mRNA, clone:PBL010082H02, expressed in periphral blood mononuclear cell	ubiquitin-conjugating enzyme E2Z (putative), isoform CRA_a [Mus musculus]	201	27.82	250	58.51	275	52.2	0	1.07	0.91
profile6	GNL|UG|SSC#S35165116	AK237020	---	Sus scrofa mRNA, clone:PBL010077F01, expressed in periphral blood mononuclear cell	unnamed protein product [Macaca fascicularis]	134	18.55	182	42.6	212	40.24	0	1.2	1.12
profile6	GNL|UG|SSC#S35165167	AK236969	---	Sus scrofa mRNA, clone:PBL010060C05, expressed in periphral blood mononuclear cell	PREDICTED: similar to Chromosome 3 open reading frame 37 [Pan troglodytes]	73	10.1	85	19.89	96	18.22	0	0.98	0.85
profile6	GNL|UG|SSC#S35165172	AK236964	---	Sus scrofa mRNA, clone:PBL010059G09, expressed in periphral blood mononuclear cell	PREDICTED: similar to Paired box protein Pax-8 [Bos taurus]	4	0.55	13	3.04	18	3.42	0	2.47	2.64
profile6	GNL|UG|SSC#S35165180	AK233556	---	Sus scrofa mRNA, clone:LVRM10171C12, expressed in liver	DNA segment, Chr 4, ERATO Doi 22, expressed, isoform CRA_c [Mus musculus]	84	11.63	105	24.58	148	28.09	0	1.08	1.27
profile6	GNL|UG|SSC#S35165186	AK233550	---	Sus scrofa mRNA, clone:LVRM10170F01, expressed in liver	Yip1 interacting factor homolog A [Bos taurus] sp|Q3T196|YIF1A_BOVIN RecName: Full=Protein YIF1A; AltName: Full=YIP1-interacting factor homolog A gb|AAI02061.1| Yip1 interacting factor homolog A (S. cerevisiae) [Bos taurus]	116	16.06	113	26.45	136	25.81	0	0.72	0.68
profile6	GNL|UG|SSC#S35165213	AK233523	---	Sus scrofa mRNA, clone:LVRM10165G12, expressed in liver	unnamed protein product [Macaca fascicularis] dbj|BAE87975.1| unnamed protein product [Macaca fascicularis] dbj|BAE87993.1| unnamed protein product [Macaca fascicularis]	232	32.11	321	75.13	325	61.69	0	1.23	0.94
profile6	GNL|UG|SSC#S35165229	AK233507	---	Sus scrofa mRNA, clone:LVRM10162A10, expressed in liver	nucleobindin 1 [Bos taurus] sp|Q0P569|NUCB1_BOVIN RecName: Full=Nucleobindin-1; Flags: Precursor gb|AAI20434.1| Nucleobindin 1 [Bos taurus]	273	37.79	231	54.07	282	53.53	0	0.52	0.5
profile6	GNL|UG|SSC#S35165286	AK233450	---	Sus scrofa mRNA, clone:LVRM10149G06, expressed in liver	kruppel-like factor 15 [Sus scrofa] gb|ABO27814.1| kruppel-like factor 15 [Sus scrofa]	34	4.71	88	20.6	93	17.65	0	2.13	1.91
profile6	GNL|UG|SSC#S35165301	AK233435	FBP	Sus scrofa mRNA, clone:LVRM10148B01, expressed in liver	fructose-1,6-bisphosphatase 1 [Sus scrofa] sp|P00636|F16P1_PIG RecName: Full=Fructose-1,6-bisphosphatase 1; Short=FBPase 1; AltName: Full=D-fructose-1,6-bisphosphate 1-phosphohydrolase 1 gb|AAA31035.1| fructose 1,6-bisphosphatase [Sus scrofa]	59	8.17	76	17.79	73	13.86	0	1.12	0.76
profile6	GNL|UG|SSC#S35165329	AK233407	---	Sus scrofa mRNA, clone:LVRM10141C03, expressed in liver	hypothetical protein LOC54949 [Homo sapiens] sp|Q9NX18|EMI5_HUMAN RecName: Full=Protein EMI5 homolog, mitochondrial; Flags: Precursor dbj|BAA91204.1| unnamed protein product [Homo sapiens] gb|AAH02331.1| Chromosome 11 open reading frame 79 [Homo sapiens]	92	12.73	98	22.94	118	22.4	0	0.85	0.82
profile6	GNL|UG|SSC#S35165347	AK233389	---	Sus scrofa mRNA, clone:LVRM10136H08, expressed in liver	PREDICTED: similar to DnaJ (Hsp40) homolog, subfamily C, member 1 isoform 1 [Canis familiaris]	53	7.34	68	15.92	68	12.91	0	1.12	0.81
profile6	GNL|UG|SSC#S35165366	AK233370	---	Sus scrofa mRNA, clone:LVRM10132A10, expressed in liver	acyl-Coenzyme A dehydrogenase, short/branched chain [Pongo abelii] sp|Q5RF40|ACDSB_PONAB RecName: Full=Short/branched chain specific acyl-CoA dehydrogenase, mitochondrial; Short=SBCAD; AltName: Full=2-methyl branched chain acyl-CoA dehydrogenase; Short=2-	40	5.54	63	14.75	71	13.48	0	1.41	1.28
profile6	GNL|UG|SSC#S35165371	AK233365	ACADS	Sus scrofa mRNA, clone:LVRM10130E03, expressed in liver	acyl-Coenzyme A dehydrogenase, C-2 to C-3 short chain [Sus scrofa] sp|P79273|ACADS_PIG RecName: Full=Short-chain specific acyl-CoA dehydrogenase, mitochondrial; Short=SCAD; AltName: Full=Butyryl-CoA dehydrogenase; Flags: Precursor dbj|BAA13964.1| short-ch	196	27.13	298	69.75	392	74.41	0	1.36	1.46
profile6	GNL|UG|SSC#S35165384	AK240137	---	Sus scrofa mRNA, clone:UTR010034D04, expressed in uterus	ankyrin repeat domain 39 [Bos taurus] sp|Q0P5B9|ANR39_BOVIN Ankyrin repeat domain-containing protein 39 gb|AAI20255.1| Ankyrin repeat domain 39 [Bos taurus]	93	12.87	89	20.83	113	21.45	0	0.69	0.74
profile6	GNL|UG|SSC#S35165392	AK240129	---	Sus scrofa mRNA, clone:UTR010033E01, expressed in uterus	PREDICTED: similar to PRKR interacting protein 1 (IL11 inducible) [Canis familiaris]	94	13.01	98	22.94	96	18.22	0	0.82	0.49
profile6	GNL|UG|SSC#S35165403	AK240118	---	Sus scrofa mRNA, clone:UTR010032F09, expressed in uterus	PREDICTED: similar to Transmembrane protein 50A (Small membrane protein 1) [Canis familiaris]	886	122.64	855	200.12	1130	214.49	0	0.71	0.81
profile6	GNL|UG|SSC#S35165412	AK240109	---	Sus scrofa mRNA, clone:UTR010031H01, expressed in uterus	translocase of inner mitochondrial membrane 13 [Homo sapiens] ref|XP_524043.2| PREDICTED: similar to small zinc finger-like protein isoform 2 [Pan troglodytes] ref|XP_001151542.1| PREDICTED: similar to small zinc finger-like protein isoform 1 [Pan troglod	185	25.61	164	38.38	231	43.85	0	0.58	0.78
profile6	GNL|UG|SSC#S35165428	AK240093	---	Sus scrofa mRNA, clone:UTR010030B06, expressed in uterus	PREDICTED: similar to hematopoietic SH2 domain containing [Canis familiaris]	54	7.47	103	24.11	121	22.97	0	1.69	1.62
profile6	GNL|UG|SSC#S35165435	AK240086	---	Sus scrofa mRNA, clone:UTR010029F06, expressed in uterus	PREDICTED: hypothetical protein, partial [Sus scrofa]	0	0.01	3	0.7	9	1.71	0	6.13	7.42
profile6	GNL|UG|SSC#S35165459	AK240062	---	Sus scrofa mRNA, clone:UTR010026C10, expressed in uterus	T-cell, immune regulator 1 [Bos taurus] gb|AAI14744.1| T-cell, immune regulator 1, ATPase, H+ transporting, lysosomal V0 subunit A3 [Bos taurus]	138	19.1	172	40.26	220	41.76	0	1.08	1.13
profile6	GNL|UG|SSC#S35165471	AK240050	LOC100156127	Sus scrofa mRNA, clone:UTR010025C01, expressed in uterus	PREDICTED: hypothetical protein [Pan troglodytes]	204	28.24	265	62.02	419	79.53	0	1.13	1.49
profile6	GNL|UG|SSC#S35165485	AK240036	---	Sus scrofa mRNA, clone:UTR010023G12, expressed in uterus	PREDICTED: similar to ring finger protein 149 [Bos taurus]	339	46.92	303	70.92	385	73.08	0	0.6	0.64
profile6	GNL|UG|SSC#S35165554	AK239967	CDK10	Sus scrofa mRNA, clone:UTR010016F03, expressed in uterus	cyclin-dependent kinase 10 isoform 3 [Rattus norvegicus]	153	21.18	136	31.83	176	33.41	0	0.59	0.66
profile6	GNL|UG|SSC#S35165565	AK239956	---	Sus scrofa mRNA, clone:UTR010015B12, expressed in uterus	PREDICTED: UTP14, U3 small nucleolar ribonucleoprotein, homolog A (yeast) [Equus caballus]	125	17.3	163	38.15	216	41	0	1.14	1.24
profile6	GNL|UG|SSC#S35165571	AK239950	LRP10	Sus scrofa mRNA, clone:UTR010014F05, expressed in uterus	PREDICTED: low density lipoprotein receptor-related protein 10 [Equus caballus]	709	98.14	707	165.48	823	156.22	0	0.75	0.67
profile6	GNL|UG|SSC#S35165585	AK233351	---	Sus scrofa mRNA, clone:LVRM10127B05, expressed in liver	PREDICTED: similar to 26S proteasome non-ATPase regulatory subunit 9 (26S proteasome regulatory subunit p27) [Equus caballus]	238	32.94	201	47.04	228	43.28	0	0.51	0.39
profile6	GNL|UG|SSC#S35165622	AK233313	---	Sus scrofa mRNA, clone:LVRM10120C02, expressed in liver	PREDICTED: similar to SH3 domain and tetratricopeptide repeats 1 [Canis familiaris]	78	10.8	86	20.13	122	23.16	0	0.9	1.1
profile6	GNL|UG|SSC#S35165630	AK233305	---	Sus scrofa mRNA, clone:LVRM10119C01, expressed in liver	PREDICTED: similar to Putative ribosomal RNA methyltransferase 1 (rRNA (uridine-2-O-)-methyltransferase) (JM23 protein) isoform 1 [Canis familiaris]	25	3.46	34	7.96	30	5.69	0	1.2	0.72
profile6	GNL|UG|SSC#S35165637	AK233298	---	Sus scrofa mRNA, clone:LVRM10118G12, expressed in liver	PREDICTED: similar to glucokinase isoform 2 isoform 2 [Macaca mulatta]	32	4.43	72	16.85	46	8.73	0	1.93	0.98
profile6	GNL|UG|SSC#S35165638	AK233297	---	Sus scrofa mRNA, clone:LVRM10118G03, expressed in liver	PREDICTED: similar to MGC165767 protein [Sus scrofa]	182	25.19	158	36.98	182	34.55	0	0.55	0.46
profile6	GNL|UG|SSC#S35165648	AK233287	---	Sus scrofa mRNA, clone:LVRM10117A02, expressed in liver		32	4.43	42	9.83	37	7.02	0	1.15	0.66
profile6	GNL|UG|SSC#S35165687	AK233248	---	Sus scrofa mRNA, clone:LVRM10110A04, expressed in liver	PREDICTED: similar to Testis expressed sequence 264 protein precursor (Secreted protein ZSIG11) [Canis familiaris]	107	14.81	99	23.17	122	23.16	0	0.65	0.65
profile6	GNL|UG|SSC#S35165697	AK233238	---	Sus scrofa mRNA, clone:LVRM10108E05, expressed in liver	proteasome (prosome, macropain) 26S subunit, non-ATPase, 6 [Homo sapiens] sp|Q15008|PSMD6_HUMAN RecName: Full=26S proteasome non-ATPase regulatory subunit 6; AltName: Full=26S proteasome regulatory subunit S10; AltName: Full=p42A; AltName: Full=Proteasome	190	26.3	179	41.9	214	40.62	0	0.67	0.63
profile6	GNL|UG|SSC#S35165712	AK233223	---	Sus scrofa mRNA, clone:LVRM10106D02, expressed in liver	PREDICTED: guanylate cyclase 1, soluble, alpha 2 isoform 1 [Pan troglodytes]	277	38.34	244	57.11	251	47.64	0	0.57	0.31
profile6	GNL|UG|SSC#S35165728	AK233207	---	Sus scrofa mRNA, clone:LVRM10101D10, expressed in liver	PREDICTED: similar to Pre-mRNA splicing factor PRP17 (hPRP17) (Cell division cycle 40 homolog) (EH-binding protein 3) (Ehb3) isoform 1 [Canis familiaris]	11	1.52	21	4.92	25	4.75	0	1.69	1.64
profile6	GNL|UG|SSC#S35165764	AK233171	---	Sus scrofa mRNA, clone:LVRM10093G10, expressed in liver		53	7.34	101	23.64	99	18.79	0	1.69	1.36
profile6	GNL|UG|SSC#S35165787	AK236944	CD46	Sus scrofa mRNA, clone:PBL010052H09, expressed in periphral blood mononuclear cell	CD46 antigen, complement regulatory protein [Sus scrofa] sp|O02839|MCP_PIG RecName: Full=Membrane cofactor protein; AltName: CD_antigen=CD46; Flags: Precursor dbj|BAA20476.1| membrane cofactor protein [Sus scrofa]	5	0.69	15	3.51	14	2.66	0	2.35	1.95
profile6	GNL|UG|SSC#S35165808	AK236923	---	Sus scrofa mRNA, clone:PBL010044B08, expressed in periphral blood mononuclear cell	Toll-like receptor 6 [Sus scrofa]	70	9.69	98	22.94	133	25.25	0	1.24	1.38
profile6	GNL|UG|SSC#S35165836	AK236895	---	Sus scrofa mRNA, clone:PBL010034H04, expressed in periphral blood mononuclear cell	PREDICTED: pleckstrin [Macaca mulatta]	373	51.63	586	137.16	980	186.02	0	1.41	1.85
profile6	GNL|UG|SSC#S35165853	AK236878	HSP90B1	Sus scrofa mRNA, clone:PBL010031B03, expressed in periphral blood mononuclear cell	heat shock protein 90kDa beta, member 1 [Sus scrofa] emb|CAA70347.1| gp96/GRP94 [Sus scrofa]	2146	297.04	3346	783.14	4115	781.09	0	1.4	1.39
profile6	GNL|UG|SSC#S35165876	AK236855	---	Sus scrofa mRNA, clone:PBL010026A04, expressed in periphral blood mononuclear cell	PREDICTED: similar to nuclear factor (erythroid-derived 2), 45kDa [Equus caballus]	12	1.66	53	12.4	39	7.4	0	2.9	2.16
profile6	GNL|UG|SSC#S35165880	AK236851	---	Sus scrofa mRNA, clone:PBL010024F07, expressed in periphral blood mononuclear cell	selenoprotein O [Canis lupus familiaris]	137	18.96	141	33	157	29.8	0	0.8	0.65
profile6	GNL|UG|SSC#S35165919	AK236812	---	Sus scrofa mRNA, clone:PBL010010H02, expressed in periphral blood mononuclear cell	PREDICTED: PRP4 pre-mRNA processing factor 4 homolog [Pan troglodytes]	98	13.56	85	19.89	120	22.78	0	0.55	0.75
profile6	GNL|UG|SSC#S35165922	AK236809	---	Sus scrofa mRNA, clone:PBL010010E06, expressed in periphral blood mononuclear cell	PREDICTED: similar to Type-1 angiotensin II receptor-associated protein (AT1 receptor-associated protein) [Macaca mulatta]	74	10.24	106	24.81	100	18.98	0	1.28	0.89
profile6	GNL|UG|SSC#S35165944	AK236787	---	Sus scrofa mRNA, clone:PBL010005C01, expressed in periphral blood mononuclear cell	PREDICTED: hypothetical protein XP_844710 isoform 2 [Canis familiaris] ref|XP_859811.1| PREDICTED: hypothetical protein XP_854718 isoform 3 [Canis familiaris]	157	21.73	314	73.49	367	69.66	0	1.76	1.68
profile6	GNL|UG|SSC#S35165955	AK236776	SELL	Sus scrofa mRNA, clone:PBL010003A09, expressed in periphral blood mononuclear cell	selectin L [Sus scrofa] dbj|BAF91498.1| L-selectin [Sus scrofa]	147	20.35	291	68.11	335	63.59	0	1.74	1.64
profile6	GNL|UG|SSC#S35165957	AK236774	DEGS1	Sus scrofa mRNA, clone:PBL010002H08, expressed in periphral blood mononuclear cell	degenerative spermatocyte homolog 1, lipid desaturase [Bos taurus] sp|Q3ZBY7|DEGS1_BOVIN RecName: Full=Sphingolipid delta(4)-desaturase DES1; AltName: Full=Degenerative spermatocyte homolog 1 gb|AAI03032.1| Degenerative spermatocyte homolog 1, lipid desat	406	56.2	356	83.32	501	95.1	0	0.57	0.76
profile6	GNL|UG|SSC#S35165977	AK239936	LOC100153874	Sus scrofa mRNA, clone:UTR010013C05, expressed in uterus		199	27.54	165	38.62	218	41.38	0	0.49	0.59
profile6	GNL|UG|SSC#S35165978	AK239935	---	Sus scrofa mRNA, clone:UTR010013B04, expressed in uterus	nuclear transport factor 2 [Homo sapiens] ref|NP_080808.1| nuclear transport factor 2 [Mus musculus] ref|NP_001007630.1| nuclear transport factor 2 [Rattus norvegicus] ref|NP_001032713.1| nuclear transport factor 2 [Bos taurus] ref|XP_511042.1| PREDICTED:	150	20.76	210	49.15	307	58.27	0	1.24	1.49
profile6	GNL|UG|SSC#S35166016	AK239906	Hsp27	Sus scrofa mRNA, clone:UTR010010A12, expressed in uterus	heat shock protein beta-1 [Sus scrofa] sp|Q5S1U1|HSPB1_PIG RecName: Full=Heat shock protein beta-1; Short=HspB1; AltName: Full=Heat shock 27 kDa protein; AltName: Full=HSP 27 gb|AAV54182.1| Hsp27 [Sus scrofa]	3019	417.88	3483	815.21	3815	724.15	0	0.96	0.79
profile6	GNL|UG|SSC#S35166035	AK239890	---	Sus scrofa mRNA, clone:UTR010008C03, expressed in uterus	RecName: Full=Signal recognition particle 68 kDa protein; Short=SRP68 prf||1702226A SRP68 protein	241	33.36	206	48.21	268	50.87	0	0.53	0.61
profile6	GNL|UG|SSC#S35166053	AK239872	---	Sus scrofa mRNA, clone:UTR010006E04, expressed in uterus	mitogen-activated protein kinase kinase 2 [Bos taurus] gb|AAI18363.1| MAP2K2 protein [Bos taurus]	290	40.14	242	56.64	319	60.55	0	0.5	0.59
profile6	GNL|UG|SSC#S35166092	AK239833	---	Sus scrofa mRNA, clone:UTR010001G08, expressed in uterus	PREDICTED: similar to B0303.4 [Canis familiaris]	120	16.61	150	35.11	230	43.66	0	1.08	1.39
profile6	GNL|UG|SSC#S35166106	AK239819	---	Sus scrofa mRNA, clone:THY010207E11, expressed in thymus	PREDICTED: similar to Protein FAM32A [Equus caballus]	763	105.61	696	162.9	904	171.59	0	0.63	0.7
profile6	GNL|UG|SSC#S35166127	AK239798	---	Sus scrofa mRNA, clone:THY010205G01, expressed in thymus	PREDICTED: similar to NK inhibitory receptor precursor [Macaca mulatta]	152	21.04	203	47.51	267	50.68	0	1.18	1.27
profile6	GNL|UG|SSC#S35166137	AK239788	SMN1	Sus scrofa mRNA, clone:THY010204E11, expressed in thymus	survival motor neuron 1 [Sus scrofa]	130	17.99	117	27.38	124	23.54	0	0.61	0.39
profile6	GNL|UG|SSC#S35166144	AK239781	---	Sus scrofa mRNA, clone:THY010204B09, expressed in thymus	PREDICTED: hypothetical protein [Equus caballus]	113	15.64	117	27.38	146	27.71	0	0.81	0.83
profile6	GNL|UG|SSC#S35166148	AK239777	---	Sus scrofa mRNA, clone:THY010203H09, expressed in thymus	PREDICTED: similar to Nucleoporin 50 kDa (Nuclear pore-associated protein 60 kDa-like) [Equus caballus]	249	34.47	277	64.83	410	77.82	0	0.91	1.17
profile6	GNL|UG|SSC#S35166162	AK239763	HBXIP	Sus scrofa mRNA, clone:THY010202H12, expressed in thymus	PREDICTED: hepatitis B virus x-interacting protein isoform 5 [Pan troglodytes]	261	36.13	269	62.96	355	67.38	0	0.8	0.9
profile6	GNL|UG|SSC#S35166205	AK236736	---	Sus scrofa mRNA, clone:OVRM10223D03, expressed in ovary	PREDICTED: similar to FK506-binding protein 4 (Peptidyl-prolyl cis-trans isomerase) (PPIase) (Rotamase) (p59 protein) (HSP binding immunophilin) (HBI) (FKBP52 protein) (52 kDa FK506 binding protein) (FKBP59) [Canis familiaris]	271	37.51	410	95.96	393	74.6	0	1.36	0.99
profile6	GNL|UG|SSC#S35166233	AK236708	---	Sus scrofa mRNA, clone:OVRM10218F06, expressed in ovary	galectin 3 binding protein [Bos taurus]	191	26.44	419	98.07	732	138.94	0	1.89	2.39
profile6	GNL|UG|SSC#S35166237	AK236704	---	Sus scrofa mRNA, clone:OVRM10218B06, expressed in ovary	PREDICTED: similar to mitochondrial ribosomal protein L49 [Canis familiaris]	138	19.1	122	28.55	140	26.57	0	0.58	0.48
profile6	GNL|UG|SSC#S35166275	AK236666	LOC100156963	Sus scrofa mRNA, clone:OVRM10213E06, expressed in ovary	poly (ADP-ribose) polymerase family, member 6 [Pongo abelii] sp|Q5RDU4|PARP6_PONAB RecName: Full=Poly [ADP-ribose] polymerase 6; Short=PARP-6 emb|CAH90063.1| hypothetical protein [Pongo abelii]	139	19.24	114	26.68	147	27.9	0	0.47	0.54
profile6	GNL|UG|SSC#S35166285	AK236656	---	Sus scrofa mRNA, clone:OVRM10212E03, expressed in ovary	Ubiquitin domain-containing protein UBFD1 (Ubiquitin-binding protein homolog) gb|AAC05812.1| Gene product with similarity to Ubiquitin binding enzyme [Homo sapiens] gb|EAW55818.1| ubiquitin-binding protein homolog, isoform CRA_b [Homo sapiens] gb|EAW55819	63	8.72	65	15.21	67	12.72	0	0.8	0.54
profile6	GNL|UG|SSC#S35166286	AK236655	---	Sus scrofa mRNA, clone:OVRM10212D03, expressed in ovary	vacuolar H+ATPase B2 isoform 2 [Bos taurus] sp|P31408|VATB2_BOVIN RecName: Full=V-type proton ATPase subunit B, brain isoform; Short=V-ATPase subunit B 2; AltName: Full=Vacuolar proton pump subunit B 2; AltName: Full=Endomembrane proton pump 58 kDa subuni	1667	230.74	1731	405.15	1939	368.05	0	0.81	0.67
profile6	GNL|UG|SSC#S35166294	AK236647	---	Sus scrofa mRNA, clone:OVRM10211E05, expressed in ovary	PREDICTED: diacylglycerol kinase, eta isoform 1 [Pan troglodytes]	11	1.52	21	4.92	24	4.56	0	1.69	1.58
profile6	GNL|UG|SSC#S35166323	AK236618	---	Sus scrofa mRNA, clone:OVRM10208F09, expressed in ovary	threonyl-tRNA synthetase 2, mitochondrial [Bos taurus] gb|ABS44988.1| threonyl-tRNA synthetase-like 1 [Bos taurus]	166	22.98	144	33.7	181	34.36	0	0.55	0.58
profile6	GNL|UG|SSC#S35166365	AK236576	---	Sus scrofa mRNA, clone:OVRM10205E08, expressed in ovary	protein disulfide isomerase-associated 4 [Bos taurus] sp|Q29RV1|PDIA4_BOVIN RecName: Full=Protein disulfide-isomerase A4; Flags: Precursor gb|AAI14005.1| Protein disulfide isomerase family A, member 4 [Bos taurus]	2943	407.36	3325	778.23	4109	779.95	0	0.93	0.94
profile6	GNL|UG|SSC#S35166366	AK236575	ADM	Sus scrofa mRNA, clone:OVRM10205E04, expressed in ovary	adrenomedullin [Sus scrofa] sp|P53366|ADML_PIG ADM precursor [Contains: Adrenomedullin (AM); Proadrenomedullin N-20 terminal peptide (ProAM N-terminal 20 peptide) (ProAM-N20) (PAMP)] dbj|BAA03590.1| adrenomedullin precursor [Sus scrofa]	59	8.17	78	18.26	112	21.26	0	1.16	1.38
profile6	GNL|UG|SSC#S35166373	AK233163	---	Sus scrofa mRNA, clone:LVRM10093C01, expressed in liver	glucosidase, beta; acid [Sus scrofa] sp|Q70KH2|GLCM_PIG Glucosylceramidase precursor (Beta-glucocerebrosidase) (Acid beta-glucosidase) (D-glucosyl-N-acylsphingosine glucohydrolase) emb|CAE06498.1| putative lysosomal glucocerebrosidase precursor [Sus scrof	539	74.61	1027	240.37	1103	209.37	0	1.69	1.49
profile6	GNL|UG|SSC#S35166381	AK233155	LOC100156932	Sus scrofa mRNA, clone:LVRM10091E05, expressed in liver	PREDICTED: similar to H2B histone family, member F [Macaca mulatta]	320	44.29	420	98.3	378	71.75	0	1.15	0.7
profile6	GNL|UG|SSC#S35166398	AK233138	SBAB-707F1.11	Sus scrofa mRNA, clone:LVRM10087F11, expressed in liver	B-factor, properdin [Sus scrofa] emb|CAN87697.1| B-factor, properdin [Sus scrofa]	386	53.43	764	178.82	563	106.87	0	1.74	1
profile6	GNL|UG|SSC#S35166409	AK233127	---	Sus scrofa mRNA, clone:LVRM10085H03, expressed in liver	PREDICTED: similar to Mitochondrial carnitine/acylcarnitine carrier protein (Carnitine/acylcarnitine translocase) (CAC) isoform 4 [Canis familiaris]	39	5.4	51	11.94	68	12.91	0	1.14	1.26
profile6	GNL|UG|SSC#S35166434	AK233102	---	Sus scrofa mRNA, clone:LVRM10080H08, expressed in liver	PREDICTED: similar to CCCH-type zinc finger antiviral protein [Bos taurus]	72	9.97	156	36.51	148	28.09	0	1.87	1.49
profile6	GNL|UG|SSC#S35166449	AK233087	---	Sus scrofa mRNA, clone:LVRM10079F04, expressed in liver	RNF170 protein [Homo sapiens]	120	16.61	130	30.43	179	33.98	0	0.87	1.03
profile6	GNL|UG|SSC#S35166458	AK233078	---	Sus scrofa mRNA, clone:LVRM10078D07, expressed in liver	hypothetical protein LOC540909 [Bos taurus] sp|Q3SYX3|CB042_BOVIN Uncharacterized protein C2orf42 homolog gb|AAI03344.1| Chromosome 2 open reading frame 42 ortholog [Bos taurus]	20	2.77	30	7.02	29	5.5	0	1.34	0.99
profile6	GNL|UG|SSC#S35166497	AK233039	---	Sus scrofa mRNA, clone:LVRM10072C10, expressed in liver	EBNA1 binding protein 2 [Bos taurus] gb|AAI02357.1| EBNA1 binding protein 2 [Bos taurus]	311	43.05	395	92.45	478	90.73	0	1.1	1.08
profile6	GNL|UG|SSC#S35166510	AK233026	PPAT/DPCK	Sus scrofa mRNA, clone:LVRM10070D07, expressed in liver	bifunctional phosphopantetheine adenylyl transferase / dephospho CoA kinase [Sus scrofa] sp|Q8MIR4|COASY_PIG Bifunctional coenzyme A synthase (CoA synthase) (NBP) (POV-2) [Includes: Phosphopantetheine adenylyltransferase (Pantetheine-phosphate adenylyltra	199	27.54	190	44.47	222	42.14	0	0.69	0.61
profile6	GNL|UG|SSC#S35166512	AK233024	---	Sus scrofa mRNA, clone:LVRM10070C08, expressed in liver	hydroxysteroid (17-beta) dehydrogenase 12 [Bos taurus] sp|Q5E9H7|DHB12_BOVIN RecName: Full=Estradiol 17-beta-dehydrogenase 12; AltName: Full=17-beta-hydroxysteroid dehydrogenase 12; Short=17-beta-HSD 12; AltName: Full=3-ketoacyl-CoA reductase; Short=KAR g	114	15.78	154	36.04	219	41.57	0	1.19	1.4
profile6	GNL|UG|SSC#S35166565	AK232972	---	Sus scrofa mRNA, clone:LVRM10058D01, expressed in liver	hypothetical protein LOC224647 isoform 2 [Mus musculus] emb|CAQ51772.1| novel protein [Mus musculus] gb|AAI37577.1| DNA segment, Chr 17, Wayne State University 92, expressed [Mus musculus] gb|AAI37574.1| DNA segment, Chr 17, Wayne State University 92, exp	519	71.84	556	130.13	718	136.29	0	0.86	0.92
profile6	GNL|UG|SSC#S35166590	AK239735	---	Sus scrofa mRNA, clone:THY010126F04, expressed in thymus	PREDICTED: similar to guanylate binding protein 4 [Sus scrofa]	87	12.04	201	47.04	356	67.57	0	1.97	2.49
profile6	GNL|UG|SSC#S35166597	AK239728	---	Sus scrofa mRNA, clone:THY010126C02, expressed in thymus	PREDICTED: similar to DnaJ (Hsp40) homolog, subfamily B, member 6 [Equus caballus]	277	38.34	243	56.87	276	52.39	0	0.57	0.45
profile6	GNL|UG|SSC#S35166599	AK239726	LOC780418	Sus scrofa mRNA, clone:THY010126B03, expressed in thymus	Chain A, Crystal Structure Of Ubch5c pdb|1X23|B Chain B, Crystal Structure Of Ubch5c pdb|1X23|C Chain C, Crystal Structure Of Ubch5c pdb|1X23|D Chain D, Crystal Structure Of Ubch5c	1921	265.9	1914	447.98	2276	432.02	0	0.75	0.7
profile6	GNL|UG|SSC#S35166630	AK239695	---	Sus scrofa mRNA, clone:THY010124D05, expressed in thymus	unnamed protein product [Mus musculus] dbj|BAE38321.1| unnamed protein product [Mus musculus]	457	63.26	383	89.64	413	78.39	0	0.5	0.31
profile6	GNL|UG|SSC#S35166642	AK239683	SLC1A5	Sus scrofa mRNA, clone:THY010123G11, expressed in thymus	PREDICTED: similar to sodium-dependent broad specificity neutral amino acid transporter [Equus caballus]	270	37.37	273	63.9	344	65.3	0	0.77	0.81
profile6	GNL|UG|SSC#S35166645	AK239680	---	Sus scrofa mRNA, clone:THY010123E11, expressed in thymus	PREDICTED: similar to CG9351-PA, isoform A [Canis familiaris]	131	18.13	220	51.49	273	51.82	0	1.51	1.52
profile6	GNL|UG|SSC#S35166649	AK239676	---	Sus scrofa mRNA, clone:THY010123D03, expressed in thymus	RecName: Full=Ribosomal L1 domain-containing protein 1 gb|AAI23898.1| Ribosomal L1 domain containing 1 [Bos taurus]	261	36.13	278	65.07	421	79.91	0	0.85	1.15
profile6	GNL|UG|SSC#S35166669	AK239656	---	Sus scrofa mRNA, clone:THY010120C06, expressed in thymus	PREDICTED: similar to gene rich cluster, C3f gene isoform 1 [Canis familiaris]	172	23.81	180	42.13	214	40.62	0	0.82	0.77
profile6	GNL|UG|SSC#S35166678	AK239647	CH242-235B3.1	Sus scrofa mRNA, clone:THY010119B04, expressed in thymus	hypothetical protein LOC504517 [Bos taurus] sp|Q08E57|CS062_BOVIN Uncharacterized protein C19orf62 homolog gb|AAI23409.1| Chromosome 19 open reading frame 62 ortholog [Bos taurus]	186	25.75	177	41.43	217	41.19	0	0.69	0.68
profile6	GNL|UG|SSC#S35166694	AK239631	---	Sus scrofa mRNA, clone:THY010117G07, expressed in thymus	PREDICTED: similar to Polymerase (RNA) III (DNA directed) polypeptide C (62kD) [Equus caballus]	62	8.58	106	24.81	127	24.11	0	1.53	1.49
profile6	GNL|UG|SSC#S35166699	AK239626	---	Sus scrofa mRNA, clone:THY010117D07, expressed in thymus	Protein KRI1 homolog	19	2.63	53	12.4	70	13.29	0	2.24	2.34
profile6	GNL|UG|SSC#S35166701	AK239624	---	Sus scrofa mRNA, clone:THY010117D02, expressed in thymus	Homo sapiens tyrosine 3-monooxygenase/tryptophan 5-monooxygenase activation protein, epsilon polypeptide [synthetic construct] gb|AAX29786.1| tyrosine 3-monooxygenase/tryptophan 5-monooxygenase activation protein epsilon polypeptide [synthetic construct]	1060	146.72	936	219.07	1262	239.55	0	0.58	0.71
profile6	GNL|UG|SSC#S35166708	AK239617	---	Sus scrofa mRNA, clone:THY010116G03, expressed in thymus	cyclin D-type binding-protein 1 [Bos taurus] sp|Q2KIZ9|CCDB1_BOVIN RecName: Full=Cyclin-D1-binding protein 1 gb|AAI12448.1| Cyclin D-type binding-protein 1 [Bos taurus]	126	17.44	114	26.68	130	24.68	0	0.61	0.5
profile6	GNL|UG|SSC#S35166719	AK239606	PTPN6	Sus scrofa mRNA, clone:THY010116C01, expressed in thymus	non-receptor type protein tyrosine phosphatase SHP1 [Sus scrofa]	453	62.7	433	101.34	526	99.84	0	0.69	0.67
profile6	GNL|UG|SSC#S35166721	AK239604	---	Sus scrofa mRNA, clone:THY010115H01, expressed in thymus	PRPS2 protein [Homo sapiens]	168	23.25	153	35.81	168	31.89	0	0.62	0.46
profile6	GNL|UG|SSC#S35166728	AK239597	---	Sus scrofa mRNA, clone:THY010115B09, expressed in thymus	damage-specific DNA binding protein 2 [Bos taurus] sp|Q0VBY8|DDB2_BOVIN RecName: Full=DNA damage-binding protein 2; AltName: Full=Damage-specific DNA-binding protein 2 gb|AAI20441.1| Damage-specific DNA binding protein 2, 48kDa [Bos taurus]	107	14.81	99	23.17	122	23.16	0	0.65	0.65
profile6	GNL|UG|SSC#S35166739	AK239586	---	Sus scrofa mRNA, clone:THY010114D06, expressed in thymus	PREDICTED: similar to Leukocyte antigen CD37 (Tetraspanin-26) (Tspan-26) isoform 1 [Canis familiaris]	170	23.53	158	36.98	179	33.98	0	0.65	0.53
profile6	GNL|UG|SSC#S35166750	AK239575	---	Sus scrofa mRNA, clone:THY010113H10, expressed in thymus	aminolevulinate, delta, synthase 1 [Bos taurus] sp|A6QLI6|HEM1_BOVIN RecName: Full=5-aminolevulinate synthase, nonspecific, mitochondrial; AltName: Full=5-aminolevulinic acid synthase; AltName: Full=Delta-aminolevulinate synthase; AltName: Full=Delta-ALA	315	43.6	314	73.49	422	80.1	0	0.75	0.88
profile6	GNL|UG|SSC#S35166774	AK237357	LOC100151837	Sus scrofa mRNA, clone:SPL010027G10, expressed in spleen	PREDICTED: hypothetical protein [Sus scrofa]	0	0.01	7	1.64	8	1.52	0	7.36	7.25
profile6	GNL|UG|SSC#S35166801	AK239532	LOC100152263	Sus scrofa mRNA, clone:THY010111D04, expressed in thymus	acidic (leucine-rich) nuclear phosphoprotein 32 family, member B [Bos taurus] sp|Q3SZC6|AN32B_BOVIN Acidic leucine-rich nuclear phosphoprotein 32 family member B gb|AAI02955.1| Acidic (leucine-rich) nuclear phosphoprotein 32 family, member B [Bos taurus]	1127	155.99	986	230.78	1243	235.94	0	0.57	0.6
profile6	GNL|UG|SSC#S35166809	AK239524	---	Sus scrofa mRNA, clone:THY010110E07, expressed in thymus	PREDICTED: hypothetical protein, partial [Sus scrofa]	37	5.12	79	18.49	120	22.78	0	1.85	2.15
profile6	GNL|UG|SSC#S35166814	AK239519	---	Sus scrofa mRNA, clone:THY010109H08, expressed in thymus	PREDICTED: oxysterol binding protein-like 2 isoform 1 [Equus caballus]	90	12.46	88	20.6	100	18.98	0	0.73	0.61
profile6	GNL|UG|SSC#S35166818	AK239515	GNB2L1	Sus scrofa mRNA, clone:THY010109F07, expressed in thymus	PREDICTED: similar to Guanine nucleotide-binding protein beta subunit 2-like 1 (Receptor of activated protein kinase C 1) (RACK1) (Receptor for activated C kinase) isoform 4 [Macaca mulatta]	2594	359.05	2416	565.47	2708	514.02	0	0.66	0.52
profile6	GNL|UG|SSC#S35166824	AK239509	---	Sus scrofa mRNA, clone:THY010109A09, expressed in thymus	PREDICTED: similar to HPDHase [Equus caballus]	29	4.01	37	8.66	54	10.25	0	1.11	1.35
profile6	GNL|UG|SSC#S35166838	AK239495	AHCY	Sus scrofa mRNA, clone:THY010107H08, expressed in thymus	S-adenosylhomocysteine hydrolase [Sus scrofa] sp|Q710C4|SAHH_PIG RecName: Full=Adenosylhomocysteinase; Short=AdoHcyase; AltName: Full=S-adenosyl-L-homocysteine hydrolase emb|CAD20603.1| S-adenosylhomocysteine hydrolase [Sus scrofa]	772	106.86	722	168.99	899	170.64	0	0.66	0.68
profile6	GNL|UG|SSC#S35166842	AK239491	LOC100153923	Sus scrofa mRNA, clone:THY010107F05, expressed in thymus	PREDICTED: similar to Proteasome (prosome, macropain) subunit, beta type, 4 [Sus scrofa]	743	102.84	671	157.05	905	171.78	0	0.61	0.74
profile6	GNL|UG|SSC#S35166849	AK239484	---	Sus scrofa mRNA, clone:THY010107B03, expressed in thymus	APEX nuclease 1 [Sus scrofa]	477	66.02	494	115.62	617	117.12	0	0.81	0.83
profile6	GNL|UG|SSC#S35166868	AK239465	RPS4	Sus scrofa mRNA, clone:THY010105H11, expressed in thymus	ribosomal protein L4 variant [Homo sapiens]	1061	146.86	910	212.99	1204	228.54	0	0.54	0.64
profile6	GNL|UG|SSC#S35166873	AK239460	---	Sus scrofa mRNA, clone:THY010105F03, expressed in thymus	eukaryotic translation initiation factor 3, subunit 3 gamma, 40kDa [Bos taurus] sp|Q56JZ5|EIF3H_BOVIN RecName: Full=Eukaryotic translation initiation factor 3 subunit H; Short=eIF3h; AltName: Full=Eukaryotic translation initiation factor 3 subunit 3; AltN	847	117.24	717	167.82	857	162.67	0	0.52	0.47
profile6	GNL|UG|SSC#S35166879	AK239454	---	Sus scrofa mRNA, clone:THY010105A07, expressed in thymus	PREDICTED: hypothetical protein isoform 6 [Macaca mulatta]	792	109.63	750	175.54	771	146.35	0	0.68	0.42
profile6	GNL|UG|SSC#S35166883	AK239450	---	Sus scrofa mRNA, clone:THY010104E06, expressed in thymus		119	16.47	128	29.96	157	29.8	0	0.86	0.86
profile6	GNL|UG|SSC#S35166885	AK239448	---	Sus scrofa mRNA, clone:THY010104D08, expressed in thymus	DDX5 protein [Bos taurus]	8673	1200.48	9128	2136.44	10629	2017.55	0	0.83	0.75
profile6	GNL|UG|SSC#S35166939	AK239394	---	Sus scrofa mRNA, clone:THY010100A10, expressed in thymus	mitochondrial ribosomal protein S9 [Bos taurus]	43	5.95	58	13.58	53	10.06	0	1.19	0.76
profile6	GNL|UG|SSC#S35166943	AK239390	---	Sus scrofa mRNA, clone:THY010099F07, expressed in thymus	PREDICTED: similar to embigin homolog [Equus caballus]	71	9.83	78	18.26	99	18.79	0	0.89	0.93
profile6	GNL|UG|SSC#S35166952	AK239380	---	Sus scrofa mRNA, clone:THY010098B12, expressed in thymus	PREDICTED: similar to anaphase-promoting complex, subunit 6 isoform 1 [Bos taurus]	211	29.21	190	44.47	236	44.8	0	0.61	0.62
profile6	GNL|UG|SSC#S35166990	AK232954	---	Sus scrofa mRNA, clone:LVRM10055C07, expressed in liver	cardiolipin synthase 1 [Bos taurus] gb|AAI42225.1| CRLS1 protein [Bos taurus]	17	2.35	21	4.92	32	6.07	0	1.07	1.37
profile6	GNL|UG|SSC#S35167015	AK232929	---	Sus scrofa mRNA, clone:LVRM10051H04, expressed in liver	PREDICTED: similar to lectin, mannose-binding 2-like isoform 2 [Macaca mulatta]	83	11.49	142	33.24	143	27.14	0	1.53	1.24
profile6	GNL|UG|SSC#S35167016	AK232928	---	Sus scrofa mRNA, clone:LVRM10051G06, expressed in liver	HSPC291 [Homo sapiens]	37	5.12	43	10.06	54	10.25	0	0.97	1
profile6	GNL|UG|SSC#S35167019	AK232925	---	Sus scrofa mRNA, clone:LVRM10051D01, expressed in liver	PREDICTED: similar to Caspase-10 precursor (CASP-10) (ICE-like apoptotic protease 4) (Apoptotic protease Mch-4) (FAS-associated death domain protein interleukin-1B-converting enzyme 2) (FLICE2) [Sus scrofa]	44	6.09	84	19.66	107	20.31	0	1.69	1.74
profile6	GNL|UG|SSC#S35167042	AK232902	---	Sus scrofa mRNA, clone:LVRM10049A08, expressed in liver	toll-like receptor adaptor molecule 1 [Bos taurus] emb|CAI53671.1| TIR domain-containing adapter inducing IFN-beta [Bos taurus]	50	6.92	98	22.94	109	20.69	0	1.73	1.58
profile6	GNL|UG|SSC#S35167044	AK232900	C1S	Sus scrofa mRNA, clone:LVRM10048G07, expressed in liver	complement component 1, s subcomponent [Sus scrofa] sp|Q69DK8|C1S_PIG RecName: Full=Complement C1s subcomponent; AltName: Full=C1 esterase; Contains: RecName: Full=Complement C1s subcomponent heavy chain; Contains: RecName: Full=Complement C1s subcomponen	1149	159.04	1322	309.42	1805	342.62	0	0.96	1.11
profile6	GNL|UG|SSC#S35167101	AK232843	LOC100153250	Sus scrofa mRNA, clone:LVRM10037C04, expressed in liver	PREDICTED: similar to Glycerol-3-phosphate dehydrogenase [NAD+], cytoplasmic (GPD-C) (GPDH-C) [Equus caballus]	56	7.75	60	14.04	69	13.1	0	0.86	0.76
profile6	GNL|UG|SSC#S35167105	AK232839	---	Sus scrofa mRNA, clone:LVRM10036F07, expressed in liver	complement factor properdin [Bos taurus] gb|AAI18433.1| Complement factor properdin [Bos taurus]	711	98.41	845	197.77	1189	225.69	0	1.01	1.2
profile6	GNL|UG|SSC#S35167126	AK232818	LOC100153031	Sus scrofa mRNA, clone:LVRM10032G05, expressed in liver	PREDICTED: WD repeat- and FYVE domain-containing protein 2 isoform 3 [Pan troglodytes]	284	39.31	238	55.7	329	62.45	0	0.5	0.67
profile6	GNL|UG|SSC#S35167128	AK232816	C1R	Sus scrofa mRNA, clone:LVRM10031F03, expressed in liver	RecName: Full=Complement C1r subcomponent; AltName: Full=Complement component 1, r subcomponent; Contains: RecName: Full=Complement C1r subcomponent heavy chain; Contains: RecName: Full=Complement C1r subcomponent light chain; Flags: Precursor gb|AAA51851	902	124.85	1249	292.33	1344	255.11	0	1.23	1.03
profile6	GNL|UG|SSC#S35167129	AK232815	---	Sus scrofa mRNA, clone:LVRM10031B03, expressed in liver	centrosomal protein 27kDa [Bos taurus] gb|AAI05450.1| Centrosomal protein 27kDa [Bos taurus]	61	8.44	68	15.92	95	18.03	0	0.92	1.1
profile6	GNL|UG|SSC#S35167173	AK232771	---	Sus scrofa mRNA, clone:LVRM10023C05, expressed in liver	RAB6C, member RAS oncogene family [Homo sapiens] sp|Q9H0N0|RAB6C_HUMAN RecName: Full=Ras-related protein Rab-6C; AltName: Full=Rab6-like protein WTH3 gb|AAY15045.1| unknown [Homo sapiens] gb|EAW95362.1| RAB6C, member RAS oncogene family [Homo sapiens] gb|	959	132.74	861	201.52	1018	193.23	0	0.6	0.54
profile6	GNL|UG|SSC#S35167180	AK236564	---	Sus scrofa mRNA, clone:OVRM10203D01, expressed in ovary	spinster, isoform CRA_a [Homo sapiens]	184	25.47	178	41.66	236	44.8	0	0.71	0.81
profile6	GNL|UG|SSC#S35167250	AK236494	---	Sus scrofa mRNA, clone:OVRM10197G11, expressed in ovary	hypothetical protein LOC533602 [Bos taurus] gb|AAI53262.1| LOC533602 protein [Bos taurus]	26	3.6	36	8.43	41	7.78	0	1.23	1.11
profile6	GNL|UG|SSC#S35167251	AK236493	---	Sus scrofa mRNA, clone:OVRM10197G08, expressed in ovary	PREDICTED: similar to Y71F9B.2 isoform 1 [Canis familiaris]	52	7.2	73	17.09	93	17.65	0	1.25	1.29
profile6	GNL|UG|SSC#S35167266	AK236478	---	Sus scrofa mRNA, clone:OVRM10196F03, expressed in ovary	PREDICTED: similar to SKB1 homolog isoform 1 [Canis familiaris]	272	37.65	250	58.51	290	55.05	0	0.64	0.55
profile6	GNL|UG|SSC#S35167268	AK236476	---	Sus scrofa mRNA, clone:OVRM10196E07, expressed in ovary	PREDICTED: similar to N-Acetylglucosamine kinase [Equus caballus]	1262	174.68	1282	300.06	1829	347.17	0	0.78	0.99
profile6	GNL|UG|SSC#S35167272	AK236472	---	Sus scrofa mRNA, clone:OVRM10196B06, expressed in ovary	trafficking protein particle complex 4 [Bos taurus] ref|XP_001252870.1| PREDICTED: similar to Trafficking protein particle complex 4 [Bos taurus] ref|XP_001503119.1| PREDICTED: similar to Trafficking protein particle complex 4 [Equus caballus] sp|Q2TBL9|T	175	24.22	141	33	184	34.93	0	0.45	0.53
profile6	GNL|UG|SSC#S35167296	AK236448	ROD1	Sus scrofa mRNA, clone:OVRM10193E06, expressed in ovary	ROD1 regulator of differentiation 1 [Sus scrofa] gb|ABI96205.1| ROD1 [Sus scrofa]	7	0.97	17	3.98	15	2.85	0	2.04	1.55
profile6	GNL|UG|SSC#S35167297	AK236447	---	Sus scrofa mRNA, clone:OVRM10193D12, expressed in ovary	PREDICTED: cysteine-rich secretory protein LCCL domain containing 2 [Equus caballus]	72	9.97	238	55.7	237	44.99	0	2.48	2.17
profile6	GNL|UG|SSC#S35167317	AK236427	---	Sus scrofa mRNA, clone:OVRM10191G09, expressed in ovary	PREDICTED: similar to phosphatidic acid phosphatase type 2B [Canis familiaris]	37	5.12	86	20.13	132	25.06	0	1.98	2.29
profile6	GNL|UG|SSC#S35167337	AK236407	---	Sus scrofa mRNA, clone:OVRM10189A11, expressed in ovary	transmembrane protein 16K [Bos taurus] gb|AAI51533.1| ANO10 protein [Bos taurus]	24	3.32	40	9.36	35	6.64	0	1.5	1
profile6	GNL|UG|SSC#S35167354	AK236390	---	Sus scrofa mRNA, clone:OVRM10188A06, expressed in ovary	calnexin [Canis lupus familiaris] sp|P24643|CALX_CANFA RecName: Full=Calnexin; AltName: Full=pp90; Flags: Precursor emb|CAA37678.1| pp90 precursor [Canis lupus familiaris]	727	100.63	763	178.58	948	179.94	0	0.83	0.84
profile6	GNL|UG|SSC#S35167357	AK236387	---	Sus scrofa mRNA, clone:OVRM10187G03, expressed in ovary	PREDICTED: similar to Eukaryotic translation initiation factor 3 subunit 1 (eIF-3 alpha) [Canis familiaris]	369	51.08	348	81.45	433	82.19	0	0.67	0.69
profile6	GNL|UG|SSC#S35167360	AK236384	---	Sus scrofa mRNA, clone:OVRM10187E04, expressed in ovary	PREDICTED: similar to OAF homolog [Bos taurus]	155	21.45	154	36.04	195	37.01	0	0.75	0.79
profile6	GNL|UG|SSC#S35167379	AK232765	FN1	Sus scrofa mRNA, clone:LVRM10022C09, expressed in liver	PREDICTED: fibronectin 1 isoform 5 [Bos taurus]	4349	601.97	3973	929.89	4152	788.11	0	0.63	0.39
profile6	GNL|UG|SSC#S35167394	AK232750	FMO1	Sus scrofa mRNA, clone:LVRM10019D06, expressed in liver	flavin containing monooxygenase 1 [Sus scrofa] sp|P16549|FMO1_PIG RecName: Full=Dimethylaniline monooxygenase [N-oxide-forming] 1; AltName: Full=Hepatic flavin-containing monooxygenase 1; Short=FMO 1; AltName: Full=Dimethylaniline oxidase 1 gb|AAA31033.1|	429	59.38	580	135.75	475	90.16	0	1.19	0.6
profile6	GNL|UG|SSC#S35167400	AK232744	HP	Sus scrofa mRNA, clone:LVRM10017D11, expressed in liver	haptoglobin [Sus scrofa] sp|Q8SPS7|HPT_PIG Haptoglobin precursor [Contains: Haptoglobin alpha chain; Haptoglobin beta chain] gb|AAM12554.1|AF492467_1 haptoglobin alpha 1S [Sus scrofa]	527	72.95	695	162.67	732	138.94	0	1.16	0.93
profile6	GNL|UG|SSC#S35167418	AK230631	---	Sus scrofa mRNA, clone:AMP010019A01, expressed in alveolar macrophage	CD48 molecule [Bos taurus] gb|AAI12826.1| CD48 molecule [Bos taurus]	564	78.07	468	109.54	622	118.07	0	0.49	0.6
profile6	GNL|UG|SSC#S35167430	AK230619	---	Sus scrofa mRNA, clone:AMP010017F09, expressed in alveolar macrophage	proteasome alpha 2 subunit [Homo sapiens] ref|NP_001029834.1| proteasome (prosome, macropain) subunit, alpha type, 2 [Bos taurus] ref|XP_533078.2| PREDICTED: similar to Proteasome subunit alpha type 2 (Proteasome component C3) (Macropain subunit C3) (Mult	1064	147.27	1251	292.8	1919	364.26	0	0.99	1.31
profile6	GNL|UG|SSC#S35167433	AK230616	---	Sus scrofa mRNA, clone:AMP010017D11, expressed in alveolar macrophage	PREDICTED: similar to RAF proto-oncogene serine/threonine-protein kinase (Raf-1) (C-RAF) (cRaf) isoform 11 [Canis familiaris]	350	48.45	422	98.77	589	111.8	0	1.03	1.21
profile6	GNL|UG|SSC#S35167471	AK230577	---	Sus scrofa mRNA, clone:AMP010011E01, expressed in alveolar macrophage	PREDICTED: similar to DNA directed RNA polymerase II polypeptide G [Equus caballus]	147	20.35	140	32.77	161	30.56	0	0.69	0.59
profile6	GNL|UG|SSC#S35167477	AK230571	LOC100156110	Sus scrofa mRNA, clone:AMP010011B12, expressed in alveolar macrophage	PREDICTED: similar to Uncharacterized protein CXorf21 homolog [Sus scrofa]	70	9.69	96	22.47	101	19.17	0	1.21	0.98
profile6	GNL|UG|SSC#S35167482	AK230566	LOC100156366	Sus scrofa mRNA, clone:AMP010010F11, expressed in alveolar macrophage	PREDICTED: similar to TRAF family member-associated NFKB activator, partial [Sus scrofa]	123	17.03	110	25.75	150	28.47	0	0.6	0.74
profile6	GNL|UG|SSC#S35167488	AK230560	NPL	Sus scrofa mRNA, clone:AMP010010A04, expressed in alveolar macrophage	N-acetylneuraminate pyruvate lyase [Sus scrofa] sp|Q9BEC7|NPL_PIG RecName: Full=N-acetylneuraminate lyase; Short=NALase; AltName: Full=N-acetylneuraminic acid aldolase; AltName: Full=N-acetylneuraminate pyruvate-lyase; AltName: Full=Sialic acid lyase; Alt	2703	374.14	2327	544.64	2427	460.68	0	0.54	0.3
profile6	GNL|UG|SSC#S35167493	AK230555	---	Sus scrofa mRNA, clone:AMP010009D12, expressed in alveolar macrophage	PREDICTED: similar to peptidylprolyl isomerase-like 4 isoform 1 [Canis familiaris]	32	4.43	59	13.81	92	17.46	0	1.64	1.98
profile6	GNL|UG|SSC#S35167529	AK230519	GLRX1	Sus scrofa mRNA, clone:AMP010005G11, expressed in alveolar macrophage	thioltransferase [Sus scrofa] sp|P12309|GLRX1_PIG RecName: Full=Glutaredoxin-1; AltName: Full=Thioltransferase-1; Short=TTase-1 gb|AAA31132.1| thioltransferase	81	11.21	134	31.36	236	44.8	0	1.48	2
profile6	GNL|UG|SSC#S35167534	AK230514	MYD88	Sus scrofa mRNA, clone:AMP010005B08, expressed in alveolar macrophage	myeloid differentiation primary response gene 88 [Sus scrofa]	385	53.29	330	77.24	369	70.04	0	0.54	0.39
profile6	GNL|UG|SSC#S35167552	AK230496	CASP3	Sus scrofa mRNA, clone:AMP010002G08, expressed in alveolar macrophage	caspase 3 [Sus scrofa] sp|Q95ND5|CASP3_PIG RecName: Full=Caspase-3; Short=CASP-3; Contains: RecName: Full=Caspase-3 subunit p17; Contains: RecName: Full=Caspase-3 subunit p12; Flags: Precursor dbj|BAB55544.1| caspase-3 [Sus scrofa]	718	99.38	573	134.11	742	140.84	0	0.43	0.5
profile6	GNL|UG|SSC#S35167554	AK230494	---	Sus scrofa mRNA, clone:AMP010002F07, expressed in alveolar macrophage	PREDICTED: mitochondrial transcription termination factor [Bos taurus]	62	8.58	74	17.32	75	14.24	0	1.01	0.73
profile6	GNL|UG|SSC#S35167564	AK230484	---	Sus scrofa mRNA, clone:AMP010001H12, expressed in alveolar macrophage	unnamed protein product [Macaca fascicularis]	128	17.72	155	36.28	180	34.17	0	1.03	0.95
profile6	GNL|UG|SSC#S35167571	AK230477	---	Sus scrofa mRNA, clone:AMP010001D10, expressed in alveolar macrophage	PREDICTED: SLU7 splicing factor homolog (S. cerevisiae) isoform 2 [Bos taurus] sp|Q3ZBE5|SLU7_BOVIN RecName: Full=Pre-mRNA-splicing factor SLU7	10	1.38	33	7.72	34	6.45	0	2.48	2.22
profile6	GNL|UG|SSC#S35167586	AK239346	---	Sus scrofa mRNA, clone:THY010095A05, expressed in thymus	PREDICTED: similar to NEDD8-conjugating enzyme [Canis familiaris]	46	6.37	56	13.11	50	9.49	0	1.04	0.58
profile6	GNL|UG|SSC#S35167598	AK239334	---	Sus scrofa mRNA, clone:THY010094A09, expressed in thymus	PREDICTED: similar to cytochrome b-561 domain containing 1 [Macaca mulatta]	10	1.38	24	5.62	21	3.99	0	2.03	1.53
profile6	GNL|UG|SSC#S35167600	AK239332	---	Sus scrofa mRNA, clone:THY010093H09, expressed in thymus	M-phase phosphoprotein 11 [Homo sapiens]	102	14.12	121	28.32	159	30.18	0	1	1.1
profile6	GNL|UG|SSC#S35167606	AK239326	SMARCA4	Sus scrofa mRNA, clone:THY010093C08, expressed in thymus	SWI/SNF-related matrix-associated actin-dependent regulator of chromatin a4 [Bos taurus] gb|AAI53217.1| SMARCA4 protein [Bos taurus]	110	15.23	103	24.11	121	22.97	0	0.66	0.59
profile6	GNL|UG|SSC#S35167613	AK239319	---	Sus scrofa mRNA, clone:THY010092F01, expressed in thymus	PREDICTED: similar to 1700123O20Rik protein [Equus caballus]	123	17.03	125	29.26	157	29.8	0	0.78	0.81
profile6	GNL|UG|SSC#S35167640	AK239292	---	Sus scrofa mRNA, clone:THY010089E11, expressed in thymus	PREDICTED: ankyrin repeat and SOCS box-containing protein 13 isoform 2 [Pan troglodytes]	43	5.95	45	10.53	61	11.58	0	0.82	0.96
profile6	GNL|UG|SSC#S35167659	AK239273	LOC100154789	Sus scrofa mRNA, clone:THY010088A07, expressed in thymus	PREDICTED: similar to transmembrane protein 106C [Equus caballus]	394	54.54	352	82.39	398	75.55	0	0.6	0.47
profile6	GNL|UG|SSC#S35167678	AK239254	---	Sus scrofa mRNA, clone:THY010085H05, expressed in thymus	nucleolar protein family A, member 1 [Bos taurus] gb|AAX46396.1| nucleolar protein family A, member 1 [Bos taurus]	61	8.44	66	15.45	84	15.94	0	0.87	0.92
profile6	GNL|UG|SSC#S35167682	AK239250	---	Sus scrofa mRNA, clone:THY010085B03, expressed in thymus		165	22.84	188	44	186	35.31	0	0.95	0.63
profile6	GNL|UG|SSC#S35167695	AK239237	---	Sus scrofa mRNA, clone:THY010082G01, expressed in thymus	uridine phosphorylase 1 [Bos taurus] gb|AAI42119.1| UPP1 protein [Bos taurus]	68	9.41	83	19.43	88	16.7	0	1.05	0.83
profile6	GNL|UG|SSC#S35167726	AK239206	LOC100154579	Sus scrofa mRNA, clone:THY010074H01, expressed in thymus	Transmembrane protein 103 [Homo sapiens] gb|AAH14204.1| Transmembrane protein 103 [Homo sapiens]	54	7.47	69	16.15	81	15.38	0	1.11	1.04
profile6	GNL|UG|SSC#S35167754	AK239178	SR-PSOX	Sus scrofa mRNA, clone:THY010070F05, expressed in thymus	scavenger receptor for phosphatidylserine and oxidized low density lipoprotein [Sus scrofa] gb|AAG31753.1|AF277000_1 SR-PSOX [Sus scrofa]	145	20.07	149	34.87	165	31.32	0	0.8	0.64
profile6	GNL|UG|SSC#S35167756	AK239176	---	Sus scrofa mRNA, clone:THY010070D10, expressed in thymus	RASGEF1B protein [Homo sapiens]	0	0.01	2	0.47	7	1.33	0	5.55	7.06
profile6	GNL|UG|SSC#S35167759	AK239173	---	Sus scrofa mRNA, clone:THY010070B12, expressed in thymus		67	9.27	89	20.83	139	26.38	0	1.17	1.51
profile6	GNL|UG|SSC#S35167813	AK236333	---	Sus scrofa mRNA, clone:OVRM10182F04, expressed in ovary	RecName: Full=Putative phospholipase B-like 1; AltName: Full=Lamina ancestor homolog 1; AltName: Full=LAMA-like protein 1; Flags: Precursor	38	5.26	45	10.53	60	11.39	0	1	1.11
profile6	GNL|UG|SSC#S35167815	AK236331	---	Sus scrofa mRNA, clone:OVRM10182E07, expressed in ovary	heterogeneous nuclear ribonucleoprotein C [Bos taurus] ref|XP_532622.1| PREDICTED: similar to heterogeneous nuclear ribonucleoprotein C isoform b isoform 1 [Canis familiaris] ref|XP_863431.1| PREDICTED: similar to heterogeneous nuclear ribonucleoprotein C	394	54.54	384	89.88	480	91.11	0	0.72	0.74
profile6	GNL|UG|SSC#S35167816	AK236330	---	Sus scrofa mRNA, clone:OVRM10182E03, expressed in ovary	Annexin A4 (Annexin-4) (Annexin IV) (Lipocortin IV) (Endonexin I) (Chromobindin-4) (Protein II) (P32.5) (Placental anticoagulant protein II) (PAP-II) (PP4-X) (35-beta calcimedin)	209	28.93	194	45.41	215	40.81	0	0.65	0.5
profile6	GNL|UG|SSC#S35167839	AK236307	---	Sus scrofa mRNA, clone:OVRM10175E12, expressed in ovary	PREDICTED: hypothetical protein, partial [Sus scrofa]	11	1.52	15	3.51	24	4.56	0	1.21	1.58
profile6	GNL|UG|SSC#S35167864	AK236282	---	Sus scrofa mRNA, clone:OVRM10172D06, expressed in ovary	PREDICTED: similar to Glycyl-tRNA synthetase (Glycine--tRNA ligase) (GlyRS) [Equus caballus]	184	25.47	262	61.32	292	55.43	0	1.27	1.12
profile6	GNL|UG|SSC#S35167898	AK236248	---	Sus scrofa mRNA, clone:OVRM10168B06, expressed in ovary	PREDICTED: hypothetical protein, partial [Sus scrofa]	70	9.69	87	20.36	78	14.81	0	1.07	0.61
profile6	GNL|UG|SSC#S35167899	AK236247	---	Sus scrofa mRNA, clone:OVRM10168B01, expressed in ovary	trans-2-enoyl-CoA reductase, mitochondrial [Bos taurus] sp|Q7YS70|MECR_BOVIN Trans-2-enoyl-CoA reductase, mitochondrial precursor (BtNrbf-1) (NRBF-1) gb|AAP45003.1| 2-enoyl thioester reductase [Bos taurus]	15	2.08	37	8.66	38	7.21	0	2.06	1.79
profile6	GNL|UG|SSC#S35167912	AK236234	ANGPTL4	Sus scrofa mRNA, clone:OVRM10166F03, expressed in ovary	RecName: Full=Angiopoietin-related protein 4; AltName: Full=Angiopoietin-like 4; Flags: Precursor	114	15.78	166	38.85	233	44.23	0	1.3	1.49
profile6	GNL|UG|SSC#S35167913	AK236233	---	Sus scrofa mRNA, clone:OVRM10166C10, expressed in ovary	programmed cell death 6 [Bos taurus] gb|AAI16155.1| PDCD6 protein [Bos taurus]	180	24.91	155	36.28	175	33.22	0	0.54	0.42
profile6	GNL|UG|SSC#S35167924	AK236221	LOC100154035	Sus scrofa mRNA, clone:OVRM10165B07, expressed in ovary	PREDICTED: similar to DNA-directed RNA polymerase III subunit RPC4 (RNA polymerase III subunit C4) (DNA-directed RNA polymerase III subunit D) (DNA-directed RNA polymerase III 47 kDa polypeptide) (RPC53) (Protein BN51) [Sus scrofa]	74	10.24	105	24.58	128	24.3	0	1.26	1.25
profile6	GNL|UG|SSC#S35167948	AK236197	---	Sus scrofa mRNA, clone:OVRM10162H02, expressed in ovary	chromatin modifying protein 1B [Bos taurus] sp|Q5E994|CHM1B_BOVIN RecName: Full=Charged multivesicular body protein 1b; AltName: Full=Chromatin-modifying protein 1b; Short=CHMP1b gb|AAX09043.1| CHMP1.5 protein [Bos taurus] gb|AAI05548.2| Chromatin modifyi	50	6.92	55	12.87	69	13.1	0	0.9	0.92
profile6	GNL|UG|SSC#S35167949	AK236196	LOC100154873	Sus scrofa mRNA, clone:OVRM10162G01, expressed in ovary	PREDICTED: similar to CG31855-PA [Canis familiaris]	172	23.81	149	34.87	171	32.46	0	0.55	0.45
profile6	GNL|UG|SSC#S35168012	AK239142	---	Sus scrofa mRNA, clone:THY010066H03, expressed in thymus	PREDICTED: similar to G patch domain containing protein 3 [Canis familiaris]	35	4.84	67	15.68	67	12.72	0	1.7	1.39
profile6	GNL|UG|SSC#S35168015	AK239139	---	Sus scrofa mRNA, clone:THY010066F10, expressed in thymus	hypothetical protein GobsU_26581 [Gemmata obscuriglobus UQM 2246]	283	39.17	254	59.45	333	63.21	0	0.6	0.69
profile6	GNL|UG|SSC#S35168029	AK239125	---	Sus scrofa mRNA, clone:THY010065C09, expressed in thymus		17	2.35	37	8.66	29	5.5	0	1.88	1.23
profile6	GNL|UG|SSC#S35168038	AK239116	---	Sus scrofa mRNA, clone:THY010064E05, expressed in thymus	PREDICTED: similar to Aspartyl-tRNA synthetase (Aspartate--tRNA ligase) (AspRS) isoform 2 [Canis familiaris]	645	89.28	586	137.16	771	146.35	0	0.62	0.71
profile6	GNL|UG|SSC#S35168055	AK239099	---	Sus scrofa mRNA, clone:THY010063C12, expressed in thymus	PREDICTED: similar to craniofacial development protein 1 [Equus caballus]	227	31.42	236	55.24	274	52.01	0	0.81	0.73
profile6	GNL|UG|SSC#S35168075	AK239079	---	Sus scrofa mRNA, clone:THY010061D10, expressed in thymus	PREDICTED: protein BAP28 isoform 4 [Pan troglodytes]	66	9.14	74	17.32	104	19.74	0	0.92	1.11
profile6	GNL|UG|SSC#S35168089	AK239065	---	Sus scrofa mRNA, clone:THY010060D10, expressed in thymus	PHD finger protein 11 [Bos taurus] gb|AAI13246.1| PHD finger protein 11 [Bos taurus]	352	48.72	540	126.39	620	117.69	0	1.38	1.27
profile6	GNL|UG|SSC#S35168092	AK239062	IL2RG	Sus scrofa mRNA, clone:THY010060B07, expressed in thymus	interleukin 2 receptor gamma [Sus scrofa] gb|ABS59294.1| interleukin 2 receptor gamma [Sus scrofa]	293	40.56	247	57.81	321	60.93	0	0.51	0.59
profile6	GNL|UG|SSC#S35168111	AK239043	CD247	Sus scrofa mRNA, clone:THY010058D10, expressed in thymus	CD3 zeta chain [Sus scrofa] dbj|BAD93281.1| CD3 zeta chain [Sus scrofa]	207	28.65	206	48.21	270	51.25	0	0.75	0.84
profile6	GNL|UG|SSC#S35168126	AK239028	---	Sus scrofa mRNA, clone:THY010057G07, expressed in thymus	PREDICTED: similar to Pre-mRNA splicing factor 18 (PRP18 homolog) (hPRP18) isoform 1 [Canis familiaris]	134	18.55	124	29.02	147	27.9	0	0.65	0.59
profile6	GNL|UG|SSC#S35168131	AK239023	CCR7	Sus scrofa mRNA, clone:THY010057D02, expressed in thymus	chemokine (C-C motif) receptor 7 [Sus scrofa] dbj|BAC57561.1| chemokine receptor 7 [Sus scrofa] dbj|BAC57929.1| chemokine receptor 7 [Sus scrofa] dbj|BAD06309.1| chemokine (C-C motif) receptor 7 [Sus scrofa]	25	3.46	55	12.87	63	11.96	0	1.9	1.79
profile6	GNL|UG|SSC#S35168134	AK239020	---	Sus scrofa mRNA, clone:THY010057B04, expressed in thymus	PREDICTED: similar to transmembrane protein 49 [Canis familiaris]	120	16.61	215	50.32	298	56.56	0	1.6	1.77
profile6	GNL|UG|SSC#S35168171	AK238983	LOC100153900	Sus scrofa mRNA, clone:THY010053D12, expressed in thymus	PREDICTED: similar to CDC5-like [Canis familiaris]	104	14.4	99	23.17	110	20.88	0	0.69	0.54
profile6	GNL|UG|SSC#S35168178	AK238976	---	Sus scrofa mRNA, clone:THY010052H11, expressed in thymus	PREDICTED: X-ray repair complementing defective repair in Chinese hamster cells 6 (Ku autoantigen, 70kDa) isoform 1 [Bos taurus]	89	12.32	126	29.49	122	23.16	0	1.26	0.91
profile6	GNL|UG|SSC#S35168179	AK238975	---	Sus scrofa mRNA, clone:THY010052G10, expressed in thymus	PREDICTED: similar to origin recognition complex, subunit 1 [Canis familiaris]	5	0.69	10	2.34	19	3.61	0	1.76	2.39
profile6	GNL|UG|SSC#S35168201	AK236167	---	Sus scrofa mRNA, clone:OVRM10159H09, expressed in ovary	elongation of very long chain fatty acids (FEN1/Elo2, SUR4/Elo3, yeast)-like 1 [Homo sapiens]	285	39.45	268	62.73	292	55.43	0	0.67	0.49
profile6	GNL|UG|SSC#S35168215	AK236153	---	Sus scrofa mRNA, clone:OVRM10158C07, expressed in ovary	complement component 1, q subcomponent binding protein [Bos taurus] sp|Q3T0B6|C1QBP_BOVIN Complement component 1 Q subcomponent-binding protein, mitochondrial precursor gb|AAI02465.1| Complement component 1, q subcomponent binding protein [Bos taurus]	169	23.39	286	66.94	447	84.85	0	1.52	1.86
profile6	GNL|UG|SSC#S35168234	AK236134	---	Sus scrofa mRNA, clone:OVRM10155G11, expressed in ovary	PREDICTED: hypothetical protein, partial [Sus scrofa]	3	0.42	15	3.51	8	1.52	0	3.06	1.86
profile6	GNL|UG|SSC#S35168238	AK236130	---	Sus scrofa mRNA, clone:OVRM10155D05, expressed in ovary	valyl-tRNA synthetase 2 [Sus scrofa]	69	9.55	87	20.36	105	19.93	0	1.09	1.06
profile6	GNL|UG|SSC#S35168269	AK236099	---	Sus scrofa mRNA, clone:OVRM10152B07, expressed in ovary	PREDICTED: hypothetical protein, partial [Sus scrofa]	0	0.01	7	1.64	4	0.76	0	7.36	6.25
profile6	GNL|UG|SSC#S35168279	AK236089	---	Sus scrofa mRNA, clone:OVRM10151D07, expressed in ovary	SH3-domain GRB2-like 1 [Bos taurus] sp|Q2KJA1|SH3G1_BOVIN RecName: Full=Endophilin-A2; AltName: Full=Endophilin-2; AltName: Full=SH3 domain-containing GRB2-like protein 1; AltName: Full=SH3 domain protein 2B gb|AAI05445.1| SH3-domain GRB2-like 1 [Bos taur	221	30.59	224	52.43	257	48.78	0	0.78	0.67
profile6	GNL|UG|SSC#S35168298	AK236070	---	Sus scrofa mRNA, clone:OVRM10150C01, expressed in ovary	WD repeat-containing protein 1 isoform 1 variant [Homo sapiens]	1763	244.03	1583	370.51	2126	403.55	0	0.6	0.73
profile6	GNL|UG|SSC#S35168317	AK236051	---	Sus scrofa mRNA, clone:OVRM10148C07, expressed in ovary		10	1.38	29	6.79	21	3.99	0	2.3	1.53
profile6	GNL|UG|SSC#S35168324	AK236044	---	Sus scrofa mRNA, clone:OVRM10147G08, expressed in ovary	PREDICTED: similar to ring finger protein 12 isoform 1 [Canis familiaris]	23	3.18	25	5.85	38	7.21	0	0.88	1.18
profile6	GNL|UG|SSC#S35168331	AK236037	CYB561	Sus scrofa mRNA, clone:OVRM10147D07, expressed in ovary	cytochrome b-561 [Sus scrofa] sp|Q95245|CY561_PIG RecName: Full=Cytochrome b561; AltName: Full=Cytochrome b-561 dbj|BAA13549.1| cytochrome b561 [Sus scrofa]	67	9.27	92	21.53	123	23.35	0	1.22	1.33
profile6	GNL|UG|SSC#S35168382	AK235986	---	Sus scrofa mRNA, clone:OVRM10133C03, expressed in ovary	casein kinase 1, gamma 2 [Bos taurus] gb|AAI51407.1| CSNK1G2 protein [Bos taurus]	160	22.15	153	35.81	181	34.36	0	0.69	0.63
profile6	GNL|UG|SSC#S35168419	AK232705	---	Sus scrofa mRNA, clone:LVRM10010B01, expressed in liver	proteasome alpha 7 subunit [Bos taurus] sp|Q3ZBG0|PSA7_BOVIN Proteasome subunit alpha type-7 gb|AAI03329.1| Proteasome (prosome, macropain) subunit, alpha type, 7 [Bos taurus]	899	124.44	900	210.65	1199	227.59	0	0.76	0.87
profile6	GNL|UG|SSC#S35168453	AK232670	LOC100155162	Sus scrofa mRNA, clone:LVRM10001G12, expressed in liver	PREDICTED: similar to cutC copper transporter homolog [Sus scrofa]	54	7.47	58	13.58	86	16.32	0	0.86	1.13
profile6	GNL|UG|SSC#S35168477	AK232646	---	Sus scrofa mRNA, clone:LVR010105B06, expressed in liver	PREDICTED: similar to short-chain dehydrogenase/reductase isoform 1 [Canis familiaris]	140	19.38	144	33.7	196	37.2	0	0.8	0.94
profile6	GNL|UG|SSC#S35168482	AK232641	---	Sus scrofa mRNA, clone:LVR010104B10, expressed in liver	RecName: Full=XIAP-associated factor 1	196	27.13	526	123.11	524	99.46	0	2.18	1.87
profile6	GNL|UG|SSC#S35168501	AK232622	---	Sus scrofa mRNA, clone:LVR010101B12, expressed in liver	PREDICTED: hypothetical protein [Monodelphis domestica]	447	61.87	427	99.94	432	82	0	0.69	0.41
profile6	GNL|UG|SSC#S35168525	AK232598	ASB6	Sus scrofa mRNA, clone:LVR010095E09, expressed in liver	ankyrin repeat and SOCS box-containing 6 [Sus scrofa] emb|CAM98722.1| ankyrin repeat and SOCS box-containing protein 6 [Sus scrofa] emb|CAN13352.1| ankyrin repeat and SOCS box-containing protein 6 [Sus scrofa]	25	3.46	43	10.06	49	9.3	0	1.54	1.43
profile6	GNL|UG|SSC#S35168581	AK232542	CIDE-B	Sus scrofa mRNA, clone:LVR010065E09, expressed in liver	cell-death-inducing DNA-fragmentation-factor-like effector B [Sus scrofa] gb|ABM97412.1| cell-death-inducing DNA-fragmentation-factor-like effector B [Sus scrofa] gb|ACD13441.1| cell death-inducing DFFA-like effector B [Sus scrofa]	65	9	77	18.02	115	21.83	0	1	1.28
profile6	GNL|UG|SSC#S35168588	AK232535	MT1A	Sus scrofa mRNA, clone:LVR010063F07, expressed in liver	metallothionein isoform [Sus scrofa]	85	11.77	961	224.92	517	98.13	0	4.26	3.06
profile6	GNL|UG|SSC#S35168590	AK232533	CD82	Sus scrofa mRNA, clone:LVR010063E04, expressed in liver	PREDICTED: similar to CD82 antigen [Equus caballus]	180	24.91	181	42.36	265	50.3	0	0.77	1.01
profile6	GNL|UG|SSC#S35168591	AK232532	---	Sus scrofa mRNA, clone:LVR010063D04, expressed in liver		14	1.94	27	6.32	22	4.18	0	1.7	1.11
profile6	GNL|UG|SSC#S35168619	AK238932	---	Sus scrofa mRNA, clone:THY010048E03, expressed in thymus	PREDICTED: similar to Zinc finger protein ubi-d4 (Requiem) (Apoptosis response zinc finger protein) (D4, zinc and double PHD fingers family 2) [Equus caballus]	213	29.48	193	45.17	197	37.39	0	0.62	0.34
profile6	GNL|UG|SSC#S35168628	AK238923	CXCR4	Sus scrofa mRNA, clone:THY010047F06, expressed in thymus	chemokine (C-X-C motif) receptor 4 [Sus scrofa] sp|Q764M9|CXCR4_PIG RecName: Full=C-X-C chemokine receptor type 4; Short=CXC-R4; Short=CXCR-4; AltName: CD_antigen=CD184 dbj|BAD06314.1| chemokine (C-X-C motif) receptor 4 [Sus scrofa] gb|AAZ32767.1| CXCR4 [	173	23.95	168	39.32	200	37.96	0	0.72	0.66
profile6	GNL|UG|SSC#S35168631	AK238920	---	Sus scrofa mRNA, clone:THY010047D12, expressed in thymus	mediator complex subunit 4 [Bos taurus] sp|Q3SYZ9|MED4_BOVIN RecName: Full=Mediator of RNA polymerase II transcription subunit 4; AltName: Full=Mediator complex subunit 4 gb|AAI03313.1| Mediator complex subunit 4 [Bos taurus]	103	14.26	105	24.58	143	27.14	0	0.79	0.93
profile6	GNL|UG|SSC#S35168639	AK238912	---	Sus scrofa mRNA, clone:THY010046G11, expressed in thymus		0	0.01	8	1.87	6	1.14	0	7.55	6.83
profile6	GNL|UG|SSC#S35168657	AK238894	---	Sus scrofa mRNA, clone:THY010044F06, expressed in thymus	PREDICTED: similar to small glutamine-rich tetratricopeptide [Macaca mulatta]	468	64.78	390	91.28	531	100.79	0	0.49	0.64
profile6	GNL|UG|SSC#S35168662	AK238889	---	Sus scrofa mRNA, clone:THY010043H02, expressed in thymus	coiled-coil domain containing 94 [Bos taurus] gb|AAI18291.1| Coiled-coil domain containing 94 [Bos taurus]	9	1.25	25	5.85	28	5.31	0	2.23	2.09
profile6	GNL|UG|SSC#S35168711	AK238840	LOC100153233	Sus scrofa mRNA, clone:THY010036A04, expressed in thymus	PREDICTED: nibrin isoform 1 [Bos taurus]	113	15.64	112	26.21	153	29.04	0	0.74	0.89
profile6	GNL|UG|SSC#S35168712	AK238839	---	Sus scrofa mRNA, clone:THY010036A03, expressed in thymus	PREDICTED: hypothetical protein XP_848710 [Canis familiaris]	2	0.28	14	3.28	10	1.9	0	3.55	2.76
profile6	GNL|UG|SSC#S35168716	AK238835	---	Sus scrofa mRNA, clone:THY010035G01, expressed in thymus	PREDICTED: hypothetical protein, partial [Sus scrofa]	638	88.31	794	185.84	768	145.78	0	1.07	0.72
profile6	GNL|UG|SSC#S35168732	AK238819	---	Sus scrofa mRNA, clone:THY010034E11, expressed in thymus	PREDICTED: similar to T-cell leukemia translocation altered gene isoform 1 [Equus caballus]	34	4.71	56	13.11	51	9.68	0	1.48	1.04
profile6	GNL|UG|SSC#S35168738	AK238813	---	Sus scrofa mRNA, clone:THY010033D12, expressed in thymus	PREDICTED: similar to Acyloxyacyl hydrolase precursor [Equus caballus]	70	9.69	77	18.02	101	19.17	0	0.9	0.98
profile6	GNL|UG|SSC#S35168739	AK238812	---	Sus scrofa mRNA, clone:THY010033C12, expressed in thymus		129	17.86	119	27.85	151	28.66	0	0.64	0.68
profile6	GNL|UG|SSC#S35168752	AK238799	---	Sus scrofa mRNA, clone:THY010031F09, expressed in thymus	PREDICTED: similar to GTPase, IMAP family member 6 [Equus caballus]	916	126.79	919	215.09	1305	247.71	0	0.76	0.97
profile6	GNL|UG|SSC#S35168800	AK238774	---	Sus scrofa mRNA, clone:THY010029C05, expressed in thymus	PREDICTED: similar to dihydrouridine synthase 3-like isoform 3 [Bos taurus]	36	4.98	53	12.4	44	8.35	0	1.32	0.75
profile6	GNL|UG|SSC#S35168844	AK235970	---	Sus scrofa mRNA, clone:OVRM10131C02, expressed in ovary	leprecan 1 [Bos taurus] gb|AAI23439.1| LOC539976 protein [Bos taurus]	116	16.06	97	22.7	129	24.49	0	0.5	0.61
profile6	GNL|UG|SSC#S35168876	AK235954	LOC100156322	Sus scrofa mRNA, clone:OVRM10128G12, expressed in ovary	PREDICTED: similar to Mitochondrial ribosomal protein L3 [Sus scrofa]	176	24.36	177	41.43	225	42.71	0	0.77	0.81
profile6	GNL|UG|SSC#S35168880	AK235951	LOC100158058	Sus scrofa mRNA, clone:OVRM10128F09, expressed in ovary	erythropoietin 4 immediate early response [Bos taurus] sp|Q1RMM1|ZC3HF_BOVIN RecName: Full=Zinc finger CCCH domain-containing protein 15 gb|AAI14826.1| Zinc finger CCCH-type containing 15 [Bos taurus]	53	7.34	58	13.58	70	13.29	0	0.89	0.86
profile6	GNL|UG|SSC#S35168886	AK235948	CD40	Sus scrofa mRNA, clone:OVRM10128D08, expressed in ovary	CD40 antigen [Sus scrofa] sp|Q8SQ34|TNR5_PIG RecName: Full=Tumor necrosis factor receptor superfamily member 5; AltName: Full=CD40L receptor; AltName: Full=B-cell surface antigen CD40; AltName: CD_antigen=CD40; Flags: Precursor gb|AAL92924.1| CD40 [Sus sc	49	6.78	79	18.49	108	20.5	0	1.45	1.6
profile6	GNL|UG|SSC#S35168922	AK235931	---	Sus scrofa mRNA, clone:OVRM10126F12, expressed in ovary	PREDICTED: similar to Eukaryotic translation initiation factor 1 (eIF1) (Protein translation factor SUI1 homolog) (Sui1iso1) (A121) [Macaca mulatta]	3270	452.62	2671	625.16	3660	694.72	0	0.47	0.62
profile6	GNL|UG|SSC#S35168930	AK235927	LOC733579	Sus scrofa mRNA, clone:OVRM10126E02, expressed in ovary	tripartite motif protein TRIM5 [Sus scrofa] gb|AAY40468.1| tripartite motif protein TRIM5 [Sus scrofa]	1068	147.83	1254	293.5	1416	268.78	0	0.99	0.86
profile6	GNL|UG|SSC#S35168983	AK235905	---	Sus scrofa mRNA, clone:OVRM10124D04, expressed in ovary	sepiapterin reductase (7,8-dihydrobiopterin:NADP+ oxidoreductase) [Homo sapiens] sp|P35270|SPRE_HUMAN RecName: Full=Sepiapterin reductase; Short=SPR gb|AAA60314.1| sepiapterin reductase gb|AAH17310.1| Sepiapterin reductase (7,8-dihydrobiopterin:NADP+ oxid	78	10.8	96	22.47	116	22.02	0	1.06	1.03
profile6	GNL|UG|SSC#S35169020	AK235882	ARG1	Sus scrofa mRNA, clone:OVRM10122E09, expressed in ovary	arginase, type I [Sus scrofa] sp|Q95JC8|ARGI1_PIG RecName: Full=Arginase-1; AltName: Full=Type I arginase; AltName: Full=Liver-type arginase gb|AAK91874.1| arginase I [Sus scrofa]	97	13.43	87	20.36	111	21.07	0	0.6	0.65
profile6	GNL|UG|SSC#S35169059	AK235855	---	Sus scrofa mRNA, clone:OVRM10120F08, expressed in ovary		13	1.8	31	7.26	31	5.88	0	2.01	1.71
profile6	GNL|UG|SSC#S35169067	AK235847	---	Sus scrofa mRNA, clone:OVRM10120B10, expressed in ovary	PREDICTED: similar to Protein C20orf27 [Canis familiaris]	249	34.47	344	80.51	379	71.94	0	1.22	1.06
profile6	GNL|UG|SSC#S35169068	AK235846	---	Sus scrofa mRNA, clone:OVRM10120B02, expressed in ovary	PREDICTED: similar to coiled-coil domain containing 25 isoform 1 [Macaca mulatta]	162	22.42	135	31.6	187	35.5	0	0.5	0.66
profile6	GNL|UG|SSC#S35169073	AK235841	OPTN	Sus scrofa mRNA, clone:OVRM10119F04, expressed in ovary	optineurin [Sus scrofa] sp|Q7YS99|OPTN_PIG RecName: Full=Optineurin gb|AAP47176.1|AF513722_1 optineurin [Sus scrofa]	358	49.55	349	81.68	419	79.53	0	0.72	0.68
profile6	GNL|UG|SSC#S35169084	AK235829	---	Sus scrofa mRNA, clone:OVRM10118G07, expressed in ovary	PREDICTED: similar to KIAA0174 [Equus caballus]	156	21.59	170	39.79	169	32.08	0	0.88	0.57
profile6	GNL|UG|SSC#S35169111	AK235802	LOC100155615	Sus scrofa mRNA, clone:OVRM10116E06, expressed in ovary	PREDICTED: similar to vasopressin-induced protein, 32kDa isoform 1 [Sus scrofa] ref|XP_001929095.1| PREDICTED: similar to vasopressin-induced protein, 32kDa isoform 2 [Sus scrofa]	154	21.32	153	35.81	160	30.37	0	0.75	0.51
profile6	GNL|UG|SSC#S35169155	AK232514	---	Sus scrofa mRNA, clone:LVR010059H12, expressed in liver	PREDICTED: similar to Protein-L-isoaspartate(D-aspartate) O-methyltransferase (Protein-beta-aspartate methyltransferase) (PIMT) (Protein L-isoaspartyl/D-aspartyl methyltransferase) (L-isoaspartyl protein carboxyl methyltransferase) isoform 7 [Canis famili	52	7.2	65	15.21	65	12.34	0	1.08	0.78
profile6	GNL|UG|SSC#S35169171	AK232498	---	Sus scrofa mRNA, clone:LVR010055B09, expressed in liver		28	3.88	40	9.36	56	10.63	0	1.27	1.45
profile6	GNL|UG|SSC#S35169186	AK232483	ECH1	Sus scrofa mRNA, clone:LVR010052F12, expressed in liver	peroxisomal enoyl-coenzyme A hydratase-like protein [Sus scrofa] gb|AAZ82038.2| peroxisomal enoyl coenzyme A hydratase 1 [Sus scrofa]	116	16.06	127	29.72	186	35.31	0	0.89	1.14
profile6	GNL|UG|SSC#S35169210	AK232459	---	Sus scrofa mRNA, clone:LVR010050A10, expressed in liver	PREDICTED: similar to Glioma tumor suppressor candidate region gene 2 protein (p60) [Canis familiaris]	131	18.13	160	37.45	176	33.41	0	1.05	0.88
profile6	GNL|UG|SSC#S35169239	AK232430	---	Sus scrofa mRNA, clone:LVR010045E01, expressed in liver	KDEL (Lys-Asp-Glu-Leu) endoplasmic reticulum protein retention receptor 2 [Mus musculus] ref|NP_001013140.1| KDEL (Lys-Asp-Glu-Leu) endoplasmic reticulum protein retention receptor 2 [Rattus norvegicus] ref|NP_001073247.1| KDEL (Lys-Asp-Glu-Leu) endoplasm	76	10.52	83	19.43	107	20.31	0	0.89	0.95
profile6	GNL|UG|SSC#S35169268	AK232401	ALDH2	Sus scrofa mRNA, clone:LVR010039D03, expressed in liver	mitochondrial aldehyde dehydrogenase 2 [Sus scrofa] sp|Q2XQV4|ALDH2_PIG RecName: Full=Aldehyde dehydrogenase, mitochondrial; AltName: Full=ALDH class 2; AltName: Full=ALDH-E2; Flags: Precursor gb|ABB70228.1| mitochondrial aldehyde dehydrogenase 2 [Sus scr	457	63.26	437	102.28	594	112.75	0	0.69	0.83
profile6	GNL|UG|SSC#S35169280	AK232389	CTSB	Sus scrofa mRNA, clone:LVR010036C01, expressed in liver	cathepsin B [Sus scrofa] sp|A1E295|CATB_PIG RecName: Full=Cathepsin B; Contains: RecName: Full=Cathepsin B light chain; Contains: RecName: Full=Cathepsin B heavy chain; Flags: Precursor gb|ABK96810.1| cathepsin B [Sus scrofa]	2324	321.68	3296	771.44	4594	872.01	0	1.26	1.44
profile6	GNL|UG|SSC#S35169283	AK232386	MX2	Sus scrofa mRNA, clone:LVR010035G05, expressed in liver	MX2 [Sus scrofa]	3	0.42	16	3.74	11	2.09	0	3.15	2.32
profile6	GNL|UG|SSC#S35169295	AK232374	---	Sus scrofa mRNA, clone:LVR010033E07, expressed in liver	Ab1-018 [Rattus norvegicus] gb|AAP92562.1| Aa2-028 [Rattus norvegicus]	8	1.11	81	18.96	50	9.49	0	4.09	3.1
profile6	GNL|UG|SSC#S35169301	AK232368	---	Sus scrofa mRNA, clone:LVR010031E10, expressed in liver	OCIA domain containing 1 [Bos taurus] sp|Q5E948|OCAD1_BOVIN RecName: Full=OCIA domain-containing protein 1 gb|AAX09089.1| OCIA domain containing 1 [Bos taurus]	110	15.23	104	24.34	147	27.9	0	0.68	0.87
profile6	GNL|UG|SSC#S35169332	AK232337	---	Sus scrofa mRNA, clone:LVR010021H04, expressed in liver	PREDICTED: similar to 2-oxoglutarate and iron-dependent oxygenase domain-containing protein 1 (Termination and polyadenylation 1 homolog) [Equus caballus]	39	5.4	67	15.68	87	16.51	0	1.54	1.61
profile6	GNL|UG|SSC#S35169340	AK232331	---	Sus scrofa mRNA, clone:LVR010020F02, expressed in liver	N-sulfoglucosamine sulfohydrolase (sulfamidase) [Canis lupus familiaris] gb|AAG17206.1|AF217203_1 heparan sulfate sulfamidase [Canis familiaris] gb|AAG17207.1|AF217204_1 heparan sulfate sulfamidase [Canis familiaris]	68	9.41	63	14.75	86	16.32	0	0.65	0.79
profile6	GNL|UG|SSC#S35169343	AK240353	OAZ1	Sus scrofa mRNA, clone:UTR010058C05, expressed in uterus	ornithine decarboxylase antizyme	1982	274.34	1865	436.51	2388	453.28	0	0.67	0.72
profile6	GNL|UG|SSC#S35169437	AK238667	LOC100152997	Sus scrofa mRNA, clone:THY010015C06, expressed in thymus	PREDICTED: similar to growth arrest and DNA-damage-inducible, gamma [Sus scrofa]	119	16.47	158	36.98	148	28.09	0	1.17	0.77
profile6	GNL|UG|SSC#S35169471	AK238633	---	Sus scrofa mRNA, clone:THY010009H07, expressed in thymus	PREDICTED: similar to heat shock 70kD protein binding protein [Canis familiaris]	2616	362.1	2807	656.99	2630	499.21	0	0.86	0.46
profile6	GNL|UG|SSC#S35169542	AK238562	---	Sus scrofa mRNA, clone:TES010070G08, expressed in testis	unnamed protein product [Homo sapiens]	53	7.34	119	27.85	95	18.03	0	1.92	1.3
profile6	GNL|UG|SSC#S35169554	AK235764	---	Sus scrofa mRNA, clone:OVRM10113B10, expressed in ovary	Rps6ka1 protein [Mus musculus]	423	58.55	362	84.73	411	78.01	0	0.53	0.41
profile6	GNL|UG|SSC#S35169559	AK235759	---	Sus scrofa mRNA, clone:OVRM10113A04, expressed in ovary	PREDICTED: tetraspanin 17 isoform 2 [Macaca mulatta]	116	16.06	153	35.81	153	29.04	0	1.16	0.85
profile6	GNL|UG|SSC#S35169591	AK235727	---	Sus scrofa mRNA, clone:OVRM10109E04, expressed in ovary	actin related protein 2/3 complex, subunit 4, 20kDa [synthetic construct] gb|AAV38180.1| actin related protein 2/3 complex, subunit 4, 20kDa [synthetic construct] gb|AAX43030.1| actin related protein 2/3 complex subunit 4 [synthetic construct] gb|AAX43031	224	31.01	230	53.83	337	63.97	0	0.8	1.04
profile6	GNL|UG|SSC#S35169609	AK235709	---	Sus scrofa mRNA, clone:OVRM10106G04, expressed in ovary	FMNL3 protein [Homo sapiens]	215	29.76	180	42.13	189	35.88	0	0.5	0.27
profile6	GNL|UG|SSC#S35169618	AK235700	LOC780415	Sus scrofa mRNA, clone:OVRM10106A06, expressed in ovary	interferon regulatory factor 9 [Sus scrofa] gb|ABI21833.1| interferon regulatory factor 9 [Sus scrofa]	535	74.05	612	143.24	656	124.52	0	0.95	0.75
profile6	GNL|UG|SSC#S35169631	AK235687	---	Sus scrofa mRNA, clone:OVRM10104C01, expressed in ovary	transmembrane protein 51 [Bos taurus] gb|AAI42449.1| TMEM51 protein [Bos taurus]	180	24.91	204	47.75	309	58.65	0	0.94	1.24
profile6	GNL|UG|SSC#S35169644	AK235674	---	Sus scrofa mRNA, clone:OVRM10103B12, expressed in ovary	PREDICTED: homeodomain interacting protein kinase 2 isoform 1 [Equus caballus]	20	2.77	26	6.09	42	7.97	0	1.14	1.52
profile6	GNL|UG|SSC#S35169648	AK235670	---	Sus scrofa mRNA, clone:OVRM10102H08, expressed in ovary		69	9.55	77	18.02	102	19.36	0	0.92	1.02
profile6	GNL|UG|SSC#S35169653	AK235665	---	Sus scrofa mRNA, clone:OVRM10102E06, expressed in ovary	PREDICTED: N-myristoyltransferase 1 [Equus caballus]	248	34.33	207	48.45	264	50.11	0	0.5	0.55
profile6	GNL|UG|SSC#S35169654	AK235664	---	Sus scrofa mRNA, clone:OVRM10102E03, expressed in ovary	Jumonji domain containing 6 [Homo sapiens]	111	15.36	110	25.75	110	20.88	0	0.75	0.44
profile6	GNL|UG|SSC#S35169664	AK235654	---	Sus scrofa mRNA, clone:OVRM10101E07, expressed in ovary	YTH domain family, member 2 [Bos taurus] sp|Q0VCZ3|YTHD2_BOVIN YTH domain family protein 2 gb|AAI19921.1| YTH domain family, member 2 [Bos taurus]	143	19.79	159	37.21	184	34.93	0	0.91	0.82
profile6	GNL|UG|SSC#S35169674	AK235644	RAB5C	Sus scrofa mRNA, clone:OVRM10101A06, expressed in ovary	RAB5C, member RAS oncogene family, isoform CRA_b [Mus musculus]	918	127.07	817	191.22	1038	197.03	0	0.59	0.63
profile6	GNL|UG|SSC#S35169683	AK235635	---	Sus scrofa mRNA, clone:OVRM10099H08, expressed in ovary	PREDICTED: similar to scaffold attachment factor B [Canis familiaris]	604	83.6	657	153.77	814	154.51	0	0.88	0.89
profile6	GNL|UG|SSC#S35169690	AK235628	---	Sus scrofa mRNA, clone:OVRM10099B12, expressed in ovary	PREDICTED: zinc finger CCCH-type containing 7A [Equus caballus]	427	59.1	369	86.37	520	98.7	0	0.55	0.74
profile6	GNL|UG|SSC#S35169718	AK235600	IL10RB	Sus scrofa mRNA, clone:OVRM10096D11, expressed in ovary	interleukin 10 receptor, beta [Sus scrofa] dbj|BAD06316.1| interleukin 10 receptor, beta [Sus scrofa]	63	8.72	105	24.58	106	20.12	0	1.5	1.21
profile6	GNL|UG|SSC#S35169745	AK232329	---	Sus scrofa mRNA, clone:LVR010020D03, expressed in liver	PREDICTED: similar to Cytosolic non-specific dipeptidase (CNDP dipeptidase 2) (Glutamate carboxypeptidase-like protein 1) (Peptidase A) [Equus caballus]	322	44.57	633	148.16	859	163.05	0	1.73	1.87
profile6	GNL|UG|SSC#S35169754	AK232320	---	Sus scrofa mRNA, clone:LVR010018H02, expressed in liver	PREDICTED: similar to WW domain-containing oxidoreductase (Fragile site FRA16D oxidoreductase) [Equus caballus]	4	0.55	13	3.04	12	2.28	0	2.47	2.05
profile6	GNL|UG|SSC#S35169759	AK232315	APOE	Sus scrofa mRNA, clone:LVR010018B07, expressed in liver	apolipoprotein-E [Sus scrofa]	1551	214.68	1870	437.68	2162	410.38	0	1.03	0.93
profile6	GNL|UG|SSC#S35169800	AK232274	---	Sus scrofa mRNA, clone:LVR010010F09, expressed in liver	tetraspanin 31 [Bos taurus] sp|Q32KP1|TSN31_BOVIN Tetraspanin-31 (Tspan-31) gb|AAI09996.1| Tetraspanin 31 [Bos taurus]	229	31.7	197	46.11	272	51.63	0	0.54	0.7
profile6	GNL|UG|SSC#S35169820	AK232254	---	Sus scrofa mRNA, clone:LVR010003A10, expressed in liver	PREDICTED: similar to DNA polymerase delta subunit 4 (DNA polymerase delta subunit p12) [Canis familiaris]	254	35.16	290	67.88	320	60.74	0	0.95	0.79
profile6	GNL|UG|SSC#S35169827	AK232247	---	Sus scrofa mRNA, clone:LVR010002A04, expressed in liver	Tmed4 protein [Rattus norvegicus] gb|AAI68766.1| Tmed4 protein [Rattus norvegicus] gb|AAI68735.1| Tmed4 protein [Rattus norvegicus]	63	8.72	76	17.79	71	13.48	0	1.03	0.63
profile6	GNL|UG|SSC#S35169846	AK232228	---	Sus scrofa mRNA, clone:LNG010109C11, expressed in lung	chromosome 15 open reading frame 24, isoform CRA_b [Homo sapiens] gb|EAW92286.1| chromosome 15 open reading frame 24, isoform CRA_b [Homo sapiens]	44	6.09	63	14.75	63	11.96	0	1.28	0.97
profile6	GNL|UG|SSC#S35169857	AK232217	SPCS1	Sus scrofa mRNA, clone:LNG010105B03, expressed in lung	PREDICTED: similar to Signal peptidase complex subunit 1 (Microsomal signal peptidase 12 kDa subunit) (SPase 12 kDa subunit) [Macaca mulatta]	1427	197.52	1135	265.65	1555	295.16	0	0.43	0.58
profile6	GNL|UG|SSC#S35169905	AK232169	---	Sus scrofa mRNA, clone:LNG010094E09, expressed in lung	FSHD region gene 1 [Bos taurus] ref|XP_540014.2| PREDICTED: similar to FRG1 protein (FSHD region gene 1 protein) [Canis familiaris] gb|AAI14782.1| FSHD region gene 1 [Bos taurus]	168	23.25	150	35.11	181	34.36	0	0.59	0.56
profile6	GNL|UG|SSC#S35169910	AK232164	LOC100153098	Sus scrofa mRNA, clone:LNG010094B12, expressed in lung	PREDICTED: similar to Solute carrier family 39 (zinc transporter), member 1 [Sus scrofa]	81	11.21	117	27.38	93	17.65	0	1.29	0.65
profile6	GNL|UG|SSC#S35169926	AK232147	LOC100155050	Sus scrofa mRNA, clone:LNG010089D11, expressed in lung	PREDICTED: similar to O-6-methylguanine-DNA methyltransferase isoform 1 [Sus scrofa] ref|XP_001928595.1| PREDICTED: similar to O-6-methylguanine-DNA methyltransferase isoform 2 [Sus scrofa]	89	12.32	131	30.66	182	34.55	0	1.32	1.49
profile6	GNL|UG|SSC#S35169940	AK232133	---	Sus scrofa mRNA, clone:LNG010085D10, expressed in lung	sorting nexin 10 [Bos taurus] sp|Q0IIL5|SNX10_BOVIN RecName: Full=Sorting nexin-10 gb|AAI22587.1| Sorting nexin 10 [Bos taurus]	244	33.77	439	102.75	654	124.14	0	1.61	1.88
profile6	GNL|UG|SSC#S35169944	AK238555	---	Sus scrofa mRNA, clone:TES010068G06, expressed in testis	cyclin Y [Bos taurus] gb|AAI49898.1| CCNY protein [Bos taurus]	146	20.21	145	33.94	147	27.9	0	0.75	0.47
profile6	GNL|UG|SSC#S35169958	AK238541	NCF1	Sus scrofa mRNA, clone:TES010061G04, expressed in testis	neutrophil cytosolic factor 1 [Sus scrofa] gb|ABY21260.1| neutrophil cytosolic factor 1 [Sus scrofa]	126	17.44	158	36.98	228	43.28	0	1.08	1.31
profile6	GNL|UG|SSC#S35170029	AK232090	---	Sus scrofa mRNA, clone:LNG010077F04, expressed in lung	PREDICTED: recombination signal binding protein for immunoglobulin kappa J region isoform 1 [Equus caballus]	104	14.4	107	25.04	111	21.07	0	0.8	0.55
profile6	GNL|UG|SSC#S35170087	AK232031	OST48	Sus scrofa mRNA, clone:LNG010067E12, expressed in lung	oligosaccharyltransferase OST48 [Sus scrofa] emb|CAC10570.1| oligosaccharyltransferase OST48 [Sus scrofa]	819	113.36	890	208.31	1314	249.42	0	0.88	1.14
profile6	GNL|UG|SSC#S35170092	AK232026	---	Sus scrofa mRNA, clone:LNG010066H03, expressed in lung	PREDICTED: placenta-specific 8 isoform 2 [Macaca mulatta]	401	55.5	799	187.01	854	162.1	0	1.75	1.55
profile6	GNL|UG|SSC#S35170093	AK232025	---	Sus scrofa mRNA, clone:LNG010066E01, expressed in lung	homeobox containing 1 [Homo sapiens] ref|NP_001129198.1| homeobox containing 1 [Homo sapiens] ref|XP_584836.2| PREDICTED: similar to homeobox containing 1 isoform 1 [Bos taurus] ref|XP_001167122.1| PREDICTED: homeobox containing 1 isoform 3 [Pan troglodyt	2	0.28	11	2.57	17	3.23	0	3.2	3.53
profile6	GNL|UG|SSC#S35170098	AK232020	LOC396877	Sus scrofa mRNA, clone:LNG010065F02, expressed in lung	RecName: Full=Complement factor D; AltName: Full=C3 convertase activator; AltName: Full=Properdin factor D; AltName: Full=Adipsin; Flags: Precursor gb|AAA73627.1| putative preproadipsin [Sus scrofa domestica]	2219	307.14	2092	489.64	2278	432.4	0	0.67	0.49
profile6	GNL|UG|SSC#S35170102	AK232016	---	Sus scrofa mRNA, clone:LNG010065B09, expressed in lung	PREDICTED: similar to VIP17/MAL proteolipid [Bos taurus]	287	39.73	247	57.81	349	66.25	0	0.54	0.74
profile6	GNL|UG|SSC#S35170103	AK232015	FCNB	Sus scrofa mRNA, clone:LNG010064H10, expressed in lung	ficolin [Sus scrofa] sp|Q29042|FCN1_PIG RecName: Full=Ficolin-1; AltName: Full=Ficolin-A; AltName: Full=Ficolin-alpha; Flags: Precursor gb|AAC69641.1| ficolin [Sus scrofa]	238	32.94	499	116.79	350	66.44	0	1.83	1.01
profile6	GNL|UG|SSC#S35170109	AK232009	---	Sus scrofa mRNA, clone:LNG010064B05, expressed in lung	RecName: Full=Serine/threonine-protein kinase Nek6; AltName: Full=NimA-related protein kinase 6 dbj|BAF45329.1| putative serine-threonine protein kinase [Sus scrofa]	187	25.88	170	39.79	242	45.94	0	0.62	0.83
profile6	GNL|UG|SSC#S35170119	AK231999	---	Sus scrofa mRNA, clone:LNG010062F04, expressed in lung	CD300C antigen [Homo sapiens] sp|Q08708|CLM6_HUMAN RecName: Full=CMRF35-like molecule 6; Short=CLM-6; AltName: Full=CMRF35-A1; Short=CMRF-35; AltName: Full=CD300 antigen-like family member C; AltName: CD_antigen=CD300c; Flags: Precursor emb|CAA46948.1| CM	271	37.51	281	65.77	339	64.35	0	0.81	0.78
profile6	GNL|UG|SSC#S35170120	AK231998	LOC100152220	Sus scrofa mRNA, clone:LNG010062F01, expressed in lung	PREDICTED: similar to divalent cation tolerant protein CUTA isoform 1 [Sus scrofa]	392	54.26	431	100.88	639	121.29	0	0.89	1.16
profile6	GNL|UG|SSC#S35170134	AK231984	CASP1	Sus scrofa mRNA, clone:LNG010060C09, expressed in lung	caspase 1 [Sus scrofa] sp|Q9N2I1|CASP1_PIG RecName: Full=Caspase-1; Short=CASP-1; AltName: Full=Interleukin-1 beta convertase; Short=IL-1BC; AltName: Full=Interleukin-1 beta-converting enzyme; Short=IL-1 beta-converting enzyme; Short=ICE; AltName: Full=p4	131	18.13	186	43.53	269	51.06	0	1.26	1.49
profile6	GNL|UG|SSC#S35170143	AK231975	---	Sus scrofa mRNA, clone:LNG010059C09, expressed in lung	PREDICTED: similar to THAP domain-containing protein 7 [Equus caballus]	95	13.15	86	20.13	117	22.21	0	0.61	0.76
profile6	GNL|UG|SSC#S35170215	AK238432	---	Sus scrofa mRNA, clone:TES010017C11, expressed in testis	PREDICTED: similar to CG10681-PA [Macaca mulatta]	489	67.69	474	110.94	519	98.51	0	0.71	0.54
profile6	GNL|UG|SSC#S35170221	AK238426	---	Sus scrofa mRNA, clone:TES010012B07, expressed in testis	PREDICTED: similar to RNA (guanine-9-) methyltransferase domain containing 2 [Canis familiaris]	122	16.89	120	28.09	138	26.19	0	0.73	0.63
profile6	GNL|UG|SSC#S35170231	AK238416	CD59	Sus scrofa mRNA, clone:TCH010103A05, expressed in trachea	CD59 antigen [Sus scrofa] sp|O62680|CD59_PIG RecName: Full=CD59 glycoprotein; AltName: Full=Membrane attack complex inhibition factor; Short=MACIF; AltName: Full=MAC-inhibitory protein; Short=MAC-IP; AltName: Full=Protectin; AltName: CD_antigen=CD59; Flag	317	43.88	268	62.73	307	58.27	0	0.52	0.41
profile6	GNL|UG|SSC#S35170270	AK238377	TIMP-2	Sus scrofa mRNA, clone:TCH010094A12, expressed in trachea	TIMP metallopeptidase inhibitor 2 precursor [Homo sapiens] sp|P16035|TIMP2_HUMAN RecName: Full=Metalloproteinase inhibitor 2; AltName: Full=Tissue inhibitor of metalloproteinases 2; Short=TIMP-2; AltName: Full=CSC-21K; Flags: Precursor gb|AAB19474.1| tiss	1053	145.75	1541	360.68	2100	398.61	0	1.31	1.45
profile6	GNL|UG|SSC#S35170304	AK235557	---	Sus scrofa mRNA, clone:OVRM10093C05, expressed in ovary	PREDICTED: similar to BCL2-antagonist of cell death protein isoform 2 [Macaca mulatta] ref|XP_001115074.1| PREDICTED: similar to BCL2-antagonist of cell death protein isoform 1 [Macaca mulatta]	0	0.01	9	2.11	4	0.76	0	7.72	6.25
profile6	GNL|UG|SSC#S35170328	AK235533	---	Sus scrofa mRNA, clone:OVRM10091B03, expressed in ovary		272	37.65	322	75.37	367	69.66	0	1	0.89
profile6	GNL|UG|SSC#S35170350	AK235511	LOC100153484	Sus scrofa mRNA, clone:OVRM10089A12, expressed in ovary	PREDICTED: similar to kidney predominant protein NCU-G1 [Sus scrofa]	313	43.32	274	64.13	378	71.75	0	0.57	0.73
profile6	GNL|UG|SSC#S35170367	AK235494	---	Sus scrofa mRNA, clone:OVRM10087C12, expressed in ovary	leucine aminopeptidase 3 [Bos taurus] ref|XP_001787300.1| PREDICTED: leucine aminopeptidase 3 [Bos taurus] sp|P00727|AMPL_BOVIN RecName: Full=Cytosol aminopeptidase; AltName: Full=Leucine aminopeptidase; AltName: Full=Leucyl aminopeptidase; AltName: Full=	4142	573.32	5627	1317.02	6704	1272.52	0	1.2	1.15
profile6	GNL|UG|SSC#S35170391	AK235470	---	Sus scrofa mRNA, clone:OVRM10085C01, expressed in ovary	LOH1CR12 [Bos taurus] sp|Q08DP2|L12R1_BOVIN Loss of heterozygosity 12 chromosomal region 1 protein homolog gb|AAI23639.1| Loss of heterozygosity, 12, chromosomal region 1 [Bos taurus]	82	11.35	71	16.62	99	18.79	0	0.55	0.73
profile6	GNL|UG|SSC#S35170395	AK235466	---	Sus scrofa mRNA, clone:OVRM10084H09, expressed in ovary	phosphatidate cytidylyltransferase 2 [Bos taurus] sp|A0JNC1|CDS2_BOVIN RecName: Full=Phosphatidate cytidylyltransferase 2; AltName: Full=CDP-diglyceride pyrophosphorylase 2; AltName: Full=CDP-diglyceride synthetase 2; AltName: Full=CDP-diacylglycerol synt	14	1.94	29	6.79	36	6.83	0	1.81	1.82
profile6	GNL|UG|SSC#S35170422	AK235439	---	Sus scrofa mRNA, clone:OVRM10081H06, expressed in ovary	complement component 3a receptor 1 [Bos taurus] gb|AAI34561.1| C3AR1 protein [Bos taurus]	47	6.51	58	13.58	50	9.49	0	1.06	0.54
profile6	GNL|UG|SSC#S35170427	AK235434	LOC414417	Sus scrofa mRNA, clone:OVRM10081E03, expressed in ovary	translation factor sui1-like [synthetic construct]	281	38.89	407	95.26	428	81.24	0	1.29	1.06
profile6	GNL|UG|SSC#S35170474	AK235387	ERP44	Sus scrofa mRNA, clone:OVRM10075F08, expressed in ovary	KIAA0573 protein [Homo sapiens]	295	40.83	366	85.66	532	100.98	0	1.07	1.31
profile6	GNL|UG|SSC#S35170489	AK232128	---	Sus scrofa mRNA, clone:LNG010085A11, expressed in lung	PREDICTED: similar to YME1-like 1 isoform 3 [Canis familiaris]	70	9.69	88	20.6	88	16.7	0	1.09	0.79
profile6	GNL|UG|SSC#S35170528	AK235232	---	Sus scrofa mRNA, clone:OVRM10060C04, expressed in ovary	Upstream transcription factor 2, c-fos interacting [Bos taurus]	132	18.27	141	33	150	28.47	0	0.85	0.64
profile6	GNL|UG|SSC#S35170543	AK235217	---	Sus scrofa mRNA, clone:OVRM10058G04, expressed in ovary	SLC25A28 protein [Homo sapiens]	542	75.02	589	137.86	651	123.57	0	0.88	0.72
profile6	GNL|UG|SSC#S35170547	AK235213	SIRT6	Sus scrofa mRNA, clone:OVRM10058F06, expressed in ovary	sirtuin 6 [Bos taurus] gb|AAI40593.1| SIRT6 protein [Bos taurus]	77	10.66	77	18.02	93	17.65	0	0.76	0.73
profile6	GNL|UG|SSC#S35170548	AK235212	---	Sus scrofa mRNA, clone:OVRM10058E12, expressed in ovary	unnamed protein product [Macaca fascicularis]	28	3.88	52	12.17	57	10.82	0	1.65	1.48
profile6	GNL|UG|SSC#S35170553	AK235207	---	Sus scrofa mRNA, clone:OVRM10058B05, expressed in ovary	transmembrane protein 50B [Homo sapiens] ref|NP_001029958.1| transmembrane protein 50B [Bos taurus] ref|NP_001126991.1| transmembrane protein 50B [Pongo abelii] ref|XP_535582.1| PREDICTED: similar to Transmembrane protein 50B (HCV p7-transregulated protei	449	62.15	421	98.54	494	93.77	0	0.66	0.59
profile6	GNL|UG|SSC#S35170567	AK235192	---	Sus scrofa mRNA, clone:OVRM10056F05, expressed in ovary	PREDICTED: similar to Mitochondrial import inner membrane translocase subunit Tim17-B [Macaca mulatta]	164	22.7	157	36.75	198	37.58	0	0.7	0.73
profile6	GNL|UG|SSC#S35170581	AK235178	---	Sus scrofa mRNA, clone:OVRM10055H08, expressed in ovary	guanine nucleotide binding protein, beta 1, isoform CRA_a [Mus musculus]	237	32.8	272	63.66	319	60.55	0	0.96	0.88
profile6	GNL|UG|SSC#S35170586	AK231929	MX1	Sus scrofa mRNA, clone:LNG010047G08, expressed in lung	Mx1 [Sus scrofa]	371	51.35	1186	277.59	920	174.63	0	2.43	1.77
profile6	GNL|UG|SSC#S35170600	AK231915	---	Sus scrofa mRNA, clone:LNG010045D04, expressed in lung	stress-induced-phosphoprotein 1 (Hsp70/Hsp90-organizing protein) [Bos taurus] sp|Q3ZBZ8|STIP1_BOVIN RecName: Full=Stress-induced-phosphoprotein 1; Short=STI1; AltName: Full=Hsc70/Hsp90-organizing protein; Short=Hop gb|AAI03004.1| Stress-induced-phosphopro	159	22.01	236	55.24	260	49.35	0	1.33	1.16
profile6	GNL|UG|SSC#S35170660	AK231855	---	Sus scrofa mRNA, clone:LNG010033A05, expressed in lung	abhydrolase domain containing 11 [Bos taurus] sp|Q3SZ73|ABHDB_BOVIN Abhydrolase domain-containing protein 11 gb|AAI03079.1| Abhydrolase domain containing 11 [Bos taurus]	155	21.45	135	31.6	184	34.93	0	0.56	0.7
profile6	GNL|UG|SSC#S35170692	AK238336	---	Sus scrofa mRNA, clone:TCH010085H06, expressed in trachea	zinc finger protein 205 [Bos taurus] sp|Q58DK7|ZN205_BOVIN RecName: Full=Zinc finger protein 205 gb|AAX46437.1| zinc finger protein 205 [Bos taurus] gb|AAI23478.1| Zinc finger protein 205 [Bos taurus]	80	11.07	83	19.43	95	18.03	0	0.81	0.7
profile6	GNL|UG|SSC#S35170802	AK238226	---	Sus scrofa mRNA, clone:TCH010065B02, expressed in trachea		191	26.44	234	54.77	357	67.76	0	1.05	1.36
profile6	GNL|UG|SSC#S35170807	AK238221	---	Sus scrofa mRNA, clone:TCH010064E11, expressed in trachea		93	12.87	120	28.09	145	27.52	0	1.13	1.1
profile6	GNL|UG|SSC#S35170920	AK235322	---	Sus scrofa mRNA, clone:OVRM10068F05, expressed in ovary	PREDICTED: similar to bet3 [Pan troglodytes]	147	20.35	155	36.28	222	42.14	0	0.83	1.05
profile6	GNL|UG|SSC#S35170929	AK235313	FTH1	Sus scrofa mRNA, clone:OVRM10067H08, expressed in ovary	FTH1 protein [Homo sapiens]	6794	940.4	8048	1883.66	8208	1558	0	1	0.73
profile6	GNL|UG|SSC#S35170937	AK235305	---	Sus scrofa mRNA, clone:OVRM10067C02, expressed in ovary		211	29.21	216	50.56	302	57.32	0	0.79	0.97
profile6	GNL|UG|SSC#S35170938	AK235304	---	Sus scrofa mRNA, clone:OVRM10067B09, expressed in ovary	dJ1014D13.1 [Homo sapiens] emb|CAK54466.1| EIF3S6IP [synthetic construct] emb|CAK54765.1| EIF3S6IP [synthetic construct] emb|CAQ07544.1| eukaryotic translation initiation factor 3, subunit E interacting protein [Homo sapiens] dbj|BAG72548.1| eukaryotic tr	5	0.69	14	3.28	8	1.52	0	2.25	1.14
profile6	GNL|UG|SSC#S35170969	AK235273	---	Sus scrofa mRNA, clone:OVRM10064B06, expressed in ovary	PREDICTED: similar to GABA(A) receptor-associated protein like 2 [Macaca mulatta]	724	100.21	972	227.5	1222	231.95	0	1.18	1.21
profile6	GNL|UG|SSC#S35170974	AK235268	VCAM1	Sus scrofa mRNA, clone:OVRM10063F07, expressed in ovary	vascular cell adhesion molecule [Sus scrofa] gb|AAA21542.1| vascular cell adhesion molecule	245	33.91	215	50.32	300	56.94	0	0.57	0.75
profile6	GNL|UG|SSC#S35170980	AK235262	LOC100155274	Sus scrofa mRNA, clone:OVRM10063D07, expressed in ovary	PREDICTED: similar to P26s4 [Monodelphis domestica]	150	20.76	182	42.6	239	45.37	0	1.04	1.13
profile6	GNL|UG|SSC#S35170983	AK235259	---	Sus scrofa mRNA, clone:OVRM10063A12, expressed in ovary	PREDICTED: similar to pam, highwire, rpm 1 isoform 1 [Canis familiaris]	0	0.01	2	0.47	7	1.33	0	5.55	7.06
profile6	GNL|UG|SSC#S35171022	AK231775	---	Sus scrofa mRNA, clone:LNG010022D01, expressed in lung	carbonic anhydrase IV [Bos taurus] sp|Q95323|CAH4_BOVIN RecName: Full=Carbonic anhydrase 4; AltName: Full=Carbonic anhydrase IV; Short=CA-IV; AltName: Full=Carbonate dehydratase IV; Flags: Precursor gb|AAB09466.1| carbonic anhydrase IV gb|AAI42535.1| Carb	256	35.43	280	65.53	328	62.26	0	0.89	0.81
profile6	GNL|UG|SSC#S35171036	AK231761	---	Sus scrofa mRNA, clone:LNG010020E08, expressed in lung	glutathione S-transferase mu 2 [Sus scrofa] gb|ABJ53146.1| glutathione S-transferase mu 2 [Sus scrofa]	3	0.42	17	3.98	26	4.94	0	3.24	3.56
profile6	GNL|UG|SSC#S35171037	AK231760	---	Sus scrofa mRNA, clone:LNG010020D12, expressed in lung	growth arrest and DNA-damage-inducible, beta, isoform CRA_b [Homo sapiens]	272	37.65	304	71.15	366	69.47	0	0.92	0.88
profile6	GNL|UG|SSC#S35171039	AK231758	---	Sus scrofa mRNA, clone:LNG010020B05, expressed in lung	ras homolog gene family, member Q [Mus musculus]	65	9	63	14.75	91	17.27	0	0.71	0.94
profile6	GNL|UG|SSC#S35171040	AK231757	---	Sus scrofa mRNA, clone:LNG010019H12, expressed in lung	PREDICTED: similar to DnaJ (Hsp40) homolog, subfamily C, member 3 isoform 2 [Macaca mulatta]	133	18.41	115	26.92	158	29.99	0	0.55	0.7
profile6	GNL|UG|SSC#S35171116	AK231789	---	Sus scrofa mRNA, clone:LNG010023E04, expressed in lung	PREDICTED: similar to Protein tyrosine phosphatase receptor type C-associated protein (PTPRC-associated protein) (CD45-associated protein) (CD45-AP) (Lymphocyte phosphatase-associated phosphoprotein) [Equus caballus]	97	13.43	97	22.7	101	19.17	0	0.76	0.51
profile6	GNL|UG|SSC#S35171123	AK231782	LOC100154368	Sus scrofa mRNA, clone:LNG010022G06, expressed in lung	PREDICTED: similar to phospholipase A1 member A [Sus scrofa]	86	11.9	85	19.89	113	21.45	0	0.74	0.85
profile6	GNL|UG|SSC#S35171124	AK231781	---	Sus scrofa mRNA, clone:LNG010022G02, expressed in lung	PREDICTED: similar to hCG2040047 [Equus caballus]	231	31.97	211	49.39	286	54.29	0	0.63	0.76
profile6	GNL|UG|SSC#S35171141	AK231683	ARPC1B	Sus scrofa mRNA, clone:LNG010007F06, expressed in lung	actin related protein 2/3 complex, subunit 1B, 41kDa [Sus scrofa] gb|ACG50181.1| actin related protein 2/3 complex subunit 1B [Sus scrofa]	2513	347.84	2349	549.79	2986	566.79	0	0.66	0.7
profile6	GNL|UG|SSC#S35171145	AK231679	---	Sus scrofa mRNA, clone:LNG010007D09, expressed in lung		151	20.9	150	35.11	162	30.75	0	0.75	0.56
profile6	GNL|UG|SSC#S35171156	AK231668	LOC414386	Sus scrofa mRNA, clone:LNG010006E02, expressed in lung	PDZ domain containing 11, isoform CRA_c [Mus musculus]	88	12.18	89	20.83	103	19.55	0	0.77	0.68
profile6	GNL|UG|SSC#S35171167	AK231657	SFTPB	Sus scrofa mRNA, clone:LNG010005E02, expressed in lung	surfactant protein B [Sus scrofa]	1774	245.55	2061	482.38	2254	427.84	0	0.97	0.8
profile6	GNL|UG|SSC#S35171184	AK231639	---	Sus scrofa mRNA, clone:LNG010003H07, expressed in lung	nudix motif 7 [Bos taurus] gb|AAI53855.1| NUDT7 protein [Bos taurus]	72	9.97	116	27.15	89	16.89	0	1.45	0.76
profile6	GNL|UG|SSC#S35171213	AK231610	---	Sus scrofa mRNA, clone:LNG010001G02, expressed in lung	major histocompatibility complex, class II, DO alpha [Sus scrofa]	22	3.05	65	15.21	95	18.03	0	2.32	2.56
profile6	GNL|UG|SSC#S35171214	AK231609	---	Sus scrofa mRNA, clone:LNG010001F06, expressed in lung	interferon alpha/beta receptor 2 [Bos taurus] sp|Q95141|INAR2_BOVIN RecName: Full=Interferon-alpha/beta receptor beta chain; AltName: Full=Interferon alpha/beta receptor 2; Short=IFN-alpha-REC; AltName: Full=Type I interferon receptor; Short=IFN-R; Flags:	46	6.37	71	16.62	64	12.15	0	1.38	0.93
profile6	GNL|UG|SSC#S35171217	AK231606	LOC100155813	Sus scrofa mRNA, clone:LNG010001E09, expressed in lung	PREDICTED: similar to transmembrane protein 70 [Sus scrofa]	158	21.87	182	42.6	209	39.67	0	0.96	0.86
profile6	GNL|UG|SSC#S35171226	AK231597	LOC100155820	Sus scrofa mRNA, clone:ITT010103H07, expressed in intestine	PREDICTED: similar to Dim1p homolog isoform 2 [Gallus gallus] ref|XP_533363.2| PREDICTED: similar to dim1 isoform 1 [Canis familiaris] ref|XP_001232091.1| PREDICTED: similar to Dim1p homolog isoform 1 [Gallus gallus] ref|XP_001366433.1| PREDICTED: similar	90	12.46	117	27.38	158	29.99	0	1.14	1.27
profile6	GNL|UG|SSC#S35171228	AK231595	---	Sus scrofa mRNA, clone:ITT010103F05, expressed in intestine	Homo sapiens sorting nexin 3 [synthetic construct] gb|AAX29544.1| sorting nexin 3 [synthetic construct] gb|AAX29545.1| sorting nexin 3 [synthetic construct]	1092	151.15	1500	351.08	1705	323.64	0	1.22	1.1
profile6	GNL|UG|SSC#S35171258	AK231565	---	Sus scrofa mRNA, clone:ITT010096E02, expressed in intestine	PREDICTED: similar to DCP2 decapping enzyme [Canis familiaris]	47	6.51	46	10.77	65	12.34	0	0.73	0.92
profile6	GNL|UG|SSC#S35171259	AK231564	---	Sus scrofa mRNA, clone:ITT010096C03, expressed in intestine	hypothetical protein LOC310926 [Rattus norvegicus] gb|AAP78751.1| Ac1147 [Rattus norvegicus] gb|AAP85367.1| Aa1011 [Rattus norvegicus] gb|AAP85373.1| Aa1262 [Rattus norvegicus] gb|AAP92584.1| Ab2-057 [Rattus norvegicus]	258	35.71	234	54.77	290	55.05	0	0.62	0.62
profile6	GNL|UG|SSC#S35171287	AK235169	HADHA	Sus scrofa mRNA, clone:OVRM10055A12, expressed in ovary	mitochondrial trifunctional protein, alpha subunit [Sus scrofa] sp|Q29554|ECHA_PIG RecName: Full=Trifunctional enzyme subunit alpha, mitochondrial; AltName: Full=TP-alpha; AltName: Full=78 kDa gastrin-binding protein; Includes: RecName: Full=Long-chain en	228	31.56	188	44	249	47.26	0	0.48	0.58
profile6	GNL|UG|SSC#S35171288	AK235168	---	Sus scrofa mRNA, clone:OVRM10054G10, expressed in ovary	PREDICTED: similar to adaptor-related protein complex 2, mu 1 subunit isoform 16 [Canis familiaris] ref|XP_001101589.1| PREDICTED: similar to adaptor-related protein complex 2, mu 1 subunit isoform 3 [Macaca mulatta] ref|XP_001143289.1| PREDICTED: adaptor	528	73.08	565	132.24	778	147.68	0	0.86	1.01
profile6	GNL|UG|SSC#S35171294	AK235162	---	Sus scrofa mRNA, clone:OVRM10054E05, expressed in ovary	WD repeat domain 70 [Bos taurus] sp|Q32LB0|WDR70_BOVIN WD repeat-containing protein 70 gb|AAI09668.1| WD repeat domain 70 [Bos taurus]	139	19.24	118	27.62	164	31.13	0	0.52	0.69
profile6	GNL|UG|SSC#S35171316	AK235140	---	Sus scrofa mRNA, clone:OVRM10053A01, expressed in ovary	PREDICTED: similar to metastatic lymph node 51 [Equus caballus]	205	28.38	211	49.39	242	45.94	0	0.8	0.69
profile6	GNL|UG|SSC#S35171329	AK235127	---	Sus scrofa mRNA, clone:OVRM10052B02, expressed in ovary	MYST histone acetyltransferase 1 [Bos taurus] gb|AAI33612.1| MYST1 protein [Bos taurus]	217	30.04	177	41.43	228	43.28	0	0.46	0.53
profile6	GNL|UG|SSC#S35171372	AK235084	---	Sus scrofa mRNA, clone:OVRM10047G03, expressed in ovary	PREDICTED: similar to Mortality factor 4-like protein 2 (MORF-related gene X protein) (Transcription factor-like protein MRGX) (MSL3-2 protein) isoform 1 [Canis familiaris] ref|XP_862139.1| PREDICTED: similar to Mortality factor 4-like protein 2 (MORF-rel	488	67.55	454	106.26	571	108.38	0	0.65	0.68
profile6	GNL|UG|SSC#S35171382	AK235074	---	Sus scrofa mRNA, clone:OVRM10047A09, expressed in ovary	translocase of inner mitochondrial membrane 9 homolog (yeast), isoform CRA_a [Mus musculus] gb|EDL36555.1| translocase of inner mitochondrial membrane 9 homolog (yeast), isoform CRA_a [Mus musculus] gb|EDL36556.1| translocase of inner mitochondrial membra	66	9.14	71	16.62	105	19.93	0	0.86	1.12
profile6	GNL|UG|SSC#S35171385	AK235071	---	Sus scrofa mRNA, clone:OVRM10046F12, expressed in ovary	unnamed protein product [Mus musculus]	2380	329.43	2571	601.75	2631	499.4	0	0.87	0.6
profile6	GNL|UG|SSC#S35171401	AK235055	---	Sus scrofa mRNA, clone:OVRM10045C12, expressed in ovary	low density lipoprotein receptor-related protein 8 [Bos taurus] gb|AAR12912.1| low density lipoprotein receptor-related protein 8 [Bos taurus]	14	1.94	37	8.66	32	6.07	0	2.16	1.65
profile6	GNL|UG|SSC#S35171421	AK235035	IRF7	Sus scrofa mRNA, clone:OVRM10043D04, expressed in ovary	interferon regulatory factor 7 [Sus scrofa] gb|ABM69124.1| interferon regulatory factor 7 [Sus scrofa] dbj|BAF42541.2| interferon regulatory factor 7 [Sus scrofa]	1193	165.13	3012	704.97	1882	357.23	0	2.09	1.11
profile6	GNL|UG|SSC#S35171426	AK235030	---	Sus scrofa mRNA, clone:OVRM10042F09, expressed in ovary	PREDICTED: hypothetical protein, partial [Sus scrofa]	411	56.89	422	98.77	420	79.72	0	0.8	0.49
profile6	GNL|UG|SSC#S35171430	AK235026	---	Sus scrofa mRNA, clone:OVRM10042E03, expressed in ovary	cathepsin C [Bos taurus] sp|Q3ZCJ8|CATC_BOVIN RecName: Full=Dipeptidyl-peptidase 1; AltName: Full=Dipeptidyl-peptidase I; Short=DPP-I; Short=DPPI; AltName: Full=Cathepsin C; AltName: Full=Cathepsin J; AltName: Full=Dipeptidyl transferase; Contains: RecNam	646	89.42	774	181.16	940	178.43	0	1.02	1
profile6	GNL|UG|SSC#S35171455	AK235001	LOC100153145	Sus scrofa mRNA, clone:OVRM10040B11, expressed in ovary	mitochondrial ribosomal protein L44 [Bos taurus] sp|Q2KIS2|RM44_BOVIN RecName: Full=39S ribosomal protein L44, mitochondrial; Short=L44mt; AltName: Full=MRP-L44; Flags: Precursor gb|AAI12532.1| Mitochondrial ribosomal protein L44 [Bos taurus]	383	53.01	410	95.96	432	82	0	0.86	0.63
profile6	GNL|UG|SSC#S35171456	AK235000	---	Sus scrofa mRNA, clone:OVRM10040B02, expressed in ovary	PREDICTED: transmembrane 9 superfamily member 1 [Equus caballus]	253	35.02	214	50.09	273	51.82	0	0.52	0.57
profile6	GNL|UG|SSC#S35171491	AK231721	EIF4A2	Sus scrofa mRNA, clone:LNG010015E04, expressed in lung	eukaryotic translation initiation factor 4A2 [Rattus norvegicus] ref|NP_001029216.1| eukaryotic translation initiation factor 4A2 [Bos taurus] ref|NP_001958.2| eukaryotic translation initiation factor 4A2 [Homo sapiens] ref|NP_001093665.1| eukaryotic tran	406	56.2	493	115.39	489	92.82	0	1.04	0.72
profile6	GNL|UG|SSC#S35171492	AK231720	---	Sus scrofa mRNA, clone:LNG010015E01, expressed in lung	PREDICTED: nuclear antigen Sp100 isoform 7 [Macaca mulatta]	126	17.44	172	40.26	263	49.92	0	1.21	1.52
profile6	GNL|UG|SSC#S35171517	AK231695	---	Sus scrofa mRNA, clone:LNG010013B02, expressed in lung	PREDICTED: similar to CD3E antigen, epsilon polypeptide associated protein [Equus caballus]	34	4.71	68	15.92	75	14.24	0	1.76	1.6
profile6	GNL|UG|SSC#S35171523	AK234973	---	Sus scrofa mRNA, clone:OVRM10037E03, expressed in ovary	cytidine 5'-monophosphate N-acetylneuraminic acid synthetase [Bos taurus] sp|Q3SZM5|NEUA_BOVIN RecName: Full=N-acylneuraminate cytidylyltransferase; AltName: Full=CMP-N-acetylneuraminic acid synthetase; Short=CMP-NeuNAc synthetase gb|AAI02787.1| Cytidine	343	47.48	312	73.02	376	71.37	0	0.62	0.59
profile6	GNL|UG|SSC#S35171554	AK231440	---	Sus scrofa mRNA, clone:ITT010064D10, expressed in intestine	hypothetical protein LOC509055 [Bos taurus] gb|AAI22608.1| Hypothetical LOC509055 [Bos taurus]	71	9.83	82	19.19	117	22.21	0	0.97	1.18
profile6	GNL|UG|SSC#S35171563	AK231486	---	Sus scrofa mRNA, clone:ITT010079E07, expressed in intestine	linker for activation of T cells family, member 2 [Bos taurus] gb|AAI16046.1| Linker for activation of T cells family, member 2 [Bos taurus]	615	85.13	783	183.26	948	179.94	0	1.11	1.08
profile6	GNL|UG|SSC#S35171564	AK231485	LOC100154263	Sus scrofa mRNA, clone:ITT010079B11, expressed in intestine	PREDICTED: similar to CTP synthase II [Equus caballus]	95	13.15	90	21.06	107	20.31	0	0.68	0.63
profile6	GNL|UG|SSC#S35171571	AK231478	---	Sus scrofa mRNA, clone:ITT010077D02, expressed in intestine	PREDICTED: similar to SDA1 domain containing 1 [Equus caballus]	175	24.22	145	33.94	198	37.58	0	0.49	0.63
profile6	GNL|UG|SSC#S35171575	AK231474	---	Sus scrofa mRNA, clone:ITT010076E09, expressed in intestine	zinc finger, HIT domain containing 1, isoform CRA_b [Mus musculus]	56	7.75	65	15.21	67	12.72	0	0.97	0.71
profile6	GNL|UG|SSC#S35171620	AK231525	---	Sus scrofa mRNA, clone:ITT010086D02, expressed in intestine	leucine rich repeat containing 47 [Bos taurus] gb|AAI50060.1| LRRC47 protein [Bos taurus]	191	26.44	166	38.85	204	38.72	0	0.56	0.55
profile6	GNL|UG|SSC#S35171643	AK231502	---	Sus scrofa mRNA, clone:ITT010082G12, expressed in intestine	PREDICTED: similar to pro-apoptotic Bcl-2 protein [Equus caballus]	56	7.75	80	18.72	117	22.21	0	1.27	1.52
profile6	GNL|UG|SSC#S35171667	AK234949	---	Sus scrofa mRNA, clone:OVRM10035E02, expressed in ovary	isochorismatase domain containing 2 [Bos taurus] sp|Q32KX0|ISOC2_BOVIN RecName: Full=Isochorismatase domain-containing protein 2, mitochondrial; Flags: Precursor gb|AAI09879.1| Isochorismatase domain containing 2 [Bos taurus]	140	19.38	116	27.15	147	27.9	0	0.49	0.53
profile6	GNL|UG|SSC#S35171733	AK238086	---	Sus scrofa mRNA, clone:TCH010040F06, expressed in trachea	exocyst complex component 7 [Bos taurus] gb|AAI02926.1| Exocyst complex component 7 [Bos taurus]	184	25.47	229	53.6	249	47.26	0	1.07	0.89
profile6	GNL|UG|SSC#S35171743	AK238076	---	Sus scrofa mRNA, clone:TCH010040D03, expressed in trachea	Tryptophanyl-tRNA synthetase, cytoplasmic (Tryptophan--tRNA ligase) (TrpRS) gb|AAI02807.1| WARS protein [Bos taurus]	137	18.96	157	36.75	170	32.27	0	0.95	0.77
profile6	GNL|UG|SSC#S35171758	AK238061	---	Sus scrofa mRNA, clone:TCH010037D03, expressed in trachea	PREDICTED: similar to NIPA-like domain containing 3 [Bos taurus]	16	2.21	26	6.09	28	5.31	0	1.46	1.26
profile6	GNL|UG|SSC#S35171768	AK238051	---	Sus scrofa mRNA, clone:TCH010034F02, expressed in trachea		21	2.91	50	11.7	36	6.83	0	2.01	1.23
profile6	GNL|UG|SSC#S35171830	AK237989	LOC100158009	Sus scrofa mRNA, clone:TCH010025F09, expressed in trachea	PREDICTED: similar to protein tyrosine phosphatase-like (proline instead of catalytic arginine), member b [Sus scrofa]	47	6.51	103	24.11	113	21.45	0	1.89	1.72
profile6	GNL|UG|SSC#S35171841	AK237978	---	Sus scrofa mRNA, clone:TCH010023G09, expressed in trachea	PREDICTED: similar to component of golgi transport complex 3 isoform 2 [Canis familiaris]	0	0.01	2	0.47	8	1.52	0	5.55	7.25
profile6	GNL|UG|SSC#S35171853	AK237966	---	Sus scrofa mRNA, clone:TCH010021D01, expressed in trachea	PREDICTED: similar to C1orf176 protein [Equus caballus]	74	10.24	89	20.83	122	23.16	0	1.02	1.18
profile6	GNL|UG|SSC#S35171883	AK234929	---	Sus scrofa mRNA, clone:OVRM10032G08, expressed in ovary	transmembrane protein 189 [Bos taurus] sp|A6QLM0|TM189_BOVIN RecName: Full=Transmembrane protein 189 gb|AAI48013.1| TMEM189 protein [Bos taurus]	128	17.72	110	25.75	146	27.71	0	0.54	0.65
profile6	GNL|UG|SSC#S35171885	AK234927	---	Sus scrofa mRNA, clone:OVRM10032F11, expressed in ovary	PREDICTED: similar to phospholipase D3 (predicted) isoform 2 [Canis familiaris] ref|XP_541616.2| PREDICTED: similar to phospholipase D3 (predicted) isoform 1 [Canis familiaris] ref|XP_866973.1| PREDICTED: similar to phospholipase D3 (predicted) isoform 7	210	29.07	245	57.34	313	59.41	0	0.98	1.03
profile6	GNL|UG|SSC#S35171894	AK234918	---	Sus scrofa mRNA, clone:OVRM10031G08, expressed in ovary	PREDICTED: similar to pumilio 1 [Bos taurus]	26	3.6	50	11.7	57	10.82	0	1.7	1.59
profile6	GNL|UG|SSC#S35171901	AK234911	LOC100157726	Sus scrofa mRNA, clone:OVRM10030D05, expressed in ovary	PREDICTED: ets variant gene 6 (TEL oncogene) [Equus caballus]	67	9.27	61	14.28	86	16.32	0	0.62	0.82
profile6	GNL|UG|SSC#S35171926	AK234885	---	Sus scrofa mRNA, clone:OVRM10026F03, expressed in ovary	PREDICTED: similar to GM2 activator protein [Bos taurus]	1248	172.74	1816	425.04	2762	524.27	0	1.3	1.6
profile6	GNL|UG|SSC#S35171936	AK234875	---	Sus scrofa mRNA, clone:OVRM10025G03, expressed in ovary	PREDICTED: similar to DEAD (Asp-Glu-Ala-Asp) box polypeptide 49 isoform 1 [Canis familiaris]	105	14.53	99	23.17	143	27.14	0	0.67	0.9
profile6	GNL|UG|SSC#S35171945	AK234866	---	Sus scrofa mRNA, clone:OVRM10024F01, expressed in ovary	dynamin 1-like, isoform CRA_c [Mus musculus]	161	22.28	208	48.68	220	41.76	0	1.13	0.91
profile6	GNL|UG|SSC#S35171949	AK234862	---	Sus scrofa mRNA, clone:OVRM10024C09, expressed in ovary		94	13.01	118	27.62	166	31.51	0	1.09	1.28
profile6	GNL|UG|SSC#S35171986	AK234825	---	Sus scrofa mRNA, clone:OVRM10019F12, expressed in ovary	signal peptidase complex subunit 2 homolog [Mus musculus] sp|Q9CYN2|SPCS2_MOUSE RecName: Full=Signal peptidase complex subunit 2; AltName: Full=Microsomal signal peptidase 25 kDa subunit; Short=SPase 25 kDa subunit dbj|BAB30777.1| unnamed protein product	497	68.79	555	129.9	681	129.26	0	0.92	0.91
profile6	GNL|UG|SSC#S35171996	AK234815	---	Sus scrofa mRNA, clone:OVRM10018G02, expressed in ovary	ring finger protein 4 [Sus scrofa] gb|ABB53639.1| ring finger protein 4 [Sus scrofa]	9	1.25	16	3.74	22	4.18	0	1.58	1.74
profile6	GNL|UG|SSC#S35172029	AK234782	LOC100153838	Sus scrofa mRNA, clone:OVRM10015G06, expressed in ovary	tRNA nucleotidyl transferase, CCA-adding, 1 [Bos taurus] gb|AAI14832.1| TRNA nucleotidyl transferase, CCA-adding, 1 [Bos taurus]	166	22.98	133	31.13	176	33.41	0	0.44	0.54
profile6	GNL|UG|SSC#S35172056	AK234755	LOC733658	Sus scrofa mRNA, clone:OVRM10013F10, expressed in ovary	hypothetical protein LOC51493 [Homo sapiens] ref|XP_001152688.1| PREDICTED: hypothetical protein isoform 2 [Pan troglodytes] ref|XP_515095.2| PREDICTED: hypothetical protein isoform 3 [Pan troglodytes] sp|Q9Y3I0|CV028_HUMAN RecName: Full=UPF0027 protein C	245	33.91	239	55.94	316	59.98	0	0.72	0.82
profile6	GNL|UG|SSC#S35172092	AK231401	----	Sus scrofa mRNA, clone:ITT010058E09, expressed in intestine	PREDICTED: similar to LOC613822 protein isoform 2 [Sus scrofa]	20	2.77	41	9.6	28	5.31	0	1.79	0.94
profile6	GNL|UG|SSC#S35172094	AK231399	---	Sus scrofa mRNA, clone:ITT010054H06, expressed in intestine	PREDICTED: similar to CG15119-PA [Canis familiaris]	206	28.51	255	59.68	287	54.48	0	1.07	0.93
profile6	GNL|UG|SSC#S35172100	AK231393	---	Sus scrofa mRNA, clone:ITT010053G09, expressed in intestine	unnamed protein product [Homo sapiens]	298	41.25	263	61.56	331	62.83	0	0.58	0.61
profile6	GNL|UG|SSC#S35172148	AK231345	---	Sus scrofa mRNA, clone:ITT010040H02, expressed in intestine	PREDICTED: similar to Immunoglobulin superfamily member 6 precursor (Protein DORA) [Equus caballus]	60	8.3	73	17.09	80	15.19	0	1.04	0.87
profile6	GNL|UG|SSC#S35172172	AK231321	---	Sus scrofa mRNA, clone:ITT010036D09, expressed in intestine	mediator complex subunit 10 [Homo sapiens] ref|NP_001029928.1| mediator complex subunit 10 [Bos taurus] ref|NP_001128985.1| mediator complex subunit 10 [Pongo abelii] ref|XP_001143506.1| PREDICTED: mediator of RNA polymerase II transcription, subunit 10 h	108	14.95	118	27.62	176	33.41	0	0.89	1.16
profile6	GNL|UG|SSC#S35172216	AK231277	---	Sus scrofa mRNA, clone:ITT010028G03, expressed in intestine	PREDICTED: similar to membrane-spanning 4-domains, subfamily A, member 7 isoform 1 [Canis familiaris]	11	1.52	147	34.41	58	11.01	0	4.5	2.86
profile6	GNL|UG|SSC#S35172223	AK231270	---	Sus scrofa mRNA, clone:ITT010027D06, expressed in intestine	signal peptidase complex subunit 3 [Homo sapiens] ref|NP_001003314.1| signal peptidase complex subunit 3 [Canis lupus familiaris] ref|NP_001070461.1| signal peptidase complex subunit 3 [Bos taurus] ref|NP_083977.1| signal peptidase complex subunit 3 [Mus	596	82.5	566	132.47	825	156.6	0	0.68	0.92
profile6	GNL|UG|SSC#S35172243	AK231250	---	Sus scrofa mRNA, clone:ITT010024B11, expressed in intestine	apolipoprotein L, 3 [Bos taurus] gb|AAI49446.1| APOL3 protein [Bos taurus]	76	10.52	87	20.36	88	16.7	0	0.95	0.67
profile6	GNL|UG|SSC#S35172251	AK231242	SBAB-554F3.3	Sus scrofa mRNA, clone:ITT010022F04, expressed in intestine	proteasome beta 9 subunit [Sus scrofa] gb|ABC02872.1| proteasome beta 9 subunit [Sus scrofa] gb|ABC59113.1| proteasome beta 9 subunit [Sus scrofa] gb|ABG57117.1| proteasome beta 9 subunit [Sus scrofa] emb|CAN13314.1| proteasome (prosome, macropain) subuni	445	61.6	598	139.96	878	166.66	0	1.18	1.44
profile6	GNL|UG|SSC#S35172265	AK237952	---	Sus scrofa mRNA, clone:TCH010018B10, expressed in trachea	PREDICTED: vacuolar protein sorting factor 4A [Macaca mulatta]	224	31.01	213	49.85	236	44.8	0	0.68	0.53
profile6	GNL|UG|SSC#S35172311	AK237906	---	Sus scrofa mRNA, clone:TCH010010H01, expressed in trachea		249	34.47	266	62.26	323	61.31	0	0.85	0.83
profile6	GNL|UG|SSC#S35172313	AK237904	---	Sus scrofa mRNA, clone:TCH010009G05, expressed in trachea	PREDICTED: similar to Bleomycin hydrolase (BLM hydrolase) (BMH) (BH) [Bos taurus]	186	25.75	168	39.32	241	45.75	0	0.61	0.83
profile6	GNL|UG|SSC#S35172336	AK237881	---	Sus scrofa mRNA, clone:TCH010006B06, expressed in trachea	unnamed protein product [Mus musculus]	27	3.74	40	9.36	52	9.87	0	1.32	1.4
profile6	GNL|UG|SSC#S35172385	AK237832	---	Sus scrofa mRNA, clone:SPL010103H03, expressed in spleen	PREDICTED: similar to Lymphocyte antigen 6E precursor (Ly-6E) (Retinoic acid-induced gene E protein) (RIG-E) (Thymic shared antigen 1) (TSA-1) (Stem cell antigen 2) (SCA-2) [Equus caballus]	266	36.82	338	79.11	468	88.83	0	1.1	1.27
profile6	GNL|UG|SSC#S35172409	AK237808	---	Sus scrofa mRNA, clone:SPL010099G08, expressed in spleen	hepatitis A virus cellular receptor 2 [Bos taurus] gb|AAI14847.1| Hepatitis A virus cellular receptor 2 [Bos taurus]	38	5.26	152	35.58	118	22.4	0	2.76	2.09
profile6	GNL|UG|SSC#S35172415	AK237801	---	Sus scrofa mRNA, clone:SPL010098G10, expressed in spleen		60	8.3	61	14.28	76	14.43	0	0.78	0.8
profile6	GNL|UG|SSC#S35172432	AK237784	---	Sus scrofa mRNA, clone:SPL010096H12, expressed in spleen	PREDICTED: TBC1 (tre-2/USP6, BUB2, cdc16) domain family, member 1 [Equus caballus]	435	60.21	376	88	452	85.8	0	0.55	0.51
profile6	GNL|UG|SSC#S35172455	AK237761	---	Sus scrofa mRNA, clone:SPL010092A12, expressed in spleen	PREDICTED: similar to zinc finger protein 133 (clone pHZ-13) [Equus caballus]	40	5.54	61	14.28	56	10.63	0	1.37	0.94
profile6	GNL|UG|SSC#S35172469	AK234739	TNFRSF1A	Sus scrofa mRNA, clone:OVRM10012F08, expressed in ovary	tumor necrosis factor receptor 1 [Sus scrofa] sp|P50555|TNR1A_PIG Tumor necrosis factor receptor superfamily member 1A precursor (p60) (TNF-R1) (TNF-RI) (TNFR-I) (p55) gb|AAC48499.1| p55 TNF receptor	589	81.53	487	113.98	634	120.34	0	0.48	0.56
profile6	GNL|UG|SSC#S35172474	AK234734	---	Sus scrofa mRNA, clone:OVRM10012A09, expressed in ovary	PREDICTED: similar to programmed cell death 6 interacting protein isoform 1 [Bos taurus]	483	66.85	395	92.45	541	102.69	0	0.47	0.62
profile6	GNL|UG|SSC#S35172499	AK234709	---	Sus scrofa mRNA, clone:OVRM10010A01, expressed in ovary	PREDICTED: hypothetical protein, partial [Sus scrofa]	0	0.01	7	1.64	3	0.57	0	7.36	5.83
profile6	GNL|UG|SSC#S35172519	AK234689	---	Sus scrofa mRNA, clone:OVRM10006G03, expressed in ovary	PREDICTED: hypothetical protein isoform 1 [Pan troglodytes] ref|XP_001135713.1| PREDICTED: hypothetical protein isoform 2 [Pan troglodytes] ref|XP_001135798.1| PREDICTED: hypothetical protein isoform 3 [Pan troglodytes] ref|XP_001135879.1| PREDICTED: hypo	62	8.58	79	18.49	79	15	0	1.11	0.81
profile6	GNL|UG|SSC#S35172524	AK234684	LOC100155669	Sus scrofa mRNA, clone:OVRM10006B08, expressed in ovary	PREDICTED: similar to 3-5 exonuclease TREX1 [Sus scrofa]	48	6.64	64	14.98	92	17.46	0	1.17	1.39
profile6	GNL|UG|SSC#S35172555	AK234653	LOC100156393	Sus scrofa mRNA, clone:OVRM10003B10, expressed in ovary	PREDICTED: hypothetical protein LOC507475 [Bos taurus]	65	9	73	17.09	86	16.32	0	0.93	0.86
profile6	GNL|UG|SSC#S35172571	AK234637	---	Sus scrofa mRNA, clone:OVR010102B06, expressed in ovary	unnamed protein product [Homo sapiens]	179	24.78	190	44.47	175	33.22	0	0.84	0.42
profile6	GNL|UG|SSC#S35172593	AK234615	---	Sus scrofa mRNA, clone:OVR010096G10, expressed in ovary	PREDICTED: similar to nuclear receptor binding SET domain protein 1 [Bos taurus]	49	6.78	61	14.28	69	13.1	0	1.07	0.95
profile6	GNL|UG|SSC#S35172620	AK234588	---	Sus scrofa mRNA, clone:OVR010092E11, expressed in ovary	LanC lantibiotic synthetase component C-like 2 [Bos taurus] gb|AAI49312.1| LANCL2 protein [Bos taurus]	104	14.4	139	32.53	180	34.17	0	1.18	1.25
profile6	GNL|UG|SSC#S35172626	AK234582	TNIP1	Sus scrofa mRNA, clone:OVR010090E12, expressed in ovary	PREDICTED: TNFAIP3 interacting protein 1 [Equus caballus]	186	25.75	282	66	278	52.77	0	1.36	1.04
profile6	GNL|UG|SSC#S35172631	AK234577	---	Sus scrofa mRNA, clone:OVR010089H06, expressed in ovary	Ts translation elongation factor, mitochondrial [Bos taurus] sp|P43896|EFTS_BOVIN Elongation factor Ts, mitochondrial precursor (EF-TsMt) (EF-Ts) gb|AAA96807.1| elongation factor Ts gb|AAI49989.1| Ts translation elongation factor, mitochondrial [Bos tauru	150	20.76	135	31.6	194	36.82	0	0.61	0.83
[truncated: 2,911 more rows]
