# Supplementary material for: Aberrant host immune response induced by highly virulent PRRSV identified by digital gene expression tag profiling
Source: BMC Genomics. 2010 Oct 7;11:544. doi: 10.1186/1471-2164-11-544 (PMC3091693; doi:10.1186/1471-2164-11-544)
Supplement: Additional file 3 — Pathway analysis of DE genes. Additional file 3 contains details of pathway analysis of DE genes. The yellow color represents significant pathway categories that had a P-value of < 0.05 and an FDR of < 0.05. [file 1471-2164-11-544-S3.XLS]

## Sheet: Pathway of DE genes
pathway	Gene Symbol	Gene Description	p value	FDR	Enrichment
Cell adhesion molecules (CAMs)	CD2	Sus scrofa mRNA, clone:UTR010074B08, expressed in uterus	0.00107581	0.0025	2.27883
Cell adhesion molecules (CAMs)	CD34	Sus scrofa CD34 molecule (CD34), mRNA	0.00107581	0.0025	2.27883
Cell adhesion molecules (CAMs)	CD40	Sus scrofa mRNA, clone:OVRM10128D08, expressed in ovary	0.00107581	0.0025	2.27883
Cell adhesion molecules (CAMs)	CD86	Sus scrofa mRNA, clone:AMP010045D05, expressed in alveolar macrophage	0.00107581	0.0025	2.27883
Cell adhesion molecules (CAMs)	CD8A	Sus scrofa mRNA, clone:MLN010032F06, expressed in mesenteric lymph node	0.00107581	0.0025	2.27883
Cell adhesion molecules (CAMs)	CDH5	Sus scrofa cadherin 5 (CDH5), mRNA	0.00107581	0.0025	2.27883
Cell adhesion molecules (CAMs)	ICAM-1	Sus scrofa intercellular adhesion molecule-1 (ICAM-1), mRNA	0.00107581	0.0025	2.27883
Cell adhesion molecules (CAMs)	ICOS	Sus scrofa breed Large White inducible T-cell co-stimulator (ICOS) mRNA, complete cds	0.00107581	0.0025	2.27883
Cell adhesion molecules (CAMs)	ITGAL	Sus scrofa integrin alpha-L precursor (ITGAL) mRNA, ITGAL-CD11a-2 allele, complete cds	0.00107581	0.0025	2.27883
Cell adhesion molecules (CAMs)	ITGAV	Sus scrofa clone CD51-A25 alpha v integrin subunit variant (ITGAV) mRNA, complete cds, alternatively spliced	0.00107581	0.0025	2.27883
Cell adhesion molecules (CAMs)	ITGB1	Sus scrofa integrin, beta 1 (fibronectin receptor, beta polypeptide, antigen CD29 includes MDF2, MSK12) (ITGB1), mRNA	0.00107581	0.0025	2.27883
Cell adhesion molecules (CAMs)	ITGB2	Sus scrofa mRNA, clone:SPL010048G06, expressed in spleen	0.00107581	0.0025	2.27883
Cell adhesion molecules (CAMs)	PECAM1	Sus scrofa mRNA, clone:LVRM10043G05, expressed in liver	0.00107581	0.0025	2.27883
Cell adhesion molecules (CAMs)	SELL	Sus scrofa mRNA, clone:PBL010003A09, expressed in periphral blood mononuclear cell	0.00107581	0.0025	2.27883
Cell adhesion molecules (CAMs)	SLA-3	Sus scrofa MHC class I antigen 3 (SLA-3), mRNA	0.00107581	0.0025	2.27883
Cell adhesion molecules (CAMs)	VCAM1	Sus scrofa mRNA, clone:OVRM10063F07, expressed in ovary	0.00107581	0.0025	2.27883
T cell receptor signaling pathway	CD247	Sus scrofa mRNA, clone:THY010058D10, expressed in thymus	0.00440233	0.005	2.23463
T cell receptor signaling pathway	CD3D	Sus scrofa mRNA, clone:THY010126H03, expressed in thymus	0.00440233	0.005	2.23463
T cell receptor signaling pathway	CD3E	Sus scrofa mRNA, clone:THY010047D10, expressed in thymus	0.00440233	0.005	2.23463
T cell receptor signaling pathway	CD3G	Sus scrofa mRNA, clone:MLN010041F08, expressed in mesenteric lymph node	0.00440233	0.005	2.23463
T cell receptor signaling pathway	CD8A	Sus scrofa mRNA, clone:MLN010032F06, expressed in mesenteric lymph node	0.00440233	0.005	2.23463
T cell receptor signaling pathway	C-JUN	Sus scrofa mRNA, clone:UTR010068F03, expressed in uterus	0.00440233	0.005	2.23463
T cell receptor signaling pathway	CSF2	Sus scrofa colony stimulating factor 2 (granulocyte-macrophage) (CSF2), mRNA	0.00440233	0.005	2.23463
T cell receptor signaling pathway	FOS	Sus scrofa mRNA, clone:LVRM10064D11, expressed in liver	0.00440233	0.005	2.23463
T cell receptor signaling pathway	ICOS	Sus scrofa breed Large White inducible T-cell co-stimulator (ICOS) mRNA, complete cds	0.00440233	0.005	2.23463
T cell receptor signaling pathway	IFNG	923291 MARC 4PIG Sus scrofa cDNA 5', mRNA sequence	0.00440233	0.005	2.23463
T cell receptor signaling pathway	IL10	Sus scrofa interleukin 10 (IL10), mRNA	0.00440233	0.005	2.23463
T cell receptor signaling pathway	NFKBIA	Sus scrofa clone Clu_20473.scr.msk.p1.Contig1, mRNA sequence	0.00440233	0.005	2.23463
T cell receptor signaling pathway	TNF	Sus scrofa tumor necrosis factor (TNF superfamily, member 2) (TNF), mRNA	0.00440233	0.005	2.23463
Primary immunodeficiency	CD3D	Sus scrofa mRNA, clone:THY010126H03, expressed in thymus	0.00487661	0.0025	2.84854
Primary immunodeficiency	CD3E	Sus scrofa mRNA, clone:THY010047D10, expressed in thymus	0.00487661	0.0025	2.84854
Primary immunodeficiency	CD40	Sus scrofa mRNA, clone:OVRM10128D08, expressed in ovary	0.00487661	0.0025	2.84854
Primary immunodeficiency	CD8A	Sus scrofa mRNA, clone:MLN010032F06, expressed in mesenteric lymph node	0.00487661	0.0025	2.84854
Primary immunodeficiency	ICOS	Sus scrofa breed Large White inducible T-cell co-stimulator (ICOS) mRNA, complete cds	0.00487661	0.0025	2.84854
Primary immunodeficiency	IL2RG	Sus scrofa mRNA, clone:THY010060B07, expressed in thymus	0.00487661	0.0025	2.84854
Primary immunodeficiency	LOC396781	Sus scrofa mRNA, clone:SPL010001H01, expressed in spleen	0.00487661	0.0025	2.84854
Primary immunodeficiency	TAP1	Sus scrofa cell-line PK(15) transporter associated with antigen processing 1 mRNA, complete cds, alternatively spliced	0.00487661	0.0025	2.84854
Neuroactive ligand-receptor interaction	BZRP	Sus scrofa peripheral-type benzodiazapine receptor (BZRP) mRNA, complete cds	0.00703599	0.0025	0.36654
Neuroactive ligand-receptor interaction	LHB	364172 MARC 2PIG Sus scrofa cDNA 5', mRNA sequence	0.00703599	0.0025	0.36654
Neuroactive ligand-receptor interaction	NPY1R	Sus scrofa mRNA, clone:TES010066A06, expressed in testis	0.00703599	0.0025	0.36654
Neuroactive ligand-receptor interaction	PTHR1	Sus scrofa parathyroid hormone receptor 1 (PTHR1), mRNA	0.00703599	0.0025	0.36654
Neuroactive ligand-receptor interaction	VIPR1	Sus scrofa vasoactive intestinal peptide receptor mRNA, complete cds	0.00703599	0.0025	0.36654
Antigen processing and presentation	B2M	Sus scrofa mRNA, clone:THY010112E06, expressed in thymus	0.00772766	0.005	2.28477
Antigen processing and presentation	CD74	Sus scrofa mRNA, clone:THY010124C08, expressed in thymus	0.00772766	0.005	2.28477
Antigen processing and presentation	CD8A	Sus scrofa mRNA, clone:MLN010032F06, expressed in mesenteric lymph node	0.00772766	0.005	2.28477
Antigen processing and presentation	CREB1	Sus scrofa cAMP responsive element binding protein 1 (CREB1) mRNA, complete cds	0.00772766	0.005	2.28477
Antigen processing and presentation	CTSB	Sus scrofa mRNA, clone:LVR010036C01, expressed in liver	0.00772766	0.005	2.28477
Antigen processing and presentation	CTSL2	Sus scrofa clone Clu_3550.scr.msk.p1.Contig6, mRNA sequence	0.00772766	0.005	2.28477
Antigen processing and presentation	HSP90	Sus scrofa 90-kDa heat shock protein (HSP90), mRNA	0.00772766	0.005	2.28477
Antigen processing and presentation	PSME1	Sus scrofa proteasome activator 28 alpha subunit (PSME1) mRNA, complete cds	0.00772766	0.005	2.28477
Antigen processing and presentation	PSME2	BX676646 Sus Scrofa library (scac) Sus scrofa cDNA clone scac0028.o.12 3prim, mRNA sequence	0.00772766	0.005	2.28477
Antigen processing and presentation	SLA-3	Sus scrofa MHC class I antigen 3 (SLA-3), mRNA	0.00772766	0.005	2.28477
Antigen processing and presentation	TAP1	Sus scrofa cell-line PK(15) transporter associated with antigen processing 1 mRNA, complete cds, alternatively spliced	0.00772766	0.005	2.28477
Natural killer cell mediated cytotoxicity	BID	Sus scrofa BH3 interacting domain death agonist (Bid) mRNA, complete cds	0.0123627	0.005	2.02514
Natural killer cell mediated cytotoxicity	CASP3	Sus scrofa mRNA, clone:AMP010002G08, expressed in alveolar macrophage	0.0123627	0.005	2.02514
Natural killer cell mediated cytotoxicity	CD247	Sus scrofa mRNA, clone:THY010058D10, expressed in thymus	0.0123627	0.005	2.02514
Natural killer cell mediated cytotoxicity	CSF2	Sus scrofa colony stimulating factor 2 (granulocyte-macrophage) (CSF2), mRNA	0.0123627	0.005	2.02514
Natural killer cell mediated cytotoxicity	FCGR3B	Sus scrofa Fc fragment of IgG, low affinity IIIb, receptor (CD16b) (FCGR3B), mRNA	0.0123627	0.005	2.02514
Natural killer cell mediated cytotoxicity	HCST	rfty519b_o2.y1 fty Sus scrofa cDNA 5', mRNA sequence	0.0123627	0.005	2.02514
Natural killer cell mediated cytotoxicity	ICAM-1	Sus scrofa intercellular adhesion molecule-1 (ICAM-1), mRNA	0.0123627	0.005	2.02514
Natural killer cell mediated cytotoxicity	IFNG	923291 MARC 4PIG Sus scrofa cDNA 5', mRNA sequence	0.0123627	0.005	2.02514
Natural killer cell mediated cytotoxicity	IFNGR2	Sus scrofa interferon gamma receptor 2 (interferon gamma transducer 1) (IFNGR2), mRNA	0.0123627	0.005	2.02514
Natural killer cell mediated cytotoxicity	ITGAL	Sus scrofa integrin alpha-L precursor (ITGAL) mRNA, ITGAL-CD11a-2 allele, complete cds	0.0123627	0.005	2.02514
Natural killer cell mediated cytotoxicity	ITGB2	Sus scrofa mRNA, clone:SPL010048G06, expressed in spleen	0.0123627	0.005	2.02514
Natural killer cell mediated cytotoxicity	LOC396781	Sus scrofa mRNA, clone:SPL010001H01, expressed in spleen	0.0123627	0.005	2.02514
Natural killer cell mediated cytotoxicity	TNF	Sus scrofa tumor necrosis factor (TNF superfamily, member 2) (TNF), mRNA	0.0123627	0.005	2.02514
Biosynthesis of unsaturated fatty acids	FASN	Sus scrofa fatty acid synthase (FASN) mRNA, complete cds	0.0161368	0.005	4.98495
Porphyrin and chlorophyll metabolism	FTH1	Sus scrofa mRNA, clone:OVRM10067H08, expressed in ovary	0.0161368	0.005	4.98495
Porphyrin and chlorophyll metabolism	GUSB	Sus scrofa mRNA, clone:LVRM10002E02, expressed in liver	0.0161368	0.005	4.98495
Biosynthesis of unsaturated fatty acids	HADHA	Sus scrofa mRNA, clone:OVRM10055A12, expressed in ovary	0.0161368	0.005	4.98495
Porphyrin and chlorophyll metabolism	HMOX1	Sus scrofa heme oxygenase (decycling) 1 (HMOX1), mRNA	0.0161368	0.005	4.98495
Biosynthesis of unsaturated fatty acids	SCD	Sus scrofa stearoyl-CoA desaturase (SCD) mRNA, complete cds	0.0161368	0.005	4.98495
N-Glycan biosynthesis	DAD1	Sus scrofa clone Clu_1441.scr.msk.p1.Contig4, mRNA sequence	0.0210645	0.005	3.11559
N-Glycan biosynthesis	FUT8	Sus scrofa mRNA, clone:AMP010005H10, expressed in alveolar macrophage	0.0210645	0.005	3.11559
N-Glycan biosynthesis	G2AN	Sus scrofa glucosidase II (G2AN), mRNA	0.0210645	0.005	3.11559
N-Glycan biosynthesis	MAN1A	Sus scrofa Man9-mannosidase (MAN1A), mRNA	0.0210645	0.005	3.11559
N-Glycan biosynthesis	OST48	Sus scrofa mRNA, clone:LNG010067E12, expressed in lung	0.0210645	0.005	3.11559
Toll-like receptor signaling pathway	CD14	Sus scrofa CD14 molecule (CD14), mRNA	0.0245741	0.0075	1.83656
Toll-like receptor signaling pathway	CD40	Sus scrofa mRNA, clone:OVRM10128D08, expressed in ovary	0.0245741	0.0075	1.83656
Toll-like receptor signaling pathway	CD86	Sus scrofa mRNA, clone:AMP010045D05, expressed in alveolar macrophage	0.0245741	0.0075	1.83656
Toll-like receptor signaling pathway	C-JUN	Sus scrofa mRNA, clone:UTR010068F03, expressed in uterus	0.0245741	0.0075	1.83656
Toll-like receptor signaling pathway	FOS	Sus scrofa mRNA, clone:LVRM10064D11, expressed in liver	0.0245741	0.0075	1.83656
Toll-like receptor signaling pathway	IL8	Sus scrofa mRNA, clone:AMP010080D01, expressed in alveolar macrophage	0.0245741	0.0075	1.83656
Toll-like receptor signaling pathway	IRF7	Sus scrofa mRNA, clone:OVRM10043D04, expressed in ovary	0.0245741	0.0075	1.83656
Toll-like receptor signaling pathway	NFKBIA	Sus scrofa clone Clu_20473.scr.msk.p1.Contig1, mRNA sequence	0.0245741	0.0075	1.83656
Toll-like receptor signaling pathway	SPP1	Sus scrofa mRNA, clone:OVR010086E11, expressed in ovary	0.0245741	0.0075	1.83656
Toll-like receptor signaling pathway	STAT1	Sus scrofa stat1 mRNA for signal transducer and activator of transcription 1, complete cds	0.0245741	0.0075	1.83656
Toll-like receptor signaling pathway	TLR2	Sus scrofa toll-like receptor 2 mRNA, complete cds	0.0245741	0.0075	1.83656
Toll-like receptor signaling pathway	TLR4	Sus scrofa TLR4 mRNA for toll-like receptor 4, complete cds	0.0245741	0.0075	1.83656
Toll-like receptor signaling pathway	TLR9	Sus scrofa toll-like receptor 9 mRNA, complete cds	0.0245741	0.0075	1.83656
Toll-like receptor signaling pathway	TNF	Sus scrofa tumor necrosis factor (TNF superfamily, member 2) (TNF), mRNA	0.0245741	0.0075	1.83656
Leukocyte transendothelial migration	CDH5	Sus scrofa cadherin 5 (CDH5), mRNA	0.0352694	0.005	1.99398
Leukocyte transendothelial migration	CXCR4	Sus scrofa mRNA, clone:THY010047F06, expressed in thymus	0.0352694	0.005	1.99398
Leukocyte transendothelial migration	GNAI2	Sus scrofa mRNA, clone:OVRM10045C07, expressed in ovary	0.0352694	0.005	1.99398
Leukocyte transendothelial migration	ICAM-1	Sus scrofa intercellular adhesion molecule-1 (ICAM-1), mRNA	0.0352694	0.005	1.99398
Leukocyte transendothelial migration	ITGAL	Sus scrofa integrin alpha-L precursor (ITGAL) mRNA, ITGAL-CD11a-2 allele, complete cds	0.0352694	0.005	1.99398
Leukocyte transendothelial migration	ITGB1	Sus scrofa integrin, beta 1 (fibronectin receptor, beta polypeptide, antigen CD29 includes MDF2, MSK12) (ITGB1), mRNA	0.0352694	0.005	1.99398
Leukocyte transendothelial migration	ITGB2	Sus scrofa mRNA, clone:SPL010048G06, expressed in spleen	0.0352694	0.005	1.99398
Leukocyte transendothelial migration	NCF1	Sus scrofa mRNA, clone:TES010061G04, expressed in testis	0.0352694	0.005	1.99398
Leukocyte transendothelial migration	PECAM1	Sus scrofa mRNA, clone:LVRM10043G05, expressed in liver	0.0352694	0.005	1.99398
Leukocyte transendothelial migration	VCAM1	Sus scrofa mRNA, clone:OVRM10063F07, expressed in ovary	0.0352694	0.005	1.99398
Complement and coagulation cascades	C1QA	BX921870 Sus Scrofa library (scan) Sus scrofa cDNA clone scan0019.o.16 5prim, mRNA sequence	0.0371555	0.0075	1.80012
Complement and coagulation cascades	C1S	Sus scrofa mRNA, clone:LVRM10048G07, expressed in liver	0.0371555	0.0075	1.80012
Complement and coagulation cascades	C2	Sus scrofa complement component 2 (C2), mRNA	0.0371555	0.0075	1.80012
Complement and coagulation cascades	C3	Sus scrofa complement component 3 (C3), mRNA	0.0371555	0.0075	1.80012
Complement and coagulation cascades	CD46	Sus scrofa mRNA, clone:PBL010052H09, expressed in periphral blood mononuclear cell	0.0371555	0.0075	1.80012
Complement and coagulation cascades	CD55	Sus scrofa CD55 molecule, decay accelerating factor for complement (Cromer blood group) (CD55), mRNA	0.0371555	0.0075	1.80012
Complement and coagulation cascades	CD59	Sus scrofa mRNA, clone:TCH010103A05, expressed in trachea	0.0371555	0.0075	1.80012
Complement and coagulation cascades	LOC100037952	Sus scrofa mRNA, clone:LVRM10065B02, expressed in liver	0.0371555	0.0075	1.80012
Complement and coagulation cascades	PLAU	Sus scrofa plasminogen activator (PLAU), mRNA	0.0371555	0.0075	1.80012
Complement and coagulation cascades	SBAB-514B12.5	Sus scrofa complement component 4 mRNA, complete cds	0.0371555	0.0075	1.80012
Complement and coagulation cascades	SBAB-707F1.3	Sus scrofa mRNA, clone:AMP010040G10, expressed in alveolar macrophage	0.0371555	0.0075	1.80012
Complement and coagulation cascades	SERPINE1	Sus scrofa serpin peptidase inhibitor, clade E (nexin, plasminogen activator inhibitor type 1), member 1 (SERPINE1), mRNA	0.0371555	0.0075	1.80012
Complement and coagulation cascades	SERPING1	Sus scrofa C1-INH mRNA for C1 inhibitor, complete cds	0.0371555	0.0075	1.80012
Tryptophan metabolism	CYP1A1	Sus scrofa CYP1A1 mRNA for cytochrome P450 1A1, complete cds	0.0396195	0.005	2.76942
Tryptophan metabolism	HADHA	Sus scrofa mRNA, clone:OVRM10055A12, expressed in ovary	0.0396195	0.005	2.76942
Tryptophan metabolism	KMO	Sus scrofa mRNA, clone:AMP010093G06, expressed in alveolar macrophage	0.0396195	0.005	2.76942
Tryptophan metabolism	MAOA	Sus scrofa mRNA, clone:LNG010014G07, expressed in lung	0.0396195	0.005	2.76942
Tryptophan metabolism	MAOB	Sus scrofa monoamine oxidase B (MAOB) mRNA, complete cds	0.0396195	0.005	2.76942
Hematopoietic cell lineage	CD14	Sus scrofa CD14 molecule (CD14), mRNA	0.0470161	0.005	1.75147
Hematopoietic cell lineage	CD2	Sus scrofa mRNA, clone:UTR010074B08, expressed in uterus	0.0470161	0.005	1.75147
Hematopoietic cell lineage	CD34	Sus scrofa CD34 molecule (CD34), mRNA	0.0470161	0.005	1.75147
Hematopoietic cell lineage	CD3D	Sus scrofa mRNA, clone:THY010126H03, expressed in thymus	0.0470161	0.005	1.75147
Hematopoietic cell lineage	CD3E	Sus scrofa mRNA, clone:THY010047D10, expressed in thymus	0.0470161	0.005	1.75147
Hematopoietic cell lineage	CD3G	Sus scrofa mRNA, clone:MLN010041F08, expressed in mesenteric lymph node	0.0470161	0.005	1.75147
Hematopoietic cell lineage	CD55	Sus scrofa CD55 molecule, decay accelerating factor for complement (Cromer blood group) (CD55), mRNA	0.0470161	0.005	1.75147
Hematopoietic cell lineage	CD59	Sus scrofa mRNA, clone:TCH010103A05, expressed in trachea	0.0470161	0.005	1.75147
Hematopoietic cell lineage	CD8A	Sus scrofa mRNA, clone:MLN010032F06, expressed in mesenteric lymph node	0.0470161	0.005	1.75147
Hematopoietic cell lineage	CSF2	Sus scrofa colony stimulating factor 2 (granulocyte-macrophage) (CSF2), mRNA	0.0470161	0.005	1.75147
Hematopoietic cell lineage	FCGR1A	Sus scrofa Fc gamma receptor I mRNA, complete cds	0.0470161	0.005	1.75147
Hematopoietic cell lineage	LOC396781	Sus scrofa mRNA, clone:SPL010001H01, expressed in spleen	0.0470161	0.005	1.75147
Hematopoietic cell lineage	TNF	Sus scrofa tumor necrosis factor (TNF superfamily, member 2) (TNF), mRNA	0.0470161	0.005	1.75147
Prion disease	PRNP	Sus scrofa mRNA, clone:OVRM10072C03, expressed in ovary	0.054841	0.005	3.73871
Prion disease	RPSA	Sus scrofa mRNA, clone:UTR010051G01, expressed in uterus	0.054841	0.005	3.73871
Prion disease	TNF	Sus scrofa tumor necrosis factor (TNF superfamily, member 2) (TNF), mRNA	0.054841	0.005	3.73871
Neurodegenerative Diseases	APOE	Sus scrofa mRNA, clone:LVR010018B07, expressed in liver	0.0608289	0.005	2.30075
Neurodegenerative Diseases	CASP1	Sus scrofa mRNA, clone:LNG010060C09, expressed in lung	0.0608289	0.005	2.30075
Neurodegenerative Diseases	CASP3	Sus scrofa mRNA, clone:AMP010002G08, expressed in alveolar macrophage	0.0608289	0.005	2.30075
Neurodegenerative Diseases	PRNP	Sus scrofa mRNA, clone:OVRM10072C03, expressed in ovary	0.0608289	0.005	2.30075
Neurodegenerative Diseases	PSEN1	Sus scrofa mRNA, clone:AMP010025D05, expressed in alveolar macrophage	0.0608289	0.005	2.30075
Neurodegenerative Diseases	PSEN2	Sus scrofa mRNA, clone:ITT010085A06, expressed in intestine	0.0608289	0.005	2.30075
Urea cycle and metabolism of amino groups	ARG1	Sus scrofa mRNA, clone:OVRM10122E09, expressed in ovary	0.0673369	0.005	2.84854
Urea cycle and metabolism of amino groups	MAOA	Sus scrofa mRNA, clone:LNG010014G07, expressed in lung	0.0673369	0.005	2.84854
Urea cycle and metabolism of amino groups	MAOB	Sus scrofa monoamine oxidase B (MAOB) mRNA, complete cds	0.0673369	0.005	2.84854
Urea cycle and metabolism of amino groups	SAT	Sus scrofa mRNA, clone:AMP010013D11, expressed in alveolar macrophage	0.0673369	0.005	2.84854
Benzoate degradation via CoA ligation	HADHA	Sus scrofa mRNA, clone:OVRM10055A12, expressed in ovary	0.0804696	0.005	4.98495
Limonene and pinene degradation	HADHA	Sus scrofa mRNA, clone:OVRM10055A12, expressed in ovary	0.0804696	0.0075	4.98495
Benzoate degradation via CoA ligation	NAT6	Sus scrofa N-acetyltransferase 6 (NAT6), mRNA	0.0804696	0.005	4.98495
Limonene and pinene degradation	NAT6	Sus scrofa N-acetyltransferase 6 (NAT6), mRNA	0.0804696	0.0075	4.98495
Fatty acid metabolism	ACADL	Sus scrofa acyl-Coenzyme A dehydrogenase, long chain (ACADL), nuclear gene encoding mitochondrial protein, mRNA	0.101907	0.01	2.26589
Fatty acid metabolism	ACADM	Sus scrofa mRNA, clone:OVRM10173G02, expressed in ovary	0.101907	0.01	2.26589
Fatty acid metabolism	ACADS	Sus scrofa mRNA, clone:LVRM10130E03, expressed in liver	0.101907	0.01	2.26589
Fatty acid metabolism	ACSL4	Sus scrofa acyl-CoA synthetase long-chain family member 4 variant 1 (ACSL4) mRNA, complete cds, alternatively spliced	0.101907	0.01	2.26589
Fatty acid metabolism	HADHA	Sus scrofa mRNA, clone:OVRM10055A12, expressed in ovary	0.101907	0.01	2.26589
Propanoate metabolism	ACADM	Sus scrofa mRNA, clone:OVRM10173G02, expressed in ovary	0.113609	0.0075	2.49247
Propanoate metabolism	GALM	Sus scrofa galactose mutarotase (GALM), mRNA	0.113609	0.0075	2.49247
Propanoate metabolism	HADHA	Sus scrofa mRNA, clone:OVRM10055A12, expressed in ovary	0.113609	0.0075	2.49247
Propanoate metabolism	SUCLG1	Sus scrofa succinate-CoA ligase, alpha subunit (SUCLG1), mRNA	0.113609	0.0075	2.49247
Glycan structures - biosynthesis 1	DAD1	Sus scrofa clone Clu_1441.scr.msk.p1.Contig4, mRNA sequence	0.146615	0.015	2.07706
Tyrosine metabolism	DCT	Sus scrofa DCT mRNA for dopachrome tautomerase, partial cds, clone: C0117M(6)	0.146615	0.0125	2.07706
Tyrosine metabolism	ECH1	Sus scrofa mRNA, clone:LVR010052F12, expressed in liver	0.146615	0.0125	2.07706
Glycan structures - biosynthesis 1	FUT8	Sus scrofa mRNA, clone:AMP010005H10, expressed in alveolar macrophage	0.146615	0.015	2.07706
Glycan structures - biosynthesis 1	G2AN	Sus scrofa glucosidase II (G2AN), mRNA	0.146615	0.015	2.07706
Glycan structures - biosynthesis 1	MAN1A	Sus scrofa Man9-mannosidase (MAN1A), mRNA	0.146615	0.015	2.07706
Tyrosine metabolism	MAOA	Sus scrofa mRNA, clone:LNG010014G07, expressed in lung	0.146615	0.0125	2.07706
Tyrosine metabolism	MAOB	Sus scrofa monoamine oxidase B (MAOB) mRNA, complete cds	0.146615	0.0125	2.07706
Tyrosine metabolism	NAT6	Sus scrofa N-acetyltransferase 6 (NAT6), mRNA	0.146615	0.0125	2.07706
Glycan structures - biosynthesis 1	OST48	Sus scrofa mRNA, clone:LNG010067E12, expressed in lung	0.146615	0.015	2.07706
Allograft rejection	CD40	Sus scrofa mRNA, clone:OVRM10128D08, expressed in ovary	0.175513	0.0125	1.74473
Allograft rejection	CD86	Sus scrofa mRNA, clone:AMP010045D05, expressed in alveolar macrophage	0.175513	0.0125	1.74473
Allograft rejection	IFNG	923291 MARC 4PIG Sus scrofa cDNA 5', mRNA sequence	0.175513	0.0125	1.74473
Allograft rejection	IL10	Sus scrofa interleukin 10 (IL10), mRNA	0.175513	0.0125	1.74473
Allograft rejection	LOC396781	Sus scrofa mRNA, clone:SPL010001H01, expressed in spleen	0.175513	0.0125	1.74473
Allograft rejection	SLA-3	Sus scrofa MHC class I antigen 3 (SLA-3), mRNA	0.175513	0.0125	1.74473
Allograft rejection	TNF	Sus scrofa tumor necrosis factor (TNF superfamily, member 2) (TNF), mRNA	0.175513	0.0125	1.74473
Regulation of autophagy	ATG5	Sus scrofa mRNA for autophagy protein 5 (ATG5 gene)	0.199192	0.0125	2.49247
Regulation of autophagy	IFNG	923291 MARC 4PIG Sus scrofa cDNA 5', mRNA sequence	0.199192	0.0125	2.49247
Cell Communication	LOC396725	Sus scrofa muscle-specific intermediate filament desmin (LOC396725), mRNA	0.199192	0.01	2.49247
Regulation of autophagy	PIK3C3	Sus scrofa class 3 phosphoinositide-3-kinase (PIK3C3) mRNA, complete cds	0.199192	0.0125	2.49247
Cell Communication	SPP1	Sus scrofa mRNA, clone:OVR010086E11, expressed in ovary	0.199192	0.01	2.49247
Cell Communication	TNC	Sus scrofa tenascin C (TNC), mRNA	0.199192	0.01	2.49247
ABC transporters	ABCG2	Sus scrofa mRNA, clone:THY010065D12, expressed in thymus	0.209135	0.0125	3.3233
Pentose phosphate pathway	FBP	Sus scrofa mRNA, clone:LVRM10148B01, expressed in liver	0.209135	0.0125	3.3233
Pentose phosphate pathway	GPI	Sus scrofa glucose phosphate isomerase (GPI), mRNA	0.209135	0.0125	3.3233
Aminosugars metabolism	NPL	Sus scrofa mRNA, clone:AMP010010A04, expressed in alveolar macrophage	0.209135	0.0125	3.3233
Aminosugars metabolism	RENBP	Sus scrofa renin binding protein (RENBP), mRNA	0.209135	0.0125	3.3233
ABC transporters	TAP1	Sus scrofa cell-line PK(15) transporter associated with antigen processing 1 mRNA, complete cds, alternatively spliced	0.209135	0.0125	3.3233
PPAR signaling pathway	ACADL	Sus scrofa acyl-Coenzyme A dehydrogenase, long chain (ACADL), nuclear gene encoding mitochondrial protein, mRNA	0.260691	0.005	1.49548
PPAR signaling pathway	ACADM	Sus scrofa mRNA, clone:OVRM10173G02, expressed in ovary	0.260691	0.005	1.49548
PPAR signaling pathway	ACSL4	Sus scrofa acyl-CoA synthetase long-chain family member 4 variant 1 (ACSL4) mRNA, complete cds, alternatively spliced	0.260691	0.005	1.49548
PPAR signaling pathway	ANGPTL4	Sus scrofa mRNA, clone:OVRM10166F03, expressed in ovary	0.260691	0.005	1.49548
PPAR signaling pathway	APOA1	Sus scrofa mRNA, clone:OVR010005H10, expressed in ovary	0.260691	0.005	1.49548
PPAR signaling pathway	FABP3	BX675317 Sus Scrofa library (scac) Sus scrofa cDNA clone scac0031.p.17 3prim, mRNA sequence	0.260691	0.005	1.49548
PPAR signaling pathway	OLR1	Sus scrofa mRNA, clone:AMP010070H01, expressed in alveolar macrophage	0.260691	0.005	1.49548
PPAR signaling pathway	PCK2	PREDICTED: Sus scrofa phosphoenolpyruvate carboxykinase 2 (PCK2), mRNA	0.260691	0.005	1.49548
PPAR signaling pathway	SCD	Sus scrofa stearoyl-CoA desaturase (SCD) mRNA, complete cds	0.260691	0.005	1.49548
MAPK signaling pathway	CASP3	Sus scrofa mRNA, clone:AMP010002G08, expressed in alveolar macrophage	0.295415	0.005	1.42427
MAPK signaling pathway	CD14	Sus scrofa CD14 molecule (CD14), mRNA	0.295415	0.005	1.42427
MAPK signaling pathway	C-JUN	Sus scrofa mRNA, clone:UTR010068F03, expressed in uterus	0.295415	0.005	1.42427
MAPK signaling pathway	EGF	Sus scrofa epidermal growth factor (EGF), mRNA	0.295415	0.005	1.42427
MAPK signaling pathway	FOS	Sus scrofa mRNA, clone:LVRM10064D11, expressed in liver	0.295415	0.005	1.42427
MAPK signaling pathway	Hsp27	Sus scrofa mRNA, clone:UTR010010A12, expressed in uterus	0.295415	0.005	1.42427
MAPK signaling pathway	LOC396767	Sus scrofa p53 protein (LOC396767), mRNA	0.295415	0.005	1.42427
MAPK signaling pathway	TGFB3	Sus scrofa mRNA, clone:OVRM10183D03, expressed in ovary	0.295415	0.005	1.42427
MAPK signaling pathway	TNF	Sus scrofa tumor necrosis factor (TNF superfamily, member 2) (TNF), mRNA	0.295415	0.005	1.42427
MAPK signaling pathway	TNFRSF1A	Sus scrofa mRNA, clone:OVRM10012F08, expressed in ovary	0.295415	0.005	1.42427
C21-Steroid hormone metabolism	CYP17A1	Sus scrofa mRNA, clone:ITT010086F03, expressed in intestine	0.298084	0.0225	2.13641
Androgen and estrogen metabolism	HSD11B1	Sus scrofa 11-beta hydroxysteroid dehydrogenase isoform 1 (HSD11B1), mRNA	0.298084	0.0225	2.13641
C21-Steroid hormone metabolism	HSD11B1	Sus scrofa 11-beta hydroxysteroid dehydrogenase isoform 1 (HSD11B1), mRNA	0.298084	0.0225	2.13641
Androgen and estrogen metabolism	HSD11B2	Sus scrofa mRNA, clone:OVRM10081C10, expressed in ovary	0.298084	0.0225	2.13641
C21-Steroid hormone metabolism	HSD11B2	Sus scrofa mRNA, clone:OVRM10081C10, expressed in ovary	0.298084	0.0225	2.13641
Androgen and estrogen metabolism	SULT1E1	Sus scrofa sulfotransferase family 1E, estrogen-preferring, member 1 (SULT1E1), mRNA	0.298084	0.0225	2.13641
Focal adhesion	CAPN2	Sus scrofa mRNA, clone:OVRM10021F11, expressed in ovary	0.305376	0.005	1.44724
Focal adhesion	CAV1	Sus scrofa caveolin 1 (CAV1), mRNA	0.305376	0.005	1.44724
Focal adhesion	C-JUN	Sus scrofa mRNA, clone:UTR010068F03, expressed in uterus	0.305376	0.005	1.44724
Focal adhesion	EGF	Sus scrofa epidermal growth factor (EGF), mRNA	0.305376	0.005	1.44724
Focal adhesion	IGF1R	Sus scrofa insulin-like growth factor 1 receptor (IGF1R), mRNA	0.305376	0.005	1.44724
Focal adhesion	ITGAV	Sus scrofa clone CD51-A25 alpha v integrin subunit variant (ITGAV) mRNA, complete cds, alternatively spliced	0.305376	0.005	1.44724
Focal adhesion	ITGB1	Sus scrofa integrin, beta 1 (fibronectin receptor, beta polypeptide, antigen CD29 includes MDF2, MSK12) (ITGB1), mRNA	0.305376	0.005	1.44724
Focal adhesion	SPP1	Sus scrofa mRNA, clone:OVR010086E11, expressed in ovary	0.305376	0.005	1.44724
Focal adhesion	TNC	Sus scrofa tenascin C (TNC), mRNA	0.305376	0.005	1.44724
Cytokine-cytokine receptor interaction	CCR1	Sus scrofa CCR1 mRNA for chemokine C-C motif receptor 1, complete cds	0.317716	0.0025	1.26285
Cytokine-cytokine receptor interaction	CCR2	Sus scrofa CCR2 mRNA for chemokine C-C motif receptor 2, complete cds	0.317716	0.0025	1.26285
Cytokine-cytokine receptor interaction	CCR5	Sus scrofa CCR5 mRNA for chemokine C-C motif eceptor 5, complete cds	0.317716	0.0025	1.26285
Cytokine-cytokine receptor interaction	CCR7	Sus scrofa mRNA, clone:THY010057D02, expressed in thymus	0.317716	0.0025	1.26285
Cytokine-cytokine receptor interaction	CD40	Sus scrofa mRNA, clone:OVRM10128D08, expressed in ovary	0.317716	0.0025	1.26285
Cytokine-cytokine receptor interaction	CSF2	Sus scrofa colony stimulating factor 2 (granulocyte-macrophage) (CSF2), mRNA	0.317716	0.0025	1.26285
Cytokine-cytokine receptor interaction	CXCR4	Sus scrofa mRNA, clone:THY010047F06, expressed in thymus	0.317716	0.0025	1.26285
Cytokine-cytokine receptor interaction	CXCR6	Sus scrofa CXCR6 mRNA for chemokine C-X-C motif receptor 6, complete cds	0.317716	0.0025	1.26285
Cytokine-cytokine receptor interaction	EGF	Sus scrofa epidermal growth factor (EGF), mRNA	0.317716	0.0025	1.26285
Cytokine-cytokine receptor interaction	IFNG	923291 MARC 4PIG Sus scrofa cDNA 5', mRNA sequence	0.317716	0.0025	1.26285
Cytokine-cytokine receptor interaction	IFNGR2	Sus scrofa interferon gamma receptor 2 (interferon gamma transducer 1) (IFNGR2), mRNA	0.317716	0.0025	1.26285
Cytokine-cytokine receptor interaction	IL10	Sus scrofa interleukin 10 (IL10), mRNA	0.317716	0.0025	1.26285
Cytokine-cytokine receptor interaction	IL10RB	Sus scrofa mRNA, clone:OVRM10096D11, expressed in ovary	0.317716	0.0025	1.26285
Cytokine-cytokine receptor interaction	IL2RG	Sus scrofa mRNA, clone:THY010060B07, expressed in thymus	0.317716	0.0025	1.26285
Cytokine-cytokine receptor interaction	IL8	Sus scrofa mRNA, clone:AMP010080D01, expressed in alveolar macrophage	0.317716	0.0025	1.26285
Cytokine-cytokine receptor interaction	SR-PSOX	Sus scrofa mRNA, clone:THY010070F05, expressed in thymus	0.317716	0.0025	1.26285
Cytokine-cytokine receptor interaction	TNF	Sus scrofa tumor necrosis factor (TNF superfamily, member 2) (TNF), mRNA	0.317716	0.0025	1.26285
Cytokine-cytokine receptor interaction	TNFRSF1A	Sus scrofa mRNA, clone:OVRM10012F08, expressed in ovary	0.317716	0.0025	1.26285
Cytokine-cytokine receptor interaction	TNFSF13B	Sus scrofa tumor necrosis factor superfamily member 13b (TNFSF13B) mRNA, complete cds	0.317716	0.0025	1.26285
Axon guidance	COFILIN	Sus scrofa COFILIN protein (COFILIN), mRNA	0.32486	0.025	1.81271
Axon guidance	CXCR4	Sus scrofa mRNA, clone:THY010047F06, expressed in thymus	0.32486	0.025	1.81271
Axon guidance	GNAI2	Sus scrofa mRNA, clone:OVRM10045C07, expressed in ovary	0.32486	0.025	1.81271
Axon guidance	ITGB1	Sus scrofa integrin, beta 1 (fibronectin receptor, beta polypeptide, antigen CD29 includes MDF2, MSK12) (ITGB1), mRNA	0.32486	0.025	1.81271
Colorectal cancer	CASP3	Sus scrofa mRNA, clone:AMP010002G08, expressed in alveolar macrophage	0.329415	0.01	1.57419
Colorectal cancer	C-JUN	Sus scrofa mRNA, clone:UTR010068F03, expressed in uterus	0.329415	0.01	1.57419
Colorectal cancer	FOS	Sus scrofa mRNA, clone:LVRM10064D11, expressed in liver	0.329415	0.01	1.57419
Colorectal cancer	IGF1R	Sus scrofa insulin-like growth factor 1 receptor (IGF1R), mRNA	0.329415	0.01	1.57419
Colorectal cancer	LOC396767	Sus scrofa p53 protein (LOC396767), mRNA	0.329415	0.01	1.57419
Colorectal cancer	TGFB3	Sus scrofa mRNA, clone:OVRM10183D03, expressed in ovary	0.329415	0.01	1.57419
Drug metabolism - cytochrome P450	CYP2A19	Sus scrofa cytochrome p450 2A6 mRNA, complete cds	0.331453	0.02	1.66165
Drug metabolism - cytochrome P450	CYP2B22	Sus scrofa cytochrome P450 2B22 (CYP2B22), mRNA	0.331453	0.02	1.66165
Drug metabolism - cytochrome P450	FMO1	Sus scrofa mRNA, clone:LVRM10019D06, expressed in liver	0.331453	0.02	1.66165
Drug metabolism - cytochrome P450	MAOA	Sus scrofa mRNA, clone:LNG010014G07, expressed in lung	0.331453	0.02	1.66165
Drug metabolism - cytochrome P450	MAOB	Sus scrofa monoamine oxidase B (MAOB) mRNA, complete cds	0.331453	0.02	1.66165
Dentatorubropallidoluysian atrophy (DRPLA)	CASP1	Sus scrofa mRNA, clone:LNG010060C09, expressed in lung	0.363429	0.035	2.49247
Dentatorubropallidoluysian atrophy (DRPLA)	CASP3	Sus scrofa mRNA, clone:AMP010002G08, expressed in alveolar macrophage	0.363429	0.035	2.49247
Pyrimidine metabolism	ENTPD1	Sus scrofa mRNA, clone:AMP010012F08, expressed in alveolar macrophage	0.363429	0.03	2.49247
Starch and sucrose metabolism	GPI	Sus scrofa glucose phosphate isomerase (GPI), mRNA	0.363429	0.0325	2.49247
Starch and sucrose metabolism	GUSB	Sus scrofa mRNA, clone:LVRM10002E02, expressed in liver	0.363429	0.0325	2.49247
Histidine metabolism	MAOA	Sus scrofa mRNA, clone:LNG010014G07, expressed in lung	0.363429	0.0375	2.49247
Histidine metabolism	MAOB	Sus scrofa monoamine oxidase B (MAOB) mRNA, complete cds	0.363429	0.0375	2.49247
Homologous recombination	RAD51	Sus scrofa pigRAD51 mRNA for DNA repair protein RAD51, complete cds	0.363429	0.035	2.49247
Homologous recombination	RAD52	Sus scrofa pigRAD52 mRNA for DNA repair protein RAD52, complete cds	0.363429	0.035	2.49247
Pyrimidine metabolism	TRXR1	Sus scrofa mRNA, clone:SPL010069A01, expressed in spleen	0.363429	0.03	2.49247
Adipocytokine signaling pathway	ACSL4	Sus scrofa acyl-CoA synthetase long-chain family member 4 variant 1 (ACSL4) mRNA, complete cds, alternatively spliced	0.367725	0.005	1.42427
Adipocytokine signaling pathway	ADIPOR1	Sus scrofa mRNA, clone:OVRM10052D01, expressed in ovary	0.367725	0.005	1.42427
Adipocytokine signaling pathway	JAK2	Sus scrofa Janus kinase 2 (JAK2), mRNA	0.367725	0.005	1.42427
Adipocytokine signaling pathway	NFKBIA	Sus scrofa clone Clu_20473.scr.msk.p1.Contig1, mRNA sequence	0.367725	0.005	1.42427
Adipocytokine signaling pathway	PCK2	PREDICTED: Sus scrofa phosphoenolpyruvate carboxykinase 2 (PCK2), mRNA	0.367725	0.005	1.42427
Adipocytokine signaling pathway	Stat3	Sus scrofa signal transducer and activator of transcription 3 (Stat3) mRNA, complete cds	0.367725	0.005	1.42427
Adipocytokine signaling pathway	TNF	Sus scrofa tumor necrosis factor (TNF superfamily, member 2) (TNF), mRNA	0.367725	0.005	1.42427
Adipocytokine signaling pathway	TNFRSF1A	Sus scrofa mRNA, clone:OVRM10012F08, expressed in ovary	0.367725	0.005	1.42427
Prostate cancer	CREB1	Sus scrofa cAMP responsive element binding protein 1 (CREB1) mRNA, complete cds	0.38187	0.005	1.45394
Prostate cancer	EGF	Sus scrofa epidermal growth factor (EGF), mRNA	0.38187	0.005	1.45394
Prostate cancer	HSP90	Sus scrofa 90-kDa heat shock protein (HSP90), mRNA	0.38187	0.005	1.45394
Prostate cancer	HSP90B1	Sus scrofa mRNA, clone:PBL010031B03, expressed in periphral blood mononuclear cell	0.38187	0.005	1.45394
Prostate cancer	IGF1R	Sus scrofa insulin-like growth factor 1 receptor (IGF1R), mRNA	0.38187	0.005	1.45394
Prostate cancer	LOC396767	Sus scrofa p53 protein (LOC396767), mRNA	0.38187	0.005	1.45394
Prostate cancer	NFKBIA	Sus scrofa clone Clu_20473.scr.msk.p1.Contig1, mRNA sequence	0.38187	0.005	1.45394
1- and 2-Methylnaphthalene degradation	NAT6	Sus scrofa N-acetyltransferase 6 (NAT6), mRNA	0.401208	0.04	4.98495
p53 signaling pathway	BID	Sus scrofa BH3 interacting domain death agonist (Bid) mRNA, complete cds	0.407008	0.0125	1.5578
p53 signaling pathway	CASP3	Sus scrofa mRNA, clone:AMP010002G08, expressed in alveolar macrophage	0.407008	0.0125	1.5578
p53 signaling pathway	LOC396767	Sus scrofa p53 protein (LOC396767), mRNA	0.407008	0.0125	1.5578
p53 signaling pathway	PMAIP1	AJ941904 CSEQRAN17 Sus scrofa cDNA clone C0007315d18 3', mRNA sequence	0.407008	0.0125	1.5578
p53 signaling pathway	SERPINE1	Sus scrofa serpin peptidase inhibitor, clade E (nexin, plasminogen activator inhibitor type 1), member 1 (SERPINE1), mRNA	0.407008	0.0125	1.5578
Huntington's disease	CASP1	Sus scrofa mRNA, clone:LNG010060C09, expressed in lung	0.408768	0.0475	1.86936
Huntington's disease	CASP3	Sus scrofa mRNA, clone:AMP010002G08, expressed in alveolar macrophage	0.408768	0.0475	1.86936
Huntington's disease	LOC396767	Sus scrofa p53 protein (LOC396767), mRNA	0.408768	0.0475	1.86936
Phenylalanine metabolism	MAOA	Sus scrofa mRNA, clone:LNG010014G07, expressed in lung	0.408768	0.0525	1.86936
Phenylalanine metabolism	MAOB	Sus scrofa monoamine oxidase B (MAOB) mRNA, complete cds	0.408768	0.0525	1.86936
Phenylalanine metabolism	NAT6	Sus scrofa N-acetyltransferase 6 (NAT6), mRNA	0.408768	0.0525	1.86936
Asthma	CD40	Sus scrofa mRNA, clone:OVRM10128D08, expressed in ovary	0.413982	0.0325	1.66165
Asthma	IL10	Sus scrofa interleukin 10 (IL10), mRNA	0.413982	0.0325	1.66165
Asthma	LOC396781	Sus scrofa mRNA, clone:SPL010001H01, expressed in spleen	0.413982	0.0325	1.66165
Citrate cycle (TCA cycle)	MDH1	Sus scrofa mRNA, clone:AMP010011D11, expressed in alveolar macrophage	0.413982	0.0375	1.66165
Citrate cycle (TCA cycle)	PCK2	PREDICTED: Sus scrofa phosphoenolpyruvate carboxykinase 2 (PCK2), mRNA	0.413982	0.0375	1.66165
Citrate cycle (TCA cycle)	SDHD	Sus scrofa mRNA, clone:THY010023B06, expressed in thymus	0.413982	0.0375	1.66165
Citrate cycle (TCA cycle)	SUCLG1	Sus scrofa succinate-CoA ligase, alpha subunit (SUCLG1), mRNA	0.413982	0.0375	1.66165
Asthma	TNF	Sus scrofa tumor necrosis factor (TNF superfamily, member 2) (TNF), mRNA	0.413982	0.0325	1.66165
Glioma	CAMK2D	Sus scrofa calcium/calmodulin-dependent protein kinase (CaM kinase) II delta (CAMK2D), mRNA	0.508983	0.03	1.53383
B cell receptor signaling pathway	C-JUN	Sus scrofa mRNA, clone:UTR010068F03, expressed in uterus	0.508983	0.0225	1.53383
Glioma	EGF	Sus scrofa epidermal growth factor (EGF), mRNA	0.508983	0.03	1.53383
B cell receptor signaling pathway	FOS	Sus scrofa mRNA, clone:LVRM10064D11, expressed in liver	0.508983	0.0225	1.53383
Glioma	IGF1R	Sus scrofa insulin-like growth factor 1 receptor (IGF1R), mRNA	0.508983	0.03	1.53383
ECM-receptor interaction	ITGAV	Sus scrofa clone CD51-A25 alpha v integrin subunit variant (ITGAV) mRNA, complete cds, alternatively spliced	0.508983	0.02	1.53383
ECM-receptor interaction	ITGB1	Sus scrofa integrin, beta 1 (fibronectin receptor, beta polypeptide, antigen CD29 includes MDF2, MSK12) (ITGB1), mRNA	0.508983	0.02	1.53383
Glioma	LOC396767	Sus scrofa p53 protein (LOC396767), mRNA	0.508983	0.03	1.53383
B cell receptor signaling pathway	LOC396781	Sus scrofa mRNA, clone:SPL010001H01, expressed in spleen	0.508983	0.0225	1.53383
B cell receptor signaling pathway	NFKBIA	Sus scrofa clone Clu_20473.scr.msk.p1.Contig1, mRNA sequence	0.508983	0.0225	1.53383
ECM-receptor interaction	SPP1	Sus scrofa mRNA, clone:OVR010086E11, expressed in ovary	0.508983	0.02	1.53383
ECM-receptor interaction	TNC	Sus scrofa tenascin C (TNC), mRNA	0.508983	0.02	1.53383
Arginine and proline metabolism	ARG1	Sus scrofa mRNA, clone:OVRM10122E09, expressed in ovary	0.527896	0.0625	1.99398
Glycosphingolipid biosynthesis - neo-lactoseries	B3GNT5	Sus scrofa beta-1,3-N-acetylglucosaminyltransferase 5 (B3GNT5) mRNA, complete cds	0.527896	0.06	1.99398
Glycosphingolipid biosynthesis - neo-lactoseries	FUT2	Sus scrofa fucosyltransferase 2 (secretor status included) (FUT2), mRNA	0.527896	0.06	1.99398
Glycine, serine and threonine metabolism	MAOA	Sus scrofa mRNA, clone:LNG010014G07, expressed in lung	0.527896	0.0625	1.99398
Glycine, serine and threonine metabolism	MAOB	Sus scrofa monoamine oxidase B (MAOB) mRNA, complete cds	0.527896	0.0625	1.99398
Arginine and proline metabolism	NOS3	Sus scrofa nitric oxide synthase 3 (endothelial cell) (NOS3), mRNA	0.527896	0.0625	1.99398
Notch signaling pathway	PSEN1	Sus scrofa mRNA, clone:AMP010025D05, expressed in alveolar macrophage	0.527896	0.0575	1.99398
Notch signaling pathway	PSEN2	Sus scrofa mRNA, clone:ITT010085A06, expressed in intestine	0.527896	0.0575	1.99398
Arachidonic acid metabolism	ALOX15	Sus scrofa arachidonate 15-lipoxygenase (ALOX15), mRNA	0.571749	0.005	1.38471
Wnt signaling pathway	CAMK2D	Sus scrofa calcium/calmodulin-dependent protein kinase (CaM kinase) II delta (CAMK2D), mRNA	0.571749	0.0075	1.38471
Wnt signaling pathway	C-JUN	Sus scrofa mRNA, clone:UTR010068F03, expressed in uterus	0.571749	0.0075	1.38471
Arachidonic acid metabolism	CYP2B22	Sus scrofa cytochrome P450 2B22 (CYP2B22), mRNA	0.571749	0.005	1.38471
Small cell lung cancer	ITGAV	Sus scrofa clone CD51-A25 alpha v integrin subunit variant (ITGAV) mRNA, complete cds, alternatively spliced	0.571749	0.0075	1.38471
Small cell lung cancer	ITGB1	Sus scrofa integrin, beta 1 (fibronectin receptor, beta polypeptide, antigen CD29 includes MDF2, MSK12) (ITGB1), mRNA	0.571749	0.0075	1.38471
Small cell lung cancer	LOC396767	Sus scrofa p53 protein (LOC396767), mRNA	0.571749	0.0075	1.38471
Wnt signaling pathway	LOC396767	Sus scrofa p53 protein (LOC396767), mRNA	0.571749	0.0075	1.38471
Arachidonic acid metabolism	LOC414425	Sus scrofa mRNA, clone:LVR010034F08, expressed in liver	0.571749	0.005	1.38471
Small cell lung cancer	NFKBIA	Sus scrofa clone Clu_20473.scr.msk.p1.Contig1, mRNA sequence	0.571749	0.0075	1.38471
Small cell lung cancer	NOS3	Sus scrofa nitric oxide synthase 3 (endothelial cell) (NOS3), mRNA	0.571749	0.0075	1.38471
Arachidonic acid metabolism	PGHS-2	Sus scrofa prostaglandin G/H synthase-2 (PGHS-2), mRNA	0.571749	0.005	1.38471
Wnt signaling pathway	PPP2CA	Sus scrofa mRNA, clone:OVRM10127B11, expressed in ovary	0.571749	0.0075	1.38471
Wnt signaling pathway	PSEN1	Sus scrofa mRNA, clone:AMP010025D05, expressed in alveolar macrophage	0.571749	0.0075	1.38471
Arachidonic acid metabolism	TBXAS1	Sus scrofa thromboxane A synthase 1 (platelet, cytochrome P450, family 5, subfamily A) (TBXAS1), mRNA	0.571749	0.005	1.38471
Valine, leucine and isoleucine degradation	ACADM	Sus scrofa mRNA, clone:OVRM10173G02, expressed in ovary	0.607717	0.0125	1.42427
Valine, leucine and isoleucine degradation	ACADS	Sus scrofa mRNA, clone:LVRM10130E03, expressed in liver	0.607717	0.0125	1.42427
Valine, leucine and isoleucine degradation	GALM	Sus scrofa galactose mutarotase (GALM), mRNA	0.607717	0.0125	1.42427
Valine, leucine and isoleucine degradation	HADHA	Sus scrofa mRNA, clone:OVRM10055A12, expressed in ovary	0.607717	0.0125	1.42427
TGF-beta signaling pathway	CH242-235B3.1	Sus scrofa mRNA, clone:THY010119B04, expressed in thymus	0.615789	0.005	1.30042
Pancreatic cancer	EGF	Sus scrofa epidermal growth factor (EGF), mRNA	0.615789	0.005	1.30042
TGF-beta signaling pathway	ID2	Sus scrofa inhibitor of DNA binding 2 mRNA, complete cds	0.615789	0.005	1.30042
TGF-beta signaling pathway	IFNG	923291 MARC 4PIG Sus scrofa cDNA 5', mRNA sequence	0.615789	0.005	1.30042
Pancreatic cancer	LOC396767	Sus scrofa p53 protein (LOC396767), mRNA	0.615789	0.005	1.30042
TGF-beta signaling pathway	PPP2CA	Sus scrofa mRNA, clone:OVRM10127B11, expressed in ovary	0.615789	0.005	1.30042
Pancreatic cancer	RAD51	Sus scrofa pigRAD51 mRNA for DNA repair protein RAD51, complete cds	0.615789	0.005	1.30042
Pancreatic cancer	STAT1	Sus scrofa stat1 mRNA for signal transducer and activator of transcription 1, complete cds	0.615789	0.005	1.30042
Pancreatic cancer	Stat3	Sus scrofa signal transducer and activator of transcription 3 (Stat3) mRNA, complete cds	0.615789	0.005	1.30042
Pancreatic cancer	TGFB3	Sus scrofa mRNA, clone:OVRM10183D03, expressed in ovary	0.615789	0.005	1.30042
TGF-beta signaling pathway	TGFB3	Sus scrofa mRNA, clone:OVRM10183D03, expressed in ovary	0.615789	0.005	1.30042
TGF-beta signaling pathway	TNF	Sus scrofa tumor necrosis factor (TNF superfamily, member 2) (TNF), mRNA	0.615789	0.005	1.30042
Ubiquitin mediated proteolysis	CDH1	BX672333 Sus Scrofa library (scac) Sus scrofa cDNA clone scac0036.j.03 5prim, mRNA sequence	0.648023	0.045	1.49548
Glycolysis / Gluconeogenesis	FBP	Sus scrofa mRNA, clone:LVRM10148B01, expressed in liver	0.648023	0.0525	1.49548
Glycolysis / Gluconeogenesis	GALM	Sus scrofa galactose mutarotase (GALM), mRNA	0.648023	0.0525	1.49548
Glycolysis / Gluconeogenesis	GPI	Sus scrofa glucose phosphate isomerase (GPI), mRNA	0.648023	0.0525	1.49548
Ubiquitin mediated proteolysis	LOC780418	Sus scrofa mRNA, clone:THY010126B03, expressed in thymus	0.648023	0.045	1.49548
Ubiquitin mediated proteolysis	UBE2J1	Sus scrofa mRNA, clone:OVRM10046C01, expressed in ovary	0.648023	0.045	1.49548
Apoptosis	BID	Sus scrofa BH3 interacting domain death agonist (Bid) mRNA, complete cds	0.648901	0.005	1.24624
Apoptosis	CAPN2	Sus scrofa mRNA, clone:OVRM10021F11, expressed in ovary	0.648901	0.005	1.24624
Apoptosis	CASP3	Sus scrofa mRNA, clone:AMP010002G08, expressed in alveolar macrophage	0.648901	0.005	1.24624
Apoptosis	LOC396767	Sus scrofa p53 protein (LOC396767), mRNA	0.648901	0.005	1.24624
Apoptosis	NFKBIA	Sus scrofa clone Clu_20473.scr.msk.p1.Contig1, mRNA sequence	0.648901	0.005	1.24624
Apoptosis	TNF	Sus scrofa tumor necrosis factor (TNF superfamily, member 2) (TNF), mRNA	0.648901	0.005	1.24624
Apoptosis	TNFRSF1A	Sus scrofa mRNA, clone:OVRM10012F08, expressed in ovary	0.648901	0.005	1.24624
Insulin signaling pathway	FASN	Sus scrofa fatty acid synthase (FASN) mRNA, complete cds	0.658776	0.005	0.679766
Insulin signaling pathway	FBP	Sus scrofa mRNA, clone:LVRM10148B01, expressed in liver	0.658776	0.005	0.679766
Insulin signaling pathway	PCK2	PREDICTED: Sus scrofa phosphoenolpyruvate carboxykinase 2 (PCK2), mRNA	0.658776	0.005	0.679766
Calcium signaling pathway	CAMK2D	Sus scrofa calcium/calmodulin-dependent protein kinase (CaM kinase) II delta (CAMK2D), mRNA	0.691757	0.0025	0.811503
Calcium signaling pathway	LOC396781	Sus scrofa mRNA, clone:SPL010001H01, expressed in spleen	0.691757	0.0025	0.811503
Calcium signaling pathway	NOS3	Sus scrofa nitric oxide synthase 3 (endothelial cell) (NOS3), mRNA	0.691757	0.0025	0.811503
Calcium signaling pathway	SERCA2	Pig mRNA for endoplasmic-reticulum Ca(2+)-transport ATPase (class 3 non-muscle transcript)	0.691757	0.0025	0.811503
Calcium signaling pathway	SLC25A6	Sus scrofa mRNA, clone:OVR010084G12, expressed in ovary	0.691757	0.0025	0.811503
Calcium signaling pathway	VDAC1	Sus scrofa mRNA, clone:OVRM10097A03, expressed in ovary	0.691757	0.0025	0.811503
Calcium signaling pathway	VDAC2	Sus scrofa mRNA, clone:LNG010004B02, expressed in lung	0.691757	0.0025	0.811503
beta-Alanine metabolism	ACADM	Sus scrofa mRNA, clone:OVRM10173G02, expressed in ovary	0.692248	0.0925	1.66165
Carbon fixation	FBP	Sus scrofa mRNA, clone:LVRM10148B01, expressed in liver	0.692248	0.09	1.66165
Glycosaminoglycan degradation	GALNS	Sus scrofa galactosamine (N-acetyl)-6-sulfate sulfatase (GALNS), mRNA	0.692248	0.0925	1.66165
Glycosaminoglycan degradation	GUSB	Sus scrofa mRNA, clone:LVRM10002E02, expressed in liver	0.692248	0.0925	1.66165
beta-Alanine metabolism	HADHA	Sus scrofa mRNA, clone:OVRM10055A12, expressed in ovary	0.692248	0.0925	1.66165
Amyotrophic lateral sclerosis (ALS)	LOC396767	Sus scrofa p53 protein (LOC396767), mRNA	0.692248	0.0875	1.66165
Carbon fixation	MDH1	Sus scrofa mRNA, clone:AMP010011D11, expressed in alveolar macrophage	0.692248	0.09	1.66165
Amyotrophic lateral sclerosis (ALS)	RAB5A	Sus scrofa mRNA, clone:THY010103B03, expressed in thymus	0.692248	0.0875	1.66165
Graft-versus-host disease	CD86	Sus scrofa mRNA, clone:AMP010045D05, expressed in alveolar macrophage	0.708177	0.0125	1.32932
Graft-versus-host disease	IFNG	923291 MARC 4PIG Sus scrofa cDNA 5', mRNA sequence	0.708177	0.0125	1.32932
Graft-versus-host disease	SLA-3	Sus scrofa MHC class I antigen 3 (SLA-3), mRNA	0.708177	0.0125	1.32932
Graft-versus-host disease	TNF	Sus scrofa tumor necrosis factor (TNF superfamily, member 2) (TNF), mRNA	0.708177	0.0125	1.32932
Parkinson's disease	CASP3	Sus scrofa mRNA, clone:AMP010002G08, expressed in alveolar macrophage	0.713996	0.005	1.15929
Parkinson's disease	Cox5b	SusFleck_BFN_0017_0020_5_pCNS_C20 SusFleck Backfat Normalized Sus scrofa cDNA clone 0017_0020_C20 5', mRNA sequence	0.713996	0.005	1.15929
Parkinson's disease	COX6B	rhlv05b_i20.y1 hlv Sus scrofa cDNA 5', mRNA sequence	0.713996	0.005	1.15929
Parkinson's disease	COX6C	rese37c_d10.y1 ese Sus scrofa cDNA 5', mRNA sequence	0.713996	0.005	1.15929
Parkinson's disease	NDUFC1	DB804239 full-length enriched swine cDNA library, adult skin Sus scrofa cDNA clone SKNB10070C02 5', mRNA sequence	0.713996	0.005	1.15929
Parkinson's disease	SDHD	Sus scrofa mRNA, clone:THY010023B06, expressed in thymus	0.713996	0.005	1.15929
Parkinson's disease	SLC25A6	Sus scrofa mRNA, clone:OVR010084G12, expressed in ovary	0.713996	0.005	1.15929
Parkinson's disease	UBE2J1	Sus scrofa mRNA, clone:OVRM10046C01, expressed in ovary	0.713996	0.005	1.15929
Parkinson's disease	VDAC1	Sus scrofa mRNA, clone:OVRM10097A03, expressed in ovary	0.713996	0.005	1.15929
Parkinson's disease	VDAC2	Sus scrofa mRNA, clone:LNG010004B02, expressed in lung	0.713996	0.005	1.15929
Selenoamino acid metabolism	AHCY	Sus scrofa mRNA, clone:THY010107H08, expressed in thymus	0.721946	0.105	2.49247
Caffeine metabolism	CYP2A19	Sus scrofa cytochrome p450 2A6 mRNA, complete cds	0.721946	0.0975	2.49247
Fatty acid biosynthesis	FASN	Sus scrofa fatty acid synthase (FASN) mRNA, complete cds	0.721946	0.0975	2.49247
Nitrogen metabolism	GLUL	Sus scrofa mRNA, clone:AMP010067B06, expressed in alveolar macrophage	0.721946	0.1	2.49247
Reductive carboxylate cycle (CO2 fixation)	MDH1	Sus scrofa mRNA, clone:AMP010011D11, expressed in alveolar macrophage	0.721946	0.11	2.49247
Proteasome	PSMD4	Sus scrofa proteasome 26S subunit non-ATPase 4 (PSMD4) mRNA, complete cds	0.721946	0.1025	2.49247
Folate biosynthesis	QDPR	Sus scrofa quinoid dihydropteridine reductase mRNA, complete cds	0.721946	0.1	2.49247
Sulfur metabolism	SULT1E1	Sus scrofa sulfotransferase family 1E, estrogen-preferring, member 1 (SULT1E1), mRNA	0.721946	0.1075	2.49247
Riboflavin metabolism	UF	Sus scrofa uteroferrin (UF), mRNA	0.721946	0.105	2.49247
Adherens junction	IGF1R	Sus scrofa insulin-like growth factor 1 receptor (IGF1R), mRNA	0.74787	0.0175	0.498495
Retinol metabolism	CYP1A1	Sus scrofa CYP1A1 mRNA for cytochrome P450 1A1, complete cds	0.76921	0.035	1.35953
Retinol metabolism	CYP2A19	Sus scrofa cytochrome p450 2A6 mRNA, complete cds	0.76921	0.035	1.35953
Retinol metabolism	CYP2B22	Sus scrofa cytochrome P450 2B22 (CYP2B22), mRNA	0.76921	0.035	1.35953
Bladder cancer	EGF	Sus scrofa epidermal growth factor (EGF), mRNA	0.76921	0.035	1.35953
Bladder cancer	IL8	Sus scrofa mRNA, clone:AMP010080D01, expressed in alveolar macrophage	0.76921	0.035	1.35953
Bladder cancer	LOC396767	Sus scrofa p53 protein (LOC396767), mRNA	0.76921	0.035	1.35953
Gap junction	EGF	Sus scrofa epidermal growth factor (EGF), mRNA	0.791388	0.0075	0.66466
Gap junction	GNAI2	Sus scrofa mRNA, clone:OVRM10045C07, expressed in ovary	0.791388	0.0075	0.66466
Autoimmune thyroid disease	CD40	Sus scrofa mRNA, clone:OVRM10128D08, expressed in ovary	0.83352	0.005	1.18689
Autoimmune thyroid disease	CD86	Sus scrofa mRNA, clone:AMP010045D05, expressed in alveolar macrophage	0.83352	0.005	1.18689
Autoimmune thyroid disease	IL10	Sus scrofa interleukin 10 (IL10), mRNA	0.83352	0.005	1.18689
Autoimmune thyroid disease	LOC396781	Sus scrofa mRNA, clone:SPL010001H01, expressed in spleen	0.83352	0.005	1.18689
Autoimmune thyroid disease	SLA-3	Sus scrofa MHC class I antigen 3 (SLA-3), mRNA	0.83352	0.005	1.18689
Glycosphingolipid biosynthesis - lactoseries	B3GNT5	Sus scrofa beta-1,3-N-acetylglucosaminyltransferase 5 (B3GNT5) mRNA, complete cds	0.849914	0.0825	1.42427
Drug metabolism - other enzymes	CYP2A19	Sus scrofa cytochrome p450 2A6 mRNA, complete cds	0.849914	0.08	1.42427
Biosynthesis of phenylpropanoids	FBP	Sus scrofa mRNA, clone:LVRM10148B01, expressed in liver	0.849914	0.085	1.42427
Glycosphingolipid biosynthesis - lactoseries	FUT2	Sus scrofa fucosyltransferase 2 (secretor status included) (FUT2), mRNA	0.849914	0.0825	1.42427
Biosynthesis of phenylpropanoids	GPI	Sus scrofa glucose phosphate isomerase (GPI), mRNA	0.849914	0.085	1.42427
Drug metabolism - other enzymes	GUSB	Sus scrofa mRNA, clone:LVRM10002E02, expressed in liver	0.849914	0.08	1.42427
Alanine and aspartate metabolism	DDO	Sus scrofa DDO mRNA for D-aspartate oxidase, complete cds	0.868691	0.0275	0.553883
Glycan structures - biosynthesis 2	B3GNT5	Sus scrofa beta-1,3-N-acetylglucosaminyltransferase 5 (B3GNT5) mRNA, complete cds	0.887619	0.015	1.24624
Glycan structures - biosynthesis 2	FUT2	Sus scrofa fucosyltransferase 2 (secretor status included) (FUT2), mRNA	0.887619	0.015	1.24624
Glycan structures - biosynthesis 2	ST6GALNAC2	Sus scrofa mRNA for beta-galactosamide alpha-2,6-sialyltransferase (ST6GALNAC-IV gene)	0.887619	0.015	1.24624
Acute myeloid leukemia	PU.1	Sus scrofa mRNA, clone:SPL010010E02, expressed in spleen	0.891475	0.005	0.712136
Acute myeloid leukemia	Stat3	Sus scrofa signal transducer and activator of transcription 3 (Stat3) mRNA, complete cds	0.891475	0.005	0.712136
Chronic myeloid leukemia	LOC396767	Sus scrofa p53 protein (LOC396767), mRNA	0.904795	0.005	0.787097
Chronic myeloid leukemia	NFKBIA	Sus scrofa clone Clu_20473.scr.msk.p1.Contig1, mRNA sequence	0.904795	0.005	0.787097
Chronic myeloid leukemia	TGFB3	Sus scrofa mRNA, clone:OVRM10183D03, expressed in ovary	0.904795	0.005	0.787097
Ribosome	LOC733671	Sus scrofa mRNA, clone:OVR010055C09, expressed in ovary	0.907341	0.0075	1.17293
Ribosome	RPS29	1120302 MARC 4PIG Sus scrofa cDNA 3', mRNA sequence	0.907341	0.0075	1.17293
Ribosome	RPSA	Sus scrofa mRNA, clone:UTR010051G01, expressed in uterus	0.907341	0.0075	1.17293
Ribosome	UBA52	EST-AR105B09 Infected Porcine Thymus cDNA library Sus scrofa cDNA clone AR105B09, mRNA sequence	0.907341	0.0075	1.17293
Oxidative phosphorylation	ATP6V1A	Sus scrofa ATPase, H+ transporting, lysosomal 70kDa, V1 subunit A (ATP6V1A), mRNA	0.941514	0.0025	1.07783
Oxidative phosphorylation	ATP6V1H	Sus scrofa mRNA, clone:OVRM10182H03, expressed in ovary	0.941514	0.0025	1.07783
Oxidative phosphorylation	Cox5b	SusFleck_BFN_0017_0020_5_pCNS_C20 SusFleck Backfat Normalized Sus scrofa cDNA clone 0017_0020_C20 5', mRNA sequence	0.941514	0.0025	1.07783
Oxidative phosphorylation	COX6B	rhlv05b_i20.y1 hlv Sus scrofa cDNA 5', mRNA sequence	0.941514	0.0025	1.07783
Oxidative phosphorylation	COX6C	rese37c_d10.y1 ese Sus scrofa cDNA 5', mRNA sequence	0.941514	0.0025	1.07783
Oxidative phosphorylation	LOC733646	CJ013092 full-length enriched swine cDNA library, adult mesenteric lymph node Sus scrofa cDNA clone MLN01B080069 5', mRNA sequence	0.941514	0.0025	1.07783
Oxidative phosphorylation	NDUFC1	DB804239 full-length enriched swine cDNA library, adult skin Sus scrofa cDNA clone SKNB10070C02 5', mRNA sequence	0.941514	0.0025	1.07783
Oxidative phosphorylation	SDHD	Sus scrofa mRNA, clone:THY010023B06, expressed in thymus	0.941514	0.0025	1.07783
Methionine metabolism	AHCY	Sus scrofa mRNA, clone:THY010107H08, expressed in thymus	0.978351	0.1725	1.66165
Olfactory transduction	CAMK2D	Sus scrofa calcium/calmodulin-dependent protein kinase (CaM kinase) II delta (CAMK2D), mRNA	0.978351	0.17	1.66165
Peptidoglycan biosynthesis	GLUL	Sus scrofa mRNA, clone:AMP010067B06, expressed in alveolar macrophage	0.978351	0.1775	1.66165
Pentose and glucuronate interconversions	GUSB	Sus scrofa mRNA, clone:LVRM10002E02, expressed in liver	0.978351	0.1725	1.66165
Glyoxylate and dicarboxylate metabolism	MDH1	Sus scrofa mRNA, clone:AMP010011D11, expressed in alveolar macrophage	0.978351	0.1675	1.66165
Alkaloid biosynthesis II	NAT6	Sus scrofa N-acetyltransferase 6 (NAT6), mRNA	0.978351	0.1675	1.66165
Pantothenate and CoA biosynthesis	PPAT/DPCK	Sus scrofa mRNA, clone:LVRM10070D07, expressed in liver	0.978351	0.175	1.66165
Biosynthesis of steroids	SC4MOL	Sus scrofa mRNA, clone:OVRM10121D08, expressed in ovary	0.978351	0.165	1.66165
Butanoate metabolism	ACADS	Sus scrofa mRNA, clone:LVRM10130E03, expressed in liver	1	0.0275	0.99699
Renin-angiotensin system	ACE	Sus scrofa angiotensin I converting enzyme mRNA, complete cds	1	0.125	0.99699
Linoleic acid metabolism	ALOX15	Sus scrofa arachidonate 15-lipoxygenase (ALOX15), mRNA	1	0.0475	0.712136
ErbB signaling pathway	CAMK2D	Sus scrofa calcium/calmodulin-dependent protein kinase (CaM kinase) II delta (CAMK2D), mRNA	1	0.01	1.0682
GnRH signaling pathway	CAMK2D	Sus scrofa calcium/calmodulin-dependent protein kinase (CaM kinase) II delta (CAMK2D), mRNA	1	0.0075	1.10777
Long-term potentiation	CAMK2D	Sus scrofa calcium/calmodulin-dependent protein kinase (CaM kinase) II delta (CAMK2D), mRNA	1	0.0825	0.830825
Melanogenesis	CAMK2D	Sus scrofa calcium/calmodulin-dependent protein kinase (CaM kinase) II delta (CAMK2D), mRNA	1	0.005	1.10777
Regulation of actin cytoskeleton	CD14	Sus scrofa CD14 molecule (CD14), mRNA	1	0.005	1.05741
Type I diabetes mellitus	CD86	Sus scrofa mRNA, clone:AMP010045D05, expressed in alveolar macrophage	1	0.005	0.99699
Cell cycle	CDH1	BX672333 Sus Scrofa library (scac) Sus scrofa cDNA clone scac0036.j.03 5prim, mRNA sequence	1	0.005	0.879697
ErbB signaling pathway	C-JUN	Sus scrofa mRNA, clone:UTR010068F03, expressed in uterus	1	0.01	1.0682
GnRH signaling pathway	C-JUN	Sus scrofa mRNA, clone:UTR010068F03, expressed in uterus	1	0.0075	1.10777
Renal cell carcinoma	C-JUN	Sus scrofa mRNA, clone:UTR010068F03, expressed in uterus	1	0.0175	0.906354
Regulation of actin cytoskeleton	COFILIN	Sus scrofa COFILIN protein (COFILIN), mRNA	1	0.005	1.05741
Melanogenesis	CREB1	Sus scrofa cAMP responsive element binding protein 1 (CREB1) mRNA, complete cds	1	0.005	1.10777
Fc epsilon RI signaling pathway	CSF2	Sus scrofa colony stimulating factor 2 (granulocyte-macrophage) (CSF2), mRNA	1	0.0075	1.0682
Jak-STAT signaling pathway	CSF2	Sus scrofa colony stimulating factor 2 (granulocyte-macrophage) (CSF2), mRNA	1	0.0025	0.958644
Metabolism of xenobiotics by cytochrome P450	CYP1A1	Sus scrofa CYP1A1 mRNA for cytochrome P450 1A1, complete cds	1	0.0125	1.15037
Metabolism of xenobiotics by cytochrome P450	CYP2B22	Sus scrofa cytochrome P450 2B22 (CYP2B22), mRNA	1	0.0125	1.15037
Melanogenesis	DCT	Sus scrofa DCT mRNA for dopachrome tautomerase, partial cds, clone: C0117M(6)	1	0.005	1.10777
Endometrial cancer	EGF	Sus scrofa epidermal growth factor (EGF), mRNA	1	0.055	1.10777
ErbB signaling pathway	EGF	Sus scrofa epidermal growth factor (EGF), mRNA	1	0.01	1.0682
Melanoma	EGF	Sus scrofa epidermal growth factor (EGF), mRNA	1	0.015	1.15037
Non-small cell lung cancer	EGF	Sus scrofa epidermal growth factor (EGF), mRNA	1	0.0575	1.10777
Regulation of actin cytoskeleton	EGF	Sus scrofa epidermal growth factor (EGF), mRNA	1	0.005	1.05741
Purine metabolism	ENTPD1	Sus scrofa mRNA, clone:AMP010012F08, expressed in alveolar macrophage	1	0.04	0.623119
Metabolism of xenobiotics by cytochrome P450	EPHX1	Sus scrofa mRNA, clone:OVRM10187H12, expressed in ovary	1	0.0125	1.15037
Fructose and mannose metabolism	FBP	Sus scrofa mRNA, clone:LVRM10148B01, expressed in liver	1	0.0775	0.830825
Glycosphingolipid biosynthesis - globoseries	FUT2	Sus scrofa fucosyltransferase 2 (secretor status included) (FUT2), mRNA	1	0.1275	0.99699
Keratan sulfate biosynthesis	FUT8	Sus scrofa mRNA, clone:AMP010005H10, expressed in alveolar macrophage	1	0.275	1.24624
Glycan structures - degradation	GALNS	Sus scrofa galactosamine (N-acetyl)-6-sulfate sulfatase (GALNS), mRNA	1	0.0275	0.99699
Glutamate metabolism	GLUL	Sus scrofa mRNA, clone:AMP010067B06, expressed in alveolar macrophage	1	0.0825	0.830825
Long-term depression	GNAI2	Sus scrofa mRNA, clone:OVRM10045C07, expressed in ovary	1	0.0075	1.10777
Melanogenesis	GNAI2	Sus scrofa mRNA, clone:OVRM10045C07, expressed in ovary	1	0.005	1.10777
Tight junction	GNAI2	Sus scrofa mRNA, clone:OVRM10045C07, expressed in ovary	1	0.0125	0.830825
Glycan structures - degradation	GUSB	Sus scrofa mRNA, clone:LVRM10002E02, expressed in liver	1	0.0275	0.99699
Butanoate metabolism	HADHA	Sus scrofa mRNA, clone:OVRM10055A12, expressed in ovary	1	0.0275	0.99699
Caprolactam degradation	HADHA	Sus scrofa mRNA, clone:OVRM10055A12, expressed in ovary	1	0.2125	1.24624
Fatty acid elongation in mitochondria	HADHA	Sus scrofa mRNA, clone:OVRM10055A12, expressed in ovary	1	0.23	1.24624
Lysine degradation	HADHA	Sus scrofa mRNA, clone:OVRM10055A12, expressed in ovary	1	0.2825	1.24624
VEGF signaling pathway	Hsp27	Sus scrofa mRNA, clone:UTR010010A12, expressed in uterus	1	0.0425	0.623119
Jak-STAT signaling pathway	IFNG	923291 MARC 4PIG Sus scrofa cDNA 5', mRNA sequence	1	0.0025	0.958644
Type I diabetes mellitus	IFNG	923291 MARC 4PIG Sus scrofa cDNA 5', mRNA sequence	1	0.005	0.99699
Jak-STAT signaling pathway	IFNGR2	Sus scrofa interferon gamma receptor 2 (interferon gamma transducer 1) (IFNGR2), mRNA	1	0.0025	0.958644
Long-term depression	IGF1R	Sus scrofa insulin-like growth factor 1 receptor (IGF1R), mRNA	1	0.0075	1.10777
Melanoma	IGF1R	Sus scrofa insulin-like growth factor 1 receptor (IGF1R), mRNA	1	0.015	1.15037
Jak-STAT signaling pathway	IL10	Sus scrofa interleukin 10 (IL10), mRNA	1	0.0025	0.958644
Jak-STAT signaling pathway	IL10RB	Sus scrofa mRNA, clone:OVRM10096D11, expressed in ovary	1	0.0025	0.958644
Jak-STAT signaling pathway	IL2RG	Sus scrofa mRNA, clone:THY010060B07, expressed in thymus	1	0.0025	0.958644
Regulation of actin cytoskeleton	ITGAL	Sus scrofa integrin alpha-L precursor (ITGAL) mRNA, ITGAL-CD11a-2 allele, complete cds	1	0.005	1.05741
Regulation of actin cytoskeleton	ITGAV	Sus scrofa clone CD51-A25 alpha v integrin subunit variant (ITGAV) mRNA, complete cds, alternatively spliced	1	0.005	1.05741
Regulation of actin cytoskeleton	ITGB1	Sus scrofa integrin, beta 1 (fibronectin receptor, beta polypeptide, antigen CD29 includes MDF2, MSK12) (ITGB1), mRNA	1	0.005	1.05741
Regulation of actin cytoskeleton	ITGB2	Sus scrofa mRNA, clone:SPL010048G06, expressed in spleen	1	0.005	1.05741
Jak-STAT signaling pathway	JAK2	Sus scrofa Janus kinase 2 (JAK2), mRNA	1	0.0025	0.958644
GnRH signaling pathway	LHB	364172 MARC 2PIG Sus scrofa cDNA 5', mRNA sequence	1	0.0075	1.10777
Basal cell carcinoma	LOC396767	Sus scrofa p53 protein (LOC396767), mRNA	1	0.195	1.24624
Cell cycle	LOC396767	Sus scrofa p53 protein (LOC396767), mRNA	1	0.005	0.879697
Endometrial cancer	LOC396767	Sus scrofa p53 protein (LOC396767), mRNA	1	0.055	1.10777
Melanoma	LOC396767	Sus scrofa p53 protein (LOC396767), mRNA	1	0.015	1.15037
Non-small cell lung cancer	LOC396767	Sus scrofa p53 protein (LOC396767), mRNA	1	0.0575	1.10777
Thyroid cancer	LOC396767	Sus scrofa p53 protein (LOC396767), mRNA	1	0.08	0.830825
Fc epsilon RI signaling pathway	LOC396781	Sus scrofa mRNA, clone:SPL010001H01, expressed in spleen	1	0.0075	1.0682
Jak-STAT signaling pathway	LOC780415	Sus scrofa mRNA, clone:OVRM10106A06, expressed in ovary	1	0.0025	0.958644
Pyruvate metabolism	MDH1	Sus scrofa mRNA, clone:AMP010011D11, expressed in alveolar macrophage	1	0.03	0.99699
GnRH signaling pathway	MMP14	Sus scrofa matrix metallopeptidase 14 (membrane-inserted) (MMP14), mRNA	1	0.0075	1.10777
Glycerophospholipid metabolism	NAT6	Sus scrofa N-acetyltransferase 6 (NAT6), mRNA	1	0.1225	0.99699
Long-term depression	NOS3	Sus scrofa nitric oxide synthase 3 (endothelial cell) (NOS3), mRNA	1	0.0075	1.10777
Pyruvate metabolism	PCK2	PREDICTED: Sus scrofa phosphoenolpyruvate carboxykinase 2 (PCK2), mRNA	1	0.03	0.99699
Inositol phosphate metabolism	PIK3C3	Sus scrofa class 3 phosphoinositide-3-kinase (PIK3C3) mRNA, complete cds	1	0.08	0.830825
Phosphatidylinositol signaling system	PIK3C3	Sus scrofa class 3 phosphoinositide-3-kinase (PIK3C3) mRNA, complete cds	1	0.05	0.712136
Long-term depression	PPP2CA	Sus scrofa mRNA, clone:OVRM10127B11, expressed in ovary	1	0.0075	1.10777
Tight junction	PPP2CA	Sus scrofa mRNA, clone:OVRM10127B11, expressed in ovary	1	0.0125	0.830825
Type I diabetes mellitus	SLA-3	Sus scrofa MHC class I antigen 3 (SLA-3), mRNA	1	0.005	0.99699
Glycosphingolipid biosynthesis - ganglioseries	ST6GALNAC2	Sus scrofa mRNA for beta-galactosamide alpha-2,6-sialyltransferase (ST6GALNAC-IV gene)	1	0.255	1.24624
Jak-STAT signaling pathway	STAT1	Sus scrofa stat1 mRNA for signal transducer and activator of transcription 1, complete cds	1	0.0025	0.958644
Jak-STAT signaling pathway	Stat3	Sus scrofa signal transducer and activator of transcription 3 (Stat3) mRNA, complete cds	1	0.0025	0.958644
Cell cycle	TGFB3	Sus scrofa mRNA, clone:OVRM10183D03, expressed in ovary	1	0.005	0.879697
Renal cell carcinoma	TGFB3	Sus scrofa mRNA, clone:OVRM10183D03, expressed in ovary	1	0.0175	0.906354
Fc epsilon RI signaling pathway	TNF	Sus scrofa tumor necrosis factor (TNF superfamily, member 2) (TNF), mRNA	1	0.0075	1.0682
Type I diabetes mellitus	TNF	Sus scrofa tumor necrosis factor (TNF superfamily, member 2) (TNF), mRNA	1	0.005	0.99699
Type II diabetes mellitus	TNF	Sus scrofa tumor necrosis factor (TNF superfamily, member 2) (TNF), mRNA	1	0.045	0.623119
gamma-Hexachlorocyclohexane degradation	UF	Sus scrofa uteroferrin (UF), mRNA	1	0.2375	1.24624
