# Supplementary material for: Aberrant host immune response induced by highly virulent PRRSV identified by digital gene expression tag profiling
Source: BMC Genomics. 2010 Oct 7;11:544. doi: 10.1186/1471-2164-11-544 (PMC3091693; doi:10.1186/1471-2164-11-544)
Supplement: Additional file 4 — Series Test Cluster of Gene Ontology (STC-GO) analysis of profiles 6 and 1. Additional file 4 contains details of GO based on biological process (BP) enrichment analyses for sets of DE genes of significant cluster profiles 6 and 1. The yellow color represents significant GO categories that had a P-value of < 0.05. [file 1471-2164-11-544-S4.XLS]

## Sheet: Profile6-STC-GO
Biological process (GO)	Genbank Acc	Gene Symbol	Gene Description	Subject_annotation	p value	Enrichment
pathogenesis	AK234582	TNIP1	Sus scrofa mRNA, clone:OVR010090E12, expressed in ovary	PREDICTED: TNFAIP3 interacting protein 1 [Equus caballus]	0.00909211	14.8269
pathogenesis	AY135578	SLA-DRB1	Sus scrofa clone SSC16A03 MHC class II antigen (SLA-DRB) mRNA, SLA-DRB*C16A03 allele, complete cds	MHC class II antigen [Sus scrofa] gb|AAN35096.1| MHC class II antigen [Sus scrofa]	0.00909211	14.8269
release of cytochrome c from mitochondria	DV936746	---	YU-IC-0167 Sus Scrofa Testis Zap Express Library Sus scrofa cDNA clone SS-T-1-2a-T3_O10, mRNA sequence	TPA: putative 6-16 protein [Sus scrofa]	0.00909211	14.8269
release of cytochrome c from mitochondria	EW210667	BAX	rfli711b_p19.y1 fli Sus scrofa cDNA 5', mRNA sequence	Bax-alpha protein [Sus scrofa]	0.00909211	14.8269
response to lipopolysaccharide	AK240605	LOC100155382	Sus scrofa mRNA, clone:UTR010105H04, expressed in uterus	unnamed protein product [Mus musculus]	0.00909211	14.8269
response to lipopolysaccharide	AY609599	NFKBIA	Sus scrofa clone Clu_20473.scr.msk.p1.Contig1, mRNA sequence	nuclear factor of kappa light polypeptide gene enhancer in B-cells inhibitor, alpha [Sus scrofa] sp|Q08353|IKBA_PIG NF-kappa-B inhibitor alpha (I-kappa-B-alpha) (IkappaBalpha) (IkB-alpha) (ECI-6) emb|CAA79979.1| ECI-6/IkBa [Sus scrofa domestica] emb|CAA84	0.00909211	14.8269
protein targeting to mitochondrion	AK234782	LOC100153838	Sus scrofa mRNA, clone:OVRM10015G06, expressed in ovary	tRNA nucleotidyl transferase, CCA-adding, 1 [Bos taurus] gb|AAI14832.1| TRNA nucleotidyl transferase, CCA-adding, 1 [Bos taurus]	0.000120871	7.41343
protein targeting to mitochondrion	AK235074	---	Sus scrofa mRNA, clone:OVRM10047A09, expressed in ovary	translocase of inner mitochondrial membrane 9 homolog (yeast), isoform CRA_a [Mus musculus] gb|EDL36555.1| translocase of inner mitochondrial membrane 9 homolog (yeast), isoform CRA_a [Mus musculus] gb|EDL36556.1| translocase of inner mitochondrial membra	0.000120871	7.41343
protein targeting to mitochondrion	AK235192	---	Sus scrofa mRNA, clone:OVRM10056F05, expressed in ovary	PREDICTED: similar to Mitochondrial import inner membrane translocase subunit Tim17-B [Macaca mulatta]	0.000120871	7.41343
protein targeting to mitochondrion	AK236493	---	Sus scrofa mRNA, clone:OVRM10197G08, expressed in ovary	PREDICTED: similar to Y71F9B.2 isoform 1 [Canis familiaris]	0.000120871	7.41343
protein targeting to mitochondrion	AK240109	---	Sus scrofa mRNA, clone:UTR010031H01, expressed in uterus	translocase of inner mitochondrial membrane 13 [Homo sapiens] ref|XP_524043.2| PREDICTED: similar to small zinc finger-like protein isoform 2 [Pan troglodytes] ref|XP_001151542.1| PREDICTED: similar to small zinc finger-like protein isoform 1 [Pan troglod	0.000120871	7.41343
protein targeting to mitochondrion	AY610191	---	Sus scrofa clone Clu_91551.scr.msk.p1.Contig1, mRNA sequence	PREDICTED: similar to Mitochondrial import inner membrane translocase subunit Tim17 A (Inner membrane preprotein translocase Tim17a) isoform 1 [Canis familiaris]	0.000120871	7.41343
complement activation, alternative pathway	AK232020	LOC396877	Sus scrofa mRNA, clone:LNG010065F02, expressed in lung	RecName: Full=Complement factor D; AltName: Full=C3 convertase activator; AltName: Full=Properdin factor D; AltName: Full=Adipsin; Flags: Precursor gb|AAA73627.1| putative preproadipsin [Sus scrofa domestica]	0.00231509	7.41343
complement activation, alternative pathway	AK232839	---	Sus scrofa mRNA, clone:LVRM10036F07, expressed in liver	complement factor properdin [Bos taurus] gb|AAI18433.1| Complement factor properdin [Bos taurus]	0.00231509	7.41343
complement activation, alternative pathway	AK233138	SBAB-707F1.11	Sus scrofa mRNA, clone:LVRM10087F11, expressed in liver	B-factor, properdin [Sus scrofa] emb|CAN87697.1| B-factor, properdin [Sus scrofa]	0.00231509	7.41343
complement activation, alternative pathway	EU076594	SBAB-514B12.5	Sus scrofa complement component 4 mRNA, complete cds	complement C4 [Sus scrofa] gb|ABW73320.1| complement component 4 [Sus scrofa]	0.00231509	7.41343
anaphase-promoting complex-dependent proteasomal ubiquitin-dependent protein catabolic process	AK230619	---	Sus scrofa mRNA, clone:AMP010017F09, expressed in alveolar macrophage	proteasome alpha 2 subunit [Homo sapiens] ref|NP_001029834.1| proteasome (prosome, macropain) subunit, alpha type, 2 [Bos taurus] ref|XP_533078.2| PREDICTED: similar to Proteasome subunit alpha type 2 (Proteasome component C3) (Macropain subunit C3) (Mult	1.25469e-05	6.06553
anaphase-promoting complex-dependent proteasomal ubiquitin-dependent protein catabolic process	AK230762	---	Sus scrofa mRNA, clone:AMP010038D07, expressed in alveolar macrophage	PREDICTED: similar to Proteasome subunit alpha type 1 (Proteasome component C2) (Macropain subunit C2) (Multicatalytic endopeptidase complex subunit C2) (Proteasome nu chain) (30 kDa prosomal protein) (PROS-30) [Pan troglodytes]	1.25469e-05	6.06553
anaphase-promoting complex-dependent proteasomal ubiquitin-dependent protein catabolic process	AK231242	SBAB-554F3.3	Sus scrofa mRNA, clone:ITT010022F04, expressed in intestine	proteasome beta 9 subunit [Sus scrofa] gb|ABC02872.1| proteasome beta 9 subunit [Sus scrofa] gb|ABC59113.1| proteasome beta 9 subunit [Sus scrofa] gb|ABG57117.1| proteasome beta 9 subunit [Sus scrofa] emb|CAN13314.1| proteasome (prosome, macropain) subuni	1.25469e-05	6.06553
anaphase-promoting complex-dependent proteasomal ubiquitin-dependent protein catabolic process	AK233238	---	Sus scrofa mRNA, clone:LVRM10108E05, expressed in liver	proteasome (prosome, macropain) 26S subunit, non-ATPase, 6 [Homo sapiens] sp|Q15008|PSMD6_HUMAN RecName: Full=26S proteasome non-ATPase regulatory subunit 6; AltName: Full=26S proteasome regulatory subunit S10; AltName: Full=p42A; AltName: Full=Proteasome	1.25469e-05	6.06553
anaphase-promoting complex-dependent proteasomal ubiquitin-dependent protein catabolic process	AK233351	---	Sus scrofa mRNA, clone:LVRM10127B05, expressed in liver	PREDICTED: similar to 26S proteasome non-ATPase regulatory subunit 9 (26S proteasome regulatory subunit p27) [Equus caballus]	1.25469e-05	6.06553
anaphase-promoting complex-dependent proteasomal ubiquitin-dependent protein catabolic process	AK233772	---	Sus scrofa mRNA, clone:MLN010023D02, expressed in mesenteric lymph node	PREDICTED: similar to Proteasome subunit beta type 2 (Proteasome component C7-I) (Macropain subunit C7-I) (Multicatalytic endopeptidase complex subunit C7-I) [Canis familiaris]	1.25469e-05	6.06553
anaphase-promoting complex-dependent proteasomal ubiquitin-dependent protein catabolic process	AK239380	---	Sus scrofa mRNA, clone:THY010098B12, expressed in thymus	PREDICTED: similar to anaphase-promoting complex, subunit 6 isoform 1 [Bos taurus]	1.25469e-05	6.06553
anaphase-promoting complex-dependent proteasomal ubiquitin-dependent protein catabolic process	AY704418	PSMD4	Sus scrofa proteasome 26S subunit non-ATPase 4 (PSMD4) mRNA, complete cds	proteasome 26S non-ATPase subunit 4 [Sus scrofa] gb|AAV69969.1| proteasome 26S subunit non-ATPase 4 [Sus scrofa]	1.25469e-05	6.06553
anaphase-promoting complex-dependent proteasomal ubiquitin-dependent protein catabolic process	BX665508	---	BX665508 Sus Scrofa library (scag) Sus scrofa cDNA clone scag0009.b.02 5prim, mRNA sequence	PREDICTED: anaphase promoting complex subunit 1, partial [Pan troglodytes]	1.25469e-05	6.06553
positive regulation of ubiquitin-protein ligase activity	AK230619	---	Sus scrofa mRNA, clone:AMP010017F09, expressed in alveolar macrophage	proteasome alpha 2 subunit [Homo sapiens] ref|NP_001029834.1| proteasome (prosome, macropain) subunit, alpha type, 2 [Bos taurus] ref|XP_533078.2| PREDICTED: similar to Proteasome subunit alpha type 2 (Proteasome component C3) (Macropain subunit C3) (Mult	1.9379e-05	5.80181
positive regulation of ubiquitin-protein ligase activity	AK230762	---	Sus scrofa mRNA, clone:AMP010038D07, expressed in alveolar macrophage	PREDICTED: similar to Proteasome subunit alpha type 1 (Proteasome component C2) (Macropain subunit C2) (Multicatalytic endopeptidase complex subunit C2) (Proteasome nu chain) (30 kDa prosomal protein) (PROS-30) [Pan troglodytes]	1.9379e-05	5.80181
positive regulation of ubiquitin-protein ligase activity	AK231242	SBAB-554F3.3	Sus scrofa mRNA, clone:ITT010022F04, expressed in intestine	proteasome beta 9 subunit [Sus scrofa] gb|ABC02872.1| proteasome beta 9 subunit [Sus scrofa] gb|ABC59113.1| proteasome beta 9 subunit [Sus scrofa] gb|ABG57117.1| proteasome beta 9 subunit [Sus scrofa] emb|CAN13314.1| proteasome (prosome, macropain) subuni	1.9379e-05	5.80181
positive regulation of ubiquitin-protein ligase activity	AK233238	---	Sus scrofa mRNA, clone:LVRM10108E05, expressed in liver	proteasome (prosome, macropain) 26S subunit, non-ATPase, 6 [Homo sapiens] sp|Q15008|PSMD6_HUMAN RecName: Full=26S proteasome non-ATPase regulatory subunit 6; AltName: Full=26S proteasome regulatory subunit S10; AltName: Full=p42A; AltName: Full=Proteasome	1.9379e-05	5.80181
positive regulation of ubiquitin-protein ligase activity	AK233351	---	Sus scrofa mRNA, clone:LVRM10127B05, expressed in liver	PREDICTED: similar to 26S proteasome non-ATPase regulatory subunit 9 (26S proteasome regulatory subunit p27) [Equus caballus]	1.9379e-05	5.80181
positive regulation of ubiquitin-protein ligase activity	AK233772	---	Sus scrofa mRNA, clone:MLN010023D02, expressed in mesenteric lymph node	PREDICTED: similar to Proteasome subunit beta type 2 (Proteasome component C7-I) (Macropain subunit C7-I) (Multicatalytic endopeptidase complex subunit C7-I) [Canis familiaris]	1.9379e-05	5.80181
positive regulation of ubiquitin-protein ligase activity	AK239380	---	Sus scrofa mRNA, clone:THY010098B12, expressed in thymus	PREDICTED: similar to anaphase-promoting complex, subunit 6 isoform 1 [Bos taurus]	1.9379e-05	5.80181
positive regulation of ubiquitin-protein ligase activity	AY704418	PSMD4	Sus scrofa proteasome 26S subunit non-ATPase 4 (PSMD4) mRNA, complete cds	proteasome 26S non-ATPase subunit 4 [Sus scrofa] gb|AAV69969.1| proteasome 26S subunit non-ATPase 4 [Sus scrofa]	1.9379e-05	5.80181
positive regulation of ubiquitin-protein ligase activity	BX665508	---	BX665508 Sus Scrofa library (scag) Sus scrofa cDNA clone scag0009.b.02 5prim, mRNA sequence	PREDICTED: anaphase promoting complex subunit 1, partial [Pan troglodytes]	1.9379e-05	5.80181
positive regulation of ubiquitin-protein ligase activity during mitotic cell cycle	AK230619	---	Sus scrofa mRNA, clone:AMP010017F09, expressed in alveolar macrophage	proteasome alpha 2 subunit [Homo sapiens] ref|NP_001029834.1| proteasome (prosome, macropain) subunit, alpha type, 2 [Bos taurus] ref|XP_533078.2| PREDICTED: similar to Proteasome subunit alpha type 2 (Proteasome component C3) (Macropain subunit C3) (Mult	1.9379e-05	5.80181
positive regulation of ubiquitin-protein ligase activity during mitotic cell cycle	AK230762	---	Sus scrofa mRNA, clone:AMP010038D07, expressed in alveolar macrophage	PREDICTED: similar to Proteasome subunit alpha type 1 (Proteasome component C2) (Macropain subunit C2) (Multicatalytic endopeptidase complex subunit C2) (Proteasome nu chain) (30 kDa prosomal protein) (PROS-30) [Pan troglodytes]	1.9379e-05	5.80181
positive regulation of ubiquitin-protein ligase activity during mitotic cell cycle	AK231242	SBAB-554F3.3	Sus scrofa mRNA, clone:ITT010022F04, expressed in intestine	proteasome beta 9 subunit [Sus scrofa] gb|ABC02872.1| proteasome beta 9 subunit [Sus scrofa] gb|ABC59113.1| proteasome beta 9 subunit [Sus scrofa] gb|ABG57117.1| proteasome beta 9 subunit [Sus scrofa] emb|CAN13314.1| proteasome (prosome, macropain) subuni	1.9379e-05	5.80181
positive regulation of ubiquitin-protein ligase activity during mitotic cell cycle	AK233238	---	Sus scrofa mRNA, clone:LVRM10108E05, expressed in liver	proteasome (prosome, macropain) 26S subunit, non-ATPase, 6 [Homo sapiens] sp|Q15008|PSMD6_HUMAN RecName: Full=26S proteasome non-ATPase regulatory subunit 6; AltName: Full=26S proteasome regulatory subunit S10; AltName: Full=p42A; AltName: Full=Proteasome	1.9379e-05	5.80181
positive regulation of ubiquitin-protein ligase activity during mitotic cell cycle	AK233351	---	Sus scrofa mRNA, clone:LVRM10127B05, expressed in liver	PREDICTED: similar to 26S proteasome non-ATPase regulatory subunit 9 (26S proteasome regulatory subunit p27) [Equus caballus]	1.9379e-05	5.80181
positive regulation of ubiquitin-protein ligase activity during mitotic cell cycle	AK233772	---	Sus scrofa mRNA, clone:MLN010023D02, expressed in mesenteric lymph node	PREDICTED: similar to Proteasome subunit beta type 2 (Proteasome component C7-I) (Macropain subunit C7-I) (Multicatalytic endopeptidase complex subunit C7-I) [Canis familiaris]	1.9379e-05	5.80181
positive regulation of ubiquitin-protein ligase activity during mitotic cell cycle	AK239380	---	Sus scrofa mRNA, clone:THY010098B12, expressed in thymus	PREDICTED: similar to anaphase-promoting complex, subunit 6 isoform 1 [Bos taurus]	1.9379e-05	5.80181
positive regulation of ubiquitin-protein ligase activity during mitotic cell cycle	AY704418	PSMD4	Sus scrofa proteasome 26S subunit non-ATPase 4 (PSMD4) mRNA, complete cds	proteasome 26S non-ATPase subunit 4 [Sus scrofa] gb|AAV69969.1| proteasome 26S subunit non-ATPase 4 [Sus scrofa]	1.9379e-05	5.80181
positive regulation of ubiquitin-protein ligase activity during mitotic cell cycle	BX665508	---	BX665508 Sus Scrofa library (scag) Sus scrofa cDNA clone scag0009.b.02 5prim, mRNA sequence	PREDICTED: anaphase promoting complex subunit 1, partial [Pan troglodytes]	1.9379e-05	5.80181
negative regulation of ligase activity	AK230619	---	Sus scrofa mRNA, clone:AMP010017F09, expressed in alveolar macrophage	proteasome alpha 2 subunit [Homo sapiens] ref|NP_001029834.1| proteasome (prosome, macropain) subunit, alpha type, 2 [Bos taurus] ref|XP_533078.2| PREDICTED: similar to Proteasome subunit alpha type 2 (Proteasome component C3) (Macropain subunit C3) (Mult	2.91518e-05	5.56007
negative regulation of ligase activity	AK230762	---	Sus scrofa mRNA, clone:AMP010038D07, expressed in alveolar macrophage	PREDICTED: similar to Proteasome subunit alpha type 1 (Proteasome component C2) (Macropain subunit C2) (Multicatalytic endopeptidase complex subunit C2) (Proteasome nu chain) (30 kDa prosomal protein) (PROS-30) [Pan troglodytes]	2.91518e-05	5.56007
negative regulation of ligase activity	AK231242	SBAB-554F3.3	Sus scrofa mRNA, clone:ITT010022F04, expressed in intestine	proteasome beta 9 subunit [Sus scrofa] gb|ABC02872.1| proteasome beta 9 subunit [Sus scrofa] gb|ABC59113.1| proteasome beta 9 subunit [Sus scrofa] gb|ABG57117.1| proteasome beta 9 subunit [Sus scrofa] emb|CAN13314.1| proteasome (prosome, macropain) subuni	2.91518e-05	5.56007
negative regulation of ligase activity	AK233238	---	Sus scrofa mRNA, clone:LVRM10108E05, expressed in liver	proteasome (prosome, macropain) 26S subunit, non-ATPase, 6 [Homo sapiens] sp|Q15008|PSMD6_HUMAN RecName: Full=26S proteasome non-ATPase regulatory subunit 6; AltName: Full=26S proteasome regulatory subunit S10; AltName: Full=p42A; AltName: Full=Proteasome	2.91518e-05	5.56007
negative regulation of ligase activity	AK233351	---	Sus scrofa mRNA, clone:LVRM10127B05, expressed in liver	PREDICTED: similar to 26S proteasome non-ATPase regulatory subunit 9 (26S proteasome regulatory subunit p27) [Equus caballus]	2.91518e-05	5.56007
negative regulation of ligase activity	AK233772	---	Sus scrofa mRNA, clone:MLN010023D02, expressed in mesenteric lymph node	PREDICTED: similar to Proteasome subunit beta type 2 (Proteasome component C7-I) (Macropain subunit C7-I) (Multicatalytic endopeptidase complex subunit C7-I) [Canis familiaris]	2.91518e-05	5.56007
negative regulation of ligase activity	AK239380	---	Sus scrofa mRNA, clone:THY010098B12, expressed in thymus	PREDICTED: similar to anaphase-promoting complex, subunit 6 isoform 1 [Bos taurus]	2.91518e-05	5.56007
negative regulation of ligase activity	AY704418	PSMD4	Sus scrofa proteasome 26S subunit non-ATPase 4 (PSMD4) mRNA, complete cds	proteasome 26S non-ATPase subunit 4 [Sus scrofa] gb|AAV69969.1| proteasome 26S subunit non-ATPase 4 [Sus scrofa]	2.91518e-05	5.56007
negative regulation of ligase activity	BX665508	---	BX665508 Sus Scrofa library (scag) Sus scrofa cDNA clone scag0009.b.02 5prim, mRNA sequence	PREDICTED: anaphase promoting complex subunit 1, partial [Pan troglodytes]	2.91518e-05	5.56007
negative regulation of ubiquitin-protein ligase activity	AK230619	---	Sus scrofa mRNA, clone:AMP010017F09, expressed in alveolar macrophage	proteasome alpha 2 subunit [Homo sapiens] ref|NP_001029834.1| proteasome (prosome, macropain) subunit, alpha type, 2 [Bos taurus] ref|XP_533078.2| PREDICTED: similar to Proteasome subunit alpha type 2 (Proteasome component C3) (Macropain subunit C3) (Mult	2.91518e-05	5.56007
negative regulation of ubiquitin-protein ligase activity	AK230762	---	Sus scrofa mRNA, clone:AMP010038D07, expressed in alveolar macrophage	PREDICTED: similar to Proteasome subunit alpha type 1 (Proteasome component C2) (Macropain subunit C2) (Multicatalytic endopeptidase complex subunit C2) (Proteasome nu chain) (30 kDa prosomal protein) (PROS-30) [Pan troglodytes]	2.91518e-05	5.56007
negative regulation of ubiquitin-protein ligase activity	AK231242	SBAB-554F3.3	Sus scrofa mRNA, clone:ITT010022F04, expressed in intestine	proteasome beta 9 subunit [Sus scrofa] gb|ABC02872.1| proteasome beta 9 subunit [Sus scrofa] gb|ABC59113.1| proteasome beta 9 subunit [Sus scrofa] gb|ABG57117.1| proteasome beta 9 subunit [Sus scrofa] emb|CAN13314.1| proteasome (prosome, macropain) subuni	2.91518e-05	5.56007
negative regulation of ubiquitin-protein ligase activity	AK233238	---	Sus scrofa mRNA, clone:LVRM10108E05, expressed in liver	proteasome (prosome, macropain) 26S subunit, non-ATPase, 6 [Homo sapiens] sp|Q15008|PSMD6_HUMAN RecName: Full=26S proteasome non-ATPase regulatory subunit 6; AltName: Full=26S proteasome regulatory subunit S10; AltName: Full=p42A; AltName: Full=Proteasome	2.91518e-05	5.56007
negative regulation of ubiquitin-protein ligase activity	AK233351	---	Sus scrofa mRNA, clone:LVRM10127B05, expressed in liver	PREDICTED: similar to 26S proteasome non-ATPase regulatory subunit 9 (26S proteasome regulatory subunit p27) [Equus caballus]	2.91518e-05	5.56007
negative regulation of ubiquitin-protein ligase activity	AK233772	---	Sus scrofa mRNA, clone:MLN010023D02, expressed in mesenteric lymph node	PREDICTED: similar to Proteasome subunit beta type 2 (Proteasome component C7-I) (Macropain subunit C7-I) (Multicatalytic endopeptidase complex subunit C7-I) [Canis familiaris]	2.91518e-05	5.56007
negative regulation of ubiquitin-protein ligase activity	AK239380	---	Sus scrofa mRNA, clone:THY010098B12, expressed in thymus	PREDICTED: similar to anaphase-promoting complex, subunit 6 isoform 1 [Bos taurus]	2.91518e-05	5.56007
negative regulation of ubiquitin-protein ligase activity	AY704418	PSMD4	Sus scrofa proteasome 26S subunit non-ATPase 4 (PSMD4) mRNA, complete cds	proteasome 26S non-ATPase subunit 4 [Sus scrofa] gb|AAV69969.1| proteasome 26S subunit non-ATPase 4 [Sus scrofa]	2.91518e-05	5.56007
negative regulation of ubiquitin-protein ligase activity	BX665508	---	BX665508 Sus Scrofa library (scag) Sus scrofa cDNA clone scag0009.b.02 5prim, mRNA sequence	PREDICTED: anaphase promoting complex subunit 1, partial [Pan troglodytes]	2.91518e-05	5.56007
negative regulation of ubiquitin-protein ligase activity during mitotic cell cycle	AK230619	---	Sus scrofa mRNA, clone:AMP010017F09, expressed in alveolar macrophage	proteasome alpha 2 subunit [Homo sapiens] ref|NP_001029834.1| proteasome (prosome, macropain) subunit, alpha type, 2 [Bos taurus] ref|XP_533078.2| PREDICTED: similar to Proteasome subunit alpha type 2 (Proteasome component C3) (Macropain subunit C3) (Mult	2.91518e-05	5.56007
negative regulation of ubiquitin-protein ligase activity during mitotic cell cycle	AK230762	---	Sus scrofa mRNA, clone:AMP010038D07, expressed in alveolar macrophage	PREDICTED: similar to Proteasome subunit alpha type 1 (Proteasome component C2) (Macropain subunit C2) (Multicatalytic endopeptidase complex subunit C2) (Proteasome nu chain) (30 kDa prosomal protein) (PROS-30) [Pan troglodytes]	2.91518e-05	5.56007
negative regulation of ubiquitin-protein ligase activity during mitotic cell cycle	AK231242	SBAB-554F3.3	Sus scrofa mRNA, clone:ITT010022F04, expressed in intestine	proteasome beta 9 subunit [Sus scrofa] gb|ABC02872.1| proteasome beta 9 subunit [Sus scrofa] gb|ABC59113.1| proteasome beta 9 subunit [Sus scrofa] gb|ABG57117.1| proteasome beta 9 subunit [Sus scrofa] emb|CAN13314.1| proteasome (prosome, macropain) subuni	2.91518e-05	5.56007
negative regulation of ubiquitin-protein ligase activity during mitotic cell cycle	AK233238	---	Sus scrofa mRNA, clone:LVRM10108E05, expressed in liver	proteasome (prosome, macropain) 26S subunit, non-ATPase, 6 [Homo sapiens] sp|Q15008|PSMD6_HUMAN RecName: Full=26S proteasome non-ATPase regulatory subunit 6; AltName: Full=26S proteasome regulatory subunit S10; AltName: Full=p42A; AltName: Full=Proteasome	2.91518e-05	5.56007
negative regulation of ubiquitin-protein ligase activity during mitotic cell cycle	AK233351	---	Sus scrofa mRNA, clone:LVRM10127B05, expressed in liver	PREDICTED: similar to 26S proteasome non-ATPase regulatory subunit 9 (26S proteasome regulatory subunit p27) [Equus caballus]	2.91518e-05	5.56007
negative regulation of ubiquitin-protein ligase activity during mitotic cell cycle	AK233772	---	Sus scrofa mRNA, clone:MLN010023D02, expressed in mesenteric lymph node	PREDICTED: similar to Proteasome subunit beta type 2 (Proteasome component C7-I) (Macropain subunit C7-I) (Multicatalytic endopeptidase complex subunit C7-I) [Canis familiaris]	2.91518e-05	5.56007
negative regulation of ubiquitin-protein ligase activity during mitotic cell cycle	AK239380	---	Sus scrofa mRNA, clone:THY010098B12, expressed in thymus	PREDICTED: similar to anaphase-promoting complex, subunit 6 isoform 1 [Bos taurus]	2.91518e-05	5.56007
negative regulation of ubiquitin-protein ligase activity during mitotic cell cycle	AY704418	PSMD4	Sus scrofa proteasome 26S subunit non-ATPase 4 (PSMD4) mRNA, complete cds	proteasome 26S non-ATPase subunit 4 [Sus scrofa] gb|AAV69969.1| proteasome 26S subunit non-ATPase 4 [Sus scrofa]	2.91518e-05	5.56007
negative regulation of ubiquitin-protein ligase activity during mitotic cell cycle	BX665508	---	BX665508 Sus Scrofa library (scag) Sus scrofa cDNA clone scag0009.b.02 5prim, mRNA sequence	PREDICTED: anaphase promoting complex subunit 1, partial [Pan troglodytes]	2.91518e-05	5.56007
positive regulation of ligase activity	AK230619	---	Sus scrofa mRNA, clone:AMP010017F09, expressed in alveolar macrophage	proteasome alpha 2 subunit [Homo sapiens] ref|NP_001029834.1| proteasome (prosome, macropain) subunit, alpha type, 2 [Bos taurus] ref|XP_533078.2| PREDICTED: similar to Proteasome subunit alpha type 2 (Proteasome component C3) (Macropain subunit C3) (Mult	2.91518e-05	5.56007
positive regulation of ligase activity	AK230762	---	Sus scrofa mRNA, clone:AMP010038D07, expressed in alveolar macrophage	PREDICTED: similar to Proteasome subunit alpha type 1 (Proteasome component C2) (Macropain subunit C2) (Multicatalytic endopeptidase complex subunit C2) (Proteasome nu chain) (30 kDa prosomal protein) (PROS-30) [Pan troglodytes]	2.91518e-05	5.56007
positive regulation of ligase activity	AK231242	SBAB-554F3.3	Sus scrofa mRNA, clone:ITT010022F04, expressed in intestine	proteasome beta 9 subunit [Sus scrofa] gb|ABC02872.1| proteasome beta 9 subunit [Sus scrofa] gb|ABC59113.1| proteasome beta 9 subunit [Sus scrofa] gb|ABG57117.1| proteasome beta 9 subunit [Sus scrofa] emb|CAN13314.1| proteasome (prosome, macropain) subuni	2.91518e-05	5.56007
positive regulation of ligase activity	AK233238	---	Sus scrofa mRNA, clone:LVRM10108E05, expressed in liver	proteasome (prosome, macropain) 26S subunit, non-ATPase, 6 [Homo sapiens] sp|Q15008|PSMD6_HUMAN RecName: Full=26S proteasome non-ATPase regulatory subunit 6; AltName: Full=26S proteasome regulatory subunit S10; AltName: Full=p42A; AltName: Full=Proteasome	2.91518e-05	5.56007
positive regulation of ligase activity	AK233351	---	Sus scrofa mRNA, clone:LVRM10127B05, expressed in liver	PREDICTED: similar to 26S proteasome non-ATPase regulatory subunit 9 (26S proteasome regulatory subunit p27) [Equus caballus]	2.91518e-05	5.56007
positive regulation of ligase activity	AK233772	---	Sus scrofa mRNA, clone:MLN010023D02, expressed in mesenteric lymph node	PREDICTED: similar to Proteasome subunit beta type 2 (Proteasome component C7-I) (Macropain subunit C7-I) (Multicatalytic endopeptidase complex subunit C7-I) [Canis familiaris]	2.91518e-05	5.56007
positive regulation of ligase activity	AK239380	---	Sus scrofa mRNA, clone:THY010098B12, expressed in thymus	PREDICTED: similar to anaphase-promoting complex, subunit 6 isoform 1 [Bos taurus]	2.91518e-05	5.56007
positive regulation of ligase activity	AY704418	PSMD4	Sus scrofa proteasome 26S subunit non-ATPase 4 (PSMD4) mRNA, complete cds	proteasome 26S non-ATPase subunit 4 [Sus scrofa] gb|AAV69969.1| proteasome 26S subunit non-ATPase 4 [Sus scrofa]	2.91518e-05	5.56007
positive regulation of ligase activity	BX665508	---	BX665508 Sus Scrofa library (scag) Sus scrofa cDNA clone scag0009.b.02 5prim, mRNA sequence	PREDICTED: anaphase promoting complex subunit 1, partial [Pan troglodytes]	2.91518e-05	5.56007
regulation of ubiquitin-protein ligase activity	AK230619	---	Sus scrofa mRNA, clone:AMP010017F09, expressed in alveolar macrophage	proteasome alpha 2 subunit [Homo sapiens] ref|NP_001029834.1| proteasome (prosome, macropain) subunit, alpha type, 2 [Bos taurus] ref|XP_533078.2| PREDICTED: similar to Proteasome subunit alpha type 2 (Proteasome component C3) (Macropain subunit C3) (Mult	1.10278e-05	5.49143
regulation of ubiquitin-protein ligase activity	AK230762	---	Sus scrofa mRNA, clone:AMP010038D07, expressed in alveolar macrophage	PREDICTED: similar to Proteasome subunit alpha type 1 (Proteasome component C2) (Macropain subunit C2) (Multicatalytic endopeptidase complex subunit C2) (Proteasome nu chain) (30 kDa prosomal protein) (PROS-30) [Pan troglodytes]	1.10278e-05	5.49143
regulation of ubiquitin-protein ligase activity	AK231242	SBAB-554F3.3	Sus scrofa mRNA, clone:ITT010022F04, expressed in intestine	proteasome beta 9 subunit [Sus scrofa] gb|ABC02872.1| proteasome beta 9 subunit [Sus scrofa] gb|ABC59113.1| proteasome beta 9 subunit [Sus scrofa] gb|ABG57117.1| proteasome beta 9 subunit [Sus scrofa] emb|CAN13314.1| proteasome (prosome, macropain) subuni	1.10278e-05	5.49143
regulation of ubiquitin-protein ligase activity	AK233238	---	Sus scrofa mRNA, clone:LVRM10108E05, expressed in liver	proteasome (prosome, macropain) 26S subunit, non-ATPase, 6 [Homo sapiens] sp|Q15008|PSMD6_HUMAN RecName: Full=26S proteasome non-ATPase regulatory subunit 6; AltName: Full=26S proteasome regulatory subunit S10; AltName: Full=p42A; AltName: Full=Proteasome	1.10278e-05	5.49143
regulation of ubiquitin-protein ligase activity	AK233351	---	Sus scrofa mRNA, clone:LVRM10127B05, expressed in liver	PREDICTED: similar to 26S proteasome non-ATPase regulatory subunit 9 (26S proteasome regulatory subunit p27) [Equus caballus]	1.10278e-05	5.49143
regulation of ubiquitin-protein ligase activity	AK233772	---	Sus scrofa mRNA, clone:MLN010023D02, expressed in mesenteric lymph node	PREDICTED: similar to Proteasome subunit beta type 2 (Proteasome component C7-I) (Macropain subunit C7-I) (Multicatalytic endopeptidase complex subunit C7-I) [Canis familiaris]	1.10278e-05	5.49143
regulation of ubiquitin-protein ligase activity	AK239380	---	Sus scrofa mRNA, clone:THY010098B12, expressed in thymus	PREDICTED: similar to anaphase-promoting complex, subunit 6 isoform 1 [Bos taurus]	1.10278e-05	5.49143
regulation of ubiquitin-protein ligase activity	AY704418	PSMD4	Sus scrofa proteasome 26S subunit non-ATPase 4 (PSMD4) mRNA, complete cds	proteasome 26S non-ATPase subunit 4 [Sus scrofa] gb|AAV69969.1| proteasome 26S subunit non-ATPase 4 [Sus scrofa]	1.10278e-05	5.49143
regulation of ubiquitin-protein ligase activity	BX665508	---	BX665508 Sus Scrofa library (scag) Sus scrofa cDNA clone scag0009.b.02 5prim, mRNA sequence	PREDICTED: anaphase promoting complex subunit 1, partial [Pan troglodytes]	1.10278e-05	5.49143
regulation of ubiquitin-protein ligase activity	CF366564	---	841236 MARC 3PIG Sus scrofa cDNA 5', mRNA sequence	PREDICTED: fem-1 homolog b (C. elegans) [Equus caballus]	1.10278e-05	5.49143
activation of plasma proteins during acute inflammatory response	AK232020	LOC396877	Sus scrofa mRNA, clone:LNG010065F02, expressed in lung	RecName: Full=Complement factor D; AltName: Full=C3 convertase activator; AltName: Full=Properdin factor D; AltName: Full=Adipsin; Flags: Precursor gb|AAA73627.1| putative preproadipsin [Sus scrofa domestica]	0.000306601	5.46253
activation of plasma proteins during acute inflammatory response	AK232839	---	Sus scrofa mRNA, clone:LVRM10036F07, expressed in liver	complement factor properdin [Bos taurus] gb|AAI18433.1| Complement factor properdin [Bos taurus]	0.000306601	5.46253
activation of plasma proteins during acute inflammatory response	AK232900	C1S	Sus scrofa mRNA, clone:LVRM10048G07, expressed in liver	complement component 1, s subcomponent [Sus scrofa] sp|Q69DK8|C1S_PIG RecName: Full=Complement C1s subcomponent; AltName: Full=C1 esterase; Contains: RecName: Full=Complement C1s subcomponent heavy chain; Contains: RecName: Full=Complement C1s subcomponen	0.000306601	5.46253
activation of plasma proteins during acute inflammatory response	AK233138	SBAB-707F1.11	Sus scrofa mRNA, clone:LVRM10087F11, expressed in liver	B-factor, properdin [Sus scrofa] emb|CAN87697.1| B-factor, properdin [Sus scrofa]	0.000306601	5.46253
activation of plasma proteins during acute inflammatory response	AK237244	C1QC	Sus scrofa mRNA, clone:SPL010016D09, expressed in spleen	complement C1qC [Sus scrofa]	0.000306601	5.46253
activation of plasma proteins during acute inflammatory response	BX921870	C1QA	BX921870 Sus Scrofa library (scan) Sus scrofa cDNA clone scan0019.o.16 5prim, mRNA sequence	complement component 1, q subcomponent, A chain [Sus scrofa] sp|Q69DL0|C1QA_PIG RecName: Full=Complement C1q subcomponent subunit A; Flags: Precursor gb|AAR20892.1| complement C1qA [Sus scrofa]	0.000306601	5.46253
activation of plasma proteins during acute inflammatory response	EU076594	SBAB-514B12.5	Sus scrofa complement component 4 mRNA, complete cds	complement C4 [Sus scrofa] gb|ABW73320.1| complement component 4 [Sus scrofa]	0.000306601	5.46253
complement activation	AK232020	LOC396877	Sus scrofa mRNA, clone:LNG010065F02, expressed in lung	RecName: Full=Complement factor D; AltName: Full=C3 convertase activator; AltName: Full=Properdin factor D; AltName: Full=Adipsin; Flags: Precursor gb|AAA73627.1| putative preproadipsin [Sus scrofa domestica]	0.000306601	5.46253
complement activation	AK232839	---	Sus scrofa mRNA, clone:LVRM10036F07, expressed in liver	complement factor properdin [Bos taurus] gb|AAI18433.1| Complement factor properdin [Bos taurus]	0.000306601	5.46253
complement activation	AK232900	C1S	Sus scrofa mRNA, clone:LVRM10048G07, expressed in liver	complement component 1, s subcomponent [Sus scrofa] sp|Q69DK8|C1S_PIG RecName: Full=Complement C1s subcomponent; AltName: Full=C1 esterase; Contains: RecName: Full=Complement C1s subcomponent heavy chain; Contains: RecName: Full=Complement C1s subcomponen	0.000306601	5.46253
complement activation	AK233138	SBAB-707F1.11	Sus scrofa mRNA, clone:LVRM10087F11, expressed in liver	B-factor, properdin [Sus scrofa] emb|CAN87697.1| B-factor, properdin [Sus scrofa]	0.000306601	5.46253
complement activation	AK237244	C1QC	Sus scrofa mRNA, clone:SPL010016D09, expressed in spleen	complement C1qC [Sus scrofa]	0.000306601	5.46253
complement activation	BX921870	C1QA	BX921870 Sus Scrofa library (scan) Sus scrofa cDNA clone scan0019.o.16 5prim, mRNA sequence	complement component 1, q subcomponent, A chain [Sus scrofa] sp|Q69DL0|C1QA_PIG RecName: Full=Complement C1q subcomponent subunit A; Flags: Precursor gb|AAR20892.1| complement C1qA [Sus scrofa]	0.000306601	5.46253
complement activation	EU076594	SBAB-514B12.5	Sus scrofa complement component 4 mRNA, complete cds	complement C4 [Sus scrofa] gb|ABW73320.1| complement component 4 [Sus scrofa]	0.000306601	5.46253
regulation of ubiquitin-protein ligase activity during mitotic cell cycle	AK230619	---	Sus scrofa mRNA, clone:AMP010017F09, expressed in alveolar macrophage	proteasome alpha 2 subunit [Homo sapiens] ref|NP_001029834.1| proteasome (prosome, macropain) subunit, alpha type, 2 [Bos taurus] ref|XP_533078.2| PREDICTED: similar to Proteasome subunit alpha type 2 (Proteasome component C3) (Macropain subunit C3) (Mult	4.28271e-05	5.33767
regulation of ubiquitin-protein ligase activity during mitotic cell cycle	AK230762	---	Sus scrofa mRNA, clone:AMP010038D07, expressed in alveolar macrophage	PREDICTED: similar to Proteasome subunit alpha type 1 (Proteasome component C2) (Macropain subunit C2) (Multicatalytic endopeptidase complex subunit C2) (Proteasome nu chain) (30 kDa prosomal protein) (PROS-30) [Pan troglodytes]	4.28271e-05	5.33767
regulation of ubiquitin-protein ligase activity during mitotic cell cycle	AK231242	SBAB-554F3.3	Sus scrofa mRNA, clone:ITT010022F04, expressed in intestine	proteasome beta 9 subunit [Sus scrofa] gb|ABC02872.1| proteasome beta 9 subunit [Sus scrofa] gb|ABC59113.1| proteasome beta 9 subunit [Sus scrofa] gb|ABG57117.1| proteasome beta 9 subunit [Sus scrofa] emb|CAN13314.1| proteasome (prosome, macropain) subuni	4.28271e-05	5.33767
regulation of ubiquitin-protein ligase activity during mitotic cell cycle	AK233238	---	Sus scrofa mRNA, clone:LVRM10108E05, expressed in liver	proteasome (prosome, macropain) 26S subunit, non-ATPase, 6 [Homo sapiens] sp|Q15008|PSMD6_HUMAN RecName: Full=26S proteasome non-ATPase regulatory subunit 6; AltName: Full=26S proteasome regulatory subunit S10; AltName: Full=p42A; AltName: Full=Proteasome	4.28271e-05	5.33767
regulation of ubiquitin-protein ligase activity during mitotic cell cycle	AK233351	---	Sus scrofa mRNA, clone:LVRM10127B05, expressed in liver	PREDICTED: similar to 26S proteasome non-ATPase regulatory subunit 9 (26S proteasome regulatory subunit p27) [Equus caballus]	4.28271e-05	5.33767
regulation of ubiquitin-protein ligase activity during mitotic cell cycle	AK233772	---	Sus scrofa mRNA, clone:MLN010023D02, expressed in mesenteric lymph node	PREDICTED: similar to Proteasome subunit beta type 2 (Proteasome component C7-I) (Macropain subunit C7-I) (Multicatalytic endopeptidase complex subunit C7-I) [Canis familiaris]	4.28271e-05	5.33767
regulation of ubiquitin-protein ligase activity during mitotic cell cycle	AK239380	---	Sus scrofa mRNA, clone:THY010098B12, expressed in thymus	PREDICTED: similar to anaphase-promoting complex, subunit 6 isoform 1 [Bos taurus]	4.28271e-05	5.33767
regulation of ubiquitin-protein ligase activity during mitotic cell cycle	AY704418	PSMD4	Sus scrofa proteasome 26S subunit non-ATPase 4 (PSMD4) mRNA, complete cds	proteasome 26S non-ATPase subunit 4 [Sus scrofa] gb|AAV69969.1| proteasome 26S subunit non-ATPase 4 [Sus scrofa]	4.28271e-05	5.33767
regulation of ubiquitin-protein ligase activity during mitotic cell cycle	BX665508	---	BX665508 Sus Scrofa library (scag) Sus scrofa cDNA clone scag0009.b.02 5prim, mRNA sequence	PREDICTED: anaphase promoting complex subunit 1, partial [Pan troglodytes]	4.28271e-05	5.33767
regulation of ligase activity	AK230619	---	Sus scrofa mRNA, clone:AMP010017F09, expressed in alveolar macrophage	proteasome alpha 2 subunit [Homo sapiens] ref|NP_001029834.1| proteasome (prosome, macropain) subunit, alpha type, 2 [Bos taurus] ref|XP_533078.2| PREDICTED: similar to Proteasome subunit alpha type 2 (Proteasome component C3) (Macropain subunit C3) (Mult	1.61187e-05	5.29531
regulation of ligase activity	AK230762	---	Sus scrofa mRNA, clone:AMP010038D07, expressed in alveolar macrophage	PREDICTED: similar to Proteasome subunit alpha type 1 (Proteasome component C2) (Macropain subunit C2) (Multicatalytic endopeptidase complex subunit C2) (Proteasome nu chain) (30 kDa prosomal protein) (PROS-30) [Pan troglodytes]	1.61187e-05	5.29531
regulation of ligase activity	AK231242	SBAB-554F3.3	Sus scrofa mRNA, clone:ITT010022F04, expressed in intestine	proteasome beta 9 subunit [Sus scrofa] gb|ABC02872.1| proteasome beta 9 subunit [Sus scrofa] gb|ABC59113.1| proteasome beta 9 subunit [Sus scrofa] gb|ABG57117.1| proteasome beta 9 subunit [Sus scrofa] emb|CAN13314.1| proteasome (prosome, macropain) subuni	1.61187e-05	5.29531
regulation of ligase activity	AK233238	---	Sus scrofa mRNA, clone:LVRM10108E05, expressed in liver	proteasome (prosome, macropain) 26S subunit, non-ATPase, 6 [Homo sapiens] sp|Q15008|PSMD6_HUMAN RecName: Full=26S proteasome non-ATPase regulatory subunit 6; AltName: Full=26S proteasome regulatory subunit S10; AltName: Full=p42A; AltName: Full=Proteasome	1.61187e-05	5.29531
regulation of ligase activity	AK233351	---	Sus scrofa mRNA, clone:LVRM10127B05, expressed in liver	PREDICTED: similar to 26S proteasome non-ATPase regulatory subunit 9 (26S proteasome regulatory subunit p27) [Equus caballus]	1.61187e-05	5.29531
regulation of ligase activity	AK233772	---	Sus scrofa mRNA, clone:MLN010023D02, expressed in mesenteric lymph node	PREDICTED: similar to Proteasome subunit beta type 2 (Proteasome component C7-I) (Macropain subunit C7-I) (Multicatalytic endopeptidase complex subunit C7-I) [Canis familiaris]	1.61187e-05	5.29531
regulation of ligase activity	AK239380	---	Sus scrofa mRNA, clone:THY010098B12, expressed in thymus	PREDICTED: similar to anaphase-promoting complex, subunit 6 isoform 1 [Bos taurus]	1.61187e-05	5.29531
regulation of ligase activity	AY704418	PSMD4	Sus scrofa proteasome 26S subunit non-ATPase 4 (PSMD4) mRNA, complete cds	proteasome 26S non-ATPase subunit 4 [Sus scrofa] gb|AAV69969.1| proteasome 26S subunit non-ATPase 4 [Sus scrofa]	1.61187e-05	5.29531
regulation of ligase activity	BX665508	---	BX665508 Sus Scrofa library (scag) Sus scrofa cDNA clone scag0009.b.02 5prim, mRNA sequence	PREDICTED: anaphase promoting complex subunit 1, partial [Pan troglodytes]	1.61187e-05	5.29531
regulation of ligase activity	CF366564	---	841236 MARC 3PIG Sus scrofa cDNA 5', mRNA sequence	PREDICTED: fem-1 homolog b (C. elegans) [Equus caballus]	1.61187e-05	5.29531
acute inflammatory response	AK232020	LOC396877	Sus scrofa mRNA, clone:LNG010065F02, expressed in lung	RecName: Full=Complement factor D; AltName: Full=C3 convertase activator; AltName: Full=Properdin factor D; AltName: Full=Adipsin; Flags: Precursor gb|AAA73627.1| putative preproadipsin [Sus scrofa domestica]	6.15879e-05	5.13237
acute inflammatory response	AK232839	---	Sus scrofa mRNA, clone:LVRM10036F07, expressed in liver	complement factor properdin [Bos taurus] gb|AAI18433.1| Complement factor properdin [Bos taurus]	6.15879e-05	5.13237
acute inflammatory response	AK232900	C1S	Sus scrofa mRNA, clone:LVRM10048G07, expressed in liver	complement component 1, s subcomponent [Sus scrofa] sp|Q69DK8|C1S_PIG RecName: Full=Complement C1s subcomponent; AltName: Full=C1 esterase; Contains: RecName: Full=Complement C1s subcomponent heavy chain; Contains: RecName: Full=Complement C1s subcomponen	6.15879e-05	5.13237
acute inflammatory response	AK233138	SBAB-707F1.11	Sus scrofa mRNA, clone:LVRM10087F11, expressed in liver	B-factor, properdin [Sus scrofa] emb|CAN87697.1| B-factor, properdin [Sus scrofa]	6.15879e-05	5.13237
acute inflammatory response	AK237244	C1QC	Sus scrofa mRNA, clone:SPL010016D09, expressed in spleen	complement C1qC [Sus scrofa]	6.15879e-05	5.13237
acute inflammatory response	BX921870	C1QA	BX921870 Sus Scrofa library (scan) Sus scrofa cDNA clone scan0019.o.16 5prim, mRNA sequence	complement component 1, q subcomponent, A chain [Sus scrofa] sp|Q69DL0|C1QA_PIG RecName: Full=Complement C1q subcomponent subunit A; Flags: Precursor gb|AAR20892.1| complement C1qA [Sus scrofa]	6.15879e-05	5.13237
acute inflammatory response	CK462101	CEBPB	932877 MARC 4PIG Sus scrofa cDNA 5', mRNA sequence	PREDICTED: hypothetical protein [Monodelphis domestica]	6.15879e-05	5.13237
acute inflammatory response	DQ067278	CD163	Sus scrofa CD163 mRNA, complete cds	RecName: Full=Scavenger receptor cysteine-rich type 1 protein M130; AltName: CD_antigen=CD163; Contains: RecName: Full=Soluble CD163; Short=sCD163; Flags: Precursor gb|AAZ50616.1| CD163 [Sus scrofa]	6.15879e-05	5.13237
acute inflammatory response	EU076594	SBAB-514B12.5	Sus scrofa complement component 4 mRNA, complete cds	complement C4 [Sus scrofa] gb|ABW73320.1| complement component 4 [Sus scrofa]	6.15879e-05	5.13237
mitochondrion organization and biogenesis	AK230494	---	Sus scrofa mRNA, clone:AMP010002F07, expressed in alveolar macrophage	PREDICTED: mitochondrial transcription termination factor [Bos taurus]	6.15879e-05	5.13237
mitochondrion organization and biogenesis	AK234782	LOC100153838	Sus scrofa mRNA, clone:OVRM10015G06, expressed in ovary	tRNA nucleotidyl transferase, CCA-adding, 1 [Bos taurus] gb|AAI14832.1| TRNA nucleotidyl transferase, CCA-adding, 1 [Bos taurus]	6.15879e-05	5.13237
mitochondrion organization and biogenesis	AK235074	---	Sus scrofa mRNA, clone:OVRM10047A09, expressed in ovary	translocase of inner mitochondrial membrane 9 homolog (yeast), isoform CRA_a [Mus musculus] gb|EDL36555.1| translocase of inner mitochondrial membrane 9 homolog (yeast), isoform CRA_a [Mus musculus] gb|EDL36556.1| translocase of inner mitochondrial membra	6.15879e-05	5.13237
mitochondrion organization and biogenesis	AK235192	---	Sus scrofa mRNA, clone:OVRM10056F05, expressed in ovary	PREDICTED: similar to Mitochondrial import inner membrane translocase subunit Tim17-B [Macaca mulatta]	6.15879e-05	5.13237
mitochondrion organization and biogenesis	AK236493	---	Sus scrofa mRNA, clone:OVRM10197G08, expressed in ovary	PREDICTED: similar to Y71F9B.2 isoform 1 [Canis familiaris]	6.15879e-05	5.13237
mitochondrion organization and biogenesis	AK240109	---	Sus scrofa mRNA, clone:UTR010031H01, expressed in uterus	translocase of inner mitochondrial membrane 13 [Homo sapiens] ref|XP_524043.2| PREDICTED: similar to small zinc finger-like protein isoform 2 [Pan troglodytes] ref|XP_001151542.1| PREDICTED: similar to small zinc finger-like protein isoform 1 [Pan troglod	6.15879e-05	5.13237
mitochondrion organization and biogenesis	AY610191	---	Sus scrofa clone Clu_91551.scr.msk.p1.Contig1, mRNA sequence	PREDICTED: similar to Mitochondrial import inner membrane translocase subunit Tim17 A (Inner membrane preprotein translocase Tim17a) isoform 1 [Canis familiaris]	6.15879e-05	5.13237
mitochondrion organization and biogenesis	DV936746	---	YU-IC-0167 Sus Scrofa Testis Zap Express Library Sus scrofa cDNA clone SS-T-1-2a-T3_O10, mRNA sequence	TPA: putative 6-16 protein [Sus scrofa]	6.15879e-05	5.13237
mitochondrion organization and biogenesis	EW210667	BAX	rfli711b_p19.y1 fli Sus scrofa cDNA 5', mRNA sequence	Bax-alpha protein [Sus scrofa]	6.15879e-05	5.13237
mitochondrial transport	AK234782	LOC100153838	Sus scrofa mRNA, clone:OVRM10015G06, expressed in ovary	tRNA nucleotidyl transferase, CCA-adding, 1 [Bos taurus] gb|AAI14832.1| TRNA nucleotidyl transferase, CCA-adding, 1 [Bos taurus]	0.00235481	4.68217
mitochondrial transport	AK235074	---	Sus scrofa mRNA, clone:OVRM10047A09, expressed in ovary	translocase of inner mitochondrial membrane 9 homolog (yeast), isoform CRA_a [Mus musculus] gb|EDL36555.1| translocase of inner mitochondrial membrane 9 homolog (yeast), isoform CRA_a [Mus musculus] gb|EDL36556.1| translocase of inner mitochondrial membra	0.00235481	4.68217
mitochondrial transport	AK235192	---	Sus scrofa mRNA, clone:OVRM10056F05, expressed in ovary	PREDICTED: similar to Mitochondrial import inner membrane translocase subunit Tim17-B [Macaca mulatta]	0.00235481	4.68217
mitochondrial transport	AK236493	---	Sus scrofa mRNA, clone:OVRM10197G08, expressed in ovary	PREDICTED: similar to Y71F9B.2 isoform 1 [Canis familiaris]	0.00235481	4.68217
mitochondrial transport	AK240109	---	Sus scrofa mRNA, clone:UTR010031H01, expressed in uterus	translocase of inner mitochondrial membrane 13 [Homo sapiens] ref|XP_524043.2| PREDICTED: similar to small zinc finger-like protein isoform 2 [Pan troglodytes] ref|XP_001151542.1| PREDICTED: similar to small zinc finger-like protein isoform 1 [Pan troglod	0.00235481	4.68217
mitochondrial transport	AY610191	---	Sus scrofa clone Clu_91551.scr.msk.p1.Contig1, mRNA sequence	PREDICTED: similar to Mitochondrial import inner membrane translocase subunit Tim17 A (Inner membrane preprotein translocase Tim17a) isoform 1 [Canis familiaris]	0.00235481	4.68217
humoral immune response	AK232020	LOC396877	Sus scrofa mRNA, clone:LNG010065F02, expressed in lung	RecName: Full=Complement factor D; AltName: Full=C3 convertase activator; AltName: Full=Properdin factor D; AltName: Full=Adipsin; Flags: Precursor gb|AAA73627.1| putative preproadipsin [Sus scrofa domestica]	0.00058579	4.39314
humoral immune response	AK232839	---	Sus scrofa mRNA, clone:LVRM10036F07, expressed in liver	complement factor properdin [Bos taurus] gb|AAI18433.1| Complement factor properdin [Bos taurus]	0.00058579	4.39314
humoral immune response	AK232900	C1S	Sus scrofa mRNA, clone:LVRM10048G07, expressed in liver	complement component 1, s subcomponent [Sus scrofa] sp|Q69DK8|C1S_PIG RecName: Full=Complement C1s subcomponent; AltName: Full=C1 esterase; Contains: RecName: Full=Complement C1s subcomponent heavy chain; Contains: RecName: Full=Complement C1s subcomponen	0.00058579	4.39314
humoral immune response	AK233138	SBAB-707F1.11	Sus scrofa mRNA, clone:LVRM10087F11, expressed in liver	B-factor, properdin [Sus scrofa] emb|CAN87697.1| B-factor, properdin [Sus scrofa]	0.00058579	4.39314
humoral immune response	AK237244	C1QC	Sus scrofa mRNA, clone:SPL010016D09, expressed in spleen	complement C1qC [Sus scrofa]	0.00058579	4.39314
humoral immune response	BX921870	C1QA	BX921870 Sus Scrofa library (scan) Sus scrofa cDNA clone scan0019.o.16 5prim, mRNA sequence	complement component 1, q subcomponent, A chain [Sus scrofa] sp|Q69DL0|C1QA_PIG RecName: Full=Complement C1q subcomponent subunit A; Flags: Precursor gb|AAR20892.1| complement C1qA [Sus scrofa]	0.00058579	4.39314
humoral immune response	BX923253	---	BX923253 Sus Scrofa library (scan) Sus scrofa cDNA clone scan0011.h.16 5prim, mRNA sequence	bone marrow stromal cell antigen 2 [Homo sapiens] sp|Q10589|BST2_HUMAN RecName: Full=Bone marrow stromal antigen 2; Short=BST-2; AltName: Full=HM1.24 antigen; AltName: CD_antigen=CD317; Flags: Precursor dbj|BAA05679.1| BST-2 [Homo sapiens] gb|AAH33873.1|	0.00058579	4.39314
humoral immune response	EU076594	SBAB-514B12.5	Sus scrofa complement component 4 mRNA, complete cds	complement C4 [Sus scrofa] gb|ABW73320.1| complement component 4 [Sus scrofa]	0.00058579	4.39314
proteasomal protein catabolic process	AK230619	---	Sus scrofa mRNA, clone:AMP010017F09, expressed in alveolar macrophage	proteasome alpha 2 subunit [Homo sapiens] ref|NP_001029834.1| proteasome (prosome, macropain) subunit, alpha type, 2 [Bos taurus] ref|XP_533078.2| PREDICTED: similar to Proteasome subunit alpha type 2 (Proteasome component C3) (Macropain subunit C3) (Mult	0.00029226	4.30457
proteasomal protein catabolic process	AK230762	---	Sus scrofa mRNA, clone:AMP010038D07, expressed in alveolar macrophage	PREDICTED: similar to Proteasome subunit alpha type 1 (Proteasome component C2) (Macropain subunit C2) (Multicatalytic endopeptidase complex subunit C2) (Proteasome nu chain) (30 kDa prosomal protein) (PROS-30) [Pan troglodytes]	0.00029226	4.30457
proteasomal protein catabolic process	AK231242	SBAB-554F3.3	Sus scrofa mRNA, clone:ITT010022F04, expressed in intestine	proteasome beta 9 subunit [Sus scrofa] gb|ABC02872.1| proteasome beta 9 subunit [Sus scrofa] gb|ABC59113.1| proteasome beta 9 subunit [Sus scrofa] gb|ABG57117.1| proteasome beta 9 subunit [Sus scrofa] emb|CAN13314.1| proteasome (prosome, macropain) subuni	0.00029226	4.30457
proteasomal protein catabolic process	AK233238	---	Sus scrofa mRNA, clone:LVRM10108E05, expressed in liver	proteasome (prosome, macropain) 26S subunit, non-ATPase, 6 [Homo sapiens] sp|Q15008|PSMD6_HUMAN RecName: Full=26S proteasome non-ATPase regulatory subunit 6; AltName: Full=26S proteasome regulatory subunit S10; AltName: Full=p42A; AltName: Full=Proteasome	0.00029226	4.30457
proteasomal protein catabolic process	AK233351	---	Sus scrofa mRNA, clone:LVRM10127B05, expressed in liver	PREDICTED: similar to 26S proteasome non-ATPase regulatory subunit 9 (26S proteasome regulatory subunit p27) [Equus caballus]	0.00029226	4.30457
proteasomal protein catabolic process	AK233772	---	Sus scrofa mRNA, clone:MLN010023D02, expressed in mesenteric lymph node	PREDICTED: similar to Proteasome subunit beta type 2 (Proteasome component C7-I) (Macropain subunit C7-I) (Multicatalytic endopeptidase complex subunit C7-I) [Canis familiaris]	0.00029226	4.30457
proteasomal protein catabolic process	AK239380	---	Sus scrofa mRNA, clone:THY010098B12, expressed in thymus	PREDICTED: similar to anaphase-promoting complex, subunit 6 isoform 1 [Bos taurus]	0.00029226	4.30457
proteasomal protein catabolic process	AY704418	PSMD4	Sus scrofa proteasome 26S subunit non-ATPase 4 (PSMD4) mRNA, complete cds	proteasome 26S non-ATPase subunit 4 [Sus scrofa] gb|AAV69969.1| proteasome 26S subunit non-ATPase 4 [Sus scrofa]	0.00029226	4.30457
proteasomal protein catabolic process	BX665508	---	BX665508 Sus Scrofa library (scag) Sus scrofa cDNA clone scag0009.b.02 5prim, mRNA sequence	PREDICTED: anaphase promoting complex subunit 1, partial [Pan troglodytes]	0.00029226	4.30457
proteasomal ubiquitin-dependent protein catabolic process	AK230619	---	Sus scrofa mRNA, clone:AMP010017F09, expressed in alveolar macrophage	proteasome alpha 2 subunit [Homo sapiens] ref|NP_001029834.1| proteasome (prosome, macropain) subunit, alpha type, 2 [Bos taurus] ref|XP_533078.2| PREDICTED: similar to Proteasome subunit alpha type 2 (Proteasome component C3) (Macropain subunit C3) (Mult	0.00029226	4.30457
proteasomal ubiquitin-dependent protein catabolic process	AK230762	---	Sus scrofa mRNA, clone:AMP010038D07, expressed in alveolar macrophage	PREDICTED: similar to Proteasome subunit alpha type 1 (Proteasome component C2) (Macropain subunit C2) (Multicatalytic endopeptidase complex subunit C2) (Proteasome nu chain) (30 kDa prosomal protein) (PROS-30) [Pan troglodytes]	0.00029226	4.30457
proteasomal ubiquitin-dependent protein catabolic process	AK231242	SBAB-554F3.3	Sus scrofa mRNA, clone:ITT010022F04, expressed in intestine	proteasome beta 9 subunit [Sus scrofa] gb|ABC02872.1| proteasome beta 9 subunit [Sus scrofa] gb|ABC59113.1| proteasome beta 9 subunit [Sus scrofa] gb|ABG57117.1| proteasome beta 9 subunit [Sus scrofa] emb|CAN13314.1| proteasome (prosome, macropain) subuni	0.00029226	4.30457
proteasomal ubiquitin-dependent protein catabolic process	AK233238	---	Sus scrofa mRNA, clone:LVRM10108E05, expressed in liver	proteasome (prosome, macropain) 26S subunit, non-ATPase, 6 [Homo sapiens] sp|Q15008|PSMD6_HUMAN RecName: Full=26S proteasome non-ATPase regulatory subunit 6; AltName: Full=26S proteasome regulatory subunit S10; AltName: Full=p42A; AltName: Full=Proteasome	0.00029226	4.30457
proteasomal ubiquitin-dependent protein catabolic process	AK233351	---	Sus scrofa mRNA, clone:LVRM10127B05, expressed in liver	PREDICTED: similar to 26S proteasome non-ATPase regulatory subunit 9 (26S proteasome regulatory subunit p27) [Equus caballus]	0.00029226	4.30457
proteasomal ubiquitin-dependent protein catabolic process	AK233772	---	Sus scrofa mRNA, clone:MLN010023D02, expressed in mesenteric lymph node	PREDICTED: similar to Proteasome subunit beta type 2 (Proteasome component C7-I) (Macropain subunit C7-I) (Multicatalytic endopeptidase complex subunit C7-I) [Canis familiaris]	0.00029226	4.30457
proteasomal ubiquitin-dependent protein catabolic process	AK239380	---	Sus scrofa mRNA, clone:THY010098B12, expressed in thymus	PREDICTED: similar to anaphase-promoting complex, subunit 6 isoform 1 [Bos taurus]	0.00029226	4.30457
proteasomal ubiquitin-dependent protein catabolic process	AY704418	PSMD4	Sus scrofa proteasome 26S subunit non-ATPase 4 (PSMD4) mRNA, complete cds	proteasome 26S non-ATPase subunit 4 [Sus scrofa] gb|AAV69969.1| proteasome 26S subunit non-ATPase 4 [Sus scrofa]	0.00029226	4.30457
proteasomal ubiquitin-dependent protein catabolic process	BX665508	---	BX665508 Sus Scrofa library (scag) Sus scrofa cDNA clone scag0009.b.02 5prim, mRNA sequence	PREDICTED: anaphase promoting complex subunit 1, partial [Pan troglodytes]	0.00029226	4.30457
activation of immune response	AK231486	---	Sus scrofa mRNA, clone:ITT010079E07, expressed in intestine	linker for activation of T cells family, member 2 [Bos taurus] gb|AAI16046.1| Linker for activation of T cells family, member 2 [Bos taurus]	0.000771954	4.23625
activation of immune response	AK232020	LOC396877	Sus scrofa mRNA, clone:LNG010065F02, expressed in lung	RecName: Full=Complement factor D; AltName: Full=C3 convertase activator; AltName: Full=Properdin factor D; AltName: Full=Adipsin; Flags: Precursor gb|AAA73627.1| putative preproadipsin [Sus scrofa domestica]	0.000771954	4.23625
activation of immune response	AK232839	---	Sus scrofa mRNA, clone:LVRM10036F07, expressed in liver	complement factor properdin [Bos taurus] gb|AAI18433.1| Complement factor properdin [Bos taurus]	0.000771954	4.23625
activation of immune response	AK232900	C1S	Sus scrofa mRNA, clone:LVRM10048G07, expressed in liver	complement component 1, s subcomponent [Sus scrofa] sp|Q69DK8|C1S_PIG RecName: Full=Complement C1s subcomponent; AltName: Full=C1 esterase; Contains: RecName: Full=Complement C1s subcomponent heavy chain; Contains: RecName: Full=Complement C1s subcomponen	0.000771954	4.23625
activation of immune response	AK233138	SBAB-707F1.11	Sus scrofa mRNA, clone:LVRM10087F11, expressed in liver	B-factor, properdin [Sus scrofa] emb|CAN87697.1| B-factor, properdin [Sus scrofa]	0.000771954	4.23625
activation of immune response	AK237244	C1QC	Sus scrofa mRNA, clone:SPL010016D09, expressed in spleen	complement C1qC [Sus scrofa]	0.000771954	4.23625
activation of immune response	BX921870	C1QA	BX921870 Sus Scrofa library (scan) Sus scrofa cDNA clone scan0019.o.16 5prim, mRNA sequence	complement component 1, q subcomponent, A chain [Sus scrofa] sp|Q69DL0|C1QA_PIG RecName: Full=Complement C1q subcomponent subunit A; Flags: Precursor gb|AAR20892.1| complement C1qA [Sus scrofa]	0.000771954	4.23625
activation of immune response	EU076594	SBAB-514B12.5	Sus scrofa complement component 4 mRNA, complete cds	complement C4 [Sus scrofa] gb|ABW73320.1| complement component 4 [Sus scrofa]	0.000771954	4.23625
inflammatory response	AB119268	CCR1	Sus scrofa CCR1 mRNA for chemokine C-C motif receptor 1, complete cds	chemokine (C-C motif) receptor 1 [Sus scrofa] dbj|BAD08660.1| chemokine (C-C motif) receptor 1 [Sus scrofa] dbj|BAD12131.1| chemokine C-C motif receptor 1 [Sus scrofa]	8.38336e-10	4.21218
inflammatory response	AB188301	TLR4	Sus scrofa TLR4 mRNA for toll-like receptor 4, complete cds	RecName: Full=Toll-like receptor 4; AltName: CD_antigen=CD284; Flags: Precursor dbj|BAD36843.1| toll-like receptor 4 [Sus scrofa] dbj|BAE19964.1| Toll-like receptor 4 [Sus scrofa]	8.38336e-10	4.21218
inflammatory response	AJ949783	---	AJ949783 KN404_1 Sus scrofa cDNA clone C0007739c24 3', mRNA sequence	PREDICTED: similar to Apolipoprotein B48 receptor [Bos taurus]	8.38336e-10	4.21218
inflammatory response	AK231005	IL8	Sus scrofa mRNA, clone:AMP010080D01, expressed in alveolar macrophage	interleukin 8 [Sus scrofa] sp|P26894|IL8_PIG RecName: Full=Interleukin-8; Short=IL-8; AltName: Full=C-X-C motif chemokine 8; AltName: Full=Alveolar macrophage chemotactic factor I; Short=AMCF-I; Flags: Precursor gb|AAA16616.1| interleukin 8 gb|AAA92576.1|	8.38336e-10	4.21218
inflammatory response	AK231132	---	Sus scrofa mRNA, clone:AMP010097F03, expressed in alveolar macrophage	small inducible cytokine B10 [Sus scrofa] gb|AAV65839.1| chemokine CXC-like protein [Sus scrofa] gb|ABY66144.1| chemokine C-X-C motif ligand 10 [Sus scrofa]	8.38336e-10	4.21218
inflammatory response	AK231250	---	Sus scrofa mRNA, clone:ITT010024B11, expressed in intestine	apolipoprotein L, 3 [Bos taurus] gb|AAI49446.1| APOL3 protein [Bos taurus]	8.38336e-10	4.21218
inflammatory response	AK232020	LOC396877	Sus scrofa mRNA, clone:LNG010065F02, expressed in lung	RecName: Full=Complement factor D; AltName: Full=C3 convertase activator; AltName: Full=Properdin factor D; AltName: Full=Adipsin; Flags: Precursor gb|AAA73627.1| putative preproadipsin [Sus scrofa domestica]	8.38336e-10	4.21218
inflammatory response	AK232839	---	Sus scrofa mRNA, clone:LVRM10036F07, expressed in liver	complement factor properdin [Bos taurus] gb|AAI18433.1| Complement factor properdin [Bos taurus]	8.38336e-10	4.21218
inflammatory response	AK232900	C1S	Sus scrofa mRNA, clone:LVRM10048G07, expressed in liver	complement component 1, s subcomponent [Sus scrofa] sp|Q69DK8|C1S_PIG RecName: Full=Complement C1s subcomponent; AltName: Full=C1 esterase; Contains: RecName: Full=Complement C1s subcomponent heavy chain; Contains: RecName: Full=Complement C1s subcomponen	8.38336e-10	4.21218
inflammatory response	AK233138	SBAB-707F1.11	Sus scrofa mRNA, clone:LVRM10087F11, expressed in liver	B-factor, properdin [Sus scrofa] emb|CAN87697.1| B-factor, properdin [Sus scrofa]	8.38336e-10	4.21218
inflammatory response	AK235600	IL10RB	Sus scrofa mRNA, clone:OVRM10096D11, expressed in ovary	interleukin 10 receptor, beta [Sus scrofa] dbj|BAD06316.1| interleukin 10 receptor, beta [Sus scrofa]	8.38336e-10	4.21218
inflammatory response	AK236923	---	Sus scrofa mRNA, clone:PBL010044B08, expressed in periphral blood mononuclear cell	Toll-like receptor 6 [Sus scrofa]	8.38336e-10	4.21218
inflammatory response	AK237244	C1QC	Sus scrofa mRNA, clone:SPL010016D09, expressed in spleen	complement C1qC [Sus scrofa]	8.38336e-10	4.21218
inflammatory response	AK238562	---	Sus scrofa mRNA, clone:TES010070G08, expressed in testis	unnamed protein product [Homo sapiens]	8.38336e-10	4.21218
inflammatory response	AK238813	---	Sus scrofa mRNA, clone:THY010033D12, expressed in thymus	PREDICTED: similar to Acyloxyacyl hydrolase precursor [Equus caballus]	8.38336e-10	4.21218
inflammatory response	AY392087	TLR2	Sus scrofa toll-like receptor 2 mRNA, complete cds	toll-like receptor 2 [Sus scrofa] gb|AAQ84520.1| toll-like receptor 2 [Sus scrofa]	8.38336e-10	4.21218
inflammatory response	BP169836	CXCL9	BP169836 full-length enriched swine cDNA library, adult uterus Sus scrofa cDNA clone UTR010042A11 5', mRNA sequence	chemokine (C-X-C motif) ligand 9 [Sus scrofa] gb|ABY66143.2| chemokine C-X-C motif ligand 9 [Sus scrofa]	8.38336e-10	4.21218
inflammatory response	BW960554	---	BW960554 full-length enriched swine cDNA library, adult alveolar macrophage Sus scrofa cDNA clone AMP010077E04 5', mRNA sequence	PREDICTED: similar to C-C motif chemokine 23 precursor (Small-inducible cytokine A23) (Macrophage inflammatory protein 3) (MIP-3) (Myeloid progenitor inhibitory factor 1) (MPIF-1) (CK-beta-8) (CKB-8) [Bos taurus]	8.38336e-10	4.21218
inflammatory response	BX921870	C1QA	BX921870 Sus Scrofa library (scan) Sus scrofa cDNA clone scan0019.o.16 5prim, mRNA sequence	complement component 1, q subcomponent, A chain [Sus scrofa] sp|Q69DL0|C1QA_PIG RecName: Full=Complement C1q subcomponent subunit A; Flags: Precursor gb|AAR20892.1| complement C1qA [Sus scrofa]	8.38336e-10	4.21218
inflammatory response	CK462101	CEBPB	932877 MARC 4PIG Sus scrofa cDNA 5', mRNA sequence	PREDICTED: hypothetical protein [Monodelphis domestica]	8.38336e-10	4.21218
inflammatory response	DB796057	CCL3L1	DB796057 full-length enriched swine cDNA library, adult immature dendritic cell Sus scrofa cDNA clone DCI010073D06 5', mRNA sequence	chemokine (C-C motif) ligand 3-like 1 [Sus scrofa] gb|AAT65077.1| macrophage inflamatory protein 1 alpha [Sus scrofa] gb|ABY66139.1| chemokine ligand 3-like 1 [Sus scrofa]	8.38336e-10	4.21218
inflammatory response	DN112929	CXCL2	1112161 MARC 4PIG Sus scrofa cDNA 5', mRNA sequence	chemokine (C-X-C motif) ligand 2 [Sus scrofa]	8.38336e-10	4.21218
inflammatory response	DQ067278	CD163	Sus scrofa CD163 mRNA, complete cds	RecName: Full=Scavenger receptor cysteine-rich type 1 protein M130; AltName: CD_antigen=CD163; Contains: RecName: Full=Soluble CD163; Short=sCD163; Flags: Precursor gb|AAZ50616.1| CD163 [Sus scrofa]	8.38336e-10	4.21218
inflammatory response	EU076594	SBAB-514B12.5	Sus scrofa complement component 4 mRNA, complete cds	complement C4 [Sus scrofa] gb|ABW73320.1| complement component 4 [Sus scrofa]	8.38336e-10	4.21218
inflammatory response	EV894135	---	rcad32b_f20.y1 cag Sus scrofa cDNA 5', mRNA sequence		8.38336e-10	4.21218
innate immune response	AJ949783	---	AJ949783 KN404_1 Sus scrofa cDNA clone C0007739c24 3', mRNA sequence	PREDICTED: similar to Apolipoprotein B48 receptor [Bos taurus]	0.00163463	3.82629
innate immune response	AK232020	LOC396877	Sus scrofa mRNA, clone:LNG010065F02, expressed in lung	RecName: Full=Complement factor D; AltName: Full=C3 convertase activator; AltName: Full=Properdin factor D; AltName: Full=Adipsin; Flags: Precursor gb|AAA73627.1| putative preproadipsin [Sus scrofa domestica]	0.00163463	3.82629
innate immune response	AK232839	---	Sus scrofa mRNA, clone:LVRM10036F07, expressed in liver	complement factor properdin [Bos taurus] gb|AAI18433.1| Complement factor properdin [Bos taurus]	0.00163463	3.82629
innate immune response	AK232900	C1S	Sus scrofa mRNA, clone:LVRM10048G07, expressed in liver	complement component 1, s subcomponent [Sus scrofa] sp|Q69DK8|C1S_PIG RecName: Full=Complement C1s subcomponent; AltName: Full=C1 esterase; Contains: RecName: Full=Complement C1s subcomponent heavy chain; Contains: RecName: Full=Complement C1s subcomponen	0.00163463	3.82629
innate immune response	AK233138	SBAB-707F1.11	Sus scrofa mRNA, clone:LVRM10087F11, expressed in liver	B-factor, properdin [Sus scrofa] emb|CAN87697.1| B-factor, properdin [Sus scrofa]	0.00163463	3.82629
innate immune response	AK237244	C1QC	Sus scrofa mRNA, clone:SPL010016D09, expressed in spleen	complement C1qC [Sus scrofa]	0.00163463	3.82629
innate immune response	BX921870	C1QA	BX921870 Sus Scrofa library (scan) Sus scrofa cDNA clone scan0019.o.16 5prim, mRNA sequence	complement component 1, q subcomponent, A chain [Sus scrofa] sp|Q69DL0|C1QA_PIG RecName: Full=Complement C1q subcomponent subunit A; Flags: Precursor gb|AAR20892.1| complement C1qA [Sus scrofa]	0.00163463	3.82629
innate immune response	EU076594	SBAB-514B12.5	Sus scrofa complement component 4 mRNA, complete cds	complement C4 [Sus scrofa] gb|ABW73320.1| complement component 4 [Sus scrofa]	0.00163463	3.82629
defense response	AB086188	TLR7	Sus scrofa TLR7 mRNA for Toll-like receptor 7, complete cds	Toll-like receptor 7 [Sus scrofa]	6.65418e-12	3.81574
defense response	AB119268	CCR1	Sus scrofa CCR1 mRNA for chemokine C-C motif receptor 1, complete cds	chemokine (C-C motif) receptor 1 [Sus scrofa] dbj|BAD08660.1| chemokine (C-C motif) receptor 1 [Sus scrofa] dbj|BAD12131.1| chemokine C-C motif receptor 1 [Sus scrofa]	6.65418e-12	3.81574
defense response	AB188301	TLR4	Sus scrofa TLR4 mRNA for toll-like receptor 4, complete cds	RecName: Full=Toll-like receptor 4; AltName: CD_antigen=CD284; Flags: Precursor dbj|BAD36843.1| toll-like receptor 4 [Sus scrofa] dbj|BAE19964.1| Toll-like receptor 4 [Sus scrofa]	6.65418e-12	3.81574
defense response	AJ949783	---	AJ949783 KN404_1 Sus scrofa cDNA clone C0007739c24 3', mRNA sequence	PREDICTED: similar to Apolipoprotein B48 receptor [Bos taurus]	6.65418e-12	3.81574
defense response	AK230631	---	Sus scrofa mRNA, clone:AMP010019A01, expressed in alveolar macrophage	CD48 molecule [Bos taurus] gb|AAI12826.1| CD48 molecule [Bos taurus]	6.65418e-12	3.81574
defense response	AK231005	IL8	Sus scrofa mRNA, clone:AMP010080D01, expressed in alveolar macrophage	interleukin 8 [Sus scrofa] sp|P26894|IL8_PIG RecName: Full=Interleukin-8; Short=IL-8; AltName: Full=C-X-C motif chemokine 8; AltName: Full=Alveolar macrophage chemotactic factor I; Short=AMCF-I; Flags: Precursor gb|AAA16616.1| interleukin 8 gb|AAA92576.1|	6.65418e-12	3.81574
defense response	AK231132	---	Sus scrofa mRNA, clone:AMP010097F03, expressed in alveolar macrophage	small inducible cytokine B10 [Sus scrofa] gb|AAV65839.1| chemokine CXC-like protein [Sus scrofa] gb|ABY66144.1| chemokine C-X-C motif ligand 10 [Sus scrofa]	6.65418e-12	3.81574
defense response	AK231250	---	Sus scrofa mRNA, clone:ITT010024B11, expressed in intestine	apolipoprotein L, 3 [Bos taurus] gb|AAI49446.1| APOL3 protein [Bos taurus]	6.65418e-12	3.81574
defense response	AK231789	---	Sus scrofa mRNA, clone:LNG010023E04, expressed in lung	PREDICTED: similar to Protein tyrosine phosphatase receptor type C-associated protein (PTPRC-associated protein) (CD45-associated protein) (CD45-AP) (Lymphocyte phosphatase-associated phosphoprotein) [Equus caballus]	6.65418e-12	3.81574
defense response	AK231999	---	Sus scrofa mRNA, clone:LNG010062F04, expressed in lung	CD300C antigen [Homo sapiens] sp|Q08708|CLM6_HUMAN RecName: Full=CMRF35-like molecule 6; Short=CLM-6; AltName: Full=CMRF35-A1; Short=CMRF-35; AltName: Full=CD300 antigen-like family member C; AltName: CD_antigen=CD300c; Flags: Precursor emb|CAA46948.1| CM	6.65418e-12	3.81574
defense response	AK232020	LOC396877	Sus scrofa mRNA, clone:LNG010065F02, expressed in lung	RecName: Full=Complement factor D; AltName: Full=C3 convertase activator; AltName: Full=Properdin factor D; AltName: Full=Adipsin; Flags: Precursor gb|AAA73627.1| putative preproadipsin [Sus scrofa domestica]	6.65418e-12	3.81574
defense response	AK232839	---	Sus scrofa mRNA, clone:LVRM10036F07, expressed in liver	complement factor properdin [Bos taurus] gb|AAI18433.1| Complement factor properdin [Bos taurus]	6.65418e-12	3.81574
defense response	AK232900	C1S	Sus scrofa mRNA, clone:LVRM10048G07, expressed in liver	complement component 1, s subcomponent [Sus scrofa] sp|Q69DK8|C1S_PIG RecName: Full=Complement C1s subcomponent; AltName: Full=C1 esterase; Contains: RecName: Full=Complement C1s subcomponent heavy chain; Contains: RecName: Full=Complement C1s subcomponen	6.65418e-12	3.81574
defense response	AK233138	SBAB-707F1.11	Sus scrofa mRNA, clone:LVRM10087F11, expressed in liver	B-factor, properdin [Sus scrofa] emb|CAN87697.1| B-factor, properdin [Sus scrofa]	6.65418e-12	3.81574
defense response	AK234049	---	Sus scrofa mRNA, clone:MLN010103B11, expressed in mesenteric lymph node	PREDICTED: similar to SP140 nuclear body protein isoform 1 isoform 4 [Macaca mulatta]	6.65418e-12	3.81574
defense response	AK234582	TNIP1	Sus scrofa mRNA, clone:OVR010090E12, expressed in ovary	PREDICTED: TNFAIP3 interacting protein 1 [Equus caballus]	6.65418e-12	3.81574
defense response	AK235600	IL10RB	Sus scrofa mRNA, clone:OVRM10096D11, expressed in ovary	interleukin 10 receptor, beta [Sus scrofa] dbj|BAD06316.1| interleukin 10 receptor, beta [Sus scrofa]	6.65418e-12	3.81574
defense response	AK236708	---	Sus scrofa mRNA, clone:OVRM10218F06, expressed in ovary	galectin 3 binding protein [Bos taurus]	6.65418e-12	3.81574
defense response	AK236923	---	Sus scrofa mRNA, clone:PBL010044B08, expressed in periphral blood mononuclear cell	Toll-like receptor 6 [Sus scrofa]	6.65418e-12	3.81574
defense response	AK237244	C1QC	Sus scrofa mRNA, clone:SPL010016D09, expressed in spleen	complement C1qC [Sus scrofa]	6.65418e-12	3.81574
defense response	AK238562	---	Sus scrofa mRNA, clone:TES010070G08, expressed in testis	unnamed protein product [Homo sapiens]	6.65418e-12	3.81574
defense response	AK238813	---	Sus scrofa mRNA, clone:THY010033D12, expressed in thymus	PREDICTED: similar to Acyloxyacyl hydrolase precursor [Equus caballus]	6.65418e-12	3.81574
defense response	AK240062	---	Sus scrofa mRNA, clone:UTR010026C10, expressed in uterus	T-cell, immune regulator 1 [Bos taurus] gb|AAI14744.1| T-cell, immune regulator 1, ATPase, H+ transporting, lysosomal V0 subunit A3 [Bos taurus]	6.65418e-12	3.81574
defense response	AY392087	TLR2	Sus scrofa toll-like receptor 2 mRNA, complete cds	toll-like receptor 2 [Sus scrofa] gb|AAQ84520.1| toll-like receptor 2 [Sus scrofa]	6.65418e-12	3.81574
defense response	BP169836	CXCL9	BP169836 full-length enriched swine cDNA library, adult uterus Sus scrofa cDNA clone UTR010042A11 5', mRNA sequence	chemokine (C-X-C motif) ligand 9 [Sus scrofa] gb|ABY66143.2| chemokine C-X-C motif ligand 9 [Sus scrofa]	6.65418e-12	3.81574
defense response	BW960554	---	BW960554 full-length enriched swine cDNA library, adult alveolar macrophage Sus scrofa cDNA clone AMP010077E04 5', mRNA sequence	PREDICTED: similar to C-C motif chemokine 23 precursor (Small-inducible cytokine A23) (Macrophage inflammatory protein 3) (MIP-3) (Myeloid progenitor inhibitory factor 1) (MPIF-1) (CK-beta-8) (CKB-8) [Bos taurus]	6.65418e-12	3.81574
defense response	BX921870	C1QA	BX921870 Sus Scrofa library (scan) Sus scrofa cDNA clone scan0019.o.16 5prim, mRNA sequence	complement component 1, q subcomponent, A chain [Sus scrofa] sp|Q69DL0|C1QA_PIG RecName: Full=Complement C1q subcomponent subunit A; Flags: Precursor gb|AAR20892.1| complement C1qA [Sus scrofa]	6.65418e-12	3.81574
defense response	CK462101	CEBPB	932877 MARC 4PIG Sus scrofa cDNA 5', mRNA sequence	PREDICTED: hypothetical protein [Monodelphis domestica]	6.65418e-12	3.81574
defense response	DB796057	CCL3L1	DB796057 full-length enriched swine cDNA library, adult immature dendritic cell Sus scrofa cDNA clone DCI010073D06 5', mRNA sequence	chemokine (C-C motif) ligand 3-like 1 [Sus scrofa] gb|AAT65077.1| macrophage inflamatory protein 1 alpha [Sus scrofa] gb|ABY66139.1| chemokine ligand 3-like 1 [Sus scrofa]	6.65418e-12	3.81574
defense response	DN112929	CXCL2	1112161 MARC 4PIG Sus scrofa cDNA 5', mRNA sequence	chemokine (C-X-C motif) ligand 2 [Sus scrofa]	6.65418e-12	3.81574
defense response	DQ067278	CD163	Sus scrofa CD163 mRNA, complete cds	RecName: Full=Scavenger receptor cysteine-rich type 1 protein M130; AltName: CD_antigen=CD163; Contains: RecName: Full=Soluble CD163; Short=sCD163; Flags: Precursor gb|AAZ50616.1| CD163 [Sus scrofa]	6.65418e-12	3.81574
defense response	DT328352	---	SusFleck_BF_0089_0092_5_pCNS_J23 SusFleck Backfat Sus scrofa cDNA clone 0089_0092_J23 5', mRNA sequence		6.65418e-12	3.81574
defense response	DV226416	---	EST-AR190E09 Porcine Peripheral Blood Cell cDNA library Sus scrofa cDNA clone AR190E09, mRNA sequence	PREDICTED: colony stimulating factor 3 receptor (granulocyte) [Equus caballus]	6.65418e-12	3.81574
defense response	EU076594	SBAB-514B12.5	Sus scrofa complement component 4 mRNA, complete cds	complement C4 [Sus scrofa] gb|ABW73320.1| complement component 4 [Sus scrofa]	6.65418e-12	3.81574
defense response	EV894135	---	rcad32b_f20.y1 cag Sus scrofa cDNA 5', mRNA sequence		6.65418e-12	3.81574
positive regulation of response to stimulus	AK231486	---	Sus scrofa mRNA, clone:ITT010079E07, expressed in intestine	linker for activation of T cells family, member 2 [Bos taurus] gb|AAI16046.1| Linker for activation of T cells family, member 2 [Bos taurus]	0.000394648	3.80176
positive regulation of response to stimulus	AK232020	LOC396877	Sus scrofa mRNA, clone:LNG010065F02, expressed in lung	RecName: Full=Complement factor D; AltName: Full=C3 convertase activator; AltName: Full=Properdin factor D; AltName: Full=Adipsin; Flags: Precursor gb|AAA73627.1| putative preproadipsin [Sus scrofa domestica]	0.000394648	3.80176
positive regulation of response to stimulus	AK232839	---	Sus scrofa mRNA, clone:LVRM10036F07, expressed in liver	complement factor properdin [Bos taurus] gb|AAI18433.1| Complement factor properdin [Bos taurus]	0.000394648	3.80176
positive regulation of response to stimulus	AK232900	C1S	Sus scrofa mRNA, clone:LVRM10048G07, expressed in liver	complement component 1, s subcomponent [Sus scrofa] sp|Q69DK8|C1S_PIG RecName: Full=Complement C1s subcomponent; AltName: Full=C1 esterase; Contains: RecName: Full=Complement C1s subcomponent heavy chain; Contains: RecName: Full=Complement C1s subcomponen	0.000394648	3.80176
positive regulation of response to stimulus	AK233138	SBAB-707F1.11	Sus scrofa mRNA, clone:LVRM10087F11, expressed in liver	B-factor, properdin [Sus scrofa] emb|CAN87697.1| B-factor, properdin [Sus scrofa]	0.000394648	3.80176
positive regulation of response to stimulus	AK234739	TNFRSF1A	Sus scrofa mRNA, clone:OVRM10012F08, expressed in ovary	tumor necrosis factor receptor 1 [Sus scrofa] sp|P50555|TNR1A_PIG Tumor necrosis factor receptor superfamily member 1A precursor (p60) (TNF-R1) (TNF-RI) (TNFR-I) (p55) gb|AAC48499.1| p55 TNF receptor	0.000394648	3.80176
positive regulation of response to stimulus	AK237244	C1QC	Sus scrofa mRNA, clone:SPL010016D09, expressed in spleen	complement C1qC [Sus scrofa]	0.000394648	3.80176
positive regulation of response to stimulus	BX921870	C1QA	BX921870 Sus Scrofa library (scan) Sus scrofa cDNA clone scan0019.o.16 5prim, mRNA sequence	complement component 1, q subcomponent, A chain [Sus scrofa] sp|Q69DL0|C1QA_PIG RecName: Full=Complement C1q subcomponent subunit A; Flags: Precursor gb|AAR20892.1| complement C1qA [Sus scrofa]	0.000394648	3.80176
positive regulation of response to stimulus	EU076594	SBAB-514B12.5	Sus scrofa complement component 4 mRNA, complete cds	complement C4 [Sus scrofa] gb|ABW73320.1| complement component 4 [Sus scrofa]	0.000394648	3.80176
positive regulation of response to stimulus	EW177168	---	rfbs3926b_o2.y1 fbs Sus scrofa cDNA 5', mRNA sequence	beta-galactosidase [Cloning vector pUG26]	0.000394648	3.80176
positive regulation of immune response	AK231486	---	Sus scrofa mRNA, clone:ITT010079E07, expressed in intestine	linker for activation of T cells family, member 2 [Bos taurus] gb|AAI16046.1| Linker for activation of T cells family, member 2 [Bos taurus]	0.00205203	3.70671
positive regulation of immune response	AK232020	LOC396877	Sus scrofa mRNA, clone:LNG010065F02, expressed in lung	RecName: Full=Complement factor D; AltName: Full=C3 convertase activator; AltName: Full=Properdin factor D; AltName: Full=Adipsin; Flags: Precursor gb|AAA73627.1| putative preproadipsin [Sus scrofa domestica]	0.00205203	3.70671
positive regulation of immune response	AK232839	---	Sus scrofa mRNA, clone:LVRM10036F07, expressed in liver	complement factor properdin [Bos taurus] gb|AAI18433.1| Complement factor properdin [Bos taurus]	0.00205203	3.70671
positive regulation of immune response	AK232900	C1S	Sus scrofa mRNA, clone:LVRM10048G07, expressed in liver	complement component 1, s subcomponent [Sus scrofa] sp|Q69DK8|C1S_PIG RecName: Full=Complement C1s subcomponent; AltName: Full=C1 esterase; Contains: RecName: Full=Complement C1s subcomponent heavy chain; Contains: RecName: Full=Complement C1s subcomponen	0.00205203	3.70671
positive regulation of immune response	AK233138	SBAB-707F1.11	Sus scrofa mRNA, clone:LVRM10087F11, expressed in liver	B-factor, properdin [Sus scrofa] emb|CAN87697.1| B-factor, properdin [Sus scrofa]	0.00205203	3.70671
positive regulation of immune response	AK237244	C1QC	Sus scrofa mRNA, clone:SPL010016D09, expressed in spleen	complement C1qC [Sus scrofa]	0.00205203	3.70671
positive regulation of immune response	BX921870	C1QA	BX921870 Sus Scrofa library (scan) Sus scrofa cDNA clone scan0019.o.16 5prim, mRNA sequence	complement component 1, q subcomponent, A chain [Sus scrofa] sp|Q69DL0|C1QA_PIG RecName: Full=Complement C1q subcomponent subunit A; Flags: Precursor gb|AAR20892.1| complement C1qA [Sus scrofa]	0.00205203	3.70671
positive regulation of immune response	EU076594	SBAB-514B12.5	Sus scrofa complement component 4 mRNA, complete cds	complement C4 [Sus scrofa] gb|ABW73320.1| complement component 4 [Sus scrofa]	0.00205203	3.70671
response to wounding	AB119268	CCR1	Sus scrofa CCR1 mRNA for chemokine C-C motif receptor 1, complete cds	chemokine (C-C motif) receptor 1 [Sus scrofa] dbj|BAD08660.1| chemokine (C-C motif) receptor 1 [Sus scrofa] dbj|BAD12131.1| chemokine C-C motif receptor 1 [Sus scrofa]	4.63909e-09	3.5789
response to wounding	AB188301	TLR4	Sus scrofa TLR4 mRNA for toll-like receptor 4, complete cds	RecName: Full=Toll-like receptor 4; AltName: CD_antigen=CD284; Flags: Precursor dbj|BAD36843.1| toll-like receptor 4 [Sus scrofa] dbj|BAE19964.1| Toll-like receptor 4 [Sus scrofa]	4.63909e-09	3.5789
response to wounding	AJ949783	---	AJ949783 KN404_1 Sus scrofa cDNA clone C0007739c24 3', mRNA sequence	PREDICTED: similar to Apolipoprotein B48 receptor [Bos taurus]	4.63909e-09	3.5789
response to wounding	AK231005	IL8	Sus scrofa mRNA, clone:AMP010080D01, expressed in alveolar macrophage	interleukin 8 [Sus scrofa] sp|P26894|IL8_PIG RecName: Full=Interleukin-8; Short=IL-8; AltName: Full=C-X-C motif chemokine 8; AltName: Full=Alveolar macrophage chemotactic factor I; Short=AMCF-I; Flags: Precursor gb|AAA16616.1| interleukin 8 gb|AAA92576.1|	4.63909e-09	3.5789
response to wounding	AK231132	---	Sus scrofa mRNA, clone:AMP010097F03, expressed in alveolar macrophage	small inducible cytokine B10 [Sus scrofa] gb|AAV65839.1| chemokine CXC-like protein [Sus scrofa] gb|ABY66144.1| chemokine C-X-C motif ligand 10 [Sus scrofa]	4.63909e-09	3.5789
response to wounding	AK231250	---	Sus scrofa mRNA, clone:ITT010024B11, expressed in intestine	apolipoprotein L, 3 [Bos taurus] gb|AAI49446.1| APOL3 protein [Bos taurus]	4.63909e-09	3.5789
response to wounding	AK232020	LOC396877	Sus scrofa mRNA, clone:LNG010065F02, expressed in lung	RecName: Full=Complement factor D; AltName: Full=C3 convertase activator; AltName: Full=Properdin factor D; AltName: Full=Adipsin; Flags: Precursor gb|AAA73627.1| putative preproadipsin [Sus scrofa domestica]	4.63909e-09	3.5789
response to wounding	AK232765	FN1	Sus scrofa mRNA, clone:LVRM10022C09, expressed in liver	PREDICTED: fibronectin 1 isoform 5 [Bos taurus]	4.63909e-09	3.5789
response to wounding	AK232839	---	Sus scrofa mRNA, clone:LVRM10036F07, expressed in liver	complement factor properdin [Bos taurus] gb|AAI18433.1| Complement factor properdin [Bos taurus]	4.63909e-09	3.5789
response to wounding	AK232900	C1S	Sus scrofa mRNA, clone:LVRM10048G07, expressed in liver	complement component 1, s subcomponent [Sus scrofa] sp|Q69DK8|C1S_PIG RecName: Full=Complement C1s subcomponent; AltName: Full=C1 esterase; Contains: RecName: Full=Complement C1s subcomponent heavy chain; Contains: RecName: Full=Complement C1s subcomponen	4.63909e-09	3.5789
response to wounding	AK233138	SBAB-707F1.11	Sus scrofa mRNA, clone:LVRM10087F11, expressed in liver	B-factor, properdin [Sus scrofa] emb|CAN87697.1| B-factor, properdin [Sus scrofa]	4.63909e-09	3.5789
response to wounding	AK235600	IL10RB	Sus scrofa mRNA, clone:OVRM10096D11, expressed in ovary	interleukin 10 receptor, beta [Sus scrofa] dbj|BAD06316.1| interleukin 10 receptor, beta [Sus scrofa]	4.63909e-09	3.5789
response to wounding	AK236923	---	Sus scrofa mRNA, clone:PBL010044B08, expressed in periphral blood mononuclear cell	Toll-like receptor 6 [Sus scrofa]	4.63909e-09	3.5789
response to wounding	AK237244	C1QC	Sus scrofa mRNA, clone:SPL010016D09, expressed in spleen	complement C1qC [Sus scrofa]	4.63909e-09	3.5789
response to wounding	AK237640	---	Sus scrofa mRNA, clone:SPL010072F08, expressed in spleen	Unknown (protein for IMAGE:7956285) [Bos taurus]	4.63909e-09	3.5789
response to wounding	AK238562	---	Sus scrofa mRNA, clone:TES010070G08, expressed in testis	unnamed protein product [Homo sapiens]	4.63909e-09	3.5789
response to wounding	AK238813	---	Sus scrofa mRNA, clone:THY010033D12, expressed in thymus	PREDICTED: similar to Acyloxyacyl hydrolase precursor [Equus caballus]	4.63909e-09	3.5789
response to wounding	AY392087	TLR2	Sus scrofa toll-like receptor 2 mRNA, complete cds	toll-like receptor 2 [Sus scrofa] gb|AAQ84520.1| toll-like receptor 2 [Sus scrofa]	4.63909e-09	3.5789
response to wounding	BP169439	---	BP169439 full-length enriched swine cDNA library, adult uterus Sus scrofa cDNA clone UTR010046A02 5', mRNA sequence		4.63909e-09	3.5789
response to wounding	BP169836	CXCL9	BP169836 full-length enriched swine cDNA library, adult uterus Sus scrofa cDNA clone UTR010042A11 5', mRNA sequence	chemokine (C-X-C motif) ligand 9 [Sus scrofa] gb|ABY66143.2| chemokine C-X-C motif ligand 9 [Sus scrofa]	4.63909e-09	3.5789
response to wounding	BW960554	---	BW960554 full-length enriched swine cDNA library, adult alveolar macrophage Sus scrofa cDNA clone AMP010077E04 5', mRNA sequence	PREDICTED: similar to C-C motif chemokine 23 precursor (Small-inducible cytokine A23) (Macrophage inflammatory protein 3) (MIP-3) (Myeloid progenitor inhibitory factor 1) (MPIF-1) (CK-beta-8) (CKB-8) [Bos taurus]	4.63909e-09	3.5789
response to wounding	BX921870	C1QA	BX921870 Sus Scrofa library (scan) Sus scrofa cDNA clone scan0019.o.16 5prim, mRNA sequence	complement component 1, q subcomponent, A chain [Sus scrofa] sp|Q69DL0|C1QA_PIG RecName: Full=Complement C1q subcomponent subunit A; Flags: Precursor gb|AAR20892.1| complement C1qA [Sus scrofa]	4.63909e-09	3.5789
response to wounding	CK462101	CEBPB	932877 MARC 4PIG Sus scrofa cDNA 5', mRNA sequence	PREDICTED: hypothetical protein [Monodelphis domestica]	4.63909e-09	3.5789
response to wounding	DB796057	CCL3L1	DB796057 full-length enriched swine cDNA library, adult immature dendritic cell Sus scrofa cDNA clone DCI010073D06 5', mRNA sequence	chemokine (C-C motif) ligand 3-like 1 [Sus scrofa] gb|AAT65077.1| macrophage inflamatory protein 1 alpha [Sus scrofa] gb|ABY66139.1| chemokine ligand 3-like 1 [Sus scrofa]	4.63909e-09	3.5789
response to wounding	DN112929	CXCL2	1112161 MARC 4PIG Sus scrofa cDNA 5', mRNA sequence	chemokine (C-X-C motif) ligand 2 [Sus scrofa]	4.63909e-09	3.5789
response to wounding	DQ067278	CD163	Sus scrofa CD163 mRNA, complete cds	RecName: Full=Scavenger receptor cysteine-rich type 1 protein M130; AltName: CD_antigen=CD163; Contains: RecName: Full=Soluble CD163; Short=sCD163; Flags: Precursor gb|AAZ50616.1| CD163 [Sus scrofa]	4.63909e-09	3.5789
response to wounding	EU076594	SBAB-514B12.5	Sus scrofa complement component 4 mRNA, complete cds	complement C4 [Sus scrofa] gb|ABW73320.1| complement component 4 [Sus scrofa]	4.63909e-09	3.5789
response to wounding	EV894135	---	rcad32b_f20.y1 cag Sus scrofa cDNA 5', mRNA sequence		4.63909e-09	3.5789
negative regulation of catalytic activity	AK230619	---	Sus scrofa mRNA, clone:AMP010017F09, expressed in alveolar macrophage	proteasome alpha 2 subunit [Homo sapiens] ref|NP_001029834.1| proteasome (prosome, macropain) subunit, alpha type, 2 [Bos taurus] ref|XP_533078.2| PREDICTED: similar to Proteasome subunit alpha type 2 (Proteasome component C3) (Macropain subunit C3) (Mult	4.62079e-05	3.5789
negative regulation of catalytic activity	AK230762	---	Sus scrofa mRNA, clone:AMP010038D07, expressed in alveolar macrophage	PREDICTED: similar to Proteasome subunit alpha type 1 (Proteasome component C2) (Macropain subunit C2) (Multicatalytic endopeptidase complex subunit C2) (Proteasome nu chain) (30 kDa prosomal protein) (PROS-30) [Pan troglodytes]	4.62079e-05	3.5789
negative regulation of catalytic activity	AK231242	SBAB-554F3.3	Sus scrofa mRNA, clone:ITT010022F04, expressed in intestine	proteasome beta 9 subunit [Sus scrofa] gb|ABC02872.1| proteasome beta 9 subunit [Sus scrofa] gb|ABC59113.1| proteasome beta 9 subunit [Sus scrofa] gb|ABG57117.1| proteasome beta 9 subunit [Sus scrofa] emb|CAN13314.1| proteasome (prosome, macropain) subuni	4.62079e-05	3.5789
negative regulation of catalytic activity	AK233238	---	Sus scrofa mRNA, clone:LVRM10108E05, expressed in liver	proteasome (prosome, macropain) 26S subunit, non-ATPase, 6 [Homo sapiens] sp|Q15008|PSMD6_HUMAN RecName: Full=26S proteasome non-ATPase regulatory subunit 6; AltName: Full=26S proteasome regulatory subunit S10; AltName: Full=p42A; AltName: Full=Proteasome	4.62079e-05	3.5789
negative regulation of catalytic activity	AK233351	---	Sus scrofa mRNA, clone:LVRM10127B05, expressed in liver	PREDICTED: similar to 26S proteasome non-ATPase regulatory subunit 9 (26S proteasome regulatory subunit p27) [Equus caballus]	4.62079e-05	3.5789
negative regulation of catalytic activity	AK233772	---	Sus scrofa mRNA, clone:MLN010023D02, expressed in mesenteric lymph node	PREDICTED: similar to Proteasome subunit beta type 2 (Proteasome component C7-I) (Macropain subunit C7-I) (Multicatalytic endopeptidase complex subunit C7-I) [Canis familiaris]	4.62079e-05	3.5789
negative regulation of catalytic activity	AK239380	---	Sus scrofa mRNA, clone:THY010098B12, expressed in thymus	PREDICTED: similar to anaphase-promoting complex, subunit 6 isoform 1 [Bos taurus]	4.62079e-05	3.5789
negative regulation of catalytic activity	AK239728	---	Sus scrofa mRNA, clone:THY010126C02, expressed in thymus	PREDICTED: similar to DnaJ (Hsp40) homolog, subfamily B, member 6 [Equus caballus]	4.62079e-05	3.5789
negative regulation of catalytic activity	AK240605	LOC100155382	Sus scrofa mRNA, clone:UTR010105H04, expressed in uterus	unnamed protein product [Mus musculus]	4.62079e-05	3.5789
negative regulation of catalytic activity	AY704418	PSMD4	Sus scrofa proteasome 26S subunit non-ATPase 4 (PSMD4) mRNA, complete cds	proteasome 26S non-ATPase subunit 4 [Sus scrofa] gb|AAV69969.1| proteasome 26S subunit non-ATPase 4 [Sus scrofa]	4.62079e-05	3.5789
negative regulation of catalytic activity	BP457682	---	BP457682 full-length enriched swine cDNA library, adult ovary Sus scrofa cDNA clone OVRM10188D03 5', mRNA sequence	PREDICTED: similar to Dual specificity protein phosphatase 2 (Dual specificity protein phosphatase PAC-1) [Equus caballus]	4.62079e-05	3.5789
negative regulation of catalytic activity	BX665508	---	BX665508 Sus Scrofa library (scag) Sus scrofa cDNA clone scag0009.b.02 5prim, mRNA sequence	PREDICTED: anaphase promoting complex subunit 1, partial [Pan troglodytes]	4.62079e-05	3.5789
negative regulation of catalytic activity	CJ018635	ATPIF1	CJ018635 full-length enriched swine cDNA library, adult spleen Sus scrofa cDNA clone SPL01H020062 5', mRNA sequence	ATPase inhibitory factor 1 [Sus scrofa] sp|Q29307|ATIF1_PIG RecName: Full=ATPase inhibitor, mitochondrial; Flags: Precursor gb|ABK55664.1| mitochondrial ATPIF1 [Sus scrofa]	4.62079e-05	3.5789
negative regulation of catalytic activity	DV936746	---	YU-IC-0167 Sus Scrofa Testis Zap Express Library Sus scrofa cDNA clone SS-T-1-2a-T3_O10, mRNA sequence	TPA: putative 6-16 protein [Sus scrofa]	4.62079e-05	3.5789
positive regulation of immune system process	AK230672	NCK1	Sus scrofa mRNA, clone:AMP010023G09, expressed in alveolar macrophage	PREDICTED: similar to Cytoplasmic protein NCK1 (NCK adaptor protein 1) (SH2/SH3 adaptor protein NCK-alpha) isoform 1 [Canis familiaris]	0.000186286	3.55845
positive regulation of immune system process	AK230799	CD86	Sus scrofa mRNA, clone:AMP010045D05, expressed in alveolar macrophage	co-stimulatory molecule B7-2 [Sus scrofa]	0.000186286	3.55845
positive regulation of immune system process	AK231486	---	Sus scrofa mRNA, clone:ITT010079E07, expressed in intestine	linker for activation of T cells family, member 2 [Bos taurus] gb|AAI16046.1| Linker for activation of T cells family, member 2 [Bos taurus]	0.000186286	3.55845
positive regulation of immune system process	AK232020	LOC396877	Sus scrofa mRNA, clone:LNG010065F02, expressed in lung	RecName: Full=Complement factor D; AltName: Full=C3 convertase activator; AltName: Full=Properdin factor D; AltName: Full=Adipsin; Flags: Precursor gb|AAA73627.1| putative preproadipsin [Sus scrofa domestica]	0.000186286	3.55845
positive regulation of immune system process	AK232839	---	Sus scrofa mRNA, clone:LVRM10036F07, expressed in liver	complement factor properdin [Bos taurus] gb|AAI18433.1| Complement factor properdin [Bos taurus]	0.000186286	3.55845
positive regulation of immune system process	AK232900	C1S	Sus scrofa mRNA, clone:LVRM10048G07, expressed in liver	complement component 1, s subcomponent [Sus scrofa] sp|Q69DK8|C1S_PIG RecName: Full=Complement C1s subcomponent; AltName: Full=C1 esterase; Contains: RecName: Full=Complement C1s subcomponent heavy chain; Contains: RecName: Full=Complement C1s subcomponen	0.000186286	3.55845
positive regulation of immune system process	AK233138	SBAB-707F1.11	Sus scrofa mRNA, clone:LVRM10087F11, expressed in liver	B-factor, properdin [Sus scrofa] emb|CAN87697.1| B-factor, properdin [Sus scrofa]	0.000186286	3.55845
positive regulation of immune system process	AK235268	VCAM1	Sus scrofa mRNA, clone:OVRM10063F07, expressed in ovary	vascular cell adhesion molecule [Sus scrofa] gb|AAA21542.1| vascular cell adhesion molecule	0.000186286	3.55845
positive regulation of immune system process	AK237244	C1QC	Sus scrofa mRNA, clone:SPL010016D09, expressed in spleen	complement C1qC [Sus scrofa]	0.000186286	3.55845
positive regulation of immune system process	AK240451	CD2	Sus scrofa mRNA, clone:UTR010074B08, expressed in uterus	CD2 antigen (p50), sheep red blood cell receptor [Sus scrofa] dbj|BAD06310.1| CD2 antigen [Sus scrofa]	0.000186286	3.55845
positive regulation of immune system process	BX921870	C1QA	BX921870 Sus Scrofa library (scan) Sus scrofa cDNA clone scan0019.o.16 5prim, mRNA sequence	complement component 1, q subcomponent, A chain [Sus scrofa] sp|Q69DL0|C1QA_PIG RecName: Full=Complement C1q subcomponent subunit A; Flags: Precursor gb|AAR20892.1| complement C1qA [Sus scrofa]	0.000186286	3.55845
positive regulation of immune system process	EU076594	SBAB-514B12.5	Sus scrofa complement component 4 mRNA, complete cds	complement C4 [Sus scrofa] gb|ABW73320.1| complement component 4 [Sus scrofa]	0.000186286	3.55845
regulation of immune response	AK230799	CD86	Sus scrofa mRNA, clone:AMP010045D05, expressed in alveolar macrophage	co-stimulatory molecule B7-2 [Sus scrofa]	0.00154022	3.51162
regulation of immune response	AK231486	---	Sus scrofa mRNA, clone:ITT010079E07, expressed in intestine	linker for activation of T cells family, member 2 [Bos taurus] gb|AAI16046.1| Linker for activation of T cells family, member 2 [Bos taurus]	0.00154022	3.51162
regulation of immune response	AK232020	LOC396877	Sus scrofa mRNA, clone:LNG010065F02, expressed in lung	RecName: Full=Complement factor D; AltName: Full=C3 convertase activator; AltName: Full=Properdin factor D; AltName: Full=Adipsin; Flags: Precursor gb|AAA73627.1| putative preproadipsin [Sus scrofa domestica]	0.00154022	3.51162
regulation of immune response	AK232839	---	Sus scrofa mRNA, clone:LVRM10036F07, expressed in liver	complement factor properdin [Bos taurus] gb|AAI18433.1| Complement factor properdin [Bos taurus]	0.00154022	3.51162
regulation of immune response	AK232900	C1S	Sus scrofa mRNA, clone:LVRM10048G07, expressed in liver	complement component 1, s subcomponent [Sus scrofa] sp|Q69DK8|C1S_PIG RecName: Full=Complement C1s subcomponent; AltName: Full=C1 esterase; Contains: RecName: Full=Complement C1s subcomponent heavy chain; Contains: RecName: Full=Complement C1s subcomponen	0.00154022	3.51162
regulation of immune response	AK233138	SBAB-707F1.11	Sus scrofa mRNA, clone:LVRM10087F11, expressed in liver	B-factor, properdin [Sus scrofa] emb|CAN87697.1| B-factor, properdin [Sus scrofa]	0.00154022	3.51162
regulation of immune response	AK237244	C1QC	Sus scrofa mRNA, clone:SPL010016D09, expressed in spleen	complement C1qC [Sus scrofa]	0.00154022	3.51162
regulation of immune response	BX921870	C1QA	BX921870 Sus Scrofa library (scan) Sus scrofa cDNA clone scan0019.o.16 5prim, mRNA sequence	complement component 1, q subcomponent, A chain [Sus scrofa] sp|Q69DL0|C1QA_PIG RecName: Full=Complement C1q subcomponent subunit A; Flags: Precursor gb|AAR20892.1| complement C1qA [Sus scrofa]	0.00154022	3.51162
regulation of immune response	EU076594	SBAB-514B12.5	Sus scrofa complement component 4 mRNA, complete cds	complement C4 [Sus scrofa] gb|ABW73320.1| complement component 4 [Sus scrofa]	0.00154022	3.51162
electron transport chain	AK230519	GLRX1	Sus scrofa mRNA, clone:AMP010005G11, expressed in alveolar macrophage	thioltransferase [Sus scrofa] sp|P12309|GLRX1_PIG RecName: Full=Glutaredoxin-1; AltName: Full=Thioltransferase-1; Short=TTase-1 gb|AAA31132.1| thioltransferase	0.000113934	3.50453
electron transport chain	AK236037	CYB561	Sus scrofa mRNA, clone:OVRM10147D07, expressed in ovary	cytochrome b-561 [Sus scrofa] sp|Q95245|CY561_PIG RecName: Full=Cytochrome b561; AltName: Full=Cytochrome b-561 dbj|BAA13549.1| cytochrome b561 [Sus scrofa]	0.000113934	3.50453
electron transport chain	AK239334	---	Sus scrofa mRNA, clone:THY010094A09, expressed in thymus	PREDICTED: similar to cytochrome b-561 domain containing 1 [Macaca mulatta]	0.000113934	3.50453
electron transport chain	AW785826	---	117285 MARC 1PIG Sus scrofa cDNA 5', mRNA sequence	electron-transfer-flavoprotein, beta polypeptide [Bos taurus] sp|Q2TBV3|ETFB_BOVIN RecName: Full=Electron transfer flavoprotein subunit beta; Short=Beta-ETF gb|AAI09604.1| Electron-transfer-flavoprotein, beta polypeptide [Bos taurus]	0.000113934	3.50453
electron transport chain	BP142174	---	BP142174 full-length enriched swine cDNA library, adult ovary Sus scrofa cDNA clone OVR010014C02 5', mRNA sequence	ubiquinol-cytochrome c reductase, complex III subunit [Bos taurus] sp|P13271|QCR8_BOVIN RecName: Full=Cytochrome b-c1 complex subunit 8; AltName: Full=Ubiquinol-cytochrome c reductase complex ubiquinone-binding protein QP-C; AltName: Full=Ubiquinol-cytoch	0.000113934	3.50453
electron transport chain	BW972229	---	BW972229 full-length enriched swine cDNA library, adult periphral blood mononuclear cell Sus scrofa cDNA clone PBL010068B02 5', mRNA sequence	serine/threonine kinase 17a [Bos taurus] gb|AAI14807.1| STK17A protein [Bos taurus]	0.000113934	3.50453
electron transport chain	BX918556	---	BX918556 Sus Scrofa library (scan) Sus scrofa cDNA clone scan0034.h.12 5prim, mRNA sequence	Chain A, Structure Of Porcine Electron Transfer Flavoprotein- Ubiquinone Oxidoreductase In Complexed With Ubiquinone pdb|2GMH|B Chain B, Structure Of Porcine Electron Transfer Flavoprotein- Ubiquinone Oxidoreductase In Complexed With Ubiquinone pdb|2GMJ|A	0.000113934	3.50453
electron transport chain	BX921093	---	BX921093 Sus Scrofa library (scan) Sus scrofa cDNA clone scan0004.i.11 5prim, mRNA sequence		0.000113934	3.50453
electron transport chain	BX925068	---	BX925068 Sus Scrofa library (scan) Sus scrofa cDNA clone scan0026.c.22 5prim, mRNA sequence	NADH dehydrogenase (ubiquinone) 1 beta subcomplex, 7, 18kDa [Bos taurus] sp|Q02368|NDUB7_BOVIN RecName: Full=NADH dehydrogenase [ubiquinone] 1 beta subcomplex subunit 7; AltName: Full=NADH-ubiquinone oxidoreductase B18 subunit; AltName: Full=Complex I-B18	0.000113934	3.50453
electron transport chain	CN157675	---	946398 MARC 4PIG Sus scrofa cDNA 5', mRNA sequence	PREDICTED: similar to NADH-ubiquinone oxidoreductase PDSW subunit (Complex I-PDSW) (CI-PDSW) [Canis familiaris]	0.000113934	3.50453
electron transport chain	DN111105	---	1110192 MARC 4PIG Sus scrofa cDNA 5', mRNA sequence	NADH dehydrogenase (ubiquinone) Fe-S protein 6, 13kDa (NADH-coenzyme Q reductase) [Bos taurus] sp|P23934|NDUS6_BOVIN RecName: Full=NADH dehydrogenase [ubiquinone] iron-sulfur protein 6, mitochondrial; AltName: Full=NADH-ubiquinone oxidoreductase 13 kDa-A	0.000113934	3.50453
electron transport chain	EW314890	---	rpldo0105_g23.y1 ldo Sus scrofa cDNA 5', mRNA sequence	NDUFB1 protein [Homo sapiens]	0.000113934	3.50453
electron transport chain	EW427298	---	rnca03b_f6.y1 nca Sus scrofa cDNA 5', mRNA sequence	LacZ alpha peptide [Cloning vector pYESW29']	0.000113934	3.50453
regulation of response to stimulus	AK230799	CD86	Sus scrofa mRNA, clone:AMP010045D05, expressed in alveolar macrophage	co-stimulatory molecule B7-2 [Sus scrofa]	0.000561444	3.39782
regulation of response to stimulus	AK231486	---	Sus scrofa mRNA, clone:ITT010079E07, expressed in intestine	linker for activation of T cells family, member 2 [Bos taurus] gb|AAI16046.1| Linker for activation of T cells family, member 2 [Bos taurus]	0.000561444	3.39782
regulation of response to stimulus	AK232020	LOC396877	Sus scrofa mRNA, clone:LNG010065F02, expressed in lung	RecName: Full=Complement factor D; AltName: Full=C3 convertase activator; AltName: Full=Properdin factor D; AltName: Full=Adipsin; Flags: Precursor gb|AAA73627.1| putative preproadipsin [Sus scrofa domestica]	0.000561444	3.39782
regulation of response to stimulus	AK232839	---	Sus scrofa mRNA, clone:LVRM10036F07, expressed in liver	complement factor properdin [Bos taurus] gb|AAI18433.1| Complement factor properdin [Bos taurus]	0.000561444	3.39782
regulation of response to stimulus	AK232900	C1S	Sus scrofa mRNA, clone:LVRM10048G07, expressed in liver	complement component 1, s subcomponent [Sus scrofa] sp|Q69DK8|C1S_PIG RecName: Full=Complement C1s subcomponent; AltName: Full=C1 esterase; Contains: RecName: Full=Complement C1s subcomponent heavy chain; Contains: RecName: Full=Complement C1s subcomponen	0.000561444	3.39782
regulation of response to stimulus	AK233138	SBAB-707F1.11	Sus scrofa mRNA, clone:LVRM10087F11, expressed in liver	B-factor, properdin [Sus scrofa] emb|CAN87697.1| B-factor, properdin [Sus scrofa]	0.000561444	3.39782
regulation of response to stimulus	AK234739	TNFRSF1A	Sus scrofa mRNA, clone:OVRM10012F08, expressed in ovary	tumor necrosis factor receptor 1 [Sus scrofa] sp|P50555|TNR1A_PIG Tumor necrosis factor receptor superfamily member 1A precursor (p60) (TNF-R1) (TNF-RI) (TNFR-I) (p55) gb|AAC48499.1| p55 TNF receptor	0.000561444	3.39782
regulation of response to stimulus	AK237244	C1QC	Sus scrofa mRNA, clone:SPL010016D09, expressed in spleen	complement C1qC [Sus scrofa]	0.000561444	3.39782
regulation of response to stimulus	BX921870	C1QA	BX921870 Sus Scrofa library (scan) Sus scrofa cDNA clone scan0019.o.16 5prim, mRNA sequence	complement component 1, q subcomponent, A chain [Sus scrofa] sp|Q69DL0|C1QA_PIG RecName: Full=Complement C1q subcomponent subunit A; Flags: Precursor gb|AAR20892.1| complement C1qA [Sus scrofa]	0.000561444	3.39782
regulation of response to stimulus	EU076594	SBAB-514B12.5	Sus scrofa complement component 4 mRNA, complete cds	complement C4 [Sus scrofa] gb|ABW73320.1| complement component 4 [Sus scrofa]	0.000561444	3.39782
regulation of response to stimulus	EW177168	---	rfbs3926b_o2.y1 fbs Sus scrofa cDNA 5', mRNA sequence	beta-galactosidase [Cloning vector pUG26]	0.000561444	3.39782
response to virus	AB086188	TLR7	Sus scrofa TLR7 mRNA for Toll-like receptor 7, complete cds	Toll-like receptor 7 [Sus scrofa]	0.0078434	3.348
response to virus	AK231929	MX1	Sus scrofa mRNA, clone:LNG010047G08, expressed in lung	Mx1 [Sus scrofa]	0.0078434	3.348
response to virus	AK232386	MX2	Sus scrofa mRNA, clone:LVR010035G05, expressed in liver	MX2 [Sus scrofa]	0.0078434	3.348
response to virus	AK233102	---	Sus scrofa mRNA, clone:LVRM10080H08, expressed in liver	PREDICTED: similar to CCCH-type zinc finger antiviral protein [Bos taurus]	0.0078434	3.348
response to virus	AK235035	IRF7	Sus scrofa mRNA, clone:OVRM10043D04, expressed in ovary	interferon regulatory factor 7 [Sus scrofa] gb|ABM69124.1| interferon regulatory factor 7 [Sus scrofa] dbj|BAF42541.2| interferon regulatory factor 7 [Sus scrofa]	0.0078434	3.348
response to virus	AK240213	LOC100155371	Sus scrofa mRNA, clone:UTR010041D03, expressed in uterus	PREDICTED: similar to Interferon-induced 35 kDa protein (IFP 35) [Equus caballus]	0.0078434	3.348
response to virus	CK458867	IFNG	923291 MARC 4PIG Sus scrofa cDNA 5', mRNA sequence	interferon gamma [Sus scrofa]	0.0078434	3.348
response to other organism	AB086188	TLR7	Sus scrofa TLR7 mRNA for Toll-like receptor 7, complete cds	Toll-like receptor 7 [Sus scrofa]	0.000819675	3.26191
response to other organism	AK231929	MX1	Sus scrofa mRNA, clone:LNG010047G08, expressed in lung	Mx1 [Sus scrofa]	0.000819675	3.26191
response to other organism	AK232386	MX2	Sus scrofa mRNA, clone:LVR010035G05, expressed in liver	MX2 [Sus scrofa]	0.000819675	3.26191
response to other organism	AK232839	---	Sus scrofa mRNA, clone:LVRM10036F07, expressed in liver	complement factor properdin [Bos taurus] gb|AAI18433.1| Complement factor properdin [Bos taurus]	0.000819675	3.26191
response to other organism	AK233102	---	Sus scrofa mRNA, clone:LVRM10080H08, expressed in liver	PREDICTED: similar to CCCH-type zinc finger antiviral protein [Bos taurus]	0.000819675	3.26191
response to other organism	AK235035	IRF7	Sus scrofa mRNA, clone:OVRM10043D04, expressed in ovary	interferon regulatory factor 7 [Sus scrofa] gb|ABM69124.1| interferon regulatory factor 7 [Sus scrofa] dbj|BAF42541.2| interferon regulatory factor 7 [Sus scrofa]	0.000819675	3.26191
response to other organism	AK240213	LOC100155371	Sus scrofa mRNA, clone:UTR010041D03, expressed in uterus	PREDICTED: similar to Interferon-induced 35 kDa protein (IFP 35) [Equus caballus]	0.000819675	3.26191
response to other organism	AK240605	LOC100155382	Sus scrofa mRNA, clone:UTR010105H04, expressed in uterus	unnamed protein product [Mus musculus]	0.000819675	3.26191
response to other organism	AY609599	NFKBIA	Sus scrofa clone Clu_20473.scr.msk.p1.Contig1, mRNA sequence	nuclear factor of kappa light polypeptide gene enhancer in B-cells inhibitor, alpha [Sus scrofa] sp|Q08353|IKBA_PIG NF-kappa-B inhibitor alpha (I-kappa-B-alpha) (IkappaBalpha) (IkB-alpha) (ECI-6) emb|CAA79979.1| ECI-6/IkBa [Sus scrofa domestica] emb|CAA84	0.000819675	3.26191
response to other organism	CK458867	IFNG	923291 MARC 4PIG Sus scrofa cDNA 5', mRNA sequence	interferon gamma [Sus scrofa]	0.000819675	3.26191
response to other organism	DT328352	---	SusFleck_BF_0089_0092_5_pCNS_J23 SusFleck Backfat Sus scrofa cDNA clone 0089_0092_J23 5', mRNA sequence		0.000819675	3.26191
immune effector process	AB086188	TLR7	Sus scrofa TLR7 mRNA for Toll-like receptor 7, complete cds	Toll-like receptor 7 [Sus scrofa]	0.00330257	3.17718
immune effector process	AK231401	----	Sus scrofa mRNA, clone:ITT010058E09, expressed in intestine	PREDICTED: similar to LOC613822 protein isoform 2 [Sus scrofa]	0.00330257	3.17718
immune effector process	AK232020	LOC396877	Sus scrofa mRNA, clone:LNG010065F02, expressed in lung	RecName: Full=Complement factor D; AltName: Full=C3 convertase activator; AltName: Full=Properdin factor D; AltName: Full=Adipsin; Flags: Precursor gb|AAA73627.1| putative preproadipsin [Sus scrofa domestica]	0.00330257	3.17718
immune effector process	AK232839	---	Sus scrofa mRNA, clone:LVRM10036F07, expressed in liver	complement factor properdin [Bos taurus] gb|AAI18433.1| Complement factor properdin [Bos taurus]	0.00330257	3.17718
immune effector process	AK232900	C1S	Sus scrofa mRNA, clone:LVRM10048G07, expressed in liver	complement component 1, s subcomponent [Sus scrofa] sp|Q69DK8|C1S_PIG RecName: Full=Complement C1s subcomponent; AltName: Full=C1 esterase; Contains: RecName: Full=Complement C1s subcomponent heavy chain; Contains: RecName: Full=Complement C1s subcomponen	0.00330257	3.17718
immune effector process	AK233138	SBAB-707F1.11	Sus scrofa mRNA, clone:LVRM10087F11, expressed in liver	B-factor, properdin [Sus scrofa] emb|CAN87697.1| B-factor, properdin [Sus scrofa]	0.00330257	3.17718
immune effector process	AK237244	C1QC	Sus scrofa mRNA, clone:SPL010016D09, expressed in spleen	complement C1qC [Sus scrofa]	0.00330257	3.17718
immune effector process	BX921870	C1QA	BX921870 Sus Scrofa library (scan) Sus scrofa cDNA clone scan0019.o.16 5prim, mRNA sequence	complement component 1, q subcomponent, A chain [Sus scrofa] sp|Q69DL0|C1QA_PIG RecName: Full=Complement C1q subcomponent subunit A; Flags: Precursor gb|AAR20892.1| complement C1qA [Sus scrofa]	0.00330257	3.17718
immune effector process	EU076594	SBAB-514B12.5	Sus scrofa complement component 4 mRNA, complete cds	complement C4 [Sus scrofa] gb|ABW73320.1| complement component 4 [Sus scrofa]	0.00330257	3.17718
translation	AK231080	ARGRS	Sus scrofa mRNA, clone:AMP010090H08, expressed in alveolar macrophage	arginyl-tRNA synthetase [Bos taurus] gb|AAI34469.1| RARS protein [Bos taurus]	7.70648e-05	3.12144
translation	AK231721	EIF4A2	Sus scrofa mRNA, clone:LNG010015E04, expressed in lung	eukaryotic translation initiation factor 4A2 [Rattus norvegicus] ref|NP_001029216.1| eukaryotic translation initiation factor 4A2 [Bos taurus] ref|NP_001958.2| eukaryotic translation initiation factor 4A2 [Homo sapiens] ref|NP_001093665.1| eukaryotic tran	7.70648e-05	3.12144
translation	AK234582	TNIP1	Sus scrofa mRNA, clone:OVR010090E12, expressed in ovary	PREDICTED: TNFAIP3 interacting protein 1 [Equus caballus]	7.70648e-05	3.12144
translation	AK235304	---	Sus scrofa mRNA, clone:OVRM10067B09, expressed in ovary	dJ1014D13.1 [Homo sapiens] emb|CAK54466.1| EIF3S6IP [synthetic construct] emb|CAK54765.1| EIF3S6IP [synthetic construct] emb|CAQ07544.1| eukaryotic translation initiation factor 3, subunit E interacting protein [Homo sapiens] dbj|BAG72548.1| eukaryotic tr	7.70648e-05	3.12144
translation	AK236130	---	Sus scrofa mRNA, clone:OVRM10155D05, expressed in ovary	valyl-tRNA synthetase 2 [Sus scrofa]	7.70648e-05	3.12144
translation	AK236387	---	Sus scrofa mRNA, clone:OVRM10187G03, expressed in ovary	PREDICTED: similar to Eukaryotic translation initiation factor 3 subunit 1 (eIF-3 alpha) [Canis familiaris]	7.70648e-05	3.12144
translation	AK239460	---	Sus scrofa mRNA, clone:THY010105F03, expressed in thymus	eukaryotic translation initiation factor 3, subunit 3 gamma, 40kDa [Bos taurus] sp|Q56JZ5|EIF3H_BOVIN RecName: Full=Eukaryotic translation initiation factor 3 subunit H; Short=eIF3h; AltName: Full=Eukaryotic translation initiation factor 3 subunit 3; AltN	7.70648e-05	3.12144
translation	AY609957	LOC396626	Sus scrofa clone Clu_4809.scr.msk.p1.Contig3, mRNA sequence	PREDICTED: similar to mitochondrial ribosomal protein L32 [Macaca mulatta]	7.70648e-05	3.12144
translation	AY610059	---	Sus scrofa clone Clu_6088.scr.msk.p1.Contig3, mRNA sequence	eukaryotic translation initiation factor 2, subunit 3, structural gene X-linked [Rattus norvegicus] ref|XP_537983.2| PREDICTED: similar to eukaryotic translation initiation factor 2, subunit 3, structural gene X-linked [Canis familiaris] gb|EDL96007.1| eu	7.70648e-05	3.12144
translation	BX918421	---	BX918421 Sus Scrofa library (scan) Sus scrofa cDNA clone scan0039.c.13 5prim, mRNA sequence	PREDICTED: similar to 28S ribosomal protein S15, mitochondrial precursor (S15mt) (MRP-S15) isoform 1 [Bos taurus]	7.70648e-05	3.12144
translation	BX926121	---	BX926121 Sus Scrofa library (scan) Sus scrofa cDNA clone scan0026.n.12 5prim, mRNA sequence	PREDICTED: similar to Mitochondrial 28S ribosomal protein S25 (S25mt) (MRP-S25) [Canis familiaris]	7.70648e-05	3.12144
translation	CB478397	---	jns34_A02.f jns Sus scrofa cDNA 5', mRNA sequence		7.70648e-05	3.12144
translation	DB803678	---	DB803678 full-length enriched swine cDNA library, adult skin Sus scrofa cDNA clone SKNB10061E04 5', mRNA sequence		7.70648e-05	3.12144
translation	DN123551	---	1123855 MARC 4PIG Sus scrofa cDNA 5', mRNA sequence	mitochondrial ribosomal protein L51 [Bos taurus] sp|P0C2B6|RM51_BOVIN 39S ribosomal protein L51, mitochondrial precursor (L51mt) (MRP-L51) gb|AAI51350.1| MRPL51 protein [Bos taurus]	7.70648e-05	3.12144
translation	DQ351283	EIF4A1	Sus scrofa eukaryotic translation initiation factor 4A isoform 1 (EIF4A1) mRNA, complete cds	eukaryotic translation initiation factor 4A, isoform 1 [synthetic construct] gb|AAX43035.1| eukaryotic translation initiation factor 4A isoform 1 [synthetic construct]	7.70648e-05	3.12144
translation	EW339500	---	rlnt21c_h9.y1 lnt Sus scrofa cDNA 5', mRNA sequence	lacZ [Binary vector pCLEAN-G147] gb|ABW84178.1| lacZ [Binary vector pCLEAN-G146] gb|ABW84181.1| lacZ [Binary vector pCLEAN-G144]	7.70648e-05	3.12144
response to biotic stimulus	AB086188	TLR7	Sus scrofa TLR7 mRNA for Toll-like receptor 7, complete cds	Toll-like receptor 7 [Sus scrofa]	0.000496371	3.05951
response to biotic stimulus	AK231929	MX1	Sus scrofa mRNA, clone:LNG010047G08, expressed in lung	Mx1 [Sus scrofa]	0.000496371	3.05951
response to biotic stimulus	AK232386	MX2	Sus scrofa mRNA, clone:LVR010035G05, expressed in liver	MX2 [Sus scrofa]	0.000496371	3.05951
response to biotic stimulus	AK232839	---	Sus scrofa mRNA, clone:LVRM10036F07, expressed in liver	complement factor properdin [Bos taurus] gb|AAI18433.1| Complement factor properdin [Bos taurus]	0.000496371	3.05951
response to biotic stimulus	AK233102	---	Sus scrofa mRNA, clone:LVRM10080H08, expressed in liver	PREDICTED: similar to CCCH-type zinc finger antiviral protein [Bos taurus]	0.000496371	3.05951
response to biotic stimulus	AK235035	IRF7	Sus scrofa mRNA, clone:OVRM10043D04, expressed in ovary	interferon regulatory factor 7 [Sus scrofa] gb|ABM69124.1| interferon regulatory factor 7 [Sus scrofa] dbj|BAF42541.2| interferon regulatory factor 7 [Sus scrofa]	0.000496371	3.05951
response to biotic stimulus	AK239728	---	Sus scrofa mRNA, clone:THY010126C02, expressed in thymus	PREDICTED: similar to DnaJ (Hsp40) homolog, subfamily B, member 6 [Equus caballus]	0.000496371	3.05951
response to biotic stimulus	AK240213	LOC100155371	Sus scrofa mRNA, clone:UTR010041D03, expressed in uterus	PREDICTED: similar to Interferon-induced 35 kDa protein (IFP 35) [Equus caballus]	0.000496371	3.05951
response to biotic stimulus	AK240605	LOC100155382	Sus scrofa mRNA, clone:UTR010105H04, expressed in uterus	unnamed protein product [Mus musculus]	0.000496371	3.05951
response to biotic stimulus	AY609599	NFKBIA	Sus scrofa clone Clu_20473.scr.msk.p1.Contig1, mRNA sequence	nuclear factor of kappa light polypeptide gene enhancer in B-cells inhibitor, alpha [Sus scrofa] sp|Q08353|IKBA_PIG NF-kappa-B inhibitor alpha (I-kappa-B-alpha) (IkappaBalpha) (IkB-alpha) (ECI-6) emb|CAA79979.1| ECI-6/IkBa [Sus scrofa domestica] emb|CAA84	0.000496371	3.05951
response to biotic stimulus	CK458867	IFNG	923291 MARC 4PIG Sus scrofa cDNA 5', mRNA sequence	interferon gamma [Sus scrofa]	0.000496371	3.05951
response to biotic stimulus	DT328352	---	SusFleck_BF_0089_0092_5_pCNS_J23 SusFleck Backfat Sus scrofa cDNA clone 0089_0092_J23 5', mRNA sequence		0.000496371	3.05951
response to biotic stimulus	EU586114	GSK3B	Sus scrofa glycogen synthase kinase 3 beta (GSK3-beta) mRNA, complete cds	glycogen synthase kinase 3 beta [Sus scrofa] gb|ACB97631.1| glycogen synthase kinase 3 beta [Sus scrofa]	0.000496371	3.05951
response to external stimulus	AB119268	CCR1	Sus scrofa CCR1 mRNA for chemokine C-C motif receptor 1, complete cds	chemokine (C-C motif) receptor 1 [Sus scrofa] dbj|BAD08660.1| chemokine (C-C motif) receptor 1 [Sus scrofa] dbj|BAD12131.1| chemokine C-C motif receptor 1 [Sus scrofa]	1.86703e-07	2.80745
response to external stimulus	AB188301	TLR4	Sus scrofa TLR4 mRNA for toll-like receptor 4, complete cds	RecName: Full=Toll-like receptor 4; AltName: CD_antigen=CD284; Flags: Precursor dbj|BAD36843.1| toll-like receptor 4 [Sus scrofa] dbj|BAE19964.1| Toll-like receptor 4 [Sus scrofa]	1.86703e-07	2.80745
response to external stimulus	AJ947861	---	AJ947861 KN404_1 Sus scrofa cDNA clone C0007741j23 5', mRNA sequence	unnamed protein product [Homo sapiens]	1.86703e-07	2.80745
response to external stimulus	AJ949783	---	AJ949783 KN404_1 Sus scrofa cDNA clone C0007739c24 3', mRNA sequence	PREDICTED: similar to Apolipoprotein B48 receptor [Bos taurus]	1.86703e-07	2.80745
response to external stimulus	AK231005	IL8	Sus scrofa mRNA, clone:AMP010080D01, expressed in alveolar macrophage	interleukin 8 [Sus scrofa] sp|P26894|IL8_PIG RecName: Full=Interleukin-8; Short=IL-8; AltName: Full=C-X-C motif chemokine 8; AltName: Full=Alveolar macrophage chemotactic factor I; Short=AMCF-I; Flags: Precursor gb|AAA16616.1| interleukin 8 gb|AAA92576.1|	1.86703e-07	2.80745
response to external stimulus	AK231132	---	Sus scrofa mRNA, clone:AMP010097F03, expressed in alveolar macrophage	small inducible cytokine B10 [Sus scrofa] gb|AAV65839.1| chemokine CXC-like protein [Sus scrofa] gb|ABY66144.1| chemokine C-X-C motif ligand 10 [Sus scrofa]	1.86703e-07	2.80745
response to external stimulus	AK231250	---	Sus scrofa mRNA, clone:ITT010024B11, expressed in intestine	apolipoprotein L, 3 [Bos taurus] gb|AAI49446.1| APOL3 protein [Bos taurus]	1.86703e-07	2.80745
response to external stimulus	AK232020	LOC396877	Sus scrofa mRNA, clone:LNG010065F02, expressed in lung	RecName: Full=Complement factor D; AltName: Full=C3 convertase activator; AltName: Full=Properdin factor D; AltName: Full=Adipsin; Flags: Precursor gb|AAA73627.1| putative preproadipsin [Sus scrofa domestica]	1.86703e-07	2.80745
response to external stimulus	AK232765	FN1	Sus scrofa mRNA, clone:LVRM10022C09, expressed in liver	PREDICTED: fibronectin 1 isoform 5 [Bos taurus]	1.86703e-07	2.80745
response to external stimulus	AK232839	---	Sus scrofa mRNA, clone:LVRM10036F07, expressed in liver	complement factor properdin [Bos taurus] gb|AAI18433.1| Complement factor properdin [Bos taurus]	1.86703e-07	2.80745
response to external stimulus	AK232900	C1S	Sus scrofa mRNA, clone:LVRM10048G07, expressed in liver	complement component 1, s subcomponent [Sus scrofa] sp|Q69DK8|C1S_PIG RecName: Full=Complement C1s subcomponent; AltName: Full=C1 esterase; Contains: RecName: Full=Complement C1s subcomponent heavy chain; Contains: RecName: Full=Complement C1s subcomponen	1.86703e-07	2.80745
response to external stimulus	AK233138	SBAB-707F1.11	Sus scrofa mRNA, clone:LVRM10087F11, expressed in liver	B-factor, properdin [Sus scrofa] emb|CAN87697.1| B-factor, properdin [Sus scrofa]	1.86703e-07	2.80745
response to external stimulus	AK234286	---	Sus scrofa mRNA, clone:OVR010039B10, expressed in ovary	PREDICTED: similar to period 1 [Canis familiaris]	1.86703e-07	2.80745
response to external stimulus	AK235600	IL10RB	Sus scrofa mRNA, clone:OVRM10096D11, expressed in ovary	interleukin 10 receptor, beta [Sus scrofa] dbj|BAD06316.1| interleukin 10 receptor, beta [Sus scrofa]	1.86703e-07	2.80745
response to external stimulus	AK236923	---	Sus scrofa mRNA, clone:PBL010044B08, expressed in periphral blood mononuclear cell	Toll-like receptor 6 [Sus scrofa]	1.86703e-07	2.80745
response to external stimulus	AK237244	C1QC	Sus scrofa mRNA, clone:SPL010016D09, expressed in spleen	complement C1qC [Sus scrofa]	1.86703e-07	2.80745
response to external stimulus	AK237640	---	Sus scrofa mRNA, clone:SPL010072F08, expressed in spleen	Unknown (protein for IMAGE:7956285) [Bos taurus]	1.86703e-07	2.80745
response to external stimulus	AK238562	---	Sus scrofa mRNA, clone:TES010070G08, expressed in testis	unnamed protein product [Homo sapiens]	1.86703e-07	2.80745
response to external stimulus	AK238813	---	Sus scrofa mRNA, clone:THY010033D12, expressed in thymus	PREDICTED: similar to Acyloxyacyl hydrolase precursor [Equus caballus]	1.86703e-07	2.80745
response to external stimulus	AK239178	SR-PSOX	Sus scrofa mRNA, clone:THY010070F05, expressed in thymus	scavenger receptor for phosphatidylserine and oxidized low density lipoprotein [Sus scrofa] gb|AAG31753.1|AF277000_1 SR-PSOX [Sus scrofa]	1.86703e-07	2.80745
response to external stimulus	AY392087	TLR2	Sus scrofa toll-like receptor 2 mRNA, complete cds	toll-like receptor 2 [Sus scrofa] gb|AAQ84520.1| toll-like receptor 2 [Sus scrofa]	1.86703e-07	2.80745
response to external stimulus	BP169439	---	BP169439 full-length enriched swine cDNA library, adult uterus Sus scrofa cDNA clone UTR010046A02 5', mRNA sequence		1.86703e-07	2.80745
response to external stimulus	BP169836	CXCL9	BP169836 full-length enriched swine cDNA library, adult uterus Sus scrofa cDNA clone UTR010042A11 5', mRNA sequence	chemokine (C-X-C motif) ligand 9 [Sus scrofa] gb|ABY66143.2| chemokine C-X-C motif ligand 9 [Sus scrofa]	1.86703e-07	2.80745
response to external stimulus	BW960554	---	BW960554 full-length enriched swine cDNA library, adult alveolar macrophage Sus scrofa cDNA clone AMP010077E04 5', mRNA sequence	PREDICTED: similar to C-C motif chemokine 23 precursor (Small-inducible cytokine A23) (Macrophage inflammatory protein 3) (MIP-3) (Myeloid progenitor inhibitory factor 1) (MPIF-1) (CK-beta-8) (CKB-8) [Bos taurus]	1.86703e-07	2.80745
response to external stimulus	BX921870	C1QA	BX921870 Sus Scrofa library (scan) Sus scrofa cDNA clone scan0019.o.16 5prim, mRNA sequence	complement component 1, q subcomponent, A chain [Sus scrofa] sp|Q69DL0|C1QA_PIG RecName: Full=Complement C1q subcomponent subunit A; Flags: Precursor gb|AAR20892.1| complement C1qA [Sus scrofa]	1.86703e-07	2.80745
response to external stimulus	CK462101	CEBPB	932877 MARC 4PIG Sus scrofa cDNA 5', mRNA sequence	PREDICTED: hypothetical protein [Monodelphis domestica]	1.86703e-07	2.80745
response to external stimulus	DB796057	CCL3L1	DB796057 full-length enriched swine cDNA library, adult immature dendritic cell Sus scrofa cDNA clone DCI010073D06 5', mRNA sequence	chemokine (C-C motif) ligand 3-like 1 [Sus scrofa] gb|AAT65077.1| macrophage inflamatory protein 1 alpha [Sus scrofa] gb|ABY66139.1| chemokine ligand 3-like 1 [Sus scrofa]	1.86703e-07	2.80745
response to external stimulus	DN112929	CXCL2	1112161 MARC 4PIG Sus scrofa cDNA 5', mRNA sequence	chemokine (C-X-C motif) ligand 2 [Sus scrofa]	1.86703e-07	2.80745
response to external stimulus	DQ067278	CD163	Sus scrofa CD163 mRNA, complete cds	RecName: Full=Scavenger receptor cysteine-rich type 1 protein M130; AltName: CD_antigen=CD163; Contains: RecName: Full=Soluble CD163; Short=sCD163; Flags: Precursor gb|AAZ50616.1| CD163 [Sus scrofa]	1.86703e-07	2.80745
response to external stimulus	EU076594	SBAB-514B12.5	Sus scrofa complement component 4 mRNA, complete cds	complement C4 [Sus scrofa] gb|ABW73320.1| complement component 4 [Sus scrofa]	1.86703e-07	2.80745
response to external stimulus	EV894135	---	rcad32b_f20.y1 cag Sus scrofa cDNA 5', mRNA sequence		1.86703e-07	2.80745
response to external stimulus	EW205532	---	rfhi4029b_j3.y1 fhi Sus scrofa cDNA 5', mRNA sequence	LacZ alpha peptide [Cloning vector pYESW29']	1.86703e-07	2.80745
regulation of immune system process	AK230672	NCK1	Sus scrofa mRNA, clone:AMP010023G09, expressed in alveolar macrophage	PREDICTED: similar to Cytoplasmic protein NCK1 (NCK adaptor protein 1) (SH2/SH3 adaptor protein NCK-alpha) isoform 1 [Canis familiaris]	0.00218394	2.6404
regulation of immune system process	AK230799	CD86	Sus scrofa mRNA, clone:AMP010045D05, expressed in alveolar macrophage	co-stimulatory molecule B7-2 [Sus scrofa]	0.00218394	2.6404
regulation of immune system process	AK231486	---	Sus scrofa mRNA, clone:ITT010079E07, expressed in intestine	linker for activation of T cells family, member 2 [Bos taurus] gb|AAI16046.1| Linker for activation of T cells family, member 2 [Bos taurus]	0.00218394	2.6404
regulation of immune system process	AK232020	LOC396877	Sus scrofa mRNA, clone:LNG010065F02, expressed in lung	RecName: Full=Complement factor D; AltName: Full=C3 convertase activator; AltName: Full=Properdin factor D; AltName: Full=Adipsin; Flags: Precursor gb|AAA73627.1| putative preproadipsin [Sus scrofa domestica]	0.00218394	2.6404
regulation of immune system process	AK232839	---	Sus scrofa mRNA, clone:LVRM10036F07, expressed in liver	complement factor properdin [Bos taurus] gb|AAI18433.1| Complement factor properdin [Bos taurus]	0.00218394	2.6404
regulation of immune system process	AK232900	C1S	Sus scrofa mRNA, clone:LVRM10048G07, expressed in liver	complement component 1, s subcomponent [Sus scrofa] sp|Q69DK8|C1S_PIG RecName: Full=Complement C1s subcomponent; AltName: Full=C1 esterase; Contains: RecName: Full=Complement C1s subcomponent heavy chain; Contains: RecName: Full=Complement C1s subcomponen	0.00218394	2.6404
regulation of immune system process	AK233138	SBAB-707F1.11	Sus scrofa mRNA, clone:LVRM10087F11, expressed in liver	B-factor, properdin [Sus scrofa] emb|CAN87697.1| B-factor, properdin [Sus scrofa]	0.00218394	2.6404
regulation of immune system process	AK235268	VCAM1	Sus scrofa mRNA, clone:OVRM10063F07, expressed in ovary	vascular cell adhesion molecule [Sus scrofa] gb|AAA21542.1| vascular cell adhesion molecule	0.00218394	2.6404
regulation of immune system process	AK237244	C1QC	Sus scrofa mRNA, clone:SPL010016D09, expressed in spleen	complement C1qC [Sus scrofa]	0.00218394	2.6404
regulation of immune system process	AK240451	CD2	Sus scrofa mRNA, clone:UTR010074B08, expressed in uterus	CD2 antigen (p50), sheep red blood cell receptor [Sus scrofa] dbj|BAD06310.1| CD2 antigen [Sus scrofa]	0.00218394	2.6404
regulation of immune system process	AY609599	NFKBIA	Sus scrofa clone Clu_20473.scr.msk.p1.Contig1, mRNA sequence	nuclear factor of kappa light polypeptide gene enhancer in B-cells inhibitor, alpha [Sus scrofa] sp|Q08353|IKBA_PIG NF-kappa-B inhibitor alpha (I-kappa-B-alpha) (IkappaBalpha) (IkB-alpha) (ECI-6) emb|CAA79979.1| ECI-6/IkBa [Sus scrofa domestica] emb|CAA84	0.00218394	2.6404
regulation of immune system process	BX921870	C1QA	BX921870 Sus Scrofa library (scan) Sus scrofa cDNA clone scan0019.o.16 5prim, mRNA sequence	complement component 1, q subcomponent, A chain [Sus scrofa] sp|Q69DL0|C1QA_PIG RecName: Full=Complement C1q subcomponent subunit A; Flags: Precursor gb|AAR20892.1| complement C1qA [Sus scrofa]	0.00218394	2.6404
regulation of immune system process	EU076594	SBAB-514B12.5	Sus scrofa complement component 4 mRNA, complete cds	complement C4 [Sus scrofa] gb|ABW73320.1| complement component 4 [Sus scrofa]	0.00218394	2.6404
multi-organism process	AB086188	TLR7	Sus scrofa TLR7 mRNA for Toll-like receptor 7, complete cds	Toll-like receptor 7 [Sus scrofa]	0.00117491	2.58608
multi-organism process	AK231929	MX1	Sus scrofa mRNA, clone:LNG010047G08, expressed in lung	Mx1 [Sus scrofa]	0.00117491	2.58608
multi-organism process	AK232386	MX2	Sus scrofa mRNA, clone:LVR010035G05, expressed in liver	MX2 [Sus scrofa]	0.00117491	2.58608
multi-organism process	AK232839	---	Sus scrofa mRNA, clone:LVRM10036F07, expressed in liver	complement factor properdin [Bos taurus] gb|AAI18433.1| Complement factor properdin [Bos taurus]	0.00117491	2.58608
multi-organism process	AK233102	---	Sus scrofa mRNA, clone:LVRM10080H08, expressed in liver	PREDICTED: similar to CCCH-type zinc finger antiviral protein [Bos taurus]	0.00117491	2.58608
multi-organism process	AK234582	TNIP1	Sus scrofa mRNA, clone:OVR010090E12, expressed in ovary	PREDICTED: TNFAIP3 interacting protein 1 [Equus caballus]	0.00117491	2.58608
multi-organism process	AK235035	IRF7	Sus scrofa mRNA, clone:OVRM10043D04, expressed in ovary	interferon regulatory factor 7 [Sus scrofa] gb|ABM69124.1| interferon regulatory factor 7 [Sus scrofa] dbj|BAF42541.2| interferon regulatory factor 7 [Sus scrofa]	0.00117491	2.58608
multi-organism process	AK235674	---	Sus scrofa mRNA, clone:OVRM10103B12, expressed in ovary	PREDICTED: homeodomain interacting protein kinase 2 isoform 1 [Equus caballus]	0.00117491	2.58608
multi-organism process	AK237147	---	Sus scrofa mRNA, clone:SPL010004F12, expressed in spleen	unnamed protein product [Homo sapiens]	0.00117491	2.58608
multi-organism process	AK240213	LOC100155371	Sus scrofa mRNA, clone:UTR010041D03, expressed in uterus	PREDICTED: similar to Interferon-induced 35 kDa protein (IFP 35) [Equus caballus]	0.00117491	2.58608
multi-organism process	AK240605	LOC100155382	Sus scrofa mRNA, clone:UTR010105H04, expressed in uterus	unnamed protein product [Mus musculus]	0.00117491	2.58608
multi-organism process	AY135578	SLA-DRB1	Sus scrofa clone SSC16A03 MHC class II antigen (SLA-DRB) mRNA, SLA-DRB*C16A03 allele, complete cds	MHC class II antigen [Sus scrofa] gb|AAN35096.1| MHC class II antigen [Sus scrofa]	0.00117491	2.58608
multi-organism process	AY609599	NFKBIA	Sus scrofa clone Clu_20473.scr.msk.p1.Contig1, mRNA sequence	nuclear factor of kappa light polypeptide gene enhancer in B-cells inhibitor, alpha [Sus scrofa] sp|Q08353|IKBA_PIG NF-kappa-B inhibitor alpha (I-kappa-B-alpha) (IkappaBalpha) (IkB-alpha) (ECI-6) emb|CAA79979.1| ECI-6/IkBa [Sus scrofa domestica] emb|CAA84	0.00117491	2.58608
multi-organism process	CK458867	IFNG	923291 MARC 4PIG Sus scrofa cDNA 5', mRNA sequence	interferon gamma [Sus scrofa]	0.00117491	2.58608
multi-organism process	DT328352	---	SusFleck_BF_0089_0092_5_pCNS_J23 SusFleck Backfat Sus scrofa cDNA clone 0089_0092_J23 5', mRNA sequence		0.00117491	2.58608
positive regulation of catalytic activity	AK230619	---	Sus scrofa mRNA, clone:AMP010017F09, expressed in alveolar macrophage	proteasome alpha 2 subunit [Homo sapiens] ref|NP_001029834.1| proteasome (prosome, macropain) subunit, alpha type, 2 [Bos taurus] ref|XP_533078.2| PREDICTED: similar to Proteasome subunit alpha type 2 (Proteasome component C3) (Macropain subunit C3) (Mult	0.00148115	2.44567
positive regulation of catalytic activity	AK230685	PSEN1	Sus scrofa mRNA, clone:AMP010025D05, expressed in alveolar macrophage	presenilin 1 [Sus scrofa] gb|ABI15723.1| presenilin 1 [Sus scrofa]	0.00148115	2.44567
positive regulation of catalytic activity	AK230762	---	Sus scrofa mRNA, clone:AMP010038D07, expressed in alveolar macrophage	PREDICTED: similar to Proteasome subunit alpha type 1 (Proteasome component C2) (Macropain subunit C2) (Multicatalytic endopeptidase complex subunit C2) (Proteasome nu chain) (30 kDa prosomal protein) (PROS-30) [Pan troglodytes]	0.00148115	2.44567
positive regulation of catalytic activity	AK231220	---	Sus scrofa mRNA, clone:ITT010018H11, expressed in intestine	PREDICTED: similar to CIN85-associated multi-domain containing RhoGAP 1 isoform 7 [Pan troglodytes] ref|XP_511570.2| PREDICTED: similar to CIN85-associated multi-domain containing RhoGAP 1 isoform 8 [Pan troglodytes]	0.00148115	2.44567
positive regulation of catalytic activity	AK231242	SBAB-554F3.3	Sus scrofa mRNA, clone:ITT010022F04, expressed in intestine	proteasome beta 9 subunit [Sus scrofa] gb|ABC02872.1| proteasome beta 9 subunit [Sus scrofa] gb|ABC59113.1| proteasome beta 9 subunit [Sus scrofa] gb|ABG57117.1| proteasome beta 9 subunit [Sus scrofa] emb|CAN13314.1| proteasome (prosome, macropain) subuni	0.00148115	2.44567
positive regulation of catalytic activity	AK231760	---	Sus scrofa mRNA, clone:LNG010020D12, expressed in lung	growth arrest and DNA-damage-inducible, beta, isoform CRA_b [Homo sapiens]	0.00148115	2.44567
positive regulation of catalytic activity	AK233238	---	Sus scrofa mRNA, clone:LVRM10108E05, expressed in liver	proteasome (prosome, macropain) 26S subunit, non-ATPase, 6 [Homo sapiens] sp|Q15008|PSMD6_HUMAN RecName: Full=26S proteasome non-ATPase regulatory subunit 6; AltName: Full=26S proteasome regulatory subunit S10; AltName: Full=p42A; AltName: Full=Proteasome	0.00148115	2.44567
positive regulation of catalytic activity	AK233351	---	Sus scrofa mRNA, clone:LVRM10127B05, expressed in liver	PREDICTED: similar to 26S proteasome non-ATPase regulatory subunit 9 (26S proteasome regulatory subunit p27) [Equus caballus]	0.00148115	2.44567
positive regulation of catalytic activity	AK233772	---	Sus scrofa mRNA, clone:MLN010023D02, expressed in mesenteric lymph node	PREDICTED: similar to Proteasome subunit beta type 2 (Proteasome component C7-I) (Macropain subunit C7-I) (Multicatalytic endopeptidase complex subunit C7-I) [Canis familiaris]	0.00148115	2.44567
positive regulation of catalytic activity	AK236233	---	Sus scrofa mRNA, clone:OVRM10166C10, expressed in ovary	programmed cell death 6 [Bos taurus] gb|AAI16155.1| PDCD6 protein [Bos taurus]	0.00148115	2.44567
positive regulation of catalytic activity	AK239380	---	Sus scrofa mRNA, clone:THY010098B12, expressed in thymus	PREDICTED: similar to anaphase-promoting complex, subunit 6 isoform 1 [Bos taurus]	0.00148115	2.44567
positive regulation of catalytic activity	AK239515	GNB2L1	Sus scrofa mRNA, clone:THY010109F07, expressed in thymus	PREDICTED: similar to Guanine nucleotide-binding protein beta subunit 2-like 1 (Receptor of activated protein kinase C 1) (RACK1) (Receptor for activated C kinase) isoform 4 [Macaca mulatta]	0.00148115	2.44567
positive regulation of catalytic activity	AY609845	LOC100154978	Sus scrofa clone Clu_3473.scr.msk.p1.Contig2, mRNA sequence	PREDICTED: similar to anterior pharynx defective 1a homolog isoform 3 [Canis familiaris] ref|XP_860178.1| PREDICTED: similar to anterior pharynx defective 1a homolog isoform 7 [Canis familiaris]	0.00148115	2.44567
positive regulation of catalytic activity	AY704418	PSMD4	Sus scrofa proteasome 26S subunit non-ATPase 4 (PSMD4) mRNA, complete cds	proteasome 26S non-ATPase subunit 4 [Sus scrofa] gb|AAV69969.1| proteasome 26S subunit non-ATPase 4 [Sus scrofa]	0.00148115	2.44567
positive regulation of catalytic activity	BX665508	---	BX665508 Sus Scrofa library (scag) Sus scrofa cDNA clone scag0009.b.02 5prim, mRNA sequence	PREDICTED: anaphase promoting complex subunit 1, partial [Pan troglodytes]	0.00148115	2.44567
positive regulation of catalytic activity	EW210667	BAX	rfli711b_p19.y1 fli Sus scrofa cDNA 5', mRNA sequence	Bax-alpha protein [Sus scrofa]	0.00148115	2.44567
generation of precursor metabolites and energy	AK230519	GLRX1	Sus scrofa mRNA, clone:AMP010005G11, expressed in alveolar macrophage	thioltransferase [Sus scrofa] sp|P12309|GLRX1_PIG RecName: Full=Glutaredoxin-1; AltName: Full=Thioltransferase-1; Short=TTase-1 gb|AAA31132.1| thioltransferase	0.00314365	2.44207
generation of precursor metabolites and energy	AK236037	CYB561	Sus scrofa mRNA, clone:OVRM10147D07, expressed in ovary	cytochrome b-561 [Sus scrofa] sp|Q95245|CY561_PIG RecName: Full=Cytochrome b561; AltName: Full=Cytochrome b-561 dbj|BAA13549.1| cytochrome b561 [Sus scrofa]	0.00314365	2.44207
generation of precursor metabolites and energy	AK239334	---	Sus scrofa mRNA, clone:THY010094A09, expressed in thymus	PREDICTED: similar to cytochrome b-561 domain containing 1 [Macaca mulatta]	0.00314365	2.44207
generation of precursor metabolites and energy	AW785826	---	117285 MARC 1PIG Sus scrofa cDNA 5', mRNA sequence	electron-transfer-flavoprotein, beta polypeptide [Bos taurus] sp|Q2TBV3|ETFB_BOVIN RecName: Full=Electron transfer flavoprotein subunit beta; Short=Beta-ETF gb|AAI09604.1| Electron-transfer-flavoprotein, beta polypeptide [Bos taurus]	0.00314365	2.44207
generation of precursor metabolites and energy	AY609689	---	Sus scrofa clone Clu_25728.scr.msk.p1.Contig5, mRNA sequence	fumarate hydratase [Bos taurus] gb|AAI18451.1| Fumarate hydratase [Bos taurus]	0.00314365	2.44207
generation of precursor metabolites and energy	BP142174	---	BP142174 full-length enriched swine cDNA library, adult ovary Sus scrofa cDNA clone OVR010014C02 5', mRNA sequence	ubiquinol-cytochrome c reductase, complex III subunit [Bos taurus] sp|P13271|QCR8_BOVIN RecName: Full=Cytochrome b-c1 complex subunit 8; AltName: Full=Ubiquinol-cytochrome c reductase complex ubiquinone-binding protein QP-C; AltName: Full=Ubiquinol-cytoch	0.00314365	2.44207
generation of precursor metabolites and energy	BW972229	---	BW972229 full-length enriched swine cDNA library, adult periphral blood mononuclear cell Sus scrofa cDNA clone PBL010068B02 5', mRNA sequence	serine/threonine kinase 17a [Bos taurus] gb|AAI14807.1| STK17A protein [Bos taurus]	0.00314365	2.44207
generation of precursor metabolites and energy	BX918556	---	BX918556 Sus Scrofa library (scan) Sus scrofa cDNA clone scan0034.h.12 5prim, mRNA sequence	Chain A, Structure Of Porcine Electron Transfer Flavoprotein- Ubiquinone Oxidoreductase In Complexed With Ubiquinone pdb|2GMH|B Chain B, Structure Of Porcine Electron Transfer Flavoprotein- Ubiquinone Oxidoreductase In Complexed With Ubiquinone pdb|2GMJ|A	0.00314365	2.44207
generation of precursor metabolites and energy	BX921093	---	BX921093 Sus Scrofa library (scan) Sus scrofa cDNA clone scan0004.i.11 5prim, mRNA sequence		0.00314365	2.44207
generation of precursor metabolites and energy	BX925068	---	BX925068 Sus Scrofa library (scan) Sus scrofa cDNA clone scan0026.c.22 5prim, mRNA sequence	NADH dehydrogenase (ubiquinone) 1 beta subcomplex, 7, 18kDa [Bos taurus] sp|Q02368|NDUB7_BOVIN RecName: Full=NADH dehydrogenase [ubiquinone] 1 beta subcomplex subunit 7; AltName: Full=NADH-ubiquinone oxidoreductase B18 subunit; AltName: Full=Complex I-B18	0.00314365	2.44207
generation of precursor metabolites and energy	CN157675	---	946398 MARC 4PIG Sus scrofa cDNA 5', mRNA sequence	PREDICTED: similar to NADH-ubiquinone oxidoreductase PDSW subunit (Complex I-PDSW) (CI-PDSW) [Canis familiaris]	0.00314365	2.44207
generation of precursor metabolites and energy	DN111105	---	1110192 MARC 4PIG Sus scrofa cDNA 5', mRNA sequence	NADH dehydrogenase (ubiquinone) Fe-S protein 6, 13kDa (NADH-coenzyme Q reductase) [Bos taurus] sp|P23934|NDUS6_BOVIN RecName: Full=NADH dehydrogenase [ubiquinone] iron-sulfur protein 6, mitochondrial; AltName: Full=NADH-ubiquinone oxidoreductase 13 kDa-A	0.00314365	2.44207
generation of precursor metabolites and energy	EW314890	---	rpldo0105_g23.y1 ldo Sus scrofa cDNA 5', mRNA sequence	NDUFB1 protein [Homo sapiens]	0.00314365	2.44207
generation of precursor metabolites and energy	EW427298	---	rnca03b_f6.y1 nca Sus scrofa cDNA 5', mRNA sequence	LacZ alpha peptide [Cloning vector pYESW29']	0.00314365	2.44207
immune response	AB086188	TLR7	Sus scrofa TLR7 mRNA for Toll-like receptor 7, complete cds	Toll-like receptor 7 [Sus scrofa]	5.14659e-05	2.40936
immune response	AB119268	CCR1	Sus scrofa CCR1 mRNA for chemokine C-C motif receptor 1, complete cds	chemokine (C-C motif) receptor 1 [Sus scrofa] dbj|BAD08660.1| chemokine (C-C motif) receptor 1 [Sus scrofa] dbj|BAD12131.1| chemokine C-C motif receptor 1 [Sus scrofa]	5.14659e-05	2.40936
immune response	AJ949783	---	AJ949783 KN404_1 Sus scrofa cDNA clone C0007739c24 3', mRNA sequence	PREDICTED: similar to Apolipoprotein B48 receptor [Bos taurus]	5.14659e-05	2.40936
immune response	AK231345	---	Sus scrofa mRNA, clone:ITT010040H02, expressed in intestine	PREDICTED: similar to Immunoglobulin superfamily member 6 precursor (Protein DORA) [Equus caballus]	5.14659e-05	2.40936
immune response	AK231401	----	Sus scrofa mRNA, clone:ITT010058E09, expressed in intestine	PREDICTED: similar to LOC613822 protein isoform 2 [Sus scrofa]	5.14659e-05	2.40936
immune response	AK232020	LOC396877	Sus scrofa mRNA, clone:LNG010065F02, expressed in lung	RecName: Full=Complement factor D; AltName: Full=C3 convertase activator; AltName: Full=Properdin factor D; AltName: Full=Adipsin; Flags: Precursor gb|AAA73627.1| putative preproadipsin [Sus scrofa domestica]	5.14659e-05	2.40936
immune response	AK232816	C1R	Sus scrofa mRNA, clone:LVRM10031F03, expressed in liver	RecName: Full=Complement C1r subcomponent; AltName: Full=Complement component 1, r subcomponent; Contains: RecName: Full=Complement C1r subcomponent heavy chain; Contains: RecName: Full=Complement C1r subcomponent light chain; Flags: Precursor gb|AAA51851	5.14659e-05	2.40936
immune response	AK232839	---	Sus scrofa mRNA, clone:LVRM10036F07, expressed in liver	complement factor properdin [Bos taurus] gb|AAI18433.1| Complement factor properdin [Bos taurus]	5.14659e-05	2.40936
immune response	AK232900	C1S	Sus scrofa mRNA, clone:LVRM10048G07, expressed in liver	complement component 1, s subcomponent [Sus scrofa] sp|Q69DK8|C1S_PIG RecName: Full=Complement C1s subcomponent; AltName: Full=C1 esterase; Contains: RecName: Full=Complement C1s subcomponent heavy chain; Contains: RecName: Full=Complement C1s subcomponen	5.14659e-05	2.40936
immune response	AK233138	SBAB-707F1.11	Sus scrofa mRNA, clone:LVRM10087F11, expressed in liver	B-factor, properdin [Sus scrofa] emb|CAN87697.1| B-factor, properdin [Sus scrofa]	5.14659e-05	2.40936
immune response	AK235313	FTH1	Sus scrofa mRNA, clone:OVRM10067H08, expressed in ovary	FTH1 protein [Homo sapiens]	5.14659e-05	2.40936
immune response	AK235600	IL10RB	Sus scrofa mRNA, clone:OVRM10096D11, expressed in ovary	interleukin 10 receptor, beta [Sus scrofa] dbj|BAD06316.1| interleukin 10 receptor, beta [Sus scrofa]	5.14659e-05	2.40936
immune response	AK237120	LOC396781	Sus scrofa mRNA, clone:SPL010001H01, expressed in spleen	IgG heavy chain [Sus scrofa] gb|AAD38418.1|AF062384_1 IgG heavy chain precursor [Sus scrofa]	5.14659e-05	2.40936
immune response	AK237225	IGG2B	Sus scrofa mRNA, clone:SPL010013G04, expressed in spleen	immunoglobulin gamma-2 heavy chain constant region [Sus scrofa]	5.14659e-05	2.40936
immune response	AK237244	C1QC	Sus scrofa mRNA, clone:SPL010016D09, expressed in spleen	complement C1qC [Sus scrofa]	5.14659e-05	2.40936
immune response	AK239798	---	Sus scrofa mRNA, clone:THY010205G01, expressed in thymus	PREDICTED: similar to NK inhibitory receptor precursor [Macaca mulatta]	5.14659e-05	2.40936
immune response	AK240213	LOC100155371	Sus scrofa mRNA, clone:UTR010041D03, expressed in uterus	PREDICTED: similar to Interferon-induced 35 kDa protein (IFP 35) [Equus caballus]	5.14659e-05	2.40936
immune response	BW960554	---	BW960554 full-length enriched swine cDNA library, adult alveolar macrophage Sus scrofa cDNA clone AMP010077E04 5', mRNA sequence	PREDICTED: similar to C-C motif chemokine 23 precursor (Small-inducible cytokine A23) (Macrophage inflammatory protein 3) (MIP-3) (Myeloid progenitor inhibitory factor 1) (MPIF-1) (CK-beta-8) (CKB-8) [Bos taurus]	5.14659e-05	2.40936
immune response	BX914756	---	BX914756 Sus Scrofa library (scan) Sus scrofa cDNA clone scan0028.k.09 5prim, mRNA sequence	CD209 molecule [Sus scrofa] gb|ACC63374.1| CD209 [Sus scrofa]	5.14659e-05	2.40936
immune response	BX921870	C1QA	BX921870 Sus Scrofa library (scan) Sus scrofa cDNA clone scan0019.o.16 5prim, mRNA sequence	complement component 1, q subcomponent, A chain [Sus scrofa] sp|Q69DL0|C1QA_PIG RecName: Full=Complement C1q subcomponent subunit A; Flags: Precursor gb|AAR20892.1| complement C1qA [Sus scrofa]	5.14659e-05	2.40936
immune response	BX923253	---	BX923253 Sus Scrofa library (scan) Sus scrofa cDNA clone scan0011.h.16 5prim, mRNA sequence	bone marrow stromal cell antigen 2 [Homo sapiens] sp|Q10589|BST2_HUMAN RecName: Full=Bone marrow stromal antigen 2; Short=BST-2; AltName: Full=HM1.24 antigen; AltName: CD_antigen=CD317; Flags: Precursor dbj|BAA05679.1| BST-2 [Homo sapiens] gb|AAH33873.1|	5.14659e-05	2.40936
immune response	CB286846	---	CMD47_D05_43 UMNMPM3 Sus scrofa cDNA clone PPSUBLIB_32D05 5', mRNA sequence	immunoglobulin kappa variable region [Sus scrofa]	5.14659e-05	2.40936
immune response	CK462101	CEBPB	932877 MARC 4PIG Sus scrofa cDNA 5', mRNA sequence	PREDICTED: hypothetical protein [Monodelphis domestica]	5.14659e-05	2.40936
immune response	DB815923	---	DB815923 full-length enriched swine cDNA library, adult periphral blood mononuclear cell Sus scrofa cDNA 3', mRNA sequence	immunoglobulin gamma chain 3 [Sus scrofa]	5.14659e-05	2.40936
immune response	DQ026063	FCGR1A	Sus scrofa Fc gamma receptor I mRNA, complete cds	Fc fragment of IgG, high affinity Ia, receptor (CD64) [Sus scrofa] gb|AAZ20792.1| Fc gamma receptor I [Sus scrofa]	5.14659e-05	2.40936
immune response	EU076594	SBAB-514B12.5	Sus scrofa complement component 4 mRNA, complete cds	complement C4 [Sus scrofa] gb|ABW73320.1| complement component 4 [Sus scrofa]	5.14659e-05	2.40936
regulation of catalytic activity	AJ657091	---	AJ657091 KN277 Sus scrofa cDNA clone C0005196_G20, mRNA sequence	PREDICTED: similar to HECT domain and RCC1-like domain protein 5 (Cyclin-E binding protein 1) [Canis familiaris]	5.14659e-05	2.40936
regulation of catalytic activity	AK230619	---	Sus scrofa mRNA, clone:AMP010017F09, expressed in alveolar macrophage	proteasome alpha 2 subunit [Homo sapiens] ref|NP_001029834.1| proteasome (prosome, macropain) subunit, alpha type, 2 [Bos taurus] ref|XP_533078.2| PREDICTED: similar to Proteasome subunit alpha type 2 (Proteasome component C3) (Macropain subunit C3) (Mult	5.14659e-05	2.40936
regulation of catalytic activity	AK230685	PSEN1	Sus scrofa mRNA, clone:AMP010025D05, expressed in alveolar macrophage	presenilin 1 [Sus scrofa] gb|ABI15723.1| presenilin 1 [Sus scrofa]	5.14659e-05	2.40936
regulation of catalytic activity	AK230762	---	Sus scrofa mRNA, clone:AMP010038D07, expressed in alveolar macrophage	PREDICTED: similar to Proteasome subunit alpha type 1 (Proteasome component C2) (Macropain subunit C2) (Multicatalytic endopeptidase complex subunit C2) (Proteasome nu chain) (30 kDa prosomal protein) (PROS-30) [Pan troglodytes]	5.14659e-05	2.40936
regulation of catalytic activity	AK230813	LOC100151993	Sus scrofa mRNA, clone:AMP010047H05, expressed in alveolar macrophage	PREDICTED: hypothetical protein isoform 3 [Pan troglodytes]	5.14659e-05	2.40936
regulation of catalytic activity	AK231220	---	Sus scrofa mRNA, clone:ITT010018H11, expressed in intestine	PREDICTED: similar to CIN85-associated multi-domain containing RhoGAP 1 isoform 7 [Pan troglodytes] ref|XP_511570.2| PREDICTED: similar to CIN85-associated multi-domain containing RhoGAP 1 isoform 8 [Pan troglodytes]	5.14659e-05	2.40936
regulation of catalytic activity	AK231242	SBAB-554F3.3	Sus scrofa mRNA, clone:ITT010022F04, expressed in intestine	proteasome beta 9 subunit [Sus scrofa] gb|ABC02872.1| proteasome beta 9 subunit [Sus scrofa] gb|ABC59113.1| proteasome beta 9 subunit [Sus scrofa] gb|ABG57117.1| proteasome beta 9 subunit [Sus scrofa] emb|CAN13314.1| proteasome (prosome, macropain) subuni	5.14659e-05	2.40936
regulation of catalytic activity	AK231760	---	Sus scrofa mRNA, clone:LNG010020D12, expressed in lung	growth arrest and DNA-damage-inducible, beta, isoform CRA_b [Homo sapiens]	5.14659e-05	2.40936
regulation of catalytic activity	AK233238	---	Sus scrofa mRNA, clone:LVRM10108E05, expressed in liver	proteasome (prosome, macropain) 26S subunit, non-ATPase, 6 [Homo sapiens] sp|Q15008|PSMD6_HUMAN RecName: Full=26S proteasome non-ATPase regulatory subunit 6; AltName: Full=26S proteasome regulatory subunit S10; AltName: Full=p42A; AltName: Full=Proteasome	5.14659e-05	2.40936
regulation of catalytic activity	AK233351	---	Sus scrofa mRNA, clone:LVRM10127B05, expressed in liver	PREDICTED: similar to 26S proteasome non-ATPase regulatory subunit 9 (26S proteasome regulatory subunit p27) [Equus caballus]	5.14659e-05	2.40936
regulation of catalytic activity	AK233772	---	Sus scrofa mRNA, clone:MLN010023D02, expressed in mesenteric lymph node	PREDICTED: similar to Proteasome subunit beta type 2 (Proteasome component C7-I) (Macropain subunit C7-I) (Multicatalytic endopeptidase complex subunit C7-I) [Canis familiaris]	5.14659e-05	2.40936
regulation of catalytic activity	AK236233	---	Sus scrofa mRNA, clone:OVRM10166C10, expressed in ovary	programmed cell death 6 [Bos taurus] gb|AAI16155.1| PDCD6 protein [Bos taurus]	5.14659e-05	2.40936
regulation of catalytic activity	AK239380	---	Sus scrofa mRNA, clone:THY010098B12, expressed in thymus	PREDICTED: similar to anaphase-promoting complex, subunit 6 isoform 1 [Bos taurus]	5.14659e-05	2.40936
regulation of catalytic activity	AK239515	GNB2L1	Sus scrofa mRNA, clone:THY010109F07, expressed in thymus	PREDICTED: similar to Guanine nucleotide-binding protein beta subunit 2-like 1 (Receptor of activated protein kinase C 1) (RACK1) (Receptor for activated C kinase) isoform 4 [Macaca mulatta]	5.14659e-05	2.40936
regulation of catalytic activity	AK239728	---	Sus scrofa mRNA, clone:THY010126C02, expressed in thymus	PREDICTED: similar to DnaJ (Hsp40) homolog, subfamily B, member 6 [Equus caballus]	5.14659e-05	2.40936
regulation of catalytic activity	AK240605	LOC100155382	Sus scrofa mRNA, clone:UTR010105H04, expressed in uterus	unnamed protein product [Mus musculus]	5.14659e-05	2.40936
regulation of catalytic activity	AY609803	---	Sus scrofa clone Clu_32025.scr.msk.p1.Contig4, mRNA sequence	evolutionarily conserved signaling intermediate in Toll pathway [Bos taurus] sp|Q3SX05|ECSIT_BOVIN Evolutionarily conserved signaling intermediate in Toll pathway, mitochondrial precursor gb|AAI04573.1| ECSIT homolog (Drosophila) [Bos taurus]	5.14659e-05	2.40936
regulation of catalytic activity	AY609845	LOC100154978	Sus scrofa clone Clu_3473.scr.msk.p1.Contig2, mRNA sequence	PREDICTED: similar to anterior pharynx defective 1a homolog isoform 3 [Canis familiaris] ref|XP_860178.1| PREDICTED: similar to anterior pharynx defective 1a homolog isoform 7 [Canis familiaris]	5.14659e-05	2.40936
regulation of catalytic activity	AY704418	PSMD4	Sus scrofa proteasome 26S subunit non-ATPase 4 (PSMD4) mRNA, complete cds	proteasome 26S non-ATPase subunit 4 [Sus scrofa] gb|AAV69969.1| proteasome 26S subunit non-ATPase 4 [Sus scrofa]	5.14659e-05	2.40936
regulation of catalytic activity	BP457682	---	BP457682 full-length enriched swine cDNA library, adult ovary Sus scrofa cDNA clone OVRM10188D03 5', mRNA sequence	PREDICTED: similar to Dual specificity protein phosphatase 2 (Dual specificity protein phosphatase PAC-1) [Equus caballus]	5.14659e-05	2.40936
regulation of catalytic activity	BX665508	---	BX665508 Sus Scrofa library (scag) Sus scrofa cDNA clone scag0009.b.02 5prim, mRNA sequence	PREDICTED: anaphase promoting complex subunit 1, partial [Pan troglodytes]	5.14659e-05	2.40936
regulation of catalytic activity	BX668593	---	BX668593 Sus Scrofa library (scac) Sus scrofa cDNA clone scac0031.k.10 5prim, mRNA sequence	mCG1274, isoform CRA_b [Mus musculus]	5.14659e-05	2.40936
regulation of catalytic activity	CF366564	---	841236 MARC 3PIG Sus scrofa cDNA 5', mRNA sequence	PREDICTED: fem-1 homolog b (C. elegans) [Equus caballus]	5.14659e-05	2.40936
regulation of catalytic activity	CJ018635	ATPIF1	CJ018635 full-length enriched swine cDNA library, adult spleen Sus scrofa cDNA clone SPL01H020062 5', mRNA sequence	ATPase inhibitory factor 1 [Sus scrofa] sp|Q29307|ATIF1_PIG RecName: Full=ATPase inhibitor, mitochondrial; Flags: Precursor gb|ABK55664.1| mitochondrial ATPIF1 [Sus scrofa]	5.14659e-05	2.40936
regulation of catalytic activity	DV936746	---	YU-IC-0167 Sus Scrofa Testis Zap Express Library Sus scrofa cDNA clone SS-T-1-2a-T3_O10, mRNA sequence	TPA: putative 6-16 protein [Sus scrofa]	5.14659e-05	2.40936
regulation of catalytic activity	EW210667	BAX	rfli711b_p19.y1 fli Sus scrofa cDNA 5', mRNA sequence	Bax-alpha protein [Sus scrofa]	5.14659e-05	2.40936
response to stress	AB086188	TLR7	Sus scrofa TLR7 mRNA for Toll-like receptor 7, complete cds	Toll-like receptor 7 [Sus scrofa]	2.28333e-08	2.18696
response to stress	AB119268	CCR1	Sus scrofa CCR1 mRNA for chemokine C-C motif receptor 1, complete cds	chemokine (C-C motif) receptor 1 [Sus scrofa] dbj|BAD08660.1| chemokine (C-C motif) receptor 1 [Sus scrofa] dbj|BAD12131.1| chemokine C-C motif receptor 1 [Sus scrofa]	2.28333e-08	2.18696
response to stress	AB188301	TLR4	Sus scrofa TLR4 mRNA for toll-like receptor 4, complete cds	RecName: Full=Toll-like receptor 4; AltName: CD_antigen=CD284; Flags: Precursor dbj|BAD36843.1| toll-like receptor 4 [Sus scrofa] dbj|BAE19964.1| Toll-like receptor 4 [Sus scrofa]	2.28333e-08	2.18696
response to stress	AJ949783	---	AJ949783 KN404_1 Sus scrofa cDNA clone C0007739c24 3', mRNA sequence	PREDICTED: similar to Apolipoprotein B48 receptor [Bos taurus]	2.28333e-08	2.18696
response to stress	AK230631	---	Sus scrofa mRNA, clone:AMP010019A01, expressed in alveolar macrophage	CD48 molecule [Bos taurus] gb|AAI12826.1| CD48 molecule [Bos taurus]	2.28333e-08	2.18696
response to stress	AK231005	IL8	Sus scrofa mRNA, clone:AMP010080D01, expressed in alveolar macrophage	interleukin 8 [Sus scrofa] sp|P26894|IL8_PIG RecName: Full=Interleukin-8; Short=IL-8; AltName: Full=C-X-C motif chemokine 8; AltName: Full=Alveolar macrophage chemotactic factor I; Short=AMCF-I; Flags: Precursor gb|AAA16616.1| interleukin 8 gb|AAA92576.1|	2.28333e-08	2.18696
response to stress	AK231132	---	Sus scrofa mRNA, clone:AMP010097F03, expressed in alveolar macrophage	small inducible cytokine B10 [Sus scrofa] gb|AAV65839.1| chemokine CXC-like protein [Sus scrofa] gb|ABY66144.1| chemokine C-X-C motif ligand 10 [Sus scrofa]	2.28333e-08	2.18696
response to stress	AK231250	---	Sus scrofa mRNA, clone:ITT010024B11, expressed in intestine	apolipoprotein L, 3 [Bos taurus] gb|AAI49446.1| APOL3 protein [Bos taurus]	2.28333e-08	2.18696
response to stress	AK231760	---	Sus scrofa mRNA, clone:LNG010020D12, expressed in lung	growth arrest and DNA-damage-inducible, beta, isoform CRA_b [Homo sapiens]	2.28333e-08	2.18696
response to stress	AK231789	---	Sus scrofa mRNA, clone:LNG010023E04, expressed in lung	PREDICTED: similar to Protein tyrosine phosphatase receptor type C-associated protein (PTPRC-associated protein) (CD45-associated protein) (CD45-AP) (Lymphocyte phosphatase-associated phosphoprotein) [Equus caballus]	2.28333e-08	2.18696
response to stress	AK231999	---	Sus scrofa mRNA, clone:LNG010062F04, expressed in lung	CD300C antigen [Homo sapiens] sp|Q08708|CLM6_HUMAN RecName: Full=CMRF35-like molecule 6; Short=CLM-6; AltName: Full=CMRF35-A1; Short=CMRF-35; AltName: Full=CD300 antigen-like family member C; AltName: CD_antigen=CD300c; Flags: Precursor emb|CAA46948.1| CM	2.28333e-08	2.18696
response to stress	AK232020	LOC396877	Sus scrofa mRNA, clone:LNG010065F02, expressed in lung	RecName: Full=Complement factor D; AltName: Full=C3 convertase activator; AltName: Full=Properdin factor D; AltName: Full=Adipsin; Flags: Precursor gb|AAA73627.1| putative preproadipsin [Sus scrofa domestica]	2.28333e-08	2.18696
response to stress	AK232542	CIDE-B	Sus scrofa mRNA, clone:LVR010065E09, expressed in liver	cell-death-inducing DNA-fragmentation-factor-like effector B [Sus scrofa] gb|ABM97412.1| cell-death-inducing DNA-fragmentation-factor-like effector B [Sus scrofa] gb|ACD13441.1| cell death-inducing DFFA-like effector B [Sus scrofa]	2.28333e-08	2.18696
response to stress	AK232765	FN1	Sus scrofa mRNA, clone:LVRM10022C09, expressed in liver	PREDICTED: fibronectin 1 isoform 5 [Bos taurus]	2.28333e-08	2.18696
response to stress	AK232839	---	Sus scrofa mRNA, clone:LVRM10036F07, expressed in liver	complement factor properdin [Bos taurus] gb|AAI18433.1| Complement factor properdin [Bos taurus]	2.28333e-08	2.18696
response to stress	AK232900	C1S	Sus scrofa mRNA, clone:LVRM10048G07, expressed in liver	complement component 1, s subcomponent [Sus scrofa] sp|Q69DK8|C1S_PIG RecName: Full=Complement C1s subcomponent; AltName: Full=C1 esterase; Contains: RecName: Full=Complement C1s subcomponent heavy chain; Contains: RecName: Full=Complement C1s subcomponen	2.28333e-08	2.18696
response to stress	AK233138	SBAB-707F1.11	Sus scrofa mRNA, clone:LVRM10087F11, expressed in liver	B-factor, properdin [Sus scrofa] emb|CAN87697.1| B-factor, properdin [Sus scrofa]	2.28333e-08	2.18696
response to stress	AK234049	---	Sus scrofa mRNA, clone:MLN010103B11, expressed in mesenteric lymph node	PREDICTED: similar to SP140 nuclear body protein isoform 1 isoform 4 [Macaca mulatta]	2.28333e-08	2.18696
response to stress	AK234582	TNIP1	Sus scrofa mRNA, clone:OVR010090E12, expressed in ovary	PREDICTED: TNFAIP3 interacting protein 1 [Equus caballus]	2.28333e-08	2.18696
response to stress	AK235084	---	Sus scrofa mRNA, clone:OVRM10047G03, expressed in ovary	PREDICTED: similar to Mortality factor 4-like protein 2 (MORF-related gene X protein) (Transcription factor-like protein MRGX) (MSL3-2 protein) isoform 1 [Canis familiaris] ref|XP_862139.1| PREDICTED: similar to Mortality factor 4-like protein 2 (MORF-rel	2.28333e-08	2.18696
response to stress	AK235600	IL10RB	Sus scrofa mRNA, clone:OVRM10096D11, expressed in ovary	interleukin 10 receptor, beta [Sus scrofa] dbj|BAD06316.1| interleukin 10 receptor, beta [Sus scrofa]	2.28333e-08	2.18696
response to stress	AK236708	---	Sus scrofa mRNA, clone:OVRM10218F06, expressed in ovary	galectin 3 binding protein [Bos taurus]	2.28333e-08	2.18696
response to stress	AK236923	---	Sus scrofa mRNA, clone:PBL010044B08, expressed in periphral blood mononuclear cell	Toll-like receptor 6 [Sus scrofa]	2.28333e-08	2.18696
response to stress	AK237244	C1QC	Sus scrofa mRNA, clone:SPL010016D09, expressed in spleen	complement C1qC [Sus scrofa]	2.28333e-08	2.18696
response to stress	AK237640	---	Sus scrofa mRNA, clone:SPL010072F08, expressed in spleen	Unknown (protein for IMAGE:7956285) [Bos taurus]	2.28333e-08	2.18696
response to stress	AK238562	---	Sus scrofa mRNA, clone:TES010070G08, expressed in testis	unnamed protein product [Homo sapiens]	2.28333e-08	2.18696
response to stress	AK238813	---	Sus scrofa mRNA, clone:THY010033D12, expressed in thymus	PREDICTED: similar to Acyloxyacyl hydrolase precursor [Equus caballus]	2.28333e-08	2.18696
response to stress	AK238840	LOC100153233	Sus scrofa mRNA, clone:THY010036A04, expressed in thymus	PREDICTED: nibrin isoform 1 [Bos taurus]	2.28333e-08	2.18696
response to stress	AK238976	---	Sus scrofa mRNA, clone:THY010052H11, expressed in thymus	PREDICTED: X-ray repair complementing defective repair in Chinese hamster cells 6 (Ku autoantigen, 70kDa) isoform 1 [Bos taurus]	2.28333e-08	2.18696
response to stress	AK239728	---	Sus scrofa mRNA, clone:THY010126C02, expressed in thymus	PREDICTED: similar to DnaJ (Hsp40) homolog, subfamily B, member 6 [Equus caballus]	2.28333e-08	2.18696
response to stress	AK239906	Hsp27	Sus scrofa mRNA, clone:UTR010010A12, expressed in uterus	heat shock protein beta-1 [Sus scrofa] sp|Q5S1U1|HSPB1_PIG RecName: Full=Heat shock protein beta-1; Short=HspB1; AltName: Full=Heat shock 27 kDa protein; AltName: Full=HSP 27 gb|AAV54182.1| Hsp27 [Sus scrofa]	2.28333e-08	2.18696
response to stress	AK240062	---	Sus scrofa mRNA, clone:UTR010026C10, expressed in uterus	T-cell, immune regulator 1 [Bos taurus] gb|AAI14744.1| T-cell, immune regulator 1, ATPase, H+ transporting, lysosomal V0 subunit A3 [Bos taurus]	2.28333e-08	2.18696
response to stress	AK240614	LOC100156381	Sus scrofa mRNA, clone:UTR010107E11, expressed in uterus	ubiquitin-conjugating enzyme E2B, RAD6 homolog (S. cerevisiae), isoform CRA_a [Rattus norvegicus]	2.28333e-08	2.18696
response to stress	AY392087	TLR2	Sus scrofa toll-like receptor 2 mRNA, complete cds	toll-like receptor 2 [Sus scrofa] gb|AAQ84520.1| toll-like receptor 2 [Sus scrofa]	2.28333e-08	2.18696
response to stress	AY609705	LOC100153268	Sus scrofa clone Clu_26808.scr.msk.p1.Contig1, mRNA sequence	PREDICTED: similar to TIPIN protein [Sus scrofa]	2.28333e-08	2.18696
response to stress	AY609991	---	Sus scrofa clone Clu_5302.scr.msk.p1.Contig4, mRNA sequence	PREDICTED: similar to HsKin17 protein isoform 1 [Canis familiaris]	2.28333e-08	2.18696
response to stress	BP169439	---	BP169439 full-length enriched swine cDNA library, adult uterus Sus scrofa cDNA clone UTR010046A02 5', mRNA sequence		2.28333e-08	2.18696
response to stress	BP169836	CXCL9	BP169836 full-length enriched swine cDNA library, adult uterus Sus scrofa cDNA clone UTR010042A11 5', mRNA sequence	chemokine (C-X-C motif) ligand 9 [Sus scrofa] gb|ABY66143.2| chemokine C-X-C motif ligand 9 [Sus scrofa]	2.28333e-08	2.18696
response to stress	BW960554	---	BW960554 full-length enriched swine cDNA library, adult alveolar macrophage Sus scrofa cDNA clone AMP010077E04 5', mRNA sequence	PREDICTED: similar to C-C motif chemokine 23 precursor (Small-inducible cytokine A23) (Macrophage inflammatory protein 3) (MIP-3) (Myeloid progenitor inhibitory factor 1) (MPIF-1) (CK-beta-8) (CKB-8) [Bos taurus]	2.28333e-08	2.18696
response to stress	BX670823	---	BX670823 Sus Scrofa library (scac) Sus scrofa cDNA clone scac0033.p.13 5prim, mRNA sequence	replication protein A3, 14kDa [Bos taurus] gb|AAI03269.1| Replication protein A3, 14kDa [Bos taurus]	2.28333e-08	2.18696
response to stress	BX921870	C1QA	BX921870 Sus Scrofa library (scan) Sus scrofa cDNA clone scan0019.o.16 5prim, mRNA sequence	complement component 1, q subcomponent, A chain [Sus scrofa] sp|Q69DL0|C1QA_PIG RecName: Full=Complement C1q subcomponent subunit A; Flags: Precursor gb|AAR20892.1| complement C1qA [Sus scrofa]	2.28333e-08	2.18696
response to stress	CF179501	---	813631 MARC 3PIG Sus scrofa cDNA 5', mRNA sequence	PREDICTED: similar to senataxin isoform 2 [Canis familiaris]	2.28333e-08	2.18696
response to stress	CJ011531	---	CJ011531 full-length enriched swine cDNA library, adult mesenteric lymph node Sus scrofa cDNA clone MLN01D120050 5', mRNA sequence	PREDICTED: similar to NADH dehydrogenase (ubiquinone) 1 alpha subcomplex, 6, 14kDa, partial [Sus scrofa]	2.28333e-08	2.18696
response to stress	CK461986	---	932753 MARC 4PIG Sus scrofa cDNA 5', mRNA sequence	polymerase (DNA directed), delta 1, catalytic subunit 125kDa [Bos taurus] sp|P28339|DPOD1_BOVIN DNA polymerase delta catalytic subunit gb|AAA30493.1| DNA polymerase-delta catalytic-subunit	2.28333e-08	2.18696
response to stress	CK462101	CEBPB	932877 MARC 4PIG Sus scrofa cDNA 5', mRNA sequence	PREDICTED: hypothetical protein [Monodelphis domestica]	2.28333e-08	2.18696
response to stress	CN164142	---	994265 MARC 4PIG Sus scrofa cDNA 5', mRNA sequence	PREDICTED: similar to topoisomerase I binding, arginine/serine-rich [Canis familiaris]	2.28333e-08	2.18696
response to stress	DB796057	CCL3L1	DB796057 full-length enriched swine cDNA library, adult immature dendritic cell Sus scrofa cDNA clone DCI010073D06 5', mRNA sequence	chemokine (C-C motif) ligand 3-like 1 [Sus scrofa] gb|AAT65077.1| macrophage inflamatory protein 1 alpha [Sus scrofa] gb|ABY66139.1| chemokine ligand 3-like 1 [Sus scrofa]	2.28333e-08	2.18696
response to stress	DN112929	CXCL2	1112161 MARC 4PIG Sus scrofa cDNA 5', mRNA sequence	chemokine (C-X-C motif) ligand 2 [Sus scrofa]	2.28333e-08	2.18696
response to stress	DN117277	---	1116930 MARC 4PIG Sus scrofa cDNA 5', mRNA sequence		2.28333e-08	2.18696
response to stress	DN121165	---	1121243 MARC 4PIG Sus scrofa cDNA 3', mRNA sequence		2.28333e-08	2.18696
response to stress	DQ067278	CD163	Sus scrofa CD163 mRNA, complete cds	RecName: Full=Scavenger receptor cysteine-rich type 1 protein M130; AltName: CD_antigen=CD163; Contains: RecName: Full=Soluble CD163; Short=sCD163; Flags: Precursor gb|AAZ50616.1| CD163 [Sus scrofa]	2.28333e-08	2.18696
response to stress	DQ529285	GADD45A	Sus scrofa growth arrest and DNA-damage-inducible protein alpha (GADD45A) mRNA, complete cds	growth arrest and DNA-damage-inducible, alpha [Sus scrofa] gb|ABG21112.1| growth arrest and DNA-damage-inducible protein alpha [Sus scrofa]	2.28333e-08	2.18696
response to stress	DT328352	---	SusFleck_BF_0089_0092_5_pCNS_J23 SusFleck Backfat Sus scrofa cDNA clone 0089_0092_J23 5', mRNA sequence		2.28333e-08	2.18696
response to stress	DV226416	---	EST-AR190E09 Porcine Peripheral Blood Cell cDNA library Sus scrofa cDNA clone AR190E09, mRNA sequence	PREDICTED: colony stimulating factor 3 receptor (granulocyte) [Equus caballus]	2.28333e-08	2.18696
response to stress	EU076594	SBAB-514B12.5	Sus scrofa complement component 4 mRNA, complete cds	complement C4 [Sus scrofa] gb|ABW73320.1| complement component 4 [Sus scrofa]	2.28333e-08	2.18696
response to stress	EU586114	GSK3B	Sus scrofa glycogen synthase kinase 3 beta (GSK3-beta) mRNA, complete cds	glycogen synthase kinase 3 beta [Sus scrofa] gb|ACB97631.1| glycogen synthase kinase 3 beta [Sus scrofa]	2.28333e-08	2.18696
response to stress	EV894135	---	rcad32b_f20.y1 cag Sus scrofa cDNA 5', mRNA sequence		2.28333e-08	2.18696
response to stress	EW205532	---	rfhi4029b_j3.y1 fhi Sus scrofa cDNA 5', mRNA sequence	LacZ alpha peptide [Cloning vector pYESW29']	2.28333e-08	2.18696
response to stress	EW225826	---	rgul0108_g14.y1 gul Sus scrofa cDNA 5', mRNA sequence		2.28333e-08	2.18696
immune system process	AB086188	TLR7	Sus scrofa TLR7 mRNA for Toll-like receptor 7, complete cds	Toll-like receptor 7 [Sus scrofa]	1.44317e-05	2.16835
immune system process	AB119268	CCR1	Sus scrofa CCR1 mRNA for chemokine C-C motif receptor 1, complete cds	chemokine (C-C motif) receptor 1 [Sus scrofa] dbj|BAD08660.1| chemokine (C-C motif) receptor 1 [Sus scrofa] dbj|BAD12131.1| chemokine C-C motif receptor 1 [Sus scrofa]	1.44317e-05	2.16835
immune system process	AJ947861	---	AJ947861 KN404_1 Sus scrofa cDNA clone C0007741j23 5', mRNA sequence	unnamed protein product [Homo sapiens]	1.44317e-05	2.16835
immune system process	AJ949783	---	AJ949783 KN404_1 Sus scrofa cDNA clone C0007739c24 3', mRNA sequence	PREDICTED: similar to Apolipoprotein B48 receptor [Bos taurus]	1.44317e-05	2.16835
immune system process	AJ961680	---	AJ961680 KN404_2 Sus scrofa cDNA clone C0007753g19 3', mRNA sequence		1.44317e-05	2.16835
immune system process	AK231345	---	Sus scrofa mRNA, clone:ITT010040H02, expressed in intestine	PREDICTED: similar to Immunoglobulin superfamily member 6 precursor (Protein DORA) [Equus caballus]	1.44317e-05	2.16835
immune system process	AK231401	----	Sus scrofa mRNA, clone:ITT010058E09, expressed in intestine	PREDICTED: similar to LOC613822 protein isoform 2 [Sus scrofa]	1.44317e-05	2.16835
immune system process	AK231486	---	Sus scrofa mRNA, clone:ITT010079E07, expressed in intestine	linker for activation of T cells family, member 2 [Bos taurus] gb|AAI16046.1| Linker for activation of T cells family, member 2 [Bos taurus]	1.44317e-05	2.16835
immune system process	AK232020	LOC396877	Sus scrofa mRNA, clone:LNG010065F02, expressed in lung	RecName: Full=Complement factor D; AltName: Full=C3 convertase activator; AltName: Full=Properdin factor D; AltName: Full=Adipsin; Flags: Precursor gb|AAA73627.1| putative preproadipsin [Sus scrofa domestica]	1.44317e-05	2.16835
immune system process	AK232816	C1R	Sus scrofa mRNA, clone:LVRM10031F03, expressed in liver	RecName: Full=Complement C1r subcomponent; AltName: Full=Complement component 1, r subcomponent; Contains: RecName: Full=Complement C1r subcomponent heavy chain; Contains: RecName: Full=Complement C1r subcomponent light chain; Flags: Precursor gb|AAA51851	1.44317e-05	2.16835
immune system process	AK232839	---	Sus scrofa mRNA, clone:LVRM10036F07, expressed in liver	complement factor properdin [Bos taurus] gb|AAI18433.1| Complement factor properdin [Bos taurus]	1.44317e-05	2.16835
immune system process	AK232900	C1S	Sus scrofa mRNA, clone:LVRM10048G07, expressed in liver	complement component 1, s subcomponent [Sus scrofa] sp|Q69DK8|C1S_PIG RecName: Full=Complement C1s subcomponent; AltName: Full=C1 esterase; Contains: RecName: Full=Complement C1s subcomponent heavy chain; Contains: RecName: Full=Complement C1s subcomponen	1.44317e-05	2.16835
immune system process	AK233138	SBAB-707F1.11	Sus scrofa mRNA, clone:LVRM10087F11, expressed in liver	B-factor, properdin [Sus scrofa] emb|CAN87697.1| B-factor, properdin [Sus scrofa]	1.44317e-05	2.16835
immune system process	AK233853	---	Sus scrofa mRNA, clone:MLN010052F12, expressed in mesenteric lymph node	PREDICTED: interleukin 21 receptor [Equus caballus]	1.44317e-05	2.16835
immune system process	AK235127	---	Sus scrofa mRNA, clone:OVRM10052B02, expressed in ovary	MYST histone acetyltransferase 1 [Bos taurus] gb|AAI33612.1| MYST1 protein [Bos taurus]	1.44317e-05	2.16835
immune system process	AK235268	VCAM1	Sus scrofa mRNA, clone:OVRM10063F07, expressed in ovary	vascular cell adhesion molecule [Sus scrofa] gb|AAA21542.1| vascular cell adhesion molecule	1.44317e-05	2.16835
immune system process	AK235313	FTH1	Sus scrofa mRNA, clone:OVRM10067H08, expressed in ovary	FTH1 protein [Homo sapiens]	1.44317e-05	2.16835
immune system process	AK235600	IL10RB	Sus scrofa mRNA, clone:OVRM10096D11, expressed in ovary	interleukin 10 receptor, beta [Sus scrofa] dbj|BAD06316.1| interleukin 10 receptor, beta [Sus scrofa]	1.44317e-05	2.16835
immune system process	AK237120	LOC396781	Sus scrofa mRNA, clone:SPL010001H01, expressed in spleen	IgG heavy chain [Sus scrofa] gb|AAD38418.1|AF062384_1 IgG heavy chain precursor [Sus scrofa]	1.44317e-05	2.16835
immune system process	AK237225	IGG2B	Sus scrofa mRNA, clone:SPL010013G04, expressed in spleen	immunoglobulin gamma-2 heavy chain constant region [Sus scrofa]	1.44317e-05	2.16835
immune system process	AK237244	C1QC	Sus scrofa mRNA, clone:SPL010016D09, expressed in spleen	complement C1qC [Sus scrofa]	1.44317e-05	2.16835
immune system process	AK239178	SR-PSOX	Sus scrofa mRNA, clone:THY010070F05, expressed in thymus	scavenger receptor for phosphatidylserine and oxidized low density lipoprotein [Sus scrofa] gb|AAG31753.1|AF277000_1 SR-PSOX [Sus scrofa]	1.44317e-05	2.16835
immune system process	AK239798	---	Sus scrofa mRNA, clone:THY010205G01, expressed in thymus	PREDICTED: similar to NK inhibitory receptor precursor [Macaca mulatta]	1.44317e-05	2.16835
immune system process	AK240213	LOC100155371	Sus scrofa mRNA, clone:UTR010041D03, expressed in uterus	PREDICTED: similar to Interferon-induced 35 kDa protein (IFP 35) [Equus caballus]	1.44317e-05	2.16835
immune system process	AK240437	SLA-DQB1	Sus scrofa mRNA, clone:UTR010069G08, expressed in uterus	MHC class II antigen [Sus scrofa] gb|AAN35089.1| MHC class II antigen [Sus scrofa] gb|AAN35090.1| MHC class II antigen [Sus scrofa] gb|ACA09759.1| MHC class II antigen [Sus scrofa] gb|ACA21775.1| MHC class II antigen [Sus scrofa]	1.44317e-05	2.16835
immune system process	AK240451	CD2	Sus scrofa mRNA, clone:UTR010074B08, expressed in uterus	CD2 antigen (p50), sheep red blood cell receptor [Sus scrofa] dbj|BAD06310.1| CD2 antigen [Sus scrofa]	1.44317e-05	2.16835
immune system process	BP168365	---	BP168365 full-length enriched swine cDNA library, adult thymus Sus scrofa cDNA clone THY010063H03 5', mRNA sequence	MHC class I antigen [Sus scrofa] gb|ACA21794.1| MHC class I antigen [Sus scrofa]	1.44317e-05	2.16835
immune system process	BW960554	---	BW960554 full-length enriched swine cDNA library, adult alveolar macrophage Sus scrofa cDNA clone AMP010077E04 5', mRNA sequence	PREDICTED: similar to C-C motif chemokine 23 precursor (Small-inducible cytokine A23) (Macrophage inflammatory protein 3) (MIP-3) (Myeloid progenitor inhibitory factor 1) (MPIF-1) (CK-beta-8) (CKB-8) [Bos taurus]	1.44317e-05	2.16835
immune system process	BX914756	---	BX914756 Sus Scrofa library (scan) Sus scrofa cDNA clone scan0028.k.09 5prim, mRNA sequence	CD209 molecule [Sus scrofa] gb|ACC63374.1| CD209 [Sus scrofa]	1.44317e-05	2.16835
immune system process	BX921870	C1QA	BX921870 Sus Scrofa library (scan) Sus scrofa cDNA clone scan0019.o.16 5prim, mRNA sequence	complement component 1, q subcomponent, A chain [Sus scrofa] sp|Q69DL0|C1QA_PIG RecName: Full=Complement C1q subcomponent subunit A; Flags: Precursor gb|AAR20892.1| complement C1qA [Sus scrofa]	1.44317e-05	2.16835
immune system process	BX923253	---	BX923253 Sus Scrofa library (scan) Sus scrofa cDNA clone scan0011.h.16 5prim, mRNA sequence	bone marrow stromal cell antigen 2 [Homo sapiens] sp|Q10589|BST2_HUMAN RecName: Full=Bone marrow stromal antigen 2; Short=BST-2; AltName: Full=HM1.24 antigen; AltName: CD_antigen=CD317; Flags: Precursor dbj|BAA05679.1| BST-2 [Homo sapiens] gb|AAH33873.1|	1.44317e-05	2.16835
immune system process	CB286846	---	CMD47_D05_43 UMNMPM3 Sus scrofa cDNA clone PPSUBLIB_32D05 5', mRNA sequence	immunoglobulin kappa variable region [Sus scrofa]	1.44317e-05	2.16835
immune system process	CK462101	CEBPB	932877 MARC 4PIG Sus scrofa cDNA 5', mRNA sequence	PREDICTED: hypothetical protein [Monodelphis domestica]	1.44317e-05	2.16835
immune system process	DB815923	---	DB815923 full-length enriched swine cDNA library, adult periphral blood mononuclear cell Sus scrofa cDNA 3', mRNA sequence	immunoglobulin gamma chain 3 [Sus scrofa]	1.44317e-05	2.16835
immune system process	DQ026063	FCGR1A	Sus scrofa Fc gamma receptor I mRNA, complete cds	Fc fragment of IgG, high affinity Ia, receptor (CD64) [Sus scrofa] gb|AAZ20792.1| Fc gamma receptor I [Sus scrofa]	1.44317e-05	2.16835
immune system process	DV226629	UBA52	EST-AR105B09 Infected Porcine Thymus cDNA library Sus scrofa cDNA clone AR105B09, mRNA sequence	endonuclease/reverse transcriptase [Sus scrofa]	1.44317e-05	2.16835
immune system process	EU076594	SBAB-514B12.5	Sus scrofa complement component 4 mRNA, complete cds	complement C4 [Sus scrofa] gb|ABW73320.1| complement component 4 [Sus scrofa]	1.44317e-05	2.16835
response to stimulus	AB086188	TLR7	Sus scrofa TLR7 mRNA for Toll-like receptor 7, complete cds	Toll-like receptor 7 [Sus scrofa]	2.64804e-11	2.08574
response to stimulus	AB119268	CCR1	Sus scrofa CCR1 mRNA for chemokine C-C motif receptor 1, complete cds	chemokine (C-C motif) receptor 1 [Sus scrofa] dbj|BAD08660.1| chemokine (C-C motif) receptor 1 [Sus scrofa] dbj|BAD12131.1| chemokine C-C motif receptor 1 [Sus scrofa]	2.64804e-11	2.08574
response to stimulus	AB188301	TLR4	Sus scrofa TLR4 mRNA for toll-like receptor 4, complete cds	RecName: Full=Toll-like receptor 4; AltName: CD_antigen=CD284; Flags: Precursor dbj|BAD36843.1| toll-like receptor 4 [Sus scrofa] dbj|BAE19964.1| Toll-like receptor 4 [Sus scrofa]	2.64804e-11	2.08574
response to stimulus	AB271940	DTNBP1	Sus scrofa DTNBP1 mRNA for dystrobrevin-binding protein 1, complete cds	dystrobrevin binding protein 1 [Sus scrofa] dbj|BAF62315.1| dystrobrevin-binding protein 1 [Sus scrofa]	2.64804e-11	2.08574
response to stimulus	AJ944277	---	AJ944277 CSEQRAN17 Sus scrofa cDNA clone C0007316l02 5', mRNA sequence		2.64804e-11	2.08574
response to stimulus	AJ947861	---	AJ947861 KN404_1 Sus scrofa cDNA clone C0007741j23 5', mRNA sequence	unnamed protein product [Homo sapiens]	2.64804e-11	2.08574
response to stimulus	AJ949783	---	AJ949783 KN404_1 Sus scrofa cDNA clone C0007739c24 3', mRNA sequence	PREDICTED: similar to Apolipoprotein B48 receptor [Bos taurus]	2.64804e-11	2.08574
response to stimulus	AK230631	---	Sus scrofa mRNA, clone:AMP010019A01, expressed in alveolar macrophage	CD48 molecule [Bos taurus] gb|AAI12826.1| CD48 molecule [Bos taurus]	2.64804e-11	2.08574
response to stimulus	AK231005	IL8	Sus scrofa mRNA, clone:AMP010080D01, expressed in alveolar macrophage	interleukin 8 [Sus scrofa] sp|P26894|IL8_PIG RecName: Full=Interleukin-8; Short=IL-8; AltName: Full=C-X-C motif chemokine 8; AltName: Full=Alveolar macrophage chemotactic factor I; Short=AMCF-I; Flags: Precursor gb|AAA16616.1| interleukin 8 gb|AAA92576.1|	2.64804e-11	2.08574
response to stimulus	AK231132	---	Sus scrofa mRNA, clone:AMP010097F03, expressed in alveolar macrophage	small inducible cytokine B10 [Sus scrofa] gb|AAV65839.1| chemokine CXC-like protein [Sus scrofa] gb|ABY66144.1| chemokine C-X-C motif ligand 10 [Sus scrofa]	2.64804e-11	2.08574
response to stimulus	AK231250	---	Sus scrofa mRNA, clone:ITT010024B11, expressed in intestine	apolipoprotein L, 3 [Bos taurus] gb|AAI49446.1| APOL3 protein [Bos taurus]	2.64804e-11	2.08574
response to stimulus	AK231345	---	Sus scrofa mRNA, clone:ITT010040H02, expressed in intestine	PREDICTED: similar to Immunoglobulin superfamily member 6 precursor (Protein DORA) [Equus caballus]	2.64804e-11	2.08574
response to stimulus	AK231401	----	Sus scrofa mRNA, clone:ITT010058E09, expressed in intestine	PREDICTED: similar to LOC613822 protein isoform 2 [Sus scrofa]	2.64804e-11	2.08574
response to stimulus	AK231760	---	Sus scrofa mRNA, clone:LNG010020D12, expressed in lung	growth arrest and DNA-damage-inducible, beta, isoform CRA_b [Homo sapiens]	2.64804e-11	2.08574
response to stimulus	AK231789	---	Sus scrofa mRNA, clone:LNG010023E04, expressed in lung	PREDICTED: similar to Protein tyrosine phosphatase receptor type C-associated protein (PTPRC-associated protein) (CD45-associated protein) (CD45-AP) (Lymphocyte phosphatase-associated phosphoprotein) [Equus caballus]	2.64804e-11	2.08574
response to stimulus	AK231929	MX1	Sus scrofa mRNA, clone:LNG010047G08, expressed in lung	Mx1 [Sus scrofa]	2.64804e-11	2.08574
response to stimulus	AK231999	---	Sus scrofa mRNA, clone:LNG010062F04, expressed in lung	CD300C antigen [Homo sapiens] sp|Q08708|CLM6_HUMAN RecName: Full=CMRF35-like molecule 6; Short=CLM-6; AltName: Full=CMRF35-A1; Short=CMRF-35; AltName: Full=CD300 antigen-like family member C; AltName: CD_antigen=CD300c; Flags: Precursor emb|CAA46948.1| CM	2.64804e-11	2.08574
response to stimulus	AK232020	LOC396877	Sus scrofa mRNA, clone:LNG010065F02, expressed in lung	RecName: Full=Complement factor D; AltName: Full=C3 convertase activator; AltName: Full=Properdin factor D; AltName: Full=Adipsin; Flags: Precursor gb|AAA73627.1| putative preproadipsin [Sus scrofa domestica]	2.64804e-11	2.08574
response to stimulus	AK232386	MX2	Sus scrofa mRNA, clone:LVR010035G05, expressed in liver	MX2 [Sus scrofa]	2.64804e-11	2.08574
response to stimulus	AK232542	CIDE-B	Sus scrofa mRNA, clone:LVR010065E09, expressed in liver	cell-death-inducing DNA-fragmentation-factor-like effector B [Sus scrofa] gb|ABM97412.1| cell-death-inducing DNA-fragmentation-factor-like effector B [Sus scrofa] gb|ACD13441.1| cell death-inducing DFFA-like effector B [Sus scrofa]	2.64804e-11	2.08574
response to stimulus	AK232765	FN1	Sus scrofa mRNA, clone:LVRM10022C09, expressed in liver	PREDICTED: fibronectin 1 isoform 5 [Bos taurus]	2.64804e-11	2.08574
response to stimulus	AK232771	---	Sus scrofa mRNA, clone:LVRM10023C05, expressed in liver	RAB6C, member RAS oncogene family [Homo sapiens] sp|Q9H0N0|RAB6C_HUMAN RecName: Full=Ras-related protein Rab-6C; AltName: Full=Rab6-like protein WTH3 gb|AAY15045.1| unknown [Homo sapiens] gb|EAW95362.1| RAB6C, member RAS oncogene family [Homo sapiens] gb|	2.64804e-11	2.08574
response to stimulus	AK232816	C1R	Sus scrofa mRNA, clone:LVRM10031F03, expressed in liver	RecName: Full=Complement C1r subcomponent; AltName: Full=Complement component 1, r subcomponent; Contains: RecName: Full=Complement C1r subcomponent heavy chain; Contains: RecName: Full=Complement C1r subcomponent light chain; Flags: Precursor gb|AAA51851	2.64804e-11	2.08574
response to stimulus	AK232839	---	Sus scrofa mRNA, clone:LVRM10036F07, expressed in liver	complement factor properdin [Bos taurus] gb|AAI18433.1| Complement factor properdin [Bos taurus]	2.64804e-11	2.08574
response to stimulus	AK232900	C1S	Sus scrofa mRNA, clone:LVRM10048G07, expressed in liver	complement component 1, s subcomponent [Sus scrofa] sp|Q69DK8|C1S_PIG RecName: Full=Complement C1s subcomponent; AltName: Full=C1 esterase; Contains: RecName: Full=Complement C1s subcomponent heavy chain; Contains: RecName: Full=Complement C1s subcomponen	2.64804e-11	2.08574
response to stimulus	AK233102	---	Sus scrofa mRNA, clone:LVRM10080H08, expressed in liver	PREDICTED: similar to CCCH-type zinc finger antiviral protein [Bos taurus]	2.64804e-11	2.08574
response to stimulus	AK233138	SBAB-707F1.11	Sus scrofa mRNA, clone:LVRM10087F11, expressed in liver	B-factor, properdin [Sus scrofa] emb|CAN87697.1| B-factor, properdin [Sus scrofa]	2.64804e-11	2.08574
response to stimulus	AK233298	---	Sus scrofa mRNA, clone:LVRM10118G12, expressed in liver	PREDICTED: similar to glucokinase isoform 2 isoform 2 [Macaca mulatta]	2.64804e-11	2.08574
response to stimulus	AK234049	---	Sus scrofa mRNA, clone:MLN010103B11, expressed in mesenteric lymph node	PREDICTED: similar to SP140 nuclear body protein isoform 1 isoform 4 [Macaca mulatta]	2.64804e-11	2.08574
response to stimulus	AK234286	---	Sus scrofa mRNA, clone:OVR010039B10, expressed in ovary	PREDICTED: similar to period 1 [Canis familiaris]	2.64804e-11	2.08574
response to stimulus	AK234582	TNIP1	Sus scrofa mRNA, clone:OVR010090E12, expressed in ovary	PREDICTED: TNFAIP3 interacting protein 1 [Equus caballus]	2.64804e-11	2.08574
response to stimulus	AK234885	---	Sus scrofa mRNA, clone:OVRM10026F03, expressed in ovary	PREDICTED: similar to GM2 activator protein [Bos taurus]	2.64804e-11	2.08574
response to stimulus	AK235035	IRF7	Sus scrofa mRNA, clone:OVRM10043D04, expressed in ovary	interferon regulatory factor 7 [Sus scrofa] gb|ABM69124.1| interferon regulatory factor 7 [Sus scrofa] dbj|BAF42541.2| interferon regulatory factor 7 [Sus scrofa]	2.64804e-11	2.08574
response to stimulus	AK235084	---	Sus scrofa mRNA, clone:OVRM10047G03, expressed in ovary	PREDICTED: similar to Mortality factor 4-like protein 2 (MORF-related gene X protein) (Transcription factor-like protein MRGX) (MSL3-2 protein) isoform 1 [Canis familiaris] ref|XP_862139.1| PREDICTED: similar to Mortality factor 4-like protein 2 (MORF-rel	2.64804e-11	2.08574
response to stimulus	AK235313	FTH1	Sus scrofa mRNA, clone:OVRM10067H08, expressed in ovary	FTH1 protein [Homo sapiens]	2.64804e-11	2.08574
response to stimulus	AK235600	IL10RB	Sus scrofa mRNA, clone:OVRM10096D11, expressed in ovary	interleukin 10 receptor, beta [Sus scrofa] dbj|BAD06316.1| interleukin 10 receptor, beta [Sus scrofa]	2.64804e-11	2.08574
response to stimulus	AK236233	---	Sus scrofa mRNA, clone:OVRM10166C10, expressed in ovary	programmed cell death 6 [Bos taurus] gb|AAI16155.1| PDCD6 protein [Bos taurus]	2.64804e-11	2.08574
response to stimulus	AK236708	---	Sus scrofa mRNA, clone:OVRM10218F06, expressed in ovary	galectin 3 binding protein [Bos taurus]	2.64804e-11	2.08574
response to stimulus	AK236923	---	Sus scrofa mRNA, clone:PBL010044B08, expressed in periphral blood mononuclear cell	Toll-like receptor 6 [Sus scrofa]	2.64804e-11	2.08574
response to stimulus	AK237120	LOC396781	Sus scrofa mRNA, clone:SPL010001H01, expressed in spleen	IgG heavy chain [Sus scrofa] gb|AAD38418.1|AF062384_1 IgG heavy chain precursor [Sus scrofa]	2.64804e-11	2.08574
response to stimulus	AK237225	IGG2B	Sus scrofa mRNA, clone:SPL010013G04, expressed in spleen	immunoglobulin gamma-2 heavy chain constant region [Sus scrofa]	2.64804e-11	2.08574
response to stimulus	AK237244	C1QC	Sus scrofa mRNA, clone:SPL010016D09, expressed in spleen	complement C1qC [Sus scrofa]	2.64804e-11	2.08574
response to stimulus	AK237640	---	Sus scrofa mRNA, clone:SPL010072F08, expressed in spleen	Unknown (protein for IMAGE:7956285) [Bos taurus]	2.64804e-11	2.08574
response to stimulus	AK238562	---	Sus scrofa mRNA, clone:TES010070G08, expressed in testis	unnamed protein product [Homo sapiens]	2.64804e-11	2.08574
response to stimulus	AK238813	---	Sus scrofa mRNA, clone:THY010033D12, expressed in thymus	PREDICTED: similar to Acyloxyacyl hydrolase precursor [Equus caballus]	2.64804e-11	2.08574
response to stimulus	AK238840	LOC100153233	Sus scrofa mRNA, clone:THY010036A04, expressed in thymus	PREDICTED: nibrin isoform 1 [Bos taurus]	2.64804e-11	2.08574
response to stimulus	AK238976	---	Sus scrofa mRNA, clone:THY010052H11, expressed in thymus	PREDICTED: X-ray repair complementing defective repair in Chinese hamster cells 6 (Ku autoantigen, 70kDa) isoform 1 [Bos taurus]	2.64804e-11	2.08574
response to stimulus	AK239178	SR-PSOX	Sus scrofa mRNA, clone:THY010070F05, expressed in thymus	scavenger receptor for phosphatidylserine and oxidized low density lipoprotein [Sus scrofa] gb|AAG31753.1|AF277000_1 SR-PSOX [Sus scrofa]	2.64804e-11	2.08574
response to stimulus	AK239728	---	Sus scrofa mRNA, clone:THY010126C02, expressed in thymus	PREDICTED: similar to DnaJ (Hsp40) homolog, subfamily B, member 6 [Equus caballus]	2.64804e-11	2.08574
response to stimulus	AK239798	---	Sus scrofa mRNA, clone:THY010205G01, expressed in thymus	PREDICTED: similar to NK inhibitory receptor precursor [Macaca mulatta]	2.64804e-11	2.08574
response to stimulus	AK239906	Hsp27	Sus scrofa mRNA, clone:UTR010010A12, expressed in uterus	heat shock protein beta-1 [Sus scrofa] sp|Q5S1U1|HSPB1_PIG RecName: Full=Heat shock protein beta-1; Short=HspB1; AltName: Full=Heat shock 27 kDa protein; AltName: Full=HSP 27 gb|AAV54182.1| Hsp27 [Sus scrofa]	2.64804e-11	2.08574
response to stimulus	AK240062	---	Sus scrofa mRNA, clone:UTR010026C10, expressed in uterus	T-cell, immune regulator 1 [Bos taurus] gb|AAI14744.1| T-cell, immune regulator 1, ATPase, H+ transporting, lysosomal V0 subunit A3 [Bos taurus]	2.64804e-11	2.08574
response to stimulus	AK240213	LOC100155371	Sus scrofa mRNA, clone:UTR010041D03, expressed in uterus	PREDICTED: similar to Interferon-induced 35 kDa protein (IFP 35) [Equus caballus]	2.64804e-11	2.08574
response to stimulus	AK240605	LOC100155382	Sus scrofa mRNA, clone:UTR010105H04, expressed in uterus	unnamed protein product [Mus musculus]	2.64804e-11	2.08574
response to stimulus	AK240614	LOC100156381	Sus scrofa mRNA, clone:UTR010107E11, expressed in uterus	ubiquitin-conjugating enzyme E2B, RAD6 homolog (S. cerevisiae), isoform CRA_a [Rattus norvegicus]	2.64804e-11	2.08574
response to stimulus	AY392087	TLR2	Sus scrofa toll-like receptor 2 mRNA, complete cds	toll-like receptor 2 [Sus scrofa] gb|AAQ84520.1| toll-like receptor 2 [Sus scrofa]	2.64804e-11	2.08574
response to stimulus	AY609469	---	Sus scrofa clone Clu_126442.scr.msk.p1.Contig1, mRNA sequence	PREDICTED: similar to solute carrier family 25, member 36 [Bos taurus]	2.64804e-11	2.08574
response to stimulus	AY609599	NFKBIA	Sus scrofa clone Clu_20473.scr.msk.p1.Contig1, mRNA sequence	nuclear factor of kappa light polypeptide gene enhancer in B-cells inhibitor, alpha [Sus scrofa] sp|Q08353|IKBA_PIG NF-kappa-B inhibitor alpha (I-kappa-B-alpha) (IkappaBalpha) (IkB-alpha) (ECI-6) emb|CAA79979.1| ECI-6/IkBa [Sus scrofa domestica] emb|CAA84	2.64804e-11	2.08574
response to stimulus	AY609705	LOC100153268	Sus scrofa clone Clu_26808.scr.msk.p1.Contig1, mRNA sequence	PREDICTED: similar to TIPIN protein [Sus scrofa]	2.64804e-11	2.08574
response to stimulus	AY609991	---	Sus scrofa clone Clu_5302.scr.msk.p1.Contig4, mRNA sequence	PREDICTED: similar to HsKin17 protein isoform 1 [Canis familiaris]	2.64804e-11	2.08574
response to stimulus	BP169439	---	BP169439 full-length enriched swine cDNA library, adult uterus Sus scrofa cDNA clone UTR010046A02 5', mRNA sequence		2.64804e-11	2.08574
response to stimulus	BP169836	CXCL9	BP169836 full-length enriched swine cDNA library, adult uterus Sus scrofa cDNA clone UTR010042A11 5', mRNA sequence	chemokine (C-X-C motif) ligand 9 [Sus scrofa] gb|ABY66143.2| chemokine C-X-C motif ligand 9 [Sus scrofa]	2.64804e-11	2.08574
response to stimulus	BW960554	---	BW960554 full-length enriched swine cDNA library, adult alveolar macrophage Sus scrofa cDNA clone AMP010077E04 5', mRNA sequence	PREDICTED: similar to C-C motif chemokine 23 precursor (Small-inducible cytokine A23) (Macrophage inflammatory protein 3) (MIP-3) (Myeloid progenitor inhibitory factor 1) (MPIF-1) (CK-beta-8) (CKB-8) [Bos taurus]	2.64804e-11	2.08574
response to stimulus	BX670823	---	BX670823 Sus Scrofa library (scac) Sus scrofa cDNA clone scac0033.p.13 5prim, mRNA sequence	replication protein A3, 14kDa [Bos taurus] gb|AAI03269.1| Replication protein A3, 14kDa [Bos taurus]	2.64804e-11	2.08574
response to stimulus	BX914756	---	BX914756 Sus Scrofa library (scan) Sus scrofa cDNA clone scan0028.k.09 5prim, mRNA sequence	CD209 molecule [Sus scrofa] gb|ACC63374.1| CD209 [Sus scrofa]	2.64804e-11	2.08574
response to stimulus	BX921870	C1QA	BX921870 Sus Scrofa library (scan) Sus scrofa cDNA clone scan0019.o.16 5prim, mRNA sequence	complement component 1, q subcomponent, A chain [Sus scrofa] sp|Q69DL0|C1QA_PIG RecName: Full=Complement C1q subcomponent subunit A; Flags: Precursor gb|AAR20892.1| complement C1qA [Sus scrofa]	2.64804e-11	2.08574
response to stimulus	BX923253	---	BX923253 Sus Scrofa library (scan) Sus scrofa cDNA clone scan0011.h.16 5prim, mRNA sequence	bone marrow stromal cell antigen 2 [Homo sapiens] sp|Q10589|BST2_HUMAN RecName: Full=Bone marrow stromal antigen 2; Short=BST-2; AltName: Full=HM1.24 antigen; AltName: CD_antigen=CD317; Flags: Precursor dbj|BAA05679.1| BST-2 [Homo sapiens] gb|AAH33873.1|	2.64804e-11	2.08574
response to stimulus	CB286846	---	CMD47_D05_43 UMNMPM3 Sus scrofa cDNA clone PPSUBLIB_32D05 5', mRNA sequence	immunoglobulin kappa variable region [Sus scrofa]	2.64804e-11	2.08574
response to stimulus	CF179501	---	813631 MARC 3PIG Sus scrofa cDNA 5', mRNA sequence	PREDICTED: similar to senataxin isoform 2 [Canis familiaris]	2.64804e-11	2.08574
response to stimulus	CJ011531	---	CJ011531 full-length enriched swine cDNA library, adult mesenteric lymph node Sus scrofa cDNA clone MLN01D120050 5', mRNA sequence	PREDICTED: similar to NADH dehydrogenase (ubiquinone) 1 alpha subcomplex, 6, 14kDa, partial [Sus scrofa]	2.64804e-11	2.08574
response to stimulus	CK458867	IFNG	923291 MARC 4PIG Sus scrofa cDNA 5', mRNA sequence	interferon gamma [Sus scrofa]	2.64804e-11	2.08574
response to stimulus	CK461986	---	932753 MARC 4PIG Sus scrofa cDNA 5', mRNA sequence	polymerase (DNA directed), delta 1, catalytic subunit 125kDa [Bos taurus] sp|P28339|DPOD1_BOVIN DNA polymerase delta catalytic subunit gb|AAA30493.1| DNA polymerase-delta catalytic-subunit	2.64804e-11	2.08574
response to stimulus	CK462101	CEBPB	932877 MARC 4PIG Sus scrofa cDNA 5', mRNA sequence	PREDICTED: hypothetical protein [Monodelphis domestica]	2.64804e-11	2.08574
response to stimulus	CN164142	---	994265 MARC 4PIG Sus scrofa cDNA 5', mRNA sequence	PREDICTED: similar to topoisomerase I binding, arginine/serine-rich [Canis familiaris]	2.64804e-11	2.08574
response to stimulus	DB796057	CCL3L1	DB796057 full-length enriched swine cDNA library, adult immature dendritic cell Sus scrofa cDNA clone DCI010073D06 5', mRNA sequence	chemokine (C-C motif) ligand 3-like 1 [Sus scrofa] gb|AAT65077.1| macrophage inflamatory protein 1 alpha [Sus scrofa] gb|ABY66139.1| chemokine ligand 3-like 1 [Sus scrofa]	2.64804e-11	2.08574
response to stimulus	DB815923	---	DB815923 full-length enriched swine cDNA library, adult periphral blood mononuclear cell Sus scrofa cDNA 3', mRNA sequence	immunoglobulin gamma chain 3 [Sus scrofa]	2.64804e-11	2.08574
response to stimulus	DN112929	CXCL2	1112161 MARC 4PIG Sus scrofa cDNA 5', mRNA sequence	chemokine (C-X-C motif) ligand 2 [Sus scrofa]	2.64804e-11	2.08574
response to stimulus	DN117277	---	1116930 MARC 4PIG Sus scrofa cDNA 5', mRNA sequence		2.64804e-11	2.08574
response to stimulus	DN121165	---	1121243 MARC 4PIG Sus scrofa cDNA 3', mRNA sequence		2.64804e-11	2.08574
response to stimulus	DQ026063	FCGR1A	Sus scrofa Fc gamma receptor I mRNA, complete cds	Fc fragment of IgG, high affinity Ia, receptor (CD64) [Sus scrofa] gb|AAZ20792.1| Fc gamma receptor I [Sus scrofa]	2.64804e-11	2.08574
response to stimulus	DQ067278	CD163	Sus scrofa CD163 mRNA, complete cds	RecName: Full=Scavenger receptor cysteine-rich type 1 protein M130; AltName: CD_antigen=CD163; Contains: RecName: Full=Soluble CD163; Short=sCD163; Flags: Precursor gb|AAZ50616.1| CD163 [Sus scrofa]	2.64804e-11	2.08574
response to stimulus	DQ470570	Stat3	Sus scrofa signal transducer and activator of transcription 3 (Stat3) mRNA, complete cds	signal transducer and activator of transcription 3 [Sus scrofa] sp|Q19S50|STAT3_PIG RecName: Full=Signal transducer and activator of transcription 3 gb|ABF21150.1| signal transducer and activator of transcription 3 [Sus scrofa]	2.64804e-11	2.08574
response to stimulus	DQ529285	GADD45A	Sus scrofa growth arrest and DNA-damage-inducible protein alpha (GADD45A) mRNA, complete cds	growth arrest and DNA-damage-inducible, alpha [Sus scrofa] gb|ABG21112.1| growth arrest and DNA-damage-inducible protein alpha [Sus scrofa]	2.64804e-11	2.08574
response to stimulus	DT328352	---	SusFleck_BF_0089_0092_5_pCNS_J23 SusFleck Backfat Sus scrofa cDNA clone 0089_0092_J23 5', mRNA sequence		2.64804e-11	2.08574
response to stimulus	DV226416	---	EST-AR190E09 Porcine Peripheral Blood Cell cDNA library Sus scrofa cDNA clone AR190E09, mRNA sequence	PREDICTED: colony stimulating factor 3 receptor (granulocyte) [Equus caballus]	2.64804e-11	2.08574
response to stimulus	EU076594	SBAB-514B12.5	Sus scrofa complement component 4 mRNA, complete cds	complement C4 [Sus scrofa] gb|ABW73320.1| complement component 4 [Sus scrofa]	2.64804e-11	2.08574
response to stimulus	EU586114	GSK3B	Sus scrofa glycogen synthase kinase 3 beta (GSK3-beta) mRNA, complete cds	glycogen synthase kinase 3 beta [Sus scrofa] gb|ACB97631.1| glycogen synthase kinase 3 beta [Sus scrofa]	2.64804e-11	2.08574
response to stimulus	EV894135	---	rcad32b_f20.y1 cag Sus scrofa cDNA 5', mRNA sequence		2.64804e-11	2.08574
response to stimulus	EW205532	---	rfhi4029b_j3.y1 fhi Sus scrofa cDNA 5', mRNA sequence	LacZ alpha peptide [Cloning vector pYESW29']	2.64804e-11	2.08574
response to stimulus	EW210667	BAX	rfli711b_p19.y1 fli Sus scrofa cDNA 5', mRNA sequence	Bax-alpha protein [Sus scrofa]	2.64804e-11	2.08574
response to stimulus	EW210763	---	rfli701b_h18.y1 fli Sus scrofa cDNA 5', mRNA sequence	PREDICTED: similar to Peptide YY precursor (PYY) (PYY-I) (Peptide tyrosine tyrosine) [Canis familiaris]	2.64804e-11	2.08574
response to stimulus	EW225826	---	rgul0108_g14.y1 gul Sus scrofa cDNA 5', mRNA sequence		2.64804e-11	2.08574
regulation of molecular function	AJ657091	---	AJ657091 KN277 Sus scrofa cDNA clone C0005196_G20, mRNA sequence	PREDICTED: similar to HECT domain and RCC1-like domain protein 5 (Cyclin-E binding protein 1) [Canis familiaris]	0.000598174	2.08377
regulation of molecular function	AK230619	---	Sus scrofa mRNA, clone:AMP010017F09, expressed in alveolar macrophage	proteasome alpha 2 subunit [Homo sapiens] ref|NP_001029834.1| proteasome (prosome, macropain) subunit, alpha type, 2 [Bos taurus] ref|XP_533078.2| PREDICTED: similar to Proteasome subunit alpha type 2 (Proteasome component C3) (Macropain subunit C3) (Mult	0.000598174	2.08377
regulation of molecular function	AK230685	PSEN1	Sus scrofa mRNA, clone:AMP010025D05, expressed in alveolar macrophage	presenilin 1 [Sus scrofa] gb|ABI15723.1| presenilin 1 [Sus scrofa]	0.000598174	2.08377
regulation of molecular function	AK230762	---	Sus scrofa mRNA, clone:AMP010038D07, expressed in alveolar macrophage	PREDICTED: similar to Proteasome subunit alpha type 1 (Proteasome component C2) (Macropain subunit C2) (Multicatalytic endopeptidase complex subunit C2) (Proteasome nu chain) (30 kDa prosomal protein) (PROS-30) [Pan troglodytes]	0.000598174	2.08377
regulation of molecular function	AK230813	LOC100151993	Sus scrofa mRNA, clone:AMP010047H05, expressed in alveolar macrophage	PREDICTED: hypothetical protein isoform 3 [Pan troglodytes]	0.000598174	2.08377
regulation of molecular function	AK231220	---	Sus scrofa mRNA, clone:ITT010018H11, expressed in intestine	PREDICTED: similar to CIN85-associated multi-domain containing RhoGAP 1 isoform 7 [Pan troglodytes] ref|XP_511570.2| PREDICTED: similar to CIN85-associated multi-domain containing RhoGAP 1 isoform 8 [Pan troglodytes]	0.000598174	2.08377
regulation of molecular function	AK231242	SBAB-554F3.3	Sus scrofa mRNA, clone:ITT010022F04, expressed in intestine	proteasome beta 9 subunit [Sus scrofa] gb|ABC02872.1| proteasome beta 9 subunit [Sus scrofa] gb|ABC59113.1| proteasome beta 9 subunit [Sus scrofa] gb|ABG57117.1| proteasome beta 9 subunit [Sus scrofa] emb|CAN13314.1| proteasome (prosome, macropain) subuni	0.000598174	2.08377
regulation of molecular function	AK231760	---	Sus scrofa mRNA, clone:LNG010020D12, expressed in lung	growth arrest and DNA-damage-inducible, beta, isoform CRA_b [Homo sapiens]	0.000598174	2.08377
regulation of molecular function	AK233238	---	Sus scrofa mRNA, clone:LVRM10108E05, expressed in liver	proteasome (prosome, macropain) 26S subunit, non-ATPase, 6 [Homo sapiens] sp|Q15008|PSMD6_HUMAN RecName: Full=26S proteasome non-ATPase regulatory subunit 6; AltName: Full=26S proteasome regulatory subunit S10; AltName: Full=p42A; AltName: Full=Proteasome	0.000598174	2.08377
regulation of molecular function	AK233351	---	Sus scrofa mRNA, clone:LVRM10127B05, expressed in liver	PREDICTED: similar to 26S proteasome non-ATPase regulatory subunit 9 (26S proteasome regulatory subunit p27) [Equus caballus]	0.000598174	2.08377
regulation of molecular function	AK233772	---	Sus scrofa mRNA, clone:MLN010023D02, expressed in mesenteric lymph node	PREDICTED: similar to Proteasome subunit beta type 2 (Proteasome component C7-I) (Macropain subunit C7-I) (Multicatalytic endopeptidase complex subunit C7-I) [Canis familiaris]	0.000598174	2.08377
regulation of molecular function	AK236233	---	Sus scrofa mRNA, clone:OVRM10166C10, expressed in ovary	programmed cell death 6 [Bos taurus] gb|AAI16155.1| PDCD6 protein [Bos taurus]	0.000598174	2.08377
regulation of molecular function	AK239380	---	Sus scrofa mRNA, clone:THY010098B12, expressed in thymus	PREDICTED: similar to anaphase-promoting complex, subunit 6 isoform 1 [Bos taurus]	0.000598174	2.08377
regulation of molecular function	AK239515	GNB2L1	Sus scrofa mRNA, clone:THY010109F07, expressed in thymus	PREDICTED: similar to Guanine nucleotide-binding protein beta subunit 2-like 1 (Receptor of activated protein kinase C 1) (RACK1) (Receptor for activated C kinase) isoform 4 [Macaca mulatta]	0.000598174	2.08377
regulation of molecular function	AK239728	---	Sus scrofa mRNA, clone:THY010126C02, expressed in thymus	PREDICTED: similar to DnaJ (Hsp40) homolog, subfamily B, member 6 [Equus caballus]	0.000598174	2.08377
regulation of molecular function	AK240605	LOC100155382	Sus scrofa mRNA, clone:UTR010105H04, expressed in uterus	unnamed protein product [Mus musculus]	0.000598174	2.08377
regulation of molecular function	AY609803	---	Sus scrofa clone Clu_32025.scr.msk.p1.Contig4, mRNA sequence	evolutionarily conserved signaling intermediate in Toll pathway [Bos taurus] sp|Q3SX05|ECSIT_BOVIN Evolutionarily conserved signaling intermediate in Toll pathway, mitochondrial precursor gb|AAI04573.1| ECSIT homolog (Drosophila) [Bos taurus]	0.000598174	2.08377
regulation of molecular function	AY609845	LOC100154978	Sus scrofa clone Clu_3473.scr.msk.p1.Contig2, mRNA sequence	PREDICTED: similar to anterior pharynx defective 1a homolog isoform 3 [Canis familiaris] ref|XP_860178.1| PREDICTED: similar to anterior pharynx defective 1a homolog isoform 7 [Canis familiaris]	0.000598174	2.08377
regulation of molecular function	AY704418	PSMD4	Sus scrofa proteasome 26S subunit non-ATPase 4 (PSMD4) mRNA, complete cds	proteasome 26S non-ATPase subunit 4 [Sus scrofa] gb|AAV69969.1| proteasome 26S subunit non-ATPase 4 [Sus scrofa]	0.000598174	2.08377
regulation of molecular function	BP457682	---	BP457682 full-length enriched swine cDNA library, adult ovary Sus scrofa cDNA clone OVRM10188D03 5', mRNA sequence	PREDICTED: similar to Dual specificity protein phosphatase 2 (Dual specificity protein phosphatase PAC-1) [Equus caballus]	0.000598174	2.08377
regulation of molecular function	BX665508	---	BX665508 Sus Scrofa library (scag) Sus scrofa cDNA clone scag0009.b.02 5prim, mRNA sequence	PREDICTED: anaphase promoting complex subunit 1, partial [Pan troglodytes]	0.000598174	2.08377
regulation of molecular function	BX668593	---	BX668593 Sus Scrofa library (scac) Sus scrofa cDNA clone scac0031.k.10 5prim, mRNA sequence	mCG1274, isoform CRA_b [Mus musculus]	0.000598174	2.08377
regulation of molecular function	CF366564	---	841236 MARC 3PIG Sus scrofa cDNA 5', mRNA sequence	PREDICTED: fem-1 homolog b (C. elegans) [Equus caballus]	0.000598174	2.08377
regulation of molecular function	CJ018635	ATPIF1	CJ018635 full-length enriched swine cDNA library, adult spleen Sus scrofa cDNA clone SPL01H020062 5', mRNA sequence	ATPase inhibitory factor 1 [Sus scrofa] sp|Q29307|ATIF1_PIG RecName: Full=ATPase inhibitor, mitochondrial; Flags: Precursor gb|ABK55664.1| mitochondrial ATPIF1 [Sus scrofa]	0.000598174	2.08377
regulation of molecular function	DV936746	---	YU-IC-0167 Sus Scrofa Testis Zap Express Library Sus scrofa cDNA clone SS-T-1-2a-T3_O10, mRNA sequence	TPA: putative 6-16 protein [Sus scrofa]	0.000598174	2.08377
regulation of molecular function	EW210667	BAX	rfli711b_p19.y1 fli Sus scrofa cDNA 5', mRNA sequence	Bax-alpha protein [Sus scrofa]	0.000598174	2.08377
oxidation reduction	AB271762	DDO	Sus scrofa DDO mRNA for D-aspartate oxidase, complete cds	D-aspartate oxidase [Sus scrofa] sp|A3KCL7|OXDD_PIG RecName: Full=D-aspartate oxidase; Short=DASOX; AltName: Full=DDO dbj|BAF47961.1| D-aspartate oxidase [Sus scrofa]	0.000407631	1.96058
oxidation reduction	AK230519	GLRX1	Sus scrofa mRNA, clone:AMP010005G11, expressed in alveolar macrophage	thioltransferase [Sus scrofa] sp|P12309|GLRX1_PIG RecName: Full=Glutaredoxin-1; AltName: Full=Thioltransferase-1; Short=TTase-1 gb|AAA31132.1| thioltransferase	0.000407631	1.96058
oxidation reduction	AK231101	KMO	Sus scrofa mRNA, clone:AMP010093G06, expressed in alveolar macrophage	kynurenine 3-monooxygenase [Sus scrofa] gb|AAF80481.1|AF163971_1 L-kynurenine 3-monooxygenase Fpk [Sus scrofa]	0.000407631	1.96058
oxidation reduction	AK232320	---	Sus scrofa mRNA, clone:LVR010018H02, expressed in liver	PREDICTED: similar to WW domain-containing oxidoreductase (Fragile site FRA16D oxidoreductase) [Equus caballus]	0.000407631	1.96058
oxidation reduction	AK232337	---	Sus scrofa mRNA, clone:LVR010021H04, expressed in liver	PREDICTED: similar to 2-oxoglutarate and iron-dependent oxygenase domain-containing protein 1 (Termination and polyadenylation 1 homolog) [Equus caballus]	0.000407631	1.96058
oxidation reduction	AK232401	ALDH2	Sus scrofa mRNA, clone:LVR010039D03, expressed in liver	mitochondrial aldehyde dehydrogenase 2 [Sus scrofa] sp|Q2XQV4|ALDH2_PIG RecName: Full=Aldehyde dehydrogenase, mitochondrial; AltName: Full=ALDH class 2; AltName: Full=ALDH-E2; Flags: Precursor gb|ABB70228.1| mitochondrial aldehyde dehydrogenase 2 [Sus scr	0.000407631	1.96058
oxidation reduction	AK232646	---	Sus scrofa mRNA, clone:LVR010105B06, expressed in liver	PREDICTED: similar to short-chain dehydrogenase/reductase isoform 1 [Canis familiaris]	0.000407631	1.96058
oxidation reduction	AK232750	FMO1	Sus scrofa mRNA, clone:LVRM10019D06, expressed in liver	flavin containing monooxygenase 1 [Sus scrofa] sp|P16549|FMO1_PIG RecName: Full=Dimethylaniline monooxygenase [N-oxide-forming] 1; AltName: Full=Hepatic flavin-containing monooxygenase 1; Short=FMO 1; AltName: Full=Dimethylaniline oxidase 1 gb|AAA31033.1|	0.000407631	1.96058
oxidation reduction	AK233024	---	Sus scrofa mRNA, clone:LVRM10070C08, expressed in liver	hydroxysteroid (17-beta) dehydrogenase 12 [Bos taurus] sp|Q5E9H7|DHB12_BOVIN RecName: Full=Estradiol 17-beta-dehydrogenase 12; AltName: Full=17-beta-hydroxysteroid dehydrogenase 12; Short=17-beta-HSD 12; AltName: Full=3-ketoacyl-CoA reductase; Short=KAR g	0.000407631	1.96058
oxidation reduction	AK233365	ACADS	Sus scrofa mRNA, clone:LVRM10130E03, expressed in liver	acyl-Coenzyme A dehydrogenase, C-2 to C-3 short chain [Sus scrofa] sp|P79273|ACADS_PIG RecName: Full=Short-chain specific acyl-CoA dehydrogenase, mitochondrial; Short=SCAD; AltName: Full=Butyryl-CoA dehydrogenase; Flags: Precursor dbj|BAA13964.1| short-ch	0.000407631	1.96058
oxidation reduction	AK233370	---	Sus scrofa mRNA, clone:LVRM10132A10, expressed in liver	acyl-Coenzyme A dehydrogenase, short/branched chain [Pongo abelii] sp|Q5RF40|ACDSB_PONAB RecName: Full=Short/branched chain specific acyl-CoA dehydrogenase, mitochondrial; Short=SBCAD; AltName: Full=2-methyl branched chain acyl-CoA dehydrogenase; Short=2-	0.000407631	1.96058
oxidation reduction	AK233937	---	Sus scrofa mRNA, clone:MLN010072F05, expressed in mesenteric lymph node	vitamin K epoxide reductase complex, subunit 1 [Bos taurus] sp|Q6B4J2|VKOR1_BOVIN RecName: Full=Vitamin K epoxide reductase complex subunit 1; AltName: Full=Vitamin K1 2,3-epoxide reductase subunit 1 gb|AAT85856.1| vitamin k epoxide reductase [Bos taurus]	0.000407631	1.96058
oxidation reduction	AK235169	HADHA	Sus scrofa mRNA, clone:OVRM10055A12, expressed in ovary	mitochondrial trifunctional protein, alpha subunit [Sus scrofa] sp|Q29554|ECHA_PIG RecName: Full=Trifunctional enzyme subunit alpha, mitochondrial; AltName: Full=TP-alpha; AltName: Full=78 kDa gastrin-binding protein; Includes: RecName: Full=Long-chain en	0.000407631	1.96058
oxidation reduction	AK235905	---	Sus scrofa mRNA, clone:OVRM10124D04, expressed in ovary	sepiapterin reductase (7,8-dihydrobiopterin:NADP+ oxidoreductase) [Homo sapiens] sp|P35270|SPRE_HUMAN RecName: Full=Sepiapterin reductase; Short=SPR gb|AAA60314.1| sepiapterin reductase gb|AAH17310.1| Sepiapterin reductase (7,8-dihydrobiopterin:NADP+ oxid	0.000407631	1.96058
oxidation reduction	AK236037	CYB561	Sus scrofa mRNA, clone:OVRM10147D07, expressed in ovary	cytochrome b-561 [Sus scrofa] sp|Q95245|CY561_PIG RecName: Full=Cytochrome b561; AltName: Full=Cytochrome b-561 dbj|BAA13549.1| cytochrome b561 [Sus scrofa]	0.000407631	1.96058
oxidation reduction	AK236774	DEGS1	Sus scrofa mRNA, clone:PBL010002H08, expressed in periphral blood mononuclear cell	degenerative spermatocyte homolog 1, lipid desaturase [Bos taurus] sp|Q3ZBY7|DEGS1_BOVIN RecName: Full=Sphingolipid delta(4)-desaturase DES1; AltName: Full=Degenerative spermatocyte homolog 1 gb|AAI03032.1| Degenerative spermatocyte homolog 1, lipid desat	0.000407631	1.96058
oxidation reduction	AK238774	---	Sus scrofa mRNA, clone:THY010029C05, expressed in thymus	PREDICTED: similar to dihydrouridine synthase 3-like isoform 3 [Bos taurus]	0.000407631	1.96058
oxidation reduction	AK239334	---	Sus scrofa mRNA, clone:THY010094A09, expressed in thymus	PREDICTED: similar to cytochrome b-561 domain containing 1 [Macaca mulatta]	0.000407631	1.96058
oxidation reduction	AW785826	---	117285 MARC 1PIG Sus scrofa cDNA 5', mRNA sequence	electron-transfer-flavoprotein, beta polypeptide [Bos taurus] sp|Q2TBV3|ETFB_BOVIN RecName: Full=Electron transfer flavoprotein subunit beta; Short=Beta-ETF gb|AAI09604.1| Electron-transfer-flavoprotein, beta polypeptide [Bos taurus]	0.000407631	1.96058
oxidation reduction	BP142174	---	BP142174 full-length enriched swine cDNA library, adult ovary Sus scrofa cDNA clone OVR010014C02 5', mRNA sequence	ubiquinol-cytochrome c reductase, complex III subunit [Bos taurus] sp|P13271|QCR8_BOVIN RecName: Full=Cytochrome b-c1 complex subunit 8; AltName: Full=Ubiquinol-cytochrome c reductase complex ubiquinone-binding protein QP-C; AltName: Full=Ubiquinol-cytoch	0.000407631	1.96058
oxidation reduction	BW972229	---	BW972229 full-length enriched swine cDNA library, adult periphral blood mononuclear cell Sus scrofa cDNA clone PBL010068B02 5', mRNA sequence	serine/threonine kinase 17a [Bos taurus] gb|AAI14807.1| STK17A protein [Bos taurus]	0.000407631	1.96058
oxidation reduction	BX918556	---	BX918556 Sus Scrofa library (scan) Sus scrofa cDNA clone scan0034.h.12 5prim, mRNA sequence	Chain A, Structure Of Porcine Electron Transfer Flavoprotein- Ubiquinone Oxidoreductase In Complexed With Ubiquinone pdb|2GMH|B Chain B, Structure Of Porcine Electron Transfer Flavoprotein- Ubiquinone Oxidoreductase In Complexed With Ubiquinone pdb|2GMJ|A	0.000407631	1.96058
oxidation reduction	BX921093	---	BX921093 Sus Scrofa library (scan) Sus scrofa cDNA clone scan0004.i.11 5prim, mRNA sequence		0.000407631	1.96058
oxidation reduction	BX925068	---	BX925068 Sus Scrofa library (scan) Sus scrofa cDNA clone scan0026.c.22 5prim, mRNA sequence	NADH dehydrogenase (ubiquinone) 1 beta subcomplex, 7, 18kDa [Bos taurus] sp|Q02368|NDUB7_BOVIN RecName: Full=NADH dehydrogenase [ubiquinone] 1 beta subcomplex subunit 7; AltName: Full=NADH-ubiquinone oxidoreductase B18 subunit; AltName: Full=Complex I-B18	0.000407631	1.96058
oxidation reduction	CK466728	---	937963 MARC 4PIG Sus scrofa cDNA 5', mRNA sequence	PREDICTED: similar to Glucose-6-phosphate 1-dehydrogenase (G6PD) [Canis familiaris]	0.000407631	1.96058
oxidation reduction	CN157675	---	946398 MARC 4PIG Sus scrofa cDNA 5', mRNA sequence	PREDICTED: similar to NADH-ubiquinone oxidoreductase PDSW subunit (Complex I-PDSW) (CI-PDSW) [Canis familiaris]	0.000407631	1.96058
oxidation reduction	DN101782	HO2	1096625 MARC 4PIG Sus scrofa cDNA 5', mRNA sequence	PREDICTED: similar to Heme oxygenase 2 (HO-2) [Equus caballus]	0.000407631	1.96058
oxidation reduction	DN111105	---	1110192 MARC 4PIG Sus scrofa cDNA 5', mRNA sequence	NADH dehydrogenase (ubiquinone) Fe-S protein 6, 13kDa (NADH-coenzyme Q reductase) [Bos taurus] sp|P23934|NDUS6_BOVIN RecName: Full=NADH dehydrogenase [ubiquinone] iron-sulfur protein 6, mitochondrial; AltName: Full=NADH-ubiquinone oxidoreductase 13 kDa-A	0.000407631	1.96058
oxidation reduction	DQ306706	P4HA1	Sus scrofa procollagen-proline 2-oxoglutarate-4-dioxygenase mRNA, complete cds	procollagen-proline, 2-oxoglutarate 4-dioxygenase (proline 4-hydroxylase), alpha polypeptide I [Sus scrofa] gb|ABC47142.1| procollagen-proline 2-oxoglutarate-4-dioxygenase [Sus scrofa]	0.000407631	1.96058
oxidation reduction	EW268677	---	risp18_i22.y1 isp Sus scrofa cDNA 5', mRNA sequence		0.000407631	1.96058
oxidation reduction	EW314890	---	rpldo0105_g23.y1 ldo Sus scrofa cDNA 5', mRNA sequence	NDUFB1 protein [Homo sapiens]	0.000407631	1.96058
oxidation reduction	EW427298	---	rnca03b_f6.y1 nca Sus scrofa cDNA 5', mRNA sequence	LacZ alpha peptide [Cloning vector pYESW29']	0.000407631	1.96058
proteolysis	AK230619	---	Sus scrofa mRNA, clone:AMP010017F09, expressed in alveolar macrophage	proteasome alpha 2 subunit [Homo sapiens] ref|NP_001029834.1| proteasome (prosome, macropain) subunit, alpha type, 2 [Bos taurus] ref|XP_533078.2| PREDICTED: similar to Proteasome subunit alpha type 2 (Proteasome component C3) (Macropain subunit C3) (Mult	0.000514614	1.87343
proteolysis	AK230685	PSEN1	Sus scrofa mRNA, clone:AMP010025D05, expressed in alveolar macrophage	presenilin 1 [Sus scrofa] gb|ABI15723.1| presenilin 1 [Sus scrofa]	0.000514614	1.87343
proteolysis	AK230762	---	Sus scrofa mRNA, clone:AMP010038D07, expressed in alveolar macrophage	PREDICTED: similar to Proteasome subunit alpha type 1 (Proteasome component C2) (Macropain subunit C2) (Multicatalytic endopeptidase complex subunit C2) (Proteasome nu chain) (30 kDa prosomal protein) (PROS-30) [Pan troglodytes]	0.000514614	1.87343
proteolysis	AK231147	---	Sus scrofa mRNA, clone:AMP010101A11, expressed in alveolar macrophage	PREDICTED: HECT, C2 and WW domain containing E3 ubiquitin protein ligase 2 [Sus scrofa]	0.000514614	1.87343
proteolysis	AK231242	SBAB-554F3.3	Sus scrofa mRNA, clone:ITT010022F04, expressed in intestine	proteasome beta 9 subunit [Sus scrofa] gb|ABC02872.1| proteasome beta 9 subunit [Sus scrofa] gb|ABC59113.1| proteasome beta 9 subunit [Sus scrofa] gb|ABG57117.1| proteasome beta 9 subunit [Sus scrofa] emb|CAN13314.1| proteasome (prosome, macropain) subuni	0.000514614	1.87343
proteolysis	AK232020	LOC396877	Sus scrofa mRNA, clone:LNG010065F02, expressed in lung	RecName: Full=Complement factor D; AltName: Full=C3 convertase activator; AltName: Full=Properdin factor D; AltName: Full=Adipsin; Flags: Precursor gb|AAA73627.1| putative preproadipsin [Sus scrofa domestica]	0.000514614	1.87343
proteolysis	AK232598	ASB6	Sus scrofa mRNA, clone:LVR010095E09, expressed in liver	ankyrin repeat and SOCS box-containing 6 [Sus scrofa] emb|CAM98722.1| ankyrin repeat and SOCS box-containing protein 6 [Sus scrofa] emb|CAN13352.1| ankyrin repeat and SOCS box-containing protein 6 [Sus scrofa]	0.000514614	1.87343
proteolysis	AK232839	---	Sus scrofa mRNA, clone:LVRM10036F07, expressed in liver	complement factor properdin [Bos taurus] gb|AAI18433.1| Complement factor properdin [Bos taurus]	0.000514614	1.87343
proteolysis	AK232900	C1S	Sus scrofa mRNA, clone:LVRM10048G07, expressed in liver	complement component 1, s subcomponent [Sus scrofa] sp|Q69DK8|C1S_PIG RecName: Full=Complement C1s subcomponent; AltName: Full=C1 esterase; Contains: RecName: Full=Complement C1s subcomponent heavy chain; Contains: RecName: Full=Complement C1s subcomponen	0.000514614	1.87343
proteolysis	AK233138	SBAB-707F1.11	Sus scrofa mRNA, clone:LVRM10087F11, expressed in liver	B-factor, properdin [Sus scrofa] emb|CAN87697.1| B-factor, properdin [Sus scrofa]	0.000514614	1.87343
proteolysis	AK233238	---	Sus scrofa mRNA, clone:LVRM10108E05, expressed in liver	proteasome (prosome, macropain) 26S subunit, non-ATPase, 6 [Homo sapiens] sp|Q15008|PSMD6_HUMAN RecName: Full=26S proteasome non-ATPase regulatory subunit 6; AltName: Full=26S proteasome regulatory subunit S10; AltName: Full=p42A; AltName: Full=Proteasome	0.000514614	1.87343
proteolysis	AK233351	---	Sus scrofa mRNA, clone:LVRM10127B05, expressed in liver	PREDICTED: similar to 26S proteasome non-ATPase regulatory subunit 9 (26S proteasome regulatory subunit p27) [Equus caballus]	0.000514614	1.87343
proteolysis	AK233772	---	Sus scrofa mRNA, clone:MLN010023D02, expressed in mesenteric lymph node	PREDICTED: similar to Proteasome subunit beta type 2 (Proteasome component C7-I) (Macropain subunit C7-I) (Multicatalytic endopeptidase complex subunit C7-I) [Canis familiaris]	0.000514614	1.87343
proteolysis	AK233881	---	Sus scrofa mRNA, clone:MLN010059E07, expressed in mesenteric lymph node	muf1 [Homo sapiens]	0.000514614	1.87343
proteolysis	AK235055	---	Sus scrofa mRNA, clone:OVRM10045C12, expressed in ovary	low density lipoprotein receptor-related protein 8 [Bos taurus] gb|AAR12912.1| low density lipoprotein receptor-related protein 8 [Bos taurus]	0.000514614	1.87343
proteolysis	AK235927	LOC733579	Sus scrofa mRNA, clone:OVRM10126E02, expressed in ovary	tripartite motif protein TRIM5 [Sus scrofa] gb|AAY40468.1| tripartite motif protein TRIM5 [Sus scrofa]	0.000514614	1.87343
proteolysis	AK236196	LOC100154873	Sus scrofa mRNA, clone:OVRM10162G01, expressed in ovary	PREDICTED: similar to CG31855-PA [Canis familiaris]	0.000514614	1.87343
proteolysis	AK237044	---	Sus scrofa mRNA, clone:PBL010082H02, expressed in periphral blood mononuclear cell	ubiquitin-conjugating enzyme E2Z (putative), isoform CRA_a [Mus musculus]	0.000514614	1.87343
proteolysis	AK237244	C1QC	Sus scrofa mRNA, clone:SPL010016D09, expressed in spleen	complement C1qC [Sus scrofa]	0.000514614	1.87343
proteolysis	AK237246	LOC100049692	Sus scrofa mRNA, clone:SPL010016F10, expressed in spleen	PREDICTED: proteoglycan 1 precursor-like isoform 2 [Sus scrofa] ref|XP_001928890.1| PREDICTED: proteoglycan 1 precursor-like isoform 1 [Sus scrofa]	0.000514614	1.87343
proteolysis	AK237696	---	Sus scrofa mRNA, clone:SPL010081H07, expressed in spleen	PREDICTED: similar to Cell division cycle 26 isoform 1 [Pan troglodytes]	0.000514614	1.87343
proteolysis	AK239346	---	Sus scrofa mRNA, clone:THY010095A05, expressed in thymus	PREDICTED: similar to NEDD8-conjugating enzyme [Canis familiaris]	0.000514614	1.87343
proteolysis	AK239380	---	Sus scrofa mRNA, clone:THY010098B12, expressed in thymus	PREDICTED: similar to anaphase-promoting complex, subunit 6 isoform 1 [Bos taurus]	0.000514614	1.87343
proteolysis	AK239597	---	Sus scrofa mRNA, clone:THY010115B09, expressed in thymus	damage-specific DNA binding protein 2 [Bos taurus] sp|Q0VBY8|DDB2_BOVIN RecName: Full=DNA damage-binding protein 2; AltName: Full=Damage-specific DNA-binding protein 2 gb|AAI20441.1| Damage-specific DNA binding protein 2, 48kDa [Bos taurus]	0.000514614	1.87343
proteolysis	AK240614	LOC100156381	Sus scrofa mRNA, clone:UTR010107E11, expressed in uterus	ubiquitin-conjugating enzyme E2B, RAD6 homolog (S. cerevisiae), isoform CRA_a [Rattus norvegicus]	0.000514614	1.87343
proteolysis	AY609845	LOC100154978	Sus scrofa clone Clu_3473.scr.msk.p1.Contig2, mRNA sequence	PREDICTED: similar to anterior pharynx defective 1a homolog isoform 3 [Canis familiaris] ref|XP_860178.1| PREDICTED: similar to anterior pharynx defective 1a homolog isoform 7 [Canis familiaris]	0.000514614	1.87343
proteolysis	AY610168	---	Sus scrofa clone Clu_8360.scr.msk.p1.Contig2, mRNA sequence	potassium channel modulatory factor 1 [Bos taurus] sp|Q1LZE1|KCMF1_BOVIN RecName: Full=E3 ubiquitin-protein ligase KCMF1 gb|AAI16059.1| Potassium channel modulatory factor 1 [Bos taurus]	0.000514614	1.87343
proteolysis	AY704418	PSMD4	Sus scrofa proteasome 26S subunit non-ATPase 4 (PSMD4) mRNA, complete cds	proteasome 26S non-ATPase subunit 4 [Sus scrofa] gb|AAV69969.1| proteasome 26S subunit non-ATPase 4 [Sus scrofa]	0.000514614	1.87343
proteolysis	BX665508	---	BX665508 Sus Scrofa library (scag) Sus scrofa cDNA clone scag0009.b.02 5prim, mRNA sequence	PREDICTED: anaphase promoting complex subunit 1, partial [Pan troglodytes]	0.000514614	1.87343
proteolysis	BX673276	---	BX673276 Sus Scrofa library (scac) Sus scrofa cDNA clone scac0043.h.01 5prim, mRNA sequence		0.000514614	1.87343
proteolysis	BX921870	C1QA	BX921870 Sus Scrofa library (scan) Sus scrofa cDNA clone scan0019.o.16 5prim, mRNA sequence	complement component 1, q subcomponent, A chain [Sus scrofa] sp|Q69DL0|C1QA_PIG RecName: Full=Complement C1q subcomponent subunit A; Flags: Precursor gb|AAR20892.1| complement C1qA [Sus scrofa]	0.000514614	1.87343
proteolysis	DY418378	---	1533503 MARC 3PIG Sus scrofa cDNA 5', mRNA sequence	unnamed protein product [Homo sapiens]	0.000514614	1.87343
proteolysis	EU076594	SBAB-514B12.5	Sus scrofa complement component 4 mRNA, complete cds	complement C4 [Sus scrofa] gb|ABW73320.1| complement component 4 [Sus scrofa]	0.000514614	1.87343
proteolysis	EV890051	---	rcad06b_b19.y1 cag Sus scrofa cDNA 5', mRNA sequence	Homo sapiens ubiquitin-like 5 [synthetic construct] gb|AAX29497.1| ubiquitin-like 5 [synthetic construct] gb|AAX29498.1| ubiquitin-like 5 [synthetic construct]	0.000514614	1.87343
proteolysis	EW225826	---	rgul0108_g14.y1 gul Sus scrofa cDNA 5', mRNA sequence		0.000514614	1.87343
biopolymer biosynthetic process	AK230494	---	Sus scrofa mRNA, clone:AMP010002F07, expressed in alveolar macrophage	PREDICTED: mitochondrial transcription termination factor [Bos taurus]	0.0029392	1.76782
biopolymer biosynthetic process	AK231080	ARGRS	Sus scrofa mRNA, clone:AMP010090H08, expressed in alveolar macrophage	arginyl-tRNA synthetase [Bos taurus] gb|AAI34469.1| RARS protein [Bos taurus]	0.0029392	1.76782
biopolymer biosynthetic process	AK231695	---	Sus scrofa mRNA, clone:LNG010013B02, expressed in lung	PREDICTED: similar to CD3E antigen, epsilon polypeptide associated protein [Equus caballus]	0.0029392	1.76782
biopolymer biosynthetic process	AK231721	EIF4A2	Sus scrofa mRNA, clone:LNG010015E04, expressed in lung	eukaryotic translation initiation factor 4A2 [Rattus norvegicus] ref|NP_001029216.1| eukaryotic translation initiation factor 4A2 [Bos taurus] ref|NP_001958.2| eukaryotic translation initiation factor 4A2 [Homo sapiens] ref|NP_001093665.1| eukaryotic tran	0.0029392	1.76782
biopolymer biosynthetic process	AK232254	---	Sus scrofa mRNA, clone:LVR010003A10, expressed in liver	PREDICTED: similar to DNA polymerase delta subunit 4 (DNA polymerase delta subunit p12) [Canis familiaris]	0.0029392	1.76782
biopolymer biosynthetic process	AK233607	LOC100157655	Sus scrofa mRNA, clone:LVRM10185C08, expressed in liver	PREDICTED: exostosin 1 isoform 1 [Macaca mulatta] ref|XP_001096691.1| PREDICTED: exostosin 1 isoform 2 [Macaca mulatta] ref|XP_001096808.1| PREDICTED: exostosin 1 isoform 3 [Macaca mulatta] ref|XP_519919.2| PREDICTED: exostosin 1 isoform 2 [Pan troglodyte	0.0029392	1.76782
biopolymer biosynthetic process	AK234582	TNIP1	Sus scrofa mRNA, clone:OVR010090E12, expressed in ovary	PREDICTED: TNFAIP3 interacting protein 1 [Equus caballus]	0.0029392	1.76782
biopolymer biosynthetic process	AK235304	---	Sus scrofa mRNA, clone:OVRM10067B09, expressed in ovary	dJ1014D13.1 [Homo sapiens] emb|CAK54466.1| EIF3S6IP [synthetic construct] emb|CAK54765.1| EIF3S6IP [synthetic construct] emb|CAQ07544.1| eukaryotic translation initiation factor 3, subunit E interacting protein [Homo sapiens] dbj|BAG72548.1| eukaryotic tr	0.0029392	1.76782
biopolymer biosynthetic process	AK235700	LOC780415	Sus scrofa mRNA, clone:OVRM10106A06, expressed in ovary	interferon regulatory factor 9 [Sus scrofa] gb|ABI21833.1| interferon regulatory factor 9 [Sus scrofa]	0.0029392	1.76782
biopolymer biosynthetic process	AK236130	---	Sus scrofa mRNA, clone:OVRM10155D05, expressed in ovary	valyl-tRNA synthetase 2 [Sus scrofa]	0.0029392	1.76782
biopolymer biosynthetic process	AK236387	---	Sus scrofa mRNA, clone:OVRM10187G03, expressed in ovary	PREDICTED: similar to Eukaryotic translation initiation factor 3 subunit 1 (eIF-3 alpha) [Canis familiaris]	0.0029392	1.76782
biopolymer biosynthetic process	AK237049	---	Sus scrofa mRNA, clone:PBL010086A08, expressed in periphral blood mononuclear cell	unnamed protein product [Homo sapiens]	0.0029392	1.76782
biopolymer biosynthetic process	AK238975	---	Sus scrofa mRNA, clone:THY010052G10, expressed in thymus	PREDICTED: similar to origin recognition complex, subunit 1 [Canis familiaris]	0.0029392	1.76782
biopolymer biosynthetic process	AK239460	---	Sus scrofa mRNA, clone:THY010105F03, expressed in thymus	eukaryotic translation initiation factor 3, subunit 3 gamma, 40kDa [Bos taurus] sp|Q56JZ5|EIF3H_BOVIN RecName: Full=Eukaryotic translation initiation factor 3 subunit H; Short=eIF3h; AltName: Full=Eukaryotic translation initiation factor 3 subunit 3; AltN	0.0029392	1.76782
biopolymer biosynthetic process	AY609957	LOC396626	Sus scrofa clone Clu_4809.scr.msk.p1.Contig3, mRNA sequence	PREDICTED: similar to mitochondrial ribosomal protein L32 [Macaca mulatta]	0.0029392	1.76782
biopolymer biosynthetic process	AY609991	---	Sus scrofa clone Clu_5302.scr.msk.p1.Contig4, mRNA sequence	PREDICTED: similar to HsKin17 protein isoform 1 [Canis familiaris]	0.0029392	1.76782
biopolymer biosynthetic process	AY610059	---	Sus scrofa clone Clu_6088.scr.msk.p1.Contig3, mRNA sequence	eukaryotic translation initiation factor 2, subunit 3, structural gene X-linked [Rattus norvegicus] ref|XP_537983.2| PREDICTED: similar to eukaryotic translation initiation factor 2, subunit 3, structural gene X-linked [Canis familiaris] gb|EDL96007.1| eu	0.0029392	1.76782
biopolymer biosynthetic process	BX670823	---	BX670823 Sus Scrofa library (scac) Sus scrofa cDNA clone scac0033.p.13 5prim, mRNA sequence	replication protein A3, 14kDa [Bos taurus] gb|AAI03269.1| Replication protein A3, 14kDa [Bos taurus]	0.0029392	1.76782
biopolymer biosynthetic process	BX914521	---	BX914521 Sus Scrofa library (scan) Sus scrofa cDNA clone scan0001.d.06 5prim, mRNA sequence	PREDICTED: similar to Transcription initiation factor TFIID subunit 10 (Transcription initiation factor TFIID 30 kDa subunit) (TAF(II)30) (TAFII-30) (TAFII30) (STAF28) isoform 1 [Canis familiaris]	0.0029392	1.76782
biopolymer biosynthetic process	BX918421	---	BX918421 Sus Scrofa library (scan) Sus scrofa cDNA clone scan0039.c.13 5prim, mRNA sequence	PREDICTED: similar to 28S ribosomal protein S15, mitochondrial precursor (S15mt) (MRP-S15) isoform 1 [Bos taurus]	0.0029392	1.76782
biopolymer biosynthetic process	BX926121	---	BX926121 Sus Scrofa library (scan) Sus scrofa cDNA clone scan0026.n.12 5prim, mRNA sequence	PREDICTED: similar to Mitochondrial 28S ribosomal protein S25 (S25mt) (MRP-S25) [Canis familiaris]	0.0029392	1.76782
biopolymer biosynthetic process	CB478397	---	jns34_A02.f jns Sus scrofa cDNA 5', mRNA sequence		0.0029392	1.76782
biopolymer biosynthetic process	CK460334	---	930603 MARC 4PIG Sus scrofa cDNA 5', mRNA sequence	PREDICTED: similar to basic leucine zipper transcription factor, ATF-like 3 isoform 2 [Bos taurus]	0.0029392	1.76782
biopolymer biosynthetic process	CK461986	---	932753 MARC 4PIG Sus scrofa cDNA 5', mRNA sequence	polymerase (DNA directed), delta 1, catalytic subunit 125kDa [Bos taurus] sp|P28339|DPOD1_BOVIN DNA polymerase delta catalytic subunit gb|AAA30493.1| DNA polymerase-delta catalytic-subunit	0.0029392	1.76782
biopolymer biosynthetic process	CK462101	CEBPB	932877 MARC 4PIG Sus scrofa cDNA 5', mRNA sequence	PREDICTED: hypothetical protein [Monodelphis domestica]	0.0029392	1.76782
biopolymer biosynthetic process	CN164142	---	994265 MARC 4PIG Sus scrofa cDNA 5', mRNA sequence	PREDICTED: similar to topoisomerase I binding, arginine/serine-rich [Canis familiaris]	0.0029392	1.76782
biopolymer biosynthetic process	DB803678	---	DB803678 full-length enriched swine cDNA library, adult skin Sus scrofa cDNA clone SKNB10061E04 5', mRNA sequence		0.0029392	1.76782
biopolymer biosynthetic process	DN123551	---	1123855 MARC 4PIG Sus scrofa cDNA 5', mRNA sequence	mitochondrial ribosomal protein L51 [Bos taurus] sp|P0C2B6|RM51_BOVIN 39S ribosomal protein L51, mitochondrial precursor (L51mt) (MRP-L51) gb|AAI51350.1| MRPL51 protein [Bos taurus]	0.0029392	1.76782
biopolymer biosynthetic process	DN126114	---	1140022 MARC 4PIG Sus scrofa cDNA 5', mRNA sequence	mCG145114 [Mus musculus]	0.0029392	1.76782
biopolymer biosynthetic process	DQ351283	EIF4A1	Sus scrofa eukaryotic translation initiation factor 4A isoform 1 (EIF4A1) mRNA, complete cds	eukaryotic translation initiation factor 4A, isoform 1 [synthetic construct] gb|AAX43035.1| eukaryotic translation initiation factor 4A isoform 1 [synthetic construct]	0.0029392	1.76782
biopolymer biosynthetic process	EW339500	---	rlnt21c_h9.y1 lnt Sus scrofa cDNA 5', mRNA sequence	lacZ [Binary vector pCLEAN-G147] gb|ABW84178.1| lacZ [Binary vector pCLEAN-G146] gb|ABW84181.1| lacZ [Binary vector pCLEAN-G144]	0.0029392	1.76782
cellular macromolecule biosynthetic process	AK230494	---	Sus scrofa mRNA, clone:AMP010002F07, expressed in alveolar macrophage	PREDICTED: mitochondrial transcription termination factor [Bos taurus]	0.00136017	1.74711
cellular macromolecule biosynthetic process	AK231080	ARGRS	Sus scrofa mRNA, clone:AMP010090H08, expressed in alveolar macrophage	arginyl-tRNA synthetase [Bos taurus] gb|AAI34469.1| RARS protein [Bos taurus]	0.00136017	1.74711
cellular macromolecule biosynthetic process	AK231695	---	Sus scrofa mRNA, clone:LNG010013B02, expressed in lung	PREDICTED: similar to CD3E antigen, epsilon polypeptide associated protein [Equus caballus]	0.00136017	1.74711
cellular macromolecule biosynthetic process	AK231721	EIF4A2	Sus scrofa mRNA, clone:LNG010015E04, expressed in lung	eukaryotic translation initiation factor 4A2 [Rattus norvegicus] ref|NP_001029216.1| eukaryotic translation initiation factor 4A2 [Bos taurus] ref|NP_001958.2| eukaryotic translation initiation factor 4A2 [Homo sapiens] ref|NP_001093665.1| eukaryotic tran	0.00136017	1.74711
cellular macromolecule biosynthetic process	AK232254	---	Sus scrofa mRNA, clone:LVR010003A10, expressed in liver	PREDICTED: similar to DNA polymerase delta subunit 4 (DNA polymerase delta subunit p12) [Canis familiaris]	0.00136017	1.74711
cellular macromolecule biosynthetic process	AK233607	LOC100157655	Sus scrofa mRNA, clone:LVRM10185C08, expressed in liver	PREDICTED: exostosin 1 isoform 1 [Macaca mulatta] ref|XP_001096691.1| PREDICTED: exostosin 1 isoform 2 [Macaca mulatta] ref|XP_001096808.1| PREDICTED: exostosin 1 isoform 3 [Macaca mulatta] ref|XP_519919.2| PREDICTED: exostosin 1 isoform 2 [Pan troglodyte	0.00136017	1.74711
cellular macromolecule biosynthetic process	AK234203	---	Sus scrofa mRNA, clone:OVR010026H11, expressed in ovary	PREDICTED: similar to MGC142824 protein [Equus caballus]	0.00136017	1.74711
cellular macromolecule biosynthetic process	AK234582	TNIP1	Sus scrofa mRNA, clone:OVR010090E12, expressed in ovary	PREDICTED: TNFAIP3 interacting protein 1 [Equus caballus]	0.00136017	1.74711
cellular macromolecule biosynthetic process	AK235304	---	Sus scrofa mRNA, clone:OVRM10067B09, expressed in ovary	dJ1014D13.1 [Homo sapiens] emb|CAK54466.1| EIF3S6IP [synthetic construct] emb|CAK54765.1| EIF3S6IP [synthetic construct] emb|CAQ07544.1| eukaryotic translation initiation factor 3, subunit E interacting protein [Homo sapiens] dbj|BAG72548.1| eukaryotic tr	0.00136017	1.74711
cellular macromolecule biosynthetic process	AK235665	---	Sus scrofa mRNA, clone:OVRM10102E06, expressed in ovary	PREDICTED: N-myristoyltransferase 1 [Equus caballus]	0.00136017	1.74711
cellular macromolecule biosynthetic process	AK235700	LOC780415	Sus scrofa mRNA, clone:OVRM10106A06, expressed in ovary	interferon regulatory factor 9 [Sus scrofa] gb|ABI21833.1| interferon regulatory factor 9 [Sus scrofa]	0.00136017	1.74711
cellular macromolecule biosynthetic process	AK236130	---	Sus scrofa mRNA, clone:OVRM10155D05, expressed in ovary	valyl-tRNA synthetase 2 [Sus scrofa]	0.00136017	1.74711
cellular macromolecule biosynthetic process	AK236387	---	Sus scrofa mRNA, clone:OVRM10187G03, expressed in ovary	PREDICTED: similar to Eukaryotic translation initiation factor 3 subunit 1 (eIF-3 alpha) [Canis familiaris]	0.00136017	1.74711
cellular macromolecule biosynthetic process	AK237049	---	Sus scrofa mRNA, clone:PBL010086A08, expressed in periphral blood mononuclear cell	unnamed protein product [Homo sapiens]	0.00136017	1.74711
cellular macromolecule biosynthetic process	AK237191	---	Sus scrofa mRNA, clone:SPL010010G01, expressed in spleen	PREDICTED: similar to Zinc finger, DHHC-type containing 3 isoform 1 [Equus caballus]	0.00136017	1.74711
cellular macromolecule biosynthetic process	AK237978	---	Sus scrofa mRNA, clone:TCH010023G09, expressed in trachea	PREDICTED: similar to component of golgi transport complex 3 isoform 2 [Canis familiaris]	0.00136017	1.74711
cellular macromolecule biosynthetic process	AK238975	---	Sus scrofa mRNA, clone:THY010052G10, expressed in thymus	PREDICTED: similar to origin recognition complex, subunit 1 [Canis familiaris]	0.00136017	1.74711
cellular macromolecule biosynthetic process	AK239460	---	Sus scrofa mRNA, clone:THY010105F03, expressed in thymus	eukaryotic translation initiation factor 3, subunit 3 gamma, 40kDa [Bos taurus] sp|Q56JZ5|EIF3H_BOVIN RecName: Full=Eukaryotic translation initiation factor 3 subunit H; Short=eIF3h; AltName: Full=Eukaryotic translation initiation factor 3 subunit 3; AltN	0.00136017	1.74711
cellular macromolecule biosynthetic process	AY609766	LOC733696	Sus scrofa clone Clu_30210.scr.msk.p1.Contig1, mRNA sequence	mannose-P-dolichol utilization defect 1 [Sus scrofa] gb|AAV69971.1| mannose-P-dolichol utilization defect 1 [Sus scrofa]	0.00136017	1.74711
cellular macromolecule biosynthetic process	AY609957	LOC396626	Sus scrofa clone Clu_4809.scr.msk.p1.Contig3, mRNA sequence	PREDICTED: similar to mitochondrial ribosomal protein L32 [Macaca mulatta]	0.00136017	1.74711
cellular macromolecule biosynthetic process	AY609991	---	Sus scrofa clone Clu_5302.scr.msk.p1.Contig4, mRNA sequence	PREDICTED: similar to HsKin17 protein isoform 1 [Canis familiaris]	0.00136017	1.74711
cellular macromolecule biosynthetic process	AY610059	---	Sus scrofa clone Clu_6088.scr.msk.p1.Contig3, mRNA sequence	eukaryotic translation initiation factor 2, subunit 3, structural gene X-linked [Rattus norvegicus] ref|XP_537983.2| PREDICTED: similar to eukaryotic translation initiation factor 2, subunit 3, structural gene X-linked [Canis familiaris] gb|EDL96007.1| eu	0.00136017	1.74711
cellular macromolecule biosynthetic process	BX670823	---	BX670823 Sus Scrofa library (scac) Sus scrofa cDNA clone scac0033.p.13 5prim, mRNA sequence	replication protein A3, 14kDa [Bos taurus] gb|AAI03269.1| Replication protein A3, 14kDa [Bos taurus]	0.00136017	1.74711
cellular macromolecule biosynthetic process	BX914521	---	BX914521 Sus Scrofa library (scan) Sus scrofa cDNA clone scan0001.d.06 5prim, mRNA sequence	PREDICTED: similar to Transcription initiation factor TFIID subunit 10 (Transcription initiation factor TFIID 30 kDa subunit) (TAF(II)30) (TAFII-30) (TAFII30) (STAF28) isoform 1 [Canis familiaris]	0.00136017	1.74711
cellular macromolecule biosynthetic process	BX918421	---	BX918421 Sus Scrofa library (scan) Sus scrofa cDNA clone scan0039.c.13 5prim, mRNA sequence	PREDICTED: similar to 28S ribosomal protein S15, mitochondrial precursor (S15mt) (MRP-S15) isoform 1 [Bos taurus]	0.00136017	1.74711
cellular macromolecule biosynthetic process	BX926121	---	BX926121 Sus Scrofa library (scan) Sus scrofa cDNA clone scan0026.n.12 5prim, mRNA sequence	PREDICTED: similar to Mitochondrial 28S ribosomal protein S25 (S25mt) (MRP-S25) [Canis familiaris]	0.00136017	1.74711
cellular macromolecule biosynthetic process	CB478397	---	jns34_A02.f jns Sus scrofa cDNA 5', mRNA sequence		0.00136017	1.74711
cellular macromolecule biosynthetic process	CK460334	---	930603 MARC 4PIG Sus scrofa cDNA 5', mRNA sequence	PREDICTED: similar to basic leucine zipper transcription factor, ATF-like 3 isoform 2 [Bos taurus]	0.00136017	1.74711
cellular macromolecule biosynthetic process	CK461986	---	932753 MARC 4PIG Sus scrofa cDNA 5', mRNA sequence	polymerase (DNA directed), delta 1, catalytic subunit 125kDa [Bos taurus] sp|P28339|DPOD1_BOVIN DNA polymerase delta catalytic subunit gb|AAA30493.1| DNA polymerase-delta catalytic-subunit	0.00136017	1.74711
cellular macromolecule biosynthetic process	CK462101	CEBPB	932877 MARC 4PIG Sus scrofa cDNA 5', mRNA sequence	PREDICTED: hypothetical protein [Monodelphis domestica]	0.00136017	1.74711
cellular macromolecule biosynthetic process	CN164142	---	994265 MARC 4PIG Sus scrofa cDNA 5', mRNA sequence	PREDICTED: similar to topoisomerase I binding, arginine/serine-rich [Canis familiaris]	0.00136017	1.74711
cellular macromolecule biosynthetic process	DB803678	---	DB803678 full-length enriched swine cDNA library, adult skin Sus scrofa cDNA clone SKNB10061E04 5', mRNA sequence		0.00136017	1.74711
cellular macromolecule biosynthetic process	DN123551	---	1123855 MARC 4PIG Sus scrofa cDNA 5', mRNA sequence	mitochondrial ribosomal protein L51 [Bos taurus] sp|P0C2B6|RM51_BOVIN 39S ribosomal protein L51, mitochondrial precursor (L51mt) (MRP-L51) gb|AAI51350.1| MRPL51 protein [Bos taurus]	0.00136017	1.74711
cellular macromolecule biosynthetic process	DN126114	---	1140022 MARC 4PIG Sus scrofa cDNA 5', mRNA sequence	mCG145114 [Mus musculus]	0.00136017	1.74711
cellular macromolecule biosynthetic process	DQ351283	EIF4A1	Sus scrofa eukaryotic translation initiation factor 4A isoform 1 (EIF4A1) mRNA, complete cds	eukaryotic translation initiation factor 4A, isoform 1 [synthetic construct] gb|AAX43035.1| eukaryotic translation initiation factor 4A isoform 1 [synthetic construct]	0.00136017	1.74711
cellular macromolecule biosynthetic process	EW339500	---	rlnt21c_h9.y1 lnt Sus scrofa cDNA 5', mRNA sequence	lacZ [Binary vector pCLEAN-G147] gb|ABW84178.1| lacZ [Binary vector pCLEAN-G146] gb|ABW84181.1| lacZ [Binary vector pCLEAN-G144]	0.00136017	1.74711
cellular macromolecule biosynthetic process	EW382931	---	rmed33c_p17.y1 med Sus scrofa cDNA 5', mRNA sequence	glycophorin C [Bos taurus]	0.00136017	1.74711
macromolecule biosynthetic process	AK230494	---	Sus scrofa mRNA, clone:AMP010002F07, expressed in alveolar macrophage	PREDICTED: mitochondrial transcription termination factor [Bos taurus]	0.00162385	1.73058
macromolecule biosynthetic process	AK231080	ARGRS	Sus scrofa mRNA, clone:AMP010090H08, expressed in alveolar macrophage	arginyl-tRNA synthetase [Bos taurus] gb|AAI34469.1| RARS protein [Bos taurus]	0.00162385	1.73058
macromolecule biosynthetic process	AK231695	---	Sus scrofa mRNA, clone:LNG010013B02, expressed in lung	PREDICTED: similar to CD3E antigen, epsilon polypeptide associated protein [Equus caballus]	0.00162385	1.73058
macromolecule biosynthetic process	AK231721	EIF4A2	Sus scrofa mRNA, clone:LNG010015E04, expressed in lung	eukaryotic translation initiation factor 4A2 [Rattus norvegicus] ref|NP_001029216.1| eukaryotic translation initiation factor 4A2 [Bos taurus] ref|NP_001958.2| eukaryotic translation initiation factor 4A2 [Homo sapiens] ref|NP_001093665.1| eukaryotic tran	0.00162385	1.73058
macromolecule biosynthetic process	AK232254	---	Sus scrofa mRNA, clone:LVR010003A10, expressed in liver	PREDICTED: similar to DNA polymerase delta subunit 4 (DNA polymerase delta subunit p12) [Canis familiaris]	0.00162385	1.73058
macromolecule biosynthetic process	AK233607	LOC100157655	Sus scrofa mRNA, clone:LVRM10185C08, expressed in liver	PREDICTED: exostosin 1 isoform 1 [Macaca mulatta] ref|XP_001096691.1| PREDICTED: exostosin 1 isoform 2 [Macaca mulatta] ref|XP_001096808.1| PREDICTED: exostosin 1 isoform 3 [Macaca mulatta] ref|XP_519919.2| PREDICTED: exostosin 1 isoform 2 [Pan troglodyte	0.00162385	1.73058
macromolecule biosynthetic process	AK234203	---	Sus scrofa mRNA, clone:OVR010026H11, expressed in ovary	PREDICTED: similar to MGC142824 protein [Equus caballus]	0.00162385	1.73058
macromolecule biosynthetic process	AK234582	TNIP1	Sus scrofa mRNA, clone:OVR010090E12, expressed in ovary	PREDICTED: TNFAIP3 interacting protein 1 [Equus caballus]	0.00162385	1.73058
macromolecule biosynthetic process	AK235304	---	Sus scrofa mRNA, clone:OVRM10067B09, expressed in ovary	dJ1014D13.1 [Homo sapiens] emb|CAK54466.1| EIF3S6IP [synthetic construct] emb|CAK54765.1| EIF3S6IP [synthetic construct] emb|CAQ07544.1| eukaryotic translation initiation factor 3, subunit E interacting protein [Homo sapiens] dbj|BAG72548.1| eukaryotic tr	0.00162385	1.73058
macromolecule biosynthetic process	AK235665	---	Sus scrofa mRNA, clone:OVRM10102E06, expressed in ovary	PREDICTED: N-myristoyltransferase 1 [Equus caballus]	0.00162385	1.73058
macromolecule biosynthetic process	AK235700	LOC780415	Sus scrofa mRNA, clone:OVRM10106A06, expressed in ovary	interferon regulatory factor 9 [Sus scrofa] gb|ABI21833.1| interferon regulatory factor 9 [Sus scrofa]	0.00162385	1.73058
macromolecule biosynthetic process	AK236130	---	Sus scrofa mRNA, clone:OVRM10155D05, expressed in ovary	valyl-tRNA synthetase 2 [Sus scrofa]	0.00162385	1.73058
macromolecule biosynthetic process	AK236387	---	Sus scrofa mRNA, clone:OVRM10187G03, expressed in ovary	PREDICTED: similar to Eukaryotic translation initiation factor 3 subunit 1 (eIF-3 alpha) [Canis familiaris]	0.00162385	1.73058
macromolecule biosynthetic process	AK237049	---	Sus scrofa mRNA, clone:PBL010086A08, expressed in periphral blood mononuclear cell	unnamed protein product [Homo sapiens]	0.00162385	1.73058
macromolecule biosynthetic process	AK237191	---	Sus scrofa mRNA, clone:SPL010010G01, expressed in spleen	PREDICTED: similar to Zinc finger, DHHC-type containing 3 isoform 1 [Equus caballus]	0.00162385	1.73058
macromolecule biosynthetic process	AK237978	---	Sus scrofa mRNA, clone:TCH010023G09, expressed in trachea	PREDICTED: similar to component of golgi transport complex 3 isoform 2 [Canis familiaris]	0.00162385	1.73058
macromolecule biosynthetic process	AK238975	---	Sus scrofa mRNA, clone:THY010052G10, expressed in thymus	PREDICTED: similar to origin recognition complex, subunit 1 [Canis familiaris]	0.00162385	1.73058
macromolecule biosynthetic process	AK239460	---	Sus scrofa mRNA, clone:THY010105F03, expressed in thymus	eukaryotic translation initiation factor 3, subunit 3 gamma, 40kDa [Bos taurus] sp|Q56JZ5|EIF3H_BOVIN RecName: Full=Eukaryotic translation initiation factor 3 subunit H; Short=eIF3h; AltName: Full=Eukaryotic translation initiation factor 3 subunit 3; AltN	0.00162385	1.73058
macromolecule biosynthetic process	AY609766	LOC733696	Sus scrofa clone Clu_30210.scr.msk.p1.Contig1, mRNA sequence	mannose-P-dolichol utilization defect 1 [Sus scrofa] gb|AAV69971.1| mannose-P-dolichol utilization defect 1 [Sus scrofa]	0.00162385	1.73058
macromolecule biosynthetic process	AY609957	LOC396626	Sus scrofa clone Clu_4809.scr.msk.p1.Contig3, mRNA sequence	PREDICTED: similar to mitochondrial ribosomal protein L32 [Macaca mulatta]	0.00162385	1.73058
macromolecule biosynthetic process	AY609991	---	Sus scrofa clone Clu_5302.scr.msk.p1.Contig4, mRNA sequence	PREDICTED: similar to HsKin17 protein isoform 1 [Canis familiaris]	0.00162385	1.73058
macromolecule biosynthetic process	AY610059	---	Sus scrofa clone Clu_6088.scr.msk.p1.Contig3, mRNA sequence	eukaryotic translation initiation factor 2, subunit 3, structural gene X-linked [Rattus norvegicus] ref|XP_537983.2| PREDICTED: similar to eukaryotic translation initiation factor 2, subunit 3, structural gene X-linked [Canis familiaris] gb|EDL96007.1| eu	0.00162385	1.73058
macromolecule biosynthetic process	BX670823	---	BX670823 Sus Scrofa library (scac) Sus scrofa cDNA clone scac0033.p.13 5prim, mRNA sequence	replication protein A3, 14kDa [Bos taurus] gb|AAI03269.1| Replication protein A3, 14kDa [Bos taurus]	0.00162385	1.73058
macromolecule biosynthetic process	BX914521	---	BX914521 Sus Scrofa library (scan) Sus scrofa cDNA clone scan0001.d.06 5prim, mRNA sequence	PREDICTED: similar to Transcription initiation factor TFIID subunit 10 (Transcription initiation factor TFIID 30 kDa subunit) (TAF(II)30) (TAFII-30) (TAFII30) (STAF28) isoform 1 [Canis familiaris]	0.00162385	1.73058
macromolecule biosynthetic process	BX918421	---	BX918421 Sus Scrofa library (scan) Sus scrofa cDNA clone scan0039.c.13 5prim, mRNA sequence	PREDICTED: similar to 28S ribosomal protein S15, mitochondrial precursor (S15mt) (MRP-S15) isoform 1 [Bos taurus]	0.00162385	1.73058
macromolecule biosynthetic process	BX926121	---	BX926121 Sus Scrofa library (scan) Sus scrofa cDNA clone scan0026.n.12 5prim, mRNA sequence	PREDICTED: similar to Mitochondrial 28S ribosomal protein S25 (S25mt) (MRP-S25) [Canis familiaris]	0.00162385	1.73058
macromolecule biosynthetic process	CB478397	---	jns34_A02.f jns Sus scrofa cDNA 5', mRNA sequence		0.00162385	1.73058
macromolecule biosynthetic process	CK460334	---	930603 MARC 4PIG Sus scrofa cDNA 5', mRNA sequence	PREDICTED: similar to basic leucine zipper transcription factor, ATF-like 3 isoform 2 [Bos taurus]	0.00162385	1.73058
macromolecule biosynthetic process	CK461986	---	932753 MARC 4PIG Sus scrofa cDNA 5', mRNA sequence	polymerase (DNA directed), delta 1, catalytic subunit 125kDa [Bos taurus] sp|P28339|DPOD1_BOVIN DNA polymerase delta catalytic subunit gb|AAA30493.1| DNA polymerase-delta catalytic-subunit	0.00162385	1.73058
macromolecule biosynthetic process	CK462101	CEBPB	932877 MARC 4PIG Sus scrofa cDNA 5', mRNA sequence	PREDICTED: hypothetical protein [Monodelphis domestica]	0.00162385	1.73058
macromolecule biosynthetic process	CN164142	---	994265 MARC 4PIG Sus scrofa cDNA 5', mRNA sequence	PREDICTED: similar to topoisomerase I binding, arginine/serine-rich [Canis familiaris]	0.00162385	1.73058
macromolecule biosynthetic process	DB803678	---	DB803678 full-length enriched swine cDNA library, adult skin Sus scrofa cDNA clone SKNB10061E04 5', mRNA sequence		0.00162385	1.73058
macromolecule biosynthetic process	DN123551	---	1123855 MARC 4PIG Sus scrofa cDNA 5', mRNA sequence	mitochondrial ribosomal protein L51 [Bos taurus] sp|P0C2B6|RM51_BOVIN 39S ribosomal protein L51, mitochondrial precursor (L51mt) (MRP-L51) gb|AAI51350.1| MRPL51 protein [Bos taurus]	0.00162385	1.73058
macromolecule biosynthetic process	DN126114	---	1140022 MARC 4PIG Sus scrofa cDNA 5', mRNA sequence	mCG145114 [Mus musculus]	0.00162385	1.73058
macromolecule biosynthetic process	DQ351283	EIF4A1	Sus scrofa eukaryotic translation initiation factor 4A isoform 1 (EIF4A1) mRNA, complete cds	eukaryotic translation initiation factor 4A, isoform 1 [synthetic construct] gb|AAX43035.1| eukaryotic translation initiation factor 4A isoform 1 [synthetic construct]	0.00162385	1.73058
macromolecule biosynthetic process	EW339500	---	rlnt21c_h9.y1 lnt Sus scrofa cDNA 5', mRNA sequence	lacZ [Binary vector pCLEAN-G147] gb|ABW84178.1| lacZ [Binary vector pCLEAN-G146] gb|ABW84181.1| lacZ [Binary vector pCLEAN-G144]	0.00162385	1.73058
macromolecule biosynthetic process	EW382931	---	rmed33c_p17.y1 med Sus scrofa cDNA 5', mRNA sequence	glycophorin C [Bos taurus]	0.00162385	1.73058
positive regulation of biological process	AB086188	TLR7	Sus scrofa TLR7 mRNA for Toll-like receptor 7, complete cds	Toll-like receptor 7 [Sus scrofa]	0.000672167	1.6924
positive regulation of biological process	AJ947658	LOC100154763	AJ947658 KN404_1 Sus scrofa cDNA clone C0007742m09 5', mRNA sequence	PREDICTED: TAO kinase 1 isoform 2 [Pan troglodytes]	0.000672167	1.6924
positive regulation of biological process	AK230514	MYD88	Sus scrofa mRNA, clone:AMP010005B08, expressed in alveolar macrophage	myeloid differentiation primary response gene 88 [Sus scrofa]	0.000672167	1.6924
positive regulation of biological process	AK230672	NCK1	Sus scrofa mRNA, clone:AMP010023G09, expressed in alveolar macrophage	PREDICTED: similar to Cytoplasmic protein NCK1 (NCK adaptor protein 1) (SH2/SH3 adaptor protein NCK-alpha) isoform 1 [Canis familiaris]	0.000672167	1.6924
positive regulation of biological process	AK230799	CD86	Sus scrofa mRNA, clone:AMP010045D05, expressed in alveolar macrophage	co-stimulatory molecule B7-2 [Sus scrofa]	0.000672167	1.6924
positive regulation of biological process	AK231138	---	Sus scrofa mRNA, clone:AMP010099D07, expressed in alveolar macrophage	caspase 4 [Bos taurus] sp|O75601|CASPD_BOVIN RecName: Full=Caspase-13; Short=CASP-13; AltName: Full=Evolutionary related interleukin-1-beta-converting enzyme; Short=ERICE; Contains: RecName: Full=Caspase-13 subunit 1; Contains: RecName: Full=Caspase-13 su	0.000672167	1.6924
positive regulation of biological process	AK231250	---	Sus scrofa mRNA, clone:ITT010024B11, expressed in intestine	apolipoprotein L, 3 [Bos taurus] gb|AAI49446.1| APOL3 protein [Bos taurus]	0.000672167	1.6924
positive regulation of biological process	AK231486	---	Sus scrofa mRNA, clone:ITT010079E07, expressed in intestine	linker for activation of T cells family, member 2 [Bos taurus] gb|AAI16046.1| Linker for activation of T cells family, member 2 [Bos taurus]	0.000672167	1.6924
positive regulation of biological process	AK232020	LOC396877	Sus scrofa mRNA, clone:LNG010065F02, expressed in lung	RecName: Full=Complement factor D; AltName: Full=C3 convertase activator; AltName: Full=Properdin factor D; AltName: Full=Adipsin; Flags: Precursor gb|AAA73627.1| putative preproadipsin [Sus scrofa domestica]	0.000672167	1.6924
positive regulation of biological process	AK232315	APOE	Sus scrofa mRNA, clone:LVR010018B07, expressed in liver	apolipoprotein-E [Sus scrofa]	0.000672167	1.6924
positive regulation of biological process	AK232542	CIDE-B	Sus scrofa mRNA, clone:LVR010065E09, expressed in liver	cell-death-inducing DNA-fragmentation-factor-like effector B [Sus scrofa] gb|ABM97412.1| cell-death-inducing DNA-fragmentation-factor-like effector B [Sus scrofa] gb|ACD13441.1| cell death-inducing DFFA-like effector B [Sus scrofa]	0.000672167	1.6924
positive regulation of biological process	AK232839	---	Sus scrofa mRNA, clone:LVRM10036F07, expressed in liver	complement factor properdin [Bos taurus] gb|AAI18433.1| Complement factor properdin [Bos taurus]	0.000672167	1.6924
positive regulation of biological process	AK232900	C1S	Sus scrofa mRNA, clone:LVRM10048G07, expressed in liver	complement component 1, s subcomponent [Sus scrofa] sp|Q69DK8|C1S_PIG RecName: Full=Complement C1s subcomponent; AltName: Full=C1 esterase; Contains: RecName: Full=Complement C1s subcomponent heavy chain; Contains: RecName: Full=Complement C1s subcomponen	0.000672167	1.6924
positive regulation of biological process	AK232902	---	Sus scrofa mRNA, clone:LVRM10049A08, expressed in liver	toll-like receptor adaptor molecule 1 [Bos taurus] emb|CAI53671.1| TIR domain-containing adapter inducing IFN-beta [Bos taurus]	0.000672167	1.6924
positive regulation of biological process	AK232925	---	Sus scrofa mRNA, clone:LVRM10051D01, expressed in liver	PREDICTED: similar to Caspase-10 precursor (CASP-10) (ICE-like apoptotic protease 4) (Apoptotic protease Mch-4) (FAS-associated death domain protein interleukin-1B-converting enzyme 2) (FLICE2) [Sus scrofa]	0.000672167	1.6924
positive regulation of biological process	AK233138	SBAB-707F1.11	Sus scrofa mRNA, clone:LVRM10087F11, expressed in liver	B-factor, properdin [Sus scrofa] emb|CAN87697.1| B-factor, properdin [Sus scrofa]	0.000672167	1.6924
positive regulation of biological process	AK233298	---	Sus scrofa mRNA, clone:LVRM10118G12, expressed in liver	PREDICTED: similar to glucokinase isoform 2 isoform 2 [Macaca mulatta]	0.000672167	1.6924
positive regulation of biological process	AK233351	---	Sus scrofa mRNA, clone:LVRM10127B05, expressed in liver	PREDICTED: similar to 26S proteasome non-ATPase regulatory subunit 9 (26S proteasome regulatory subunit p27) [Equus caballus]	0.000672167	1.6924
positive regulation of biological process	AK234615	---	Sus scrofa mRNA, clone:OVR010096G10, expressed in ovary	PREDICTED: similar to nuclear receptor binding SET domain protein 1 [Bos taurus]	0.000672167	1.6924
positive regulation of biological process	AK234739	TNFRSF1A	Sus scrofa mRNA, clone:OVRM10012F08, expressed in ovary	tumor necrosis factor receptor 1 [Sus scrofa] sp|P50555|TNR1A_PIG Tumor necrosis factor receptor superfamily member 1A precursor (p60) (TNF-R1) (TNF-RI) (TNFR-I) (p55) gb|AAC48499.1| p55 TNF receptor	0.000672167	1.6924
positive regulation of biological process	AK234815	---	Sus scrofa mRNA, clone:OVRM10018G02, expressed in ovary	ring finger protein 4 [Sus scrofa] gb|ABB53639.1| ring finger protein 4 [Sus scrofa]	0.000672167	1.6924
positive regulation of biological process	AK235127	---	Sus scrofa mRNA, clone:OVRM10052B02, expressed in ovary	MYST histone acetyltransferase 1 [Bos taurus] gb|AAI33612.1| MYST1 protein [Bos taurus]	0.000672167	1.6924
positive regulation of biological process	AK235268	VCAM1	Sus scrofa mRNA, clone:OVRM10063F07, expressed in ovary	vascular cell adhesion molecule [Sus scrofa] gb|AAA21542.1| vascular cell adhesion molecule	0.000672167	1.6924
positive regulation of biological process	AK235674	---	Sus scrofa mRNA, clone:OVRM10103B12, expressed in ovary	PREDICTED: homeodomain interacting protein kinase 2 isoform 1 [Equus caballus]	0.000672167	1.6924
positive regulation of biological process	AK237244	C1QC	Sus scrofa mRNA, clone:SPL010016D09, expressed in spleen	complement C1qC [Sus scrofa]	0.000672167	1.6924
positive regulation of biological process	AK238932	---	Sus scrofa mRNA, clone:THY010048E03, expressed in thymus	PREDICTED: similar to Zinc finger protein ubi-d4 (Requiem) (Apoptosis response zinc finger protein) (D4, zinc and double PHD fingers family 2) [Equus caballus]	0.000672167	1.6924
positive regulation of biological process	AK238976	---	Sus scrofa mRNA, clone:THY010052H11, expressed in thymus	PREDICTED: X-ray repair complementing defective repair in Chinese hamster cells 6 (Ku autoantigen, 70kDa) isoform 1 [Bos taurus]	0.000672167	1.6924
positive regulation of biological process	AK240062	---	Sus scrofa mRNA, clone:UTR010026C10, expressed in uterus	T-cell, immune regulator 1 [Bos taurus] gb|AAI14744.1| T-cell, immune regulator 1, ATPase, H+ transporting, lysosomal V0 subunit A3 [Bos taurus]	0.000672167	1.6924
positive regulation of biological process	AK240433	TFG	Sus scrofa mRNA, clone:UTR010069B11, expressed in uterus	PREDICTED: TRK-fused gene isoform 2 [Bos taurus] gb|AAI04526.2| TFG protein [Bos taurus]	0.000672167	1.6924
positive regulation of biological process	AK240451	CD2	Sus scrofa mRNA, clone:UTR010074B08, expressed in uterus	CD2 antigen (p50), sheep red blood cell receptor [Sus scrofa] dbj|BAD06310.1| CD2 antigen [Sus scrofa]	0.000672167	1.6924
positive regulation of biological process	AY609705	LOC100153268	Sus scrofa clone Clu_26808.scr.msk.p1.Contig1, mRNA sequence	PREDICTED: similar to TIPIN protein [Sus scrofa]	0.000672167	1.6924
positive regulation of biological process	AY859728	TLR9	Sus scrofa toll-like receptor 9 mRNA, complete cds	Toll-like receptor 9 precursor (CD289 antigen) gb|AAW50956.1| toll-like receptor 9 [Sus scrofa]	0.000672167	1.6924
positive regulation of biological process	BP169439	---	BP169439 full-length enriched swine cDNA library, adult uterus Sus scrofa cDNA clone UTR010046A02 5', mRNA sequence		0.000672167	1.6924
positive regulation of biological process	BX921870	C1QA	BX921870 Sus Scrofa library (scan) Sus scrofa cDNA clone scan0019.o.16 5prim, mRNA sequence	complement component 1, q subcomponent, A chain [Sus scrofa] sp|Q69DL0|C1QA_PIG RecName: Full=Complement C1q subcomponent subunit A; Flags: Precursor gb|AAR20892.1| complement C1qA [Sus scrofa]	0.000672167	1.6924
positive regulation of biological process	BX923253	---	BX923253 Sus Scrofa library (scan) Sus scrofa cDNA clone scan0011.h.16 5prim, mRNA sequence	bone marrow stromal cell antigen 2 [Homo sapiens] sp|Q10589|BST2_HUMAN RecName: Full=Bone marrow stromal antigen 2; Short=BST-2; AltName: Full=HM1.24 antigen; AltName: CD_antigen=CD317; Flags: Precursor dbj|BAA05679.1| BST-2 [Homo sapiens] gb|AAH33873.1|	0.000672167	1.6924
positive regulation of biological process	CF366564	---	841236 MARC 3PIG Sus scrofa cDNA 5', mRNA sequence	PREDICTED: fem-1 homolog b (C. elegans) [Equus caballus]	0.000672167	1.6924
positive regulation of biological process	DN117277	---	1116930 MARC 4PIG Sus scrofa cDNA 5', mRNA sequence		0.000672167	1.6924
positive regulation of biological process	DN122224	---	1122413 MARC 4PIG Sus scrofa cDNA 5', mRNA sequence	chemokine (C-C motif) ligand 14 [Bos taurus] gb|AAI14054.1| Chemokine (C-C motif) ligand 14 [Bos taurus]	0.000672167	1.6924
positive regulation of biological process	DY419675	---	1535268 MARC 3PIG Sus scrofa cDNA 5', mRNA sequence		0.000672167	1.6924
positive regulation of biological process	EF041845	TNFSF13B	Sus scrofa tumor necrosis factor superfamily member 13b (TNFSF13B) mRNA, complete cds	tumor necrosis factor (ligand) superfamily, member 13b [Sus scrofa] gb|ABK35125.1| tumor necrosis factor superfamily member 13b [Sus scrofa] gb|ABV69053.1| B-cell activating factor [Sus scrofa]	0.000672167	1.6924
positive regulation of biological process	EU076594	SBAB-514B12.5	Sus scrofa complement component 4 mRNA, complete cds	complement C4 [Sus scrofa] gb|ABW73320.1| complement component 4 [Sus scrofa]	0.000672167	1.6924
positive regulation of biological process	EV894135	---	rcad32b_f20.y1 cag Sus scrofa cDNA 5', mRNA sequence		0.000672167	1.6924
positive regulation of biological process	EW177168	---	rfbs3926b_o2.y1 fbs Sus scrofa cDNA 5', mRNA sequence	beta-galactosidase [Cloning vector pUG26]	0.000672167	1.6924
positive regulation of biological process	EW210667	BAX	rfli711b_p19.y1 fli Sus scrofa cDNA 5', mRNA sequence	Bax-alpha protein [Sus scrofa]	0.000672167	1.6924
positive regulation of biological process	EW272087	---	risp11_a15.y1 isp Sus scrofa cDNA 5', mRNA sequence	PREDICTED: dimerization cofactor of hepatocyte nuclear factor 1 (HNF1) from muscle [Pan troglodytes]	0.000672167	1.6924
positive regulation of biological process	EW421594	---	rnca11b_e13.y1 nca Sus scrofa cDNA 5', mRNA sequence	LacZ alpha peptide [Cloning vector pYESW29']	0.000672167	1.6924
catabolic process	AK230619	---	Sus scrofa mRNA, clone:AMP010017F09, expressed in alveolar macrophage	proteasome alpha 2 subunit [Homo sapiens] ref|NP_001029834.1| proteasome (prosome, macropain) subunit, alpha type, 2 [Bos taurus] ref|XP_533078.2| PREDICTED: similar to Proteasome subunit alpha type 2 (Proteasome component C3) (Macropain subunit C3) (Mult	0.00327332	1.65226
catabolic process	AK230762	---	Sus scrofa mRNA, clone:AMP010038D07, expressed in alveolar macrophage	PREDICTED: similar to Proteasome subunit alpha type 1 (Proteasome component C2) (Macropain subunit C2) (Multicatalytic endopeptidase complex subunit C2) (Proteasome nu chain) (30 kDa prosomal protein) (PROS-30) [Pan troglodytes]	0.00327332	1.65226
catabolic process	AK231147	---	Sus scrofa mRNA, clone:AMP010101A11, expressed in alveolar macrophage	PREDICTED: HECT, C2 and WW domain containing E3 ubiquitin protein ligase 2 [Sus scrofa]	0.00327332	1.65226
catabolic process	AK231242	SBAB-554F3.3	Sus scrofa mRNA, clone:ITT010022F04, expressed in intestine	proteasome beta 9 subunit [Sus scrofa] gb|ABC02872.1| proteasome beta 9 subunit [Sus scrofa] gb|ABC59113.1| proteasome beta 9 subunit [Sus scrofa] gb|ABG57117.1| proteasome beta 9 subunit [Sus scrofa] emb|CAN13314.1| proteasome (prosome, macropain) subuni	0.00327332	1.65226
catabolic process	AK231782	LOC100154368	Sus scrofa mRNA, clone:LNG010022G06, expressed in lung	PREDICTED: similar to phospholipase A1 member A [Sus scrofa]	0.00327332	1.65226
catabolic process	AK232598	ASB6	Sus scrofa mRNA, clone:LVR010095E09, expressed in liver	ankyrin repeat and SOCS box-containing 6 [Sus scrofa] emb|CAM98722.1| ankyrin repeat and SOCS box-containing protein 6 [Sus scrofa] emb|CAN13352.1| ankyrin repeat and SOCS box-containing protein 6 [Sus scrofa]	0.00327332	1.65226
catabolic process	AK233238	---	Sus scrofa mRNA, clone:LVRM10108E05, expressed in liver	proteasome (prosome, macropain) 26S subunit, non-ATPase, 6 [Homo sapiens] sp|Q15008|PSMD6_HUMAN RecName: Full=26S proteasome non-ATPase regulatory subunit 6; AltName: Full=26S proteasome regulatory subunit S10; AltName: Full=p42A; AltName: Full=Proteasome	0.00327332	1.65226
catabolic process	AK233351	---	Sus scrofa mRNA, clone:LVRM10127B05, expressed in liver	PREDICTED: similar to 26S proteasome non-ATPase regulatory subunit 9 (26S proteasome regulatory subunit p27) [Equus caballus]	0.00327332	1.65226
catabolic process	AK233772	---	Sus scrofa mRNA, clone:MLN010023D02, expressed in mesenteric lymph node	PREDICTED: similar to Proteasome subunit beta type 2 (Proteasome component C7-I) (Macropain subunit C7-I) (Multicatalytic endopeptidase complex subunit C7-I) [Canis familiaris]	0.00327332	1.65226
catabolic process	AK233881	---	Sus scrofa mRNA, clone:MLN010059E07, expressed in mesenteric lymph node	muf1 [Homo sapiens]	0.00327332	1.65226
catabolic process	AK234885	---	Sus scrofa mRNA, clone:OVRM10026F03, expressed in ovary	PREDICTED: similar to GM2 activator protein [Bos taurus]	0.00327332	1.65226
catabolic process	AK234927	---	Sus scrofa mRNA, clone:OVRM10032F11, expressed in ovary	PREDICTED: similar to phospholipase D3 (predicted) isoform 2 [Canis familiaris] ref|XP_541616.2| PREDICTED: similar to phospholipase D3 (predicted) isoform 1 [Canis familiaris] ref|XP_866973.1| PREDICTED: similar to phospholipase D3 (predicted) isoform 7	0.00327332	1.65226
catabolic process	AK235927	LOC733579	Sus scrofa mRNA, clone:OVRM10126E02, expressed in ovary	tripartite motif protein TRIM5 [Sus scrofa] gb|AAY40468.1| tripartite motif protein TRIM5 [Sus scrofa]	0.00327332	1.65226
catabolic process	AK236196	LOC100154873	Sus scrofa mRNA, clone:OVRM10162G01, expressed in ovary	PREDICTED: similar to CG31855-PA [Canis familiaris]	0.00327332	1.65226
catabolic process	AK236333	---	Sus scrofa mRNA, clone:OVRM10182F04, expressed in ovary	RecName: Full=Putative phospholipase B-like 1; AltName: Full=Lamina ancestor homolog 1; AltName: Full=LAMA-like protein 1; Flags: Precursor	0.00327332	1.65226
catabolic process	AK237044	---	Sus scrofa mRNA, clone:PBL010082H02, expressed in periphral blood mononuclear cell	ubiquitin-conjugating enzyme E2Z (putative), isoform CRA_a [Mus musculus]	0.00327332	1.65226
catabolic process	AK237696	---	Sus scrofa mRNA, clone:SPL010081H07, expressed in spleen	PREDICTED: similar to Cell division cycle 26 isoform 1 [Pan troglodytes]	0.00327332	1.65226
catabolic process	AK239346	---	Sus scrofa mRNA, clone:THY010095A05, expressed in thymus	PREDICTED: similar to NEDD8-conjugating enzyme [Canis familiaris]	0.00327332	1.65226
catabolic process	AK239380	---	Sus scrofa mRNA, clone:THY010098B12, expressed in thymus	PREDICTED: similar to anaphase-promoting complex, subunit 6 isoform 1 [Bos taurus]	0.00327332	1.65226
catabolic process	AK239495	AHCY	Sus scrofa mRNA, clone:THY010107H08, expressed in thymus	S-adenosylhomocysteine hydrolase [Sus scrofa] sp|Q710C4|SAHH_PIG RecName: Full=Adenosylhomocysteinase; Short=AdoHcyase; AltName: Full=S-adenosyl-L-homocysteine hydrolase emb|CAD20603.1| S-adenosylhomocysteine hydrolase [Sus scrofa]	0.00327332	1.65226
catabolic process	AK239597	---	Sus scrofa mRNA, clone:THY010115B09, expressed in thymus	damage-specific DNA binding protein 2 [Bos taurus] sp|Q0VBY8|DDB2_BOVIN RecName: Full=DNA damage-binding protein 2; AltName: Full=Damage-specific DNA-binding protein 2 gb|AAI20441.1| Damage-specific DNA binding protein 2, 48kDa [Bos taurus]	0.00327332	1.65226
catabolic process	AK240614	LOC100156381	Sus scrofa mRNA, clone:UTR010107E11, expressed in uterus	ubiquitin-conjugating enzyme E2B, RAD6 homolog (S. cerevisiae), isoform CRA_a [Rattus norvegicus]	0.00327332	1.65226
catabolic process	AY609689	---	Sus scrofa clone Clu_25728.scr.msk.p1.Contig5, mRNA sequence	fumarate hydratase [Bos taurus] gb|AAI18451.1| Fumarate hydratase [Bos taurus]	0.00327332	1.65226
catabolic process	AY610168	---	Sus scrofa clone Clu_8360.scr.msk.p1.Contig2, mRNA sequence	potassium channel modulatory factor 1 [Bos taurus] sp|Q1LZE1|KCMF1_BOVIN RecName: Full=E3 ubiquitin-protein ligase KCMF1 gb|AAI16059.1| Potassium channel modulatory factor 1 [Bos taurus]	0.00327332	1.65226
catabolic process	AY704418	PSMD4	Sus scrofa proteasome 26S subunit non-ATPase 4 (PSMD4) mRNA, complete cds	proteasome 26S non-ATPase subunit 4 [Sus scrofa] gb|AAV69969.1| proteasome 26S subunit non-ATPase 4 [Sus scrofa]	0.00327332	1.65226
catabolic process	BX665508	---	BX665508 Sus Scrofa library (scag) Sus scrofa cDNA clone scag0009.b.02 5prim, mRNA sequence	PREDICTED: anaphase promoting complex subunit 1, partial [Pan troglodytes]	0.00327332	1.65226
catabolic process	BX670823	---	BX670823 Sus Scrofa library (scac) Sus scrofa cDNA clone scac0033.p.13 5prim, mRNA sequence	replication protein A3, 14kDa [Bos taurus] gb|AAI03269.1| Replication protein A3, 14kDa [Bos taurus]	0.00327332	1.65226
catabolic process	BX671118	---	BX671118 Sus Scrofa library (scac) Sus scrofa cDNA clone scac0036.d.18 3prim, mRNA sequence		0.00327332	1.65226
catabolic process	BX673276	---	BX673276 Sus Scrofa library (scac) Sus scrofa cDNA clone scac0043.h.01 5prim, mRNA sequence		0.00327332	1.65226
catabolic process	DY418378	---	1533503 MARC 3PIG Sus scrofa cDNA 5', mRNA sequence	unnamed protein product [Homo sapiens]	0.00327332	1.65226
catabolic process	EU009401	PNPLA2	Sus scrofa patatin-like phospholipase domain containing 2 (PNPLA2) mRNA, complete cds	patatin-like phospholipase domain-containing 2 [Sus scrofa] gb|ABS58651.1| adipose triglyceride lipase [Sus scrofa] gb|ABV45507.1| patatin-like phospholipase domain containing 2 [Sus scrofa]	0.00327332	1.65226
catabolic process	EV890051	---	rcad06b_b19.y1 cag Sus scrofa cDNA 5', mRNA sequence	Homo sapiens ubiquitin-like 5 [synthetic construct] gb|AAX29497.1| ubiquitin-like 5 [synthetic construct] gb|AAX29498.1| ubiquitin-like 5 [synthetic construct]	0.00327332	1.65226
catabolic process	EV964526	---	rpigca_0860.y1 clu Sus scrofa cDNA 5', mRNA sequence	PREDICTED: damage-regulated autophagy modulator [Bos taurus]	0.00327332	1.65226
catabolic process	EW205532	---	rfhi4029b_j3.y1 fhi Sus scrofa cDNA 5', mRNA sequence	LacZ alpha peptide [Cloning vector pYESW29']	0.00327332	1.65226
catabolic process	EW210667	BAX	rfli711b_p19.y1 fli Sus scrofa cDNA 5', mRNA sequence	Bax-alpha protein [Sus scrofa]	0.00327332	1.65226
catabolic process	EW225826	---	rgul0108_g14.y1 gul Sus scrofa cDNA 5', mRNA sequence		0.00327332	1.65226
catabolic process	EW283739	---	rjej05b_i4.y1 jej Sus scrofa cDNA 5', mRNA sequence		0.00327332	1.65226
catabolic process	EW415542	---	rnbm29b_f13.y1 nbm Sus scrofa cDNA 5', mRNA sequence		0.00327332	1.65226
cellular protein metabolic process	AB104654	PKR	Sus scrofa PKR mRNA for double stranded RNA-dependent protein kinase, complete cds	double stranded RNA-dependent protein kinase [Sus scrofa] dbj|BAC66439.1| double stranded RNA-dependent protein kinase [Sus scrofa]	1.8639e-05	1.63607
cellular protein metabolic process	AJ947658	LOC100154763	AJ947658 KN404_1 Sus scrofa cDNA clone C0007742m09 5', mRNA sequence	PREDICTED: TAO kinase 1 isoform 2 [Pan troglodytes]	1.8639e-05	1.63607
cellular protein metabolic process	AK230555	---	Sus scrofa mRNA, clone:AMP010009D12, expressed in alveolar macrophage	PREDICTED: similar to peptidylprolyl isomerase-like 4 isoform 1 [Canis familiaris]	1.8639e-05	1.63607
cellular protein metabolic process	AK230619	---	Sus scrofa mRNA, clone:AMP010017F09, expressed in alveolar macrophage	proteasome alpha 2 subunit [Homo sapiens] ref|NP_001029834.1| proteasome (prosome, macropain) subunit, alpha type, 2 [Bos taurus] ref|XP_533078.2| PREDICTED: similar to Proteasome subunit alpha type 2 (Proteasome component C3) (Macropain subunit C3) (Mult	1.8639e-05	1.63607
cellular protein metabolic process	AK230685	PSEN1	Sus scrofa mRNA, clone:AMP010025D05, expressed in alveolar macrophage	presenilin 1 [Sus scrofa] gb|ABI15723.1| presenilin 1 [Sus scrofa]	1.8639e-05	1.63607
cellular protein metabolic process	AK230731	---	Sus scrofa mRNA, clone:AMP010033D02, expressed in alveolar macrophage	solute carrier family 35 (CMP-sialic acid transporter), member A1 [Bos taurus] gb|AAI02766.1| Solute carrier family 35 (CMP-sialic acid transporter), member A1 [Bos taurus]	1.8639e-05	1.63607
cellular protein metabolic process	AK230762	---	Sus scrofa mRNA, clone:AMP010038D07, expressed in alveolar macrophage	PREDICTED: similar to Proteasome subunit alpha type 1 (Proteasome component C2) (Macropain subunit C2) (Multicatalytic endopeptidase complex subunit C2) (Proteasome nu chain) (30 kDa prosomal protein) (PROS-30) [Pan troglodytes]	1.8639e-05	1.63607
cellular protein metabolic process	AK231080	ARGRS	Sus scrofa mRNA, clone:AMP010090H08, expressed in alveolar macrophage	arginyl-tRNA synthetase [Bos taurus] gb|AAI34469.1| RARS protein [Bos taurus]	1.8639e-05	1.63607
cellular protein metabolic process	AK231147	---	Sus scrofa mRNA, clone:AMP010101A11, expressed in alveolar macrophage	PREDICTED: HECT, C2 and WW domain containing E3 ubiquitin protein ligase 2 [Sus scrofa]	1.8639e-05	1.63607
cellular protein metabolic process	AK231242	SBAB-554F3.3	Sus scrofa mRNA, clone:ITT010022F04, expressed in intestine	proteasome beta 9 subunit [Sus scrofa] gb|ABC02872.1| proteasome beta 9 subunit [Sus scrofa] gb|ABC59113.1| proteasome beta 9 subunit [Sus scrofa] gb|ABG57117.1| proteasome beta 9 subunit [Sus scrofa] emb|CAN13314.1| proteasome (prosome, macropain) subuni	1.8639e-05	1.63607
cellular protein metabolic process	AK231721	EIF4A2	Sus scrofa mRNA, clone:LNG010015E04, expressed in lung	eukaryotic translation initiation factor 4A2 [Rattus norvegicus] ref|NP_001029216.1| eukaryotic translation initiation factor 4A2 [Bos taurus] ref|NP_001958.2| eukaryotic translation initiation factor 4A2 [Homo sapiens] ref|NP_001093665.1| eukaryotic tran	1.8639e-05	1.63607
cellular protein metabolic process	AK232020	LOC396877	Sus scrofa mRNA, clone:LNG010065F02, expressed in lung	RecName: Full=Complement factor D; AltName: Full=C3 convertase activator; AltName: Full=Properdin factor D; AltName: Full=Adipsin; Flags: Precursor gb|AAA73627.1| putative preproadipsin [Sus scrofa domestica]	1.8639e-05	1.63607
cellular protein metabolic process	AK232331	---	Sus scrofa mRNA, clone:LVR010020F02, expressed in liver	N-sulfoglucosamine sulfohydrolase (sulfamidase) [Canis lupus familiaris] gb|AAG17206.1|AF217203_1 heparan sulfate sulfamidase [Canis familiaris] gb|AAG17207.1|AF217204_1 heparan sulfate sulfamidase [Canis familiaris]	1.8639e-05	1.63607
cellular protein metabolic process	AK232598	ASB6	Sus scrofa mRNA, clone:LVR010095E09, expressed in liver	ankyrin repeat and SOCS box-containing 6 [Sus scrofa] emb|CAM98722.1| ankyrin repeat and SOCS box-containing protein 6 [Sus scrofa] emb|CAN13352.1| ankyrin repeat and SOCS box-containing protein 6 [Sus scrofa]	1.8639e-05	1.63607
cellular protein metabolic process	AK232839	---	Sus scrofa mRNA, clone:LVRM10036F07, expressed in liver	complement factor properdin [Bos taurus] gb|AAI18433.1| Complement factor properdin [Bos taurus]	1.8639e-05	1.63607
cellular protein metabolic process	AK232900	C1S	Sus scrofa mRNA, clone:LVRM10048G07, expressed in liver	complement component 1, s subcomponent [Sus scrofa] sp|Q69DK8|C1S_PIG RecName: Full=Complement C1s subcomponent; AltName: Full=C1 esterase; Contains: RecName: Full=Complement C1s subcomponent heavy chain; Contains: RecName: Full=Complement C1s subcomponen	1.8639e-05	1.63607
cellular protein metabolic process	AK233138	SBAB-707F1.11	Sus scrofa mRNA, clone:LVRM10087F11, expressed in liver	B-factor, properdin [Sus scrofa] emb|CAN87697.1| B-factor, properdin [Sus scrofa]	1.8639e-05	1.63607
cellular protein metabolic process	AK233238	---	Sus scrofa mRNA, clone:LVRM10108E05, expressed in liver	proteasome (prosome, macropain) 26S subunit, non-ATPase, 6 [Homo sapiens] sp|Q15008|PSMD6_HUMAN RecName: Full=26S proteasome non-ATPase regulatory subunit 6; AltName: Full=26S proteasome regulatory subunit S10; AltName: Full=p42A; AltName: Full=Proteasome	1.8639e-05	1.63607
cellular protein metabolic process	AK233351	---	Sus scrofa mRNA, clone:LVRM10127B05, expressed in liver	PREDICTED: similar to 26S proteasome non-ATPase regulatory subunit 9 (26S proteasome regulatory subunit p27) [Equus caballus]	1.8639e-05	1.63607
cellular protein metabolic process	AK233607	LOC100157655	Sus scrofa mRNA, clone:LVRM10185C08, expressed in liver	PREDICTED: exostosin 1 isoform 1 [Macaca mulatta] ref|XP_001096691.1| PREDICTED: exostosin 1 isoform 2 [Macaca mulatta] ref|XP_001096808.1| PREDICTED: exostosin 1 isoform 3 [Macaca mulatta] ref|XP_519919.2| PREDICTED: exostosin 1 isoform 2 [Pan troglodyte	1.8639e-05	1.63607
cellular protein metabolic process	AK233772	---	Sus scrofa mRNA, clone:MLN010023D02, expressed in mesenteric lymph node	PREDICTED: similar to Proteasome subunit beta type 2 (Proteasome component C7-I) (Macropain subunit C7-I) (Multicatalytic endopeptidase complex subunit C7-I) [Canis familiaris]	1.8639e-05	1.63607
cellular protein metabolic process	AK233881	---	Sus scrofa mRNA, clone:MLN010059E07, expressed in mesenteric lymph node	muf1 [Homo sapiens]	1.8639e-05	1.63607
cellular protein metabolic process	AK234203	---	Sus scrofa mRNA, clone:OVR010026H11, expressed in ovary	PREDICTED: similar to MGC142824 protein [Equus caballus]	1.8639e-05	1.63607
cellular protein metabolic process	AK234363	---	Sus scrofa mRNA, clone:OVR010047G04, expressed in ovary	PREDICTED: similar to Dual adapter for phosphotyrosine and 3-phosphotyrosine and 3-phosphoinositide (hDAPP1) (B cell adapter molecule of 32 kDa) (B lymphocyte adapter protein Bam32) [Canis familiaris]	1.8639e-05	1.63607
cellular protein metabolic process	AK234582	TNIP1	Sus scrofa mRNA, clone:OVR010090E12, expressed in ovary	PREDICTED: TNFAIP3 interacting protein 1 [Equus caballus]	1.8639e-05	1.63607
cellular protein metabolic process	AK234615	---	Sus scrofa mRNA, clone:OVR010096G10, expressed in ovary	PREDICTED: similar to nuclear receptor binding SET domain protein 1 [Bos taurus]	1.8639e-05	1.63607
cellular protein metabolic process	AK235055	---	Sus scrofa mRNA, clone:OVRM10045C12, expressed in ovary	low density lipoprotein receptor-related protein 8 [Bos taurus] gb|AAR12912.1| low density lipoprotein receptor-related protein 8 [Bos taurus]	1.8639e-05	1.63607
cellular protein metabolic process	AK235127	---	Sus scrofa mRNA, clone:OVRM10052B02, expressed in ovary	MYST histone acetyltransferase 1 [Bos taurus] gb|AAI33612.1| MYST1 protein [Bos taurus]	1.8639e-05	1.63607
cellular protein metabolic process	AK235213	SIRT6	Sus scrofa mRNA, clone:OVRM10058F06, expressed in ovary	sirtuin 6 [Bos taurus] gb|AAI40593.1| SIRT6 protein [Bos taurus]	1.8639e-05	1.63607
cellular protein metabolic process	AK235304	---	Sus scrofa mRNA, clone:OVRM10067B09, expressed in ovary	dJ1014D13.1 [Homo sapiens] emb|CAK54466.1| EIF3S6IP [synthetic construct] emb|CAK54765.1| EIF3S6IP [synthetic construct] emb|CAQ07544.1| eukaryotic translation initiation factor 3, subunit E interacting protein [Homo sapiens] dbj|BAG72548.1| eukaryotic tr	1.8639e-05	1.63607
cellular protein metabolic process	AK235665	---	Sus scrofa mRNA, clone:OVRM10102E06, expressed in ovary	PREDICTED: N-myristoyltransferase 1 [Equus caballus]	1.8639e-05	1.63607
cellular protein metabolic process	AK235759	---	Sus scrofa mRNA, clone:OVRM10113A04, expressed in ovary	PREDICTED: tetraspanin 17 isoform 2 [Macaca mulatta]	1.8639e-05	1.63607
cellular protein metabolic process	AK235927	LOC733579	Sus scrofa mRNA, clone:OVRM10126E02, expressed in ovary	tripartite motif protein TRIM5 [Sus scrofa] gb|AAY40468.1| tripartite motif protein TRIM5 [Sus scrofa]	1.8639e-05	1.63607
cellular protein metabolic process	AK235986	---	Sus scrofa mRNA, clone:OVRM10133C03, expressed in ovary	casein kinase 1, gamma 2 [Bos taurus] gb|AAI51407.1| CSNK1G2 protein [Bos taurus]	1.8639e-05	1.63607
cellular protein metabolic process	AK236130	---	Sus scrofa mRNA, clone:OVRM10155D05, expressed in ovary	valyl-tRNA synthetase 2 [Sus scrofa]	1.8639e-05	1.63607
cellular protein metabolic process	AK236196	LOC100154873	Sus scrofa mRNA, clone:OVRM10162G01, expressed in ovary	PREDICTED: similar to CG31855-PA [Canis familiaris]	1.8639e-05	1.63607
cellular protein metabolic process	AK236387	---	Sus scrofa mRNA, clone:OVRM10187G03, expressed in ovary	PREDICTED: similar to Eukaryotic translation initiation factor 3 subunit 1 (eIF-3 alpha) [Canis familiaris]	1.8639e-05	1.63607
cellular protein metabolic process	AK236478	---	Sus scrofa mRNA, clone:OVRM10196F03, expressed in ovary	PREDICTED: similar to SKB1 homolog isoform 1 [Canis familiaris]	1.8639e-05	1.63607
cellular protein metabolic process	AK237044	---	Sus scrofa mRNA, clone:PBL010082H02, expressed in periphral blood mononuclear cell	ubiquitin-conjugating enzyme E2Z (putative), isoform CRA_a [Mus musculus]	1.8639e-05	1.63607
cellular protein metabolic process	AK237191	---	Sus scrofa mRNA, clone:SPL010010G01, expressed in spleen	PREDICTED: similar to Zinc finger, DHHC-type containing 3 isoform 1 [Equus caballus]	1.8639e-05	1.63607
cellular protein metabolic process	AK237244	C1QC	Sus scrofa mRNA, clone:SPL010016D09, expressed in spleen	complement C1qC [Sus scrofa]	1.8639e-05	1.63607
cellular protein metabolic process	AK237246	LOC100049692	Sus scrofa mRNA, clone:SPL010016F10, expressed in spleen	PREDICTED: proteoglycan 1 precursor-like isoform 2 [Sus scrofa] ref|XP_001928890.1| PREDICTED: proteoglycan 1 precursor-like isoform 1 [Sus scrofa]	1.8639e-05	1.63607
cellular protein metabolic process	AK237396	---	Sus scrofa mRNA, clone:SPL010035E03, expressed in spleen		1.8639e-05	1.63607
cellular protein metabolic process	AK237696	---	Sus scrofa mRNA, clone:SPL010081H07, expressed in spleen	PREDICTED: similar to Cell division cycle 26 isoform 1 [Pan troglodytes]	1.8639e-05	1.63607
cellular protein metabolic process	AK237978	---	Sus scrofa mRNA, clone:TCH010023G09, expressed in trachea	PREDICTED: similar to component of golgi transport complex 3 isoform 2 [Canis familiaris]	1.8639e-05	1.63607
cellular protein metabolic process	AK238633	---	Sus scrofa mRNA, clone:THY010009H07, expressed in thymus	PREDICTED: similar to heat shock 70kD protein binding protein [Canis familiaris]	1.8639e-05	1.63607
cellular protein metabolic process	AK239346	---	Sus scrofa mRNA, clone:THY010095A05, expressed in thymus	PREDICTED: similar to NEDD8-conjugating enzyme [Canis familiaris]	1.8639e-05	1.63607
cellular protein metabolic process	AK239380	---	Sus scrofa mRNA, clone:THY010098B12, expressed in thymus	PREDICTED: similar to anaphase-promoting complex, subunit 6 isoform 1 [Bos taurus]	1.8639e-05	1.63607
cellular protein metabolic process	AK239460	---	Sus scrofa mRNA, clone:THY010105F03, expressed in thymus	eukaryotic translation initiation factor 3, subunit 3 gamma, 40kDa [Bos taurus] sp|Q56JZ5|EIF3H_BOVIN RecName: Full=Eukaryotic translation initiation factor 3 subunit H; Short=eIF3h; AltName: Full=Eukaryotic translation initiation factor 3 subunit 3; AltN	1.8639e-05	1.63607
cellular protein metabolic process	AK239597	---	Sus scrofa mRNA, clone:THY010115B09, expressed in thymus	damage-specific DNA binding protein 2 [Bos taurus] sp|Q0VBY8|DDB2_BOVIN RecName: Full=DNA damage-binding protein 2; AltName: Full=Damage-specific DNA-binding protein 2 gb|AAI20441.1| Damage-specific DNA binding protein 2, 48kDa [Bos taurus]	1.8639e-05	1.63607
cellular protein metabolic process	AK239606	PTPN6	Sus scrofa mRNA, clone:THY010116C01, expressed in thymus	non-receptor type protein tyrosine phosphatase SHP1 [Sus scrofa]	1.8639e-05	1.63607
cellular protein metabolic process	AK239728	---	Sus scrofa mRNA, clone:THY010126C02, expressed in thymus	PREDICTED: similar to DnaJ (Hsp40) homolog, subfamily B, member 6 [Equus caballus]	1.8639e-05	1.63607
cellular protein metabolic process	AK240614	LOC100156381	Sus scrofa mRNA, clone:UTR010107E11, expressed in uterus	ubiquitin-conjugating enzyme E2B, RAD6 homolog (S. cerevisiae), isoform CRA_a [Rattus norvegicus]	1.8639e-05	1.63607
cellular protein metabolic process	AY609717	---	Sus scrofa clone Clu_2746.scr.msk.p1.Contig4, mRNA sequence	PREDICTED: chaperonin containing TCP1, subunit 4 (delta) [Pan troglodytes]	1.8639e-05	1.63607
cellular protein metabolic process	AY609766	LOC733696	Sus scrofa clone Clu_30210.scr.msk.p1.Contig1, mRNA sequence	mannose-P-dolichol utilization defect 1 [Sus scrofa] gb|AAV69971.1| mannose-P-dolichol utilization defect 1 [Sus scrofa]	1.8639e-05	1.63607
cellular protein metabolic process	AY609845	LOC100154978	Sus scrofa clone Clu_3473.scr.msk.p1.Contig2, mRNA sequence	PREDICTED: similar to anterior pharynx defective 1a homolog isoform 3 [Canis familiaris] ref|XP_860178.1| PREDICTED: similar to anterior pharynx defective 1a homolog isoform 7 [Canis familiaris]	1.8639e-05	1.63607
cellular protein metabolic process	AY609957	LOC396626	Sus scrofa clone Clu_4809.scr.msk.p1.Contig3, mRNA sequence	PREDICTED: similar to mitochondrial ribosomal protein L32 [Macaca mulatta]	1.8639e-05	1.63607
cellular protein metabolic process	AY610059	---	Sus scrofa clone Clu_6088.scr.msk.p1.Contig3, mRNA sequence	eukaryotic translation initiation factor 2, subunit 3, structural gene X-linked [Rattus norvegicus] ref|XP_537983.2| PREDICTED: similar to eukaryotic translation initiation factor 2, subunit 3, structural gene X-linked [Canis familiaris] gb|EDL96007.1| eu	1.8639e-05	1.63607
cellular protein metabolic process	AY610168	---	Sus scrofa clone Clu_8360.scr.msk.p1.Contig2, mRNA sequence	potassium channel modulatory factor 1 [Bos taurus] sp|Q1LZE1|KCMF1_BOVIN RecName: Full=E3 ubiquitin-protein ligase KCMF1 gb|AAI16059.1| Potassium channel modulatory factor 1 [Bos taurus]	1.8639e-05	1.63607
cellular protein metabolic process	AY704418	PSMD4	Sus scrofa proteasome 26S subunit non-ATPase 4 (PSMD4) mRNA, complete cds	proteasome 26S non-ATPase subunit 4 [Sus scrofa] gb|AAV69969.1| proteasome 26S subunit non-ATPase 4 [Sus scrofa]	1.8639e-05	1.63607
cellular protein metabolic process	BI244929	---	AR055A04LN05AAA07T Porcine Lymph node cDNA library, Cot 5 Sus scrofa cDNA, mRNA sequence		1.8639e-05	1.63607
cellular protein metabolic process	BP457682	---	BP457682 full-length enriched swine cDNA library, adult ovary Sus scrofa cDNA clone OVRM10188D03 5', mRNA sequence	PREDICTED: similar to Dual specificity protein phosphatase 2 (Dual specificity protein phosphatase PAC-1) [Equus caballus]	1.8639e-05	1.63607
cellular protein metabolic process	BX665508	---	BX665508 Sus Scrofa library (scag) Sus scrofa cDNA clone scag0009.b.02 5prim, mRNA sequence	PREDICTED: anaphase promoting complex subunit 1, partial [Pan troglodytes]	1.8639e-05	1.63607
cellular protein metabolic process	BX673276	---	BX673276 Sus Scrofa library (scac) Sus scrofa cDNA clone scac0043.h.01 5prim, mRNA sequence		1.8639e-05	1.63607
cellular protein metabolic process	BX918421	---	BX918421 Sus Scrofa library (scan) Sus scrofa cDNA clone scan0039.c.13 5prim, mRNA sequence	PREDICTED: similar to 28S ribosomal protein S15, mitochondrial precursor (S15mt) (MRP-S15) isoform 1 [Bos taurus]	1.8639e-05	1.63607
cellular protein metabolic process	BX921870	C1QA	BX921870 Sus Scrofa library (scan) Sus scrofa cDNA clone scan0019.o.16 5prim, mRNA sequence	complement component 1, q subcomponent, A chain [Sus scrofa] sp|Q69DL0|C1QA_PIG RecName: Full=Complement C1q subcomponent subunit A; Flags: Precursor gb|AAR20892.1| complement C1qA [Sus scrofa]	1.8639e-05	1.63607
cellular protein metabolic process	BX925483	---	BX925483 Sus Scrofa library (scan) Sus scrofa cDNA clone scan0026.f.11 5prim, mRNA sequence	PREDICTED: ubiquitin-activating enzyme E1-like [Pan troglodytes]	1.8639e-05	1.63607
cellular protein metabolic process	BX926121	---	BX926121 Sus Scrofa library (scan) Sus scrofa cDNA clone scan0026.n.12 5prim, mRNA sequence	PREDICTED: similar to Mitochondrial 28S ribosomal protein S25 (S25mt) (MRP-S25) [Canis familiaris]	1.8639e-05	1.63607
cellular protein metabolic process	CB478397	---	jns34_A02.f jns Sus scrofa cDNA 5', mRNA sequence		1.8639e-05	1.63607
cellular protein metabolic process	DB803678	---	DB803678 full-length enriched swine cDNA library, adult skin Sus scrofa cDNA clone SKNB10061E04 5', mRNA sequence		1.8639e-05	1.63607
cellular protein metabolic process	DN117277	---	1116930 MARC 4PIG Sus scrofa cDNA 5', mRNA sequence		1.8639e-05	1.63607
cellular protein metabolic process	DN123551	---	1123855 MARC 4PIG Sus scrofa cDNA 5', mRNA sequence	mitochondrial ribosomal protein L51 [Bos taurus] sp|P0C2B6|RM51_BOVIN 39S ribosomal protein L51, mitochondrial precursor (L51mt) (MRP-L51) gb|AAI51350.1| MRPL51 protein [Bos taurus]	1.8639e-05	1.63607
cellular protein metabolic process	DQ351283	EIF4A1	Sus scrofa eukaryotic translation initiation factor 4A isoform 1 (EIF4A1) mRNA, complete cds	eukaryotic translation initiation factor 4A, isoform 1 [synthetic construct] gb|AAX43035.1| eukaryotic translation initiation factor 4A isoform 1 [synthetic construct]	1.8639e-05	1.63607
cellular protein metabolic process	DY418378	---	1533503 MARC 3PIG Sus scrofa cDNA 5', mRNA sequence	unnamed protein product [Homo sapiens]	1.8639e-05	1.63607
cellular protein metabolic process	EU076594	SBAB-514B12.5	Sus scrofa complement component 4 mRNA, complete cds	complement C4 [Sus scrofa] gb|ABW73320.1| complement component 4 [Sus scrofa]	1.8639e-05	1.63607
cellular protein metabolic process	EU586114	GSK3B	Sus scrofa glycogen synthase kinase 3 beta (GSK3-beta) mRNA, complete cds	glycogen synthase kinase 3 beta [Sus scrofa] gb|ACB97631.1| glycogen synthase kinase 3 beta [Sus scrofa]	1.8639e-05	1.63607
cellular protein metabolic process	EV890051	---	rcad06b_b19.y1 cag Sus scrofa cDNA 5', mRNA sequence	Homo sapiens ubiquitin-like 5 [synthetic construct] gb|AAX29497.1| ubiquitin-like 5 [synthetic construct] gb|AAX29498.1| ubiquitin-like 5 [synthetic construct]	1.8639e-05	1.63607
cellular protein metabolic process	EW225826	---	rgul0108_g14.y1 gul Sus scrofa cDNA 5', mRNA sequence		1.8639e-05	1.63607
cellular protein metabolic process	EW339500	---	rlnt21c_h9.y1 lnt Sus scrofa cDNA 5', mRNA sequence	lacZ [Binary vector pCLEAN-G147] gb|ABW84178.1| lacZ [Binary vector pCLEAN-G146] gb|ABW84181.1| lacZ [Binary vector pCLEAN-G144]	1.8639e-05	1.63607
cellular protein metabolic process	EW382931	---	rmed33c_p17.y1 med Sus scrofa cDNA 5', mRNA sequence	glycophorin C [Bos taurus]	1.8639e-05	1.63607
protein metabolic process	AB104654	PKR	Sus scrofa PKR mRNA for double stranded RNA-dependent protein kinase, complete cds	double stranded RNA-dependent protein kinase [Sus scrofa] dbj|BAC66439.1| double stranded RNA-dependent protein kinase [Sus scrofa]	1.96019e-05	1.63381
protein metabolic process	AJ947658	LOC100154763	AJ947658 KN404_1 Sus scrofa cDNA clone C0007742m09 5', mRNA sequence	PREDICTED: TAO kinase 1 isoform 2 [Pan troglodytes]	1.96019e-05	1.63381
protein metabolic process	AK230555	---	Sus scrofa mRNA, clone:AMP010009D12, expressed in alveolar macrophage	PREDICTED: similar to peptidylprolyl isomerase-like 4 isoform 1 [Canis familiaris]	1.96019e-05	1.63381
protein metabolic process	AK230619	---	Sus scrofa mRNA, clone:AMP010017F09, expressed in alveolar macrophage	proteasome alpha 2 subunit [Homo sapiens] ref|NP_001029834.1| proteasome (prosome, macropain) subunit, alpha type, 2 [Bos taurus] ref|XP_533078.2| PREDICTED: similar to Proteasome subunit alpha type 2 (Proteasome component C3) (Macropain subunit C3) (Mult	1.96019e-05	1.63381
protein metabolic process	AK230685	PSEN1	Sus scrofa mRNA, clone:AMP010025D05, expressed in alveolar macrophage	presenilin 1 [Sus scrofa] gb|ABI15723.1| presenilin 1 [Sus scrofa]	1.96019e-05	1.63381
protein metabolic process	AK230731	---	Sus scrofa mRNA, clone:AMP010033D02, expressed in alveolar macrophage	solute carrier family 35 (CMP-sialic acid transporter), member A1 [Bos taurus] gb|AAI02766.1| Solute carrier family 35 (CMP-sialic acid transporter), member A1 [Bos taurus]	1.96019e-05	1.63381
protein metabolic process	AK230762	---	Sus scrofa mRNA, clone:AMP010038D07, expressed in alveolar macrophage	PREDICTED: similar to Proteasome subunit alpha type 1 (Proteasome component C2) (Macropain subunit C2) (Multicatalytic endopeptidase complex subunit C2) (Proteasome nu chain) (30 kDa prosomal protein) (PROS-30) [Pan troglodytes]	1.96019e-05	1.63381
protein metabolic process	AK231080	ARGRS	Sus scrofa mRNA, clone:AMP010090H08, expressed in alveolar macrophage	arginyl-tRNA synthetase [Bos taurus] gb|AAI34469.1| RARS protein [Bos taurus]	1.96019e-05	1.63381
protein metabolic process	AK231147	---	Sus scrofa mRNA, clone:AMP010101A11, expressed in alveolar macrophage	PREDICTED: HECT, C2 and WW domain containing E3 ubiquitin protein ligase 2 [Sus scrofa]	1.96019e-05	1.63381
protein metabolic process	AK231242	SBAB-554F3.3	Sus scrofa mRNA, clone:ITT010022F04, expressed in intestine	proteasome beta 9 subunit [Sus scrofa] gb|ABC02872.1| proteasome beta 9 subunit [Sus scrofa] gb|ABC59113.1| proteasome beta 9 subunit [Sus scrofa] gb|ABG57117.1| proteasome beta 9 subunit [Sus scrofa] emb|CAN13314.1| proteasome (prosome, macropain) subuni	1.96019e-05	1.63381
protein metabolic process	AK231721	EIF4A2	Sus scrofa mRNA, clone:LNG010015E04, expressed in lung	eukaryotic translation initiation factor 4A2 [Rattus norvegicus] ref|NP_001029216.1| eukaryotic translation initiation factor 4A2 [Bos taurus] ref|NP_001958.2| eukaryotic translation initiation factor 4A2 [Homo sapiens] ref|NP_001093665.1| eukaryotic tran	1.96019e-05	1.63381
protein metabolic process	AK232020	LOC396877	Sus scrofa mRNA, clone:LNG010065F02, expressed in lung	RecName: Full=Complement factor D; AltName: Full=C3 convertase activator; AltName: Full=Properdin factor D; AltName: Full=Adipsin; Flags: Precursor gb|AAA73627.1| putative preproadipsin [Sus scrofa domestica]	1.96019e-05	1.63381
protein metabolic process	AK232331	---	Sus scrofa mRNA, clone:LVR010020F02, expressed in liver	N-sulfoglucosamine sulfohydrolase (sulfamidase) [Canis lupus familiaris] gb|AAG17206.1|AF217203_1 heparan sulfate sulfamidase [Canis familiaris] gb|AAG17207.1|AF217204_1 heparan sulfate sulfamidase [Canis familiaris]	1.96019e-05	1.63381
protein metabolic process	AK232598	ASB6	Sus scrofa mRNA, clone:LVR010095E09, expressed in liver	ankyrin repeat and SOCS box-containing 6 [Sus scrofa] emb|CAM98722.1| ankyrin repeat and SOCS box-containing protein 6 [Sus scrofa] emb|CAN13352.1| ankyrin repeat and SOCS box-containing protein 6 [Sus scrofa]	1.96019e-05	1.63381
protein metabolic process	AK232839	---	Sus scrofa mRNA, clone:LVRM10036F07, expressed in liver	complement factor properdin [Bos taurus] gb|AAI18433.1| Complement factor properdin [Bos taurus]	1.96019e-05	1.63381
protein metabolic process	AK232900	C1S	Sus scrofa mRNA, clone:LVRM10048G07, expressed in liver	complement component 1, s subcomponent [Sus scrofa] sp|Q69DK8|C1S_PIG RecName: Full=Complement C1s subcomponent; AltName: Full=C1 esterase; Contains: RecName: Full=Complement C1s subcomponent heavy chain; Contains: RecName: Full=Complement C1s subcomponen	1.96019e-05	1.63381
protein metabolic process	AK233138	SBAB-707F1.11	Sus scrofa mRNA, clone:LVRM10087F11, expressed in liver	B-factor, properdin [Sus scrofa] emb|CAN87697.1| B-factor, properdin [Sus scrofa]	1.96019e-05	1.63381
protein metabolic process	AK233238	---	Sus scrofa mRNA, clone:LVRM10108E05, expressed in liver	proteasome (prosome, macropain) 26S subunit, non-ATPase, 6 [Homo sapiens] sp|Q15008|PSMD6_HUMAN RecName: Full=26S proteasome non-ATPase regulatory subunit 6; AltName: Full=26S proteasome regulatory subunit S10; AltName: Full=p42A; AltName: Full=Proteasome	1.96019e-05	1.63381
protein metabolic process	AK233351	---	Sus scrofa mRNA, clone:LVRM10127B05, expressed in liver	PREDICTED: similar to 26S proteasome non-ATPase regulatory subunit 9 (26S proteasome regulatory subunit p27) [Equus caballus]	1.96019e-05	1.63381
protein metabolic process	AK233607	LOC100157655	Sus scrofa mRNA, clone:LVRM10185C08, expressed in liver	PREDICTED: exostosin 1 isoform 1 [Macaca mulatta] ref|XP_001096691.1| PREDICTED: exostosin 1 isoform 2 [Macaca mulatta] ref|XP_001096808.1| PREDICTED: exostosin 1 isoform 3 [Macaca mulatta] ref|XP_519919.2| PREDICTED: exostosin 1 isoform 2 [Pan troglodyte	1.96019e-05	1.63381
protein metabolic process	AK233772	---	Sus scrofa mRNA, clone:MLN010023D02, expressed in mesenteric lymph node	PREDICTED: similar to Proteasome subunit beta type 2 (Proteasome component C7-I) (Macropain subunit C7-I) (Multicatalytic endopeptidase complex subunit C7-I) [Canis familiaris]	1.96019e-05	1.63381
protein metabolic process	AK233881	---	Sus scrofa mRNA, clone:MLN010059E07, expressed in mesenteric lymph node	muf1 [Homo sapiens]	1.96019e-05	1.63381
protein metabolic process	AK234203	---	Sus scrofa mRNA, clone:OVR010026H11, expressed in ovary	PREDICTED: similar to MGC142824 protein [Equus caballus]	1.96019e-05	1.63381
protein metabolic process	AK234363	---	Sus scrofa mRNA, clone:OVR010047G04, expressed in ovary	PREDICTED: similar to Dual adapter for phosphotyrosine and 3-phosphotyrosine and 3-phosphoinositide (hDAPP1) (B cell adapter molecule of 32 kDa) (B lymphocyte adapter protein Bam32) [Canis familiaris]	1.96019e-05	1.63381
protein metabolic process	AK234582	TNIP1	Sus scrofa mRNA, clone:OVR010090E12, expressed in ovary	PREDICTED: TNFAIP3 interacting protein 1 [Equus caballus]	1.96019e-05	1.63381
protein metabolic process	AK234615	---	Sus scrofa mRNA, clone:OVR010096G10, expressed in ovary	PREDICTED: similar to nuclear receptor binding SET domain protein 1 [Bos taurus]	1.96019e-05	1.63381
protein metabolic process	AK235055	---	Sus scrofa mRNA, clone:OVRM10045C12, expressed in ovary	low density lipoprotein receptor-related protein 8 [Bos taurus] gb|AAR12912.1| low density lipoprotein receptor-related protein 8 [Bos taurus]	1.96019e-05	1.63381
protein metabolic process	AK235127	---	Sus scrofa mRNA, clone:OVRM10052B02, expressed in ovary	MYST histone acetyltransferase 1 [Bos taurus] gb|AAI33612.1| MYST1 protein [Bos taurus]	1.96019e-05	1.63381
protein metabolic process	AK235213	SIRT6	Sus scrofa mRNA, clone:OVRM10058F06, expressed in ovary	sirtuin 6 [Bos taurus] gb|AAI40593.1| SIRT6 protein [Bos taurus]	1.96019e-05	1.63381
protein metabolic process	AK235304	---	Sus scrofa mRNA, clone:OVRM10067B09, expressed in ovary	dJ1014D13.1 [Homo sapiens] emb|CAK54466.1| EIF3S6IP [synthetic construct] emb|CAK54765.1| EIF3S6IP [synthetic construct] emb|CAQ07544.1| eukaryotic translation initiation factor 3, subunit E interacting protein [Homo sapiens] dbj|BAG72548.1| eukaryotic tr	1.96019e-05	1.63381
protein metabolic process	AK235665	---	Sus scrofa mRNA, clone:OVRM10102E06, expressed in ovary	PREDICTED: N-myristoyltransferase 1 [Equus caballus]	1.96019e-05	1.63381
protein metabolic process	AK235759	---	Sus scrofa mRNA, clone:OVRM10113A04, expressed in ovary	PREDICTED: tetraspanin 17 isoform 2 [Macaca mulatta]	1.96019e-05	1.63381
protein metabolic process	AK235927	LOC733579	Sus scrofa mRNA, clone:OVRM10126E02, expressed in ovary	tripartite motif protein TRIM5 [Sus scrofa] gb|AAY40468.1| tripartite motif protein TRIM5 [Sus scrofa]	1.96019e-05	1.63381
protein metabolic process	AK235986	---	Sus scrofa mRNA, clone:OVRM10133C03, expressed in ovary	casein kinase 1, gamma 2 [Bos taurus] gb|AAI51407.1| CSNK1G2 protein [Bos taurus]	1.96019e-05	1.63381
protein metabolic process	AK236130	---	Sus scrofa mRNA, clone:OVRM10155D05, expressed in ovary	valyl-tRNA synthetase 2 [Sus scrofa]	1.96019e-05	1.63381
protein metabolic process	AK236196	LOC100154873	Sus scrofa mRNA, clone:OVRM10162G01, expressed in ovary	PREDICTED: similar to CG31855-PA [Canis familiaris]	1.96019e-05	1.63381
protein metabolic process	AK236387	---	Sus scrofa mRNA, clone:OVRM10187G03, expressed in ovary	PREDICTED: similar to Eukaryotic translation initiation factor 3 subunit 1 (eIF-3 alpha) [Canis familiaris]	1.96019e-05	1.63381
protein metabolic process	AK236478	---	Sus scrofa mRNA, clone:OVRM10196F03, expressed in ovary	PREDICTED: similar to SKB1 homolog isoform 1 [Canis familiaris]	1.96019e-05	1.63381
protein metabolic process	AK237044	---	Sus scrofa mRNA, clone:PBL010082H02, expressed in periphral blood mononuclear cell	ubiquitin-conjugating enzyme E2Z (putative), isoform CRA_a [Mus musculus]	1.96019e-05	1.63381
protein metabolic process	AK237191	---	Sus scrofa mRNA, clone:SPL010010G01, expressed in spleen	PREDICTED: similar to Zinc finger, DHHC-type containing 3 isoform 1 [Equus caballus]	1.96019e-05	1.63381
protein metabolic process	AK237244	C1QC	Sus scrofa mRNA, clone:SPL010016D09, expressed in spleen	complement C1qC [Sus scrofa]	1.96019e-05	1.63381
protein metabolic process	AK237246	LOC100049692	Sus scrofa mRNA, clone:SPL010016F10, expressed in spleen	PREDICTED: proteoglycan 1 precursor-like isoform 2 [Sus scrofa] ref|XP_001928890.1| PREDICTED: proteoglycan 1 precursor-like isoform 1 [Sus scrofa]	1.96019e-05	1.63381
protein metabolic process	AK237396	---	Sus scrofa mRNA, clone:SPL010035E03, expressed in spleen		1.96019e-05	1.63381
protein metabolic process	AK237696	---	Sus scrofa mRNA, clone:SPL010081H07, expressed in spleen	PREDICTED: similar to Cell division cycle 26 isoform 1 [Pan troglodytes]	1.96019e-05	1.63381
protein metabolic process	AK237978	---	Sus scrofa mRNA, clone:TCH010023G09, expressed in trachea	PREDICTED: similar to component of golgi transport complex 3 isoform 2 [Canis familiaris]	1.96019e-05	1.63381
protein metabolic process	AK238633	---	Sus scrofa mRNA, clone:THY010009H07, expressed in thymus	PREDICTED: similar to heat shock 70kD protein binding protein [Canis familiaris]	1.96019e-05	1.63381
protein metabolic process	AK239346	---	Sus scrofa mRNA, clone:THY010095A05, expressed in thymus	PREDICTED: similar to NEDD8-conjugating enzyme [Canis familiaris]	1.96019e-05	1.63381
protein metabolic process	AK239380	---	Sus scrofa mRNA, clone:THY010098B12, expressed in thymus	PREDICTED: similar to anaphase-promoting complex, subunit 6 isoform 1 [Bos taurus]	1.96019e-05	1.63381
protein metabolic process	AK239460	---	Sus scrofa mRNA, clone:THY010105F03, expressed in thymus	eukaryotic translation initiation factor 3, subunit 3 gamma, 40kDa [Bos taurus] sp|Q56JZ5|EIF3H_BOVIN RecName: Full=Eukaryotic translation initiation factor 3 subunit H; Short=eIF3h; AltName: Full=Eukaryotic translation initiation factor 3 subunit 3; AltN	1.96019e-05	1.63381
protein metabolic process	AK239597	---	Sus scrofa mRNA, clone:THY010115B09, expressed in thymus	damage-specific DNA binding protein 2 [Bos taurus] sp|Q0VBY8|DDB2_BOVIN RecName: Full=DNA damage-binding protein 2; AltName: Full=Damage-specific DNA-binding protein 2 gb|AAI20441.1| Damage-specific DNA binding protein 2, 48kDa [Bos taurus]	1.96019e-05	1.63381
protein metabolic process	AK239606	PTPN6	Sus scrofa mRNA, clone:THY010116C01, expressed in thymus	non-receptor type protein tyrosine phosphatase SHP1 [Sus scrofa]	1.96019e-05	1.63381
protein metabolic process	AK239728	---	Sus scrofa mRNA, clone:THY010126C02, expressed in thymus	PREDICTED: similar to DnaJ (Hsp40) homolog, subfamily B, member 6 [Equus caballus]	1.96019e-05	1.63381
protein metabolic process	AK240614	LOC100156381	Sus scrofa mRNA, clone:UTR010107E11, expressed in uterus	ubiquitin-conjugating enzyme E2B, RAD6 homolog (S. cerevisiae), isoform CRA_a [Rattus norvegicus]	1.96019e-05	1.63381
protein metabolic process	AY609717	---	Sus scrofa clone Clu_2746.scr.msk.p1.Contig4, mRNA sequence	PREDICTED: chaperonin containing TCP1, subunit 4 (delta) [Pan troglodytes]	1.96019e-05	1.63381
protein metabolic process	AY609766	LOC733696	Sus scrofa clone Clu_30210.scr.msk.p1.Contig1, mRNA sequence	mannose-P-dolichol utilization defect 1 [Sus scrofa] gb|AAV69971.1| mannose-P-dolichol utilization defect 1 [Sus scrofa]	1.96019e-05	1.63381
protein metabolic process	AY609845	LOC100154978	Sus scrofa clone Clu_3473.scr.msk.p1.Contig2, mRNA sequence	PREDICTED: similar to anterior pharynx defective 1a homolog isoform 3 [Canis familiaris] ref|XP_860178.1| PREDICTED: similar to anterior pharynx defective 1a homolog isoform 7 [Canis familiaris]	1.96019e-05	1.63381
protein metabolic process	AY609957	LOC396626	Sus scrofa clone Clu_4809.scr.msk.p1.Contig3, mRNA sequence	PREDICTED: similar to mitochondrial ribosomal protein L32 [Macaca mulatta]	1.96019e-05	1.63381
protein metabolic process	AY610059	---	Sus scrofa clone Clu_6088.scr.msk.p1.Contig3, mRNA sequence	eukaryotic translation initiation factor 2, subunit 3, structural gene X-linked [Rattus norvegicus] ref|XP_537983.2| PREDICTED: similar to eukaryotic translation initiation factor 2, subunit 3, structural gene X-linked [Canis familiaris] gb|EDL96007.1| eu	1.96019e-05	1.63381
protein metabolic process	AY610168	---	Sus scrofa clone Clu_8360.scr.msk.p1.Contig2, mRNA sequence	potassium channel modulatory factor 1 [Bos taurus] sp|Q1LZE1|KCMF1_BOVIN RecName: Full=E3 ubiquitin-protein ligase KCMF1 gb|AAI16059.1| Potassium channel modulatory factor 1 [Bos taurus]	1.96019e-05	1.63381
protein metabolic process	AY704418	PSMD4	Sus scrofa proteasome 26S subunit non-ATPase 4 (PSMD4) mRNA, complete cds	proteasome 26S non-ATPase subunit 4 [Sus scrofa] gb|AAV69969.1| proteasome 26S subunit non-ATPase 4 [Sus scrofa]	1.96019e-05	1.63381
protein metabolic process	BI244929	---	AR055A04LN05AAA07T Porcine Lymph node cDNA library, Cot 5 Sus scrofa cDNA, mRNA sequence		1.96019e-05	1.63381
protein metabolic process	BP457682	---	BP457682 full-length enriched swine cDNA library, adult ovary Sus scrofa cDNA clone OVRM10188D03 5', mRNA sequence	PREDICTED: similar to Dual specificity protein phosphatase 2 (Dual specificity protein phosphatase PAC-1) [Equus caballus]	1.96019e-05	1.63381
protein metabolic process	BX665508	---	BX665508 Sus Scrofa library (scag) Sus scrofa cDNA clone scag0009.b.02 5prim, mRNA sequence	PREDICTED: anaphase promoting complex subunit 1, partial [Pan troglodytes]	1.96019e-05	1.63381
protein metabolic process	BX673276	---	BX673276 Sus Scrofa library (scac) Sus scrofa cDNA clone scac0043.h.01 5prim, mRNA sequence		1.96019e-05	1.63381
protein metabolic process	BX918421	---	BX918421 Sus Scrofa library (scan) Sus scrofa cDNA clone scan0039.c.13 5prim, mRNA sequence	PREDICTED: similar to 28S ribosomal protein S15, mitochondrial precursor (S15mt) (MRP-S15) isoform 1 [Bos taurus]	1.96019e-05	1.63381
protein metabolic process	BX921870	C1QA	BX921870 Sus Scrofa library (scan) Sus scrofa cDNA clone scan0019.o.16 5prim, mRNA sequence	complement component 1, q subcomponent, A chain [Sus scrofa] sp|Q69DL0|C1QA_PIG RecName: Full=Complement C1q subcomponent subunit A; Flags: Precursor gb|AAR20892.1| complement C1qA [Sus scrofa]	1.96019e-05	1.63381
protein metabolic process	BX925483	---	BX925483 Sus Scrofa library (scan) Sus scrofa cDNA clone scan0026.f.11 5prim, mRNA sequence	PREDICTED: ubiquitin-activating enzyme E1-like [Pan troglodytes]	1.96019e-05	1.63381
protein metabolic process	BX926121	---	BX926121 Sus Scrofa library (scan) Sus scrofa cDNA clone scan0026.n.12 5prim, mRNA sequence	PREDICTED: similar to Mitochondrial 28S ribosomal protein S25 (S25mt) (MRP-S25) [Canis familiaris]	1.96019e-05	1.63381
protein metabolic process	CB478397	---	jns34_A02.f jns Sus scrofa cDNA 5', mRNA sequence		1.96019e-05	1.63381
protein metabolic process	DB803678	---	DB803678 full-length enriched swine cDNA library, adult skin Sus scrofa cDNA clone SKNB10061E04 5', mRNA sequence		1.96019e-05	1.63381
protein metabolic process	DN117277	---	1116930 MARC 4PIG Sus scrofa cDNA 5', mRNA sequence		1.96019e-05	1.63381
protein metabolic process	DN123551	---	1123855 MARC 4PIG Sus scrofa cDNA 5', mRNA sequence	mitochondrial ribosomal protein L51 [Bos taurus] sp|P0C2B6|RM51_BOVIN 39S ribosomal protein L51, mitochondrial precursor (L51mt) (MRP-L51) gb|AAI51350.1| MRPL51 protein [Bos taurus]	1.96019e-05	1.63381
protein metabolic process	DQ351283	EIF4A1	Sus scrofa eukaryotic translation initiation factor 4A isoform 1 (EIF4A1) mRNA, complete cds	eukaryotic translation initiation factor 4A, isoform 1 [synthetic construct] gb|AAX43035.1| eukaryotic translation initiation factor 4A isoform 1 [synthetic construct]	1.96019e-05	1.63381
protein metabolic process	DY418378	---	1533503 MARC 3PIG Sus scrofa cDNA 5', mRNA sequence	unnamed protein product [Homo sapiens]	1.96019e-05	1.63381
protein metabolic process	EU076594	SBAB-514B12.5	Sus scrofa complement component 4 mRNA, complete cds	complement C4 [Sus scrofa] gb|ABW73320.1| complement component 4 [Sus scrofa]	1.96019e-05	1.63381
protein metabolic process	EU586114	GSK3B	Sus scrofa glycogen synthase kinase 3 beta (GSK3-beta) mRNA, complete cds	glycogen synthase kinase 3 beta [Sus scrofa] gb|ACB97631.1| glycogen synthase kinase 3 beta [Sus scrofa]	1.96019e-05	1.63381
protein metabolic process	EV890051	---	rcad06b_b19.y1 cag Sus scrofa cDNA 5', mRNA sequence	Homo sapiens ubiquitin-like 5 [synthetic construct] gb|AAX29497.1| ubiquitin-like 5 [synthetic construct] gb|AAX29498.1| ubiquitin-like 5 [synthetic construct]	1.96019e-05	1.63381
protein metabolic process	EW225826	---	rgul0108_g14.y1 gul Sus scrofa cDNA 5', mRNA sequence		1.96019e-05	1.63381
protein metabolic process	EW339500	---	rlnt21c_h9.y1 lnt Sus scrofa cDNA 5', mRNA sequence	lacZ [Binary vector pCLEAN-G147] gb|ABW84178.1| lacZ [Binary vector pCLEAN-G146] gb|ABW84181.1| lacZ [Binary vector pCLEAN-G144]	1.96019e-05	1.63381
protein metabolic process	EW382931	---	rmed33c_p17.y1 med Sus scrofa cDNA 5', mRNA sequence	glycophorin C [Bos taurus]	1.96019e-05	1.63381
cellular biosynthetic process	AK230494	---	Sus scrofa mRNA, clone:AMP010002F07, expressed in alveolar macrophage	PREDICTED: mitochondrial transcription termination factor [Bos taurus]	0.00122461	1.59297
cellular biosynthetic process	AK230873	---	Sus scrofa mRNA, clone:AMP010057H06, expressed in alveolar macrophage	PREDICTED: similar to Sterol O-acyltransferase 1 (Cholesterol acyltransferase 1) (Acyl coenzyme A:cholesterol acyltransferase 1) (ACAT-1) [Canis familiaris]	0.00122461	1.59297
cellular biosynthetic process	AK231080	ARGRS	Sus scrofa mRNA, clone:AMP010090H08, expressed in alveolar macrophage	arginyl-tRNA synthetase [Bos taurus] gb|AAI34469.1| RARS protein [Bos taurus]	0.00122461	1.59297
cellular biosynthetic process	AK231695	---	Sus scrofa mRNA, clone:LNG010013B02, expressed in lung	PREDICTED: similar to CD3E antigen, epsilon polypeptide associated protein [Equus caballus]	0.00122461	1.59297
cellular biosynthetic process	AK231721	EIF4A2	Sus scrofa mRNA, clone:LNG010015E04, expressed in lung	eukaryotic translation initiation factor 4A2 [Rattus norvegicus] ref|NP_001029216.1| eukaryotic translation initiation factor 4A2 [Bos taurus] ref|NP_001958.2| eukaryotic translation initiation factor 4A2 [Homo sapiens] ref|NP_001093665.1| eukaryotic tran	0.00122461	1.59297
cellular biosynthetic process	AK232254	---	Sus scrofa mRNA, clone:LVR010003A10, expressed in liver	PREDICTED: similar to DNA polymerase delta subunit 4 (DNA polymerase delta subunit p12) [Canis familiaris]	0.00122461	1.59297
cellular biosynthetic process	AK232320	---	Sus scrofa mRNA, clone:LVR010018H02, expressed in liver	PREDICTED: similar to WW domain-containing oxidoreductase (Fragile site FRA16D oxidoreductase) [Equus caballus]	0.00122461	1.59297
cellular biosynthetic process	AK232843	LOC100153250	Sus scrofa mRNA, clone:LVRM10037C04, expressed in liver	PREDICTED: similar to Glycerol-3-phosphate dehydrogenase [NAD+], cytoplasmic (GPD-C) (GPDH-C) [Equus caballus]	0.00122461	1.59297
cellular biosynthetic process	AK233024	---	Sus scrofa mRNA, clone:LVRM10070C08, expressed in liver	hydroxysteroid (17-beta) dehydrogenase 12 [Bos taurus] sp|Q5E9H7|DHB12_BOVIN RecName: Full=Estradiol 17-beta-dehydrogenase 12; AltName: Full=17-beta-hydroxysteroid dehydrogenase 12; Short=17-beta-HSD 12; AltName: Full=3-ketoacyl-CoA reductase; Short=KAR g	0.00122461	1.59297
cellular biosynthetic process	AK233026	PPAT/DPCK	Sus scrofa mRNA, clone:LVRM10070D07, expressed in liver	bifunctional phosphopantetheine adenylyl transferase / dephospho CoA kinase [Sus scrofa] sp|Q8MIR4|COASY_PIG Bifunctional coenzyme A synthase (CoA synthase) (NBP) (POV-2) [Includes: Phosphopantetheine adenylyltransferase (Pantetheine-phosphate adenylyltra	0.00122461	1.59297
cellular biosynthetic process	AK233435	FBP	Sus scrofa mRNA, clone:LVRM10148B01, expressed in liver	fructose-1,6-bisphosphatase 1 [Sus scrofa] sp|P00636|F16P1_PIG RecName: Full=Fructose-1,6-bisphosphatase 1; Short=FBPase 1; AltName: Full=D-fructose-1,6-bisphosphate 1-phosphohydrolase 1 gb|AAA31035.1| fructose 1,6-bisphosphatase [Sus scrofa]	0.00122461	1.59297
cellular biosynthetic process	AK233607	LOC100157655	Sus scrofa mRNA, clone:LVRM10185C08, expressed in liver	PREDICTED: exostosin 1 isoform 1 [Macaca mulatta] ref|XP_001096691.1| PREDICTED: exostosin 1 isoform 2 [Macaca mulatta] ref|XP_001096808.1| PREDICTED: exostosin 1 isoform 3 [Macaca mulatta] ref|XP_519919.2| PREDICTED: exostosin 1 isoform 2 [Pan troglodyte	0.00122461	1.59297
cellular biosynthetic process	AK233817	---	Sus scrofa mRNA, clone:MLN010037G08, expressed in mesenteric lymph node	PREDICTED: similar to short-chain dehydrogenase/reductase RETSDR8 [Equus caballus]	0.00122461	1.59297
cellular biosynthetic process	AK234088	---	Sus scrofa mRNA, clone:OVR010006A10, expressed in ovary	PREDICTED: similar to iron-sulfur cluster assembly enzyme isoform ISCU2 precursor isoform 4 [Macaca mulatta] ref|XP_509343.2| PREDICTED: similar to ISCU2 isoform 2 [Pan troglodytes]	0.00122461	1.59297
cellular biosynthetic process	AK234203	---	Sus scrofa mRNA, clone:OVR010026H11, expressed in ovary	PREDICTED: similar to MGC142824 protein [Equus caballus]	0.00122461	1.59297
cellular biosynthetic process	AK234445	MRPS11	Sus scrofa mRNA, clone:OVR010063A06, expressed in ovary	mitochondrial ribosomal protein S11 [Bos taurus] sp|P82911|RT11_BOVIN RecName: Full=28S ribosomal protein S11, mitochondrial; Short=S11mt; AltName: Full=MRP-S11; Flags: Precursor gb|AAI02298.1| Mitochondrial ribosomal protein S11 [Bos taurus]	0.00122461	1.59297
cellular biosynthetic process	AK234582	TNIP1	Sus scrofa mRNA, clone:OVR010090E12, expressed in ovary	PREDICTED: TNFAIP3 interacting protein 1 [Equus caballus]	0.00122461	1.59297
cellular biosynthetic process	AK235304	---	Sus scrofa mRNA, clone:OVRM10067B09, expressed in ovary	dJ1014D13.1 [Homo sapiens] emb|CAK54466.1| EIF3S6IP [synthetic construct] emb|CAK54765.1| EIF3S6IP [synthetic construct] emb|CAQ07544.1| eukaryotic translation initiation factor 3, subunit E interacting protein [Homo sapiens] dbj|BAG72548.1| eukaryotic tr	0.00122461	1.59297
cellular biosynthetic process	AK235665	---	Sus scrofa mRNA, clone:OVRM10102E06, expressed in ovary	PREDICTED: N-myristoyltransferase 1 [Equus caballus]	0.00122461	1.59297
cellular biosynthetic process	AK235700	LOC780415	Sus scrofa mRNA, clone:OVRM10106A06, expressed in ovary	interferon regulatory factor 9 [Sus scrofa] gb|ABI21833.1| interferon regulatory factor 9 [Sus scrofa]	0.00122461	1.59297
cellular biosynthetic process	AK236130	---	Sus scrofa mRNA, clone:OVRM10155D05, expressed in ovary	valyl-tRNA synthetase 2 [Sus scrofa]	0.00122461	1.59297
cellular biosynthetic process	AK236387	---	Sus scrofa mRNA, clone:OVRM10187G03, expressed in ovary	PREDICTED: similar to Eukaryotic translation initiation factor 3 subunit 1 (eIF-3 alpha) [Canis familiaris]	0.00122461	1.59297
cellular biosynthetic process	AK236774	DEGS1	Sus scrofa mRNA, clone:PBL010002H08, expressed in periphral blood mononuclear cell	degenerative spermatocyte homolog 1, lipid desaturase [Bos taurus] sp|Q3ZBY7|DEGS1_BOVIN RecName: Full=Sphingolipid delta(4)-desaturase DES1; AltName: Full=Degenerative spermatocyte homolog 1 gb|AAI03032.1| Degenerative spermatocyte homolog 1, lipid desat	0.00122461	1.59297
cellular biosynthetic process	AK237049	---	Sus scrofa mRNA, clone:PBL010086A08, expressed in periphral blood mononuclear cell	unnamed protein product [Homo sapiens]	0.00122461	1.59297
cellular biosynthetic process	AK237191	---	Sus scrofa mRNA, clone:SPL010010G01, expressed in spleen	PREDICTED: similar to Zinc finger, DHHC-type containing 3 isoform 1 [Equus caballus]	0.00122461	1.59297
cellular biosynthetic process	AK237978	---	Sus scrofa mRNA, clone:TCH010023G09, expressed in trachea	PREDICTED: similar to component of golgi transport complex 3 isoform 2 [Canis familiaris]	0.00122461	1.59297
cellular biosynthetic process	AK238975	---	Sus scrofa mRNA, clone:THY010052G10, expressed in thymus	PREDICTED: similar to origin recognition complex, subunit 1 [Canis familiaris]	0.00122461	1.59297
cellular biosynthetic process	AK239460	---	Sus scrofa mRNA, clone:THY010105F03, expressed in thymus	eukaryotic translation initiation factor 3, subunit 3 gamma, 40kDa [Bos taurus] sp|Q56JZ5|EIF3H_BOVIN RecName: Full=Eukaryotic translation initiation factor 3 subunit H; Short=eIF3h; AltName: Full=Eukaryotic translation initiation factor 3 subunit 3; AltN	0.00122461	1.59297
cellular biosynthetic process	AK239575	---	Sus scrofa mRNA, clone:THY010113H10, expressed in thymus	aminolevulinate, delta, synthase 1 [Bos taurus] sp|A6QLI6|HEM1_BOVIN RecName: Full=5-aminolevulinate synthase, nonspecific, mitochondrial; AltName: Full=5-aminolevulinic acid synthase; AltName: Full=Delta-aminolevulinate synthase; AltName: Full=Delta-ALA	0.00122461	1.59297
cellular biosynthetic process	AK239656	---	Sus scrofa mRNA, clone:THY010120C06, expressed in thymus	PREDICTED: similar to gene rich cluster, C3f gene isoform 1 [Canis familiaris]	0.00122461	1.59297
cellular biosynthetic process	AY585269	INSIG2	Sus scrofa insulin-induced membrane protein 2 (INSIG2) mRNA, complete cds	insulin induced gene 2 [Sus scrofa] sp|Q6PQZ3|INSI2_PIG RecName: Full=Insulin-induced gene 2 protein; Short=INSIG-2 gb|AAS99653.2| insulin-induced membrane protein 2 [Sus scrofa]	0.00122461	1.59297
cellular biosynthetic process	AY609766	LOC733696	Sus scrofa clone Clu_30210.scr.msk.p1.Contig1, mRNA sequence	mannose-P-dolichol utilization defect 1 [Sus scrofa] gb|AAV69971.1| mannose-P-dolichol utilization defect 1 [Sus scrofa]	0.00122461	1.59297
cellular biosynthetic process	AY609957	LOC396626	Sus scrofa clone Clu_4809.scr.msk.p1.Contig3, mRNA sequence	PREDICTED: similar to mitochondrial ribosomal protein L32 [Macaca mulatta]	0.00122461	1.59297
cellular biosynthetic process	AY609991	---	Sus scrofa clone Clu_5302.scr.msk.p1.Contig4, mRNA sequence	PREDICTED: similar to HsKin17 protein isoform 1 [Canis familiaris]	0.00122461	1.59297
cellular biosynthetic process	AY610059	---	Sus scrofa clone Clu_6088.scr.msk.p1.Contig3, mRNA sequence	eukaryotic translation initiation factor 2, subunit 3, structural gene X-linked [Rattus norvegicus] ref|XP_537983.2| PREDICTED: similar to eukaryotic translation initiation factor 2, subunit 3, structural gene X-linked [Canis familiaris] gb|EDL96007.1| eu	0.00122461	1.59297
cellular biosynthetic process	AY705448	SCAP	Sus scrofa sterol response element binding protein cleavage-activating protein mRNA, complete cds	RecName: Full=Sterol regulatory element-binding protein cleavage-activating protein; Short=SREBP cleavage-activating protein; Short=SCAP gb|AAW19058.2| sterol response element binding protein cleavage-activating protein [Sus scrofa]	0.00122461	1.59297
cellular biosynthetic process	BX670823	---	BX670823 Sus Scrofa library (scac) Sus scrofa cDNA clone scac0033.p.13 5prim, mRNA sequence	replication protein A3, 14kDa [Bos taurus] gb|AAI03269.1| Replication protein A3, 14kDa [Bos taurus]	0.00122461	1.59297
cellular biosynthetic process	BX914521	---	BX914521 Sus Scrofa library (scan) Sus scrofa cDNA clone scan0001.d.06 5prim, mRNA sequence	PREDICTED: similar to Transcription initiation factor TFIID subunit 10 (Transcription initiation factor TFIID 30 kDa subunit) (TAF(II)30) (TAFII-30) (TAFII30) (STAF28) isoform 1 [Canis familiaris]	0.00122461	1.59297
cellular biosynthetic process	BX918421	---	BX918421 Sus Scrofa library (scan) Sus scrofa cDNA clone scan0039.c.13 5prim, mRNA sequence	PREDICTED: similar to 28S ribosomal protein S15, mitochondrial precursor (S15mt) (MRP-S15) isoform 1 [Bos taurus]	0.00122461	1.59297
cellular biosynthetic process	BX921093	---	BX921093 Sus Scrofa library (scan) Sus scrofa cDNA clone scan0004.i.11 5prim, mRNA sequence		0.00122461	1.59297
cellular biosynthetic process	BX926121	---	BX926121 Sus Scrofa library (scan) Sus scrofa cDNA clone scan0026.n.12 5prim, mRNA sequence	PREDICTED: similar to Mitochondrial 28S ribosomal protein S25 (S25mt) (MRP-S25) [Canis familiaris]	0.00122461	1.59297
cellular biosynthetic process	CB478397	---	jns34_A02.f jns Sus scrofa cDNA 5', mRNA sequence		0.00122461	1.59297
cellular biosynthetic process	CK460334	---	930603 MARC 4PIG Sus scrofa cDNA 5', mRNA sequence	PREDICTED: similar to basic leucine zipper transcription factor, ATF-like 3 isoform 2 [Bos taurus]	0.00122461	1.59297
cellular biosynthetic process	CK461986	---	932753 MARC 4PIG Sus scrofa cDNA 5', mRNA sequence	polymerase (DNA directed), delta 1, catalytic subunit 125kDa [Bos taurus] sp|P28339|DPOD1_BOVIN DNA polymerase delta catalytic subunit gb|AAA30493.1| DNA polymerase-delta catalytic-subunit	0.00122461	1.59297
cellular biosynthetic process	CK462101	CEBPB	932877 MARC 4PIG Sus scrofa cDNA 5', mRNA sequence	PREDICTED: hypothetical protein [Monodelphis domestica]	0.00122461	1.59297
cellular biosynthetic process	CN164142	---	994265 MARC 4PIG Sus scrofa cDNA 5', mRNA sequence	PREDICTED: similar to topoisomerase I binding, arginine/serine-rich [Canis familiaris]	0.00122461	1.59297
cellular biosynthetic process	DB803678	---	DB803678 full-length enriched swine cDNA library, adult skin Sus scrofa cDNA clone SKNB10061E04 5', mRNA sequence		0.00122461	1.59297
cellular biosynthetic process	DN123551	---	1123855 MARC 4PIG Sus scrofa cDNA 5', mRNA sequence	mitochondrial ribosomal protein L51 [Bos taurus] sp|P0C2B6|RM51_BOVIN 39S ribosomal protein L51, mitochondrial precursor (L51mt) (MRP-L51) gb|AAI51350.1| MRPL51 protein [Bos taurus]	0.00122461	1.59297
cellular biosynthetic process	DN126114	---	1140022 MARC 4PIG Sus scrofa cDNA 5', mRNA sequence	mCG145114 [Mus musculus]	0.00122461	1.59297
cellular biosynthetic process	DQ351283	EIF4A1	Sus scrofa eukaryotic translation initiation factor 4A isoform 1 (EIF4A1) mRNA, complete cds	eukaryotic translation initiation factor 4A, isoform 1 [synthetic construct] gb|AAX43035.1| eukaryotic translation initiation factor 4A isoform 1 [synthetic construct]	0.00122461	1.59297
cellular biosynthetic process	EW339500	---	rlnt21c_h9.y1 lnt Sus scrofa cDNA 5', mRNA sequence	lacZ [Binary vector pCLEAN-G147] gb|ABW84178.1| lacZ [Binary vector pCLEAN-G146] gb|ABW84181.1| lacZ [Binary vector pCLEAN-G144]	0.00122461	1.59297
cellular biosynthetic process	EW382931	---	rmed33c_p17.y1 med Sus scrofa cDNA 5', mRNA sequence	glycophorin C [Bos taurus]	0.00122461	1.59297
biosynthetic process	AK230494	---	Sus scrofa mRNA, clone:AMP010002F07, expressed in alveolar macrophage	PREDICTED: mitochondrial transcription termination factor [Bos taurus]	0.00169861	1.57026
biosynthetic process	AK230873	---	Sus scrofa mRNA, clone:AMP010057H06, expressed in alveolar macrophage	PREDICTED: similar to Sterol O-acyltransferase 1 (Cholesterol acyltransferase 1) (Acyl coenzyme A:cholesterol acyltransferase 1) (ACAT-1) [Canis familiaris]	0.00169861	1.57026
biosynthetic process	AK231080	ARGRS	Sus scrofa mRNA, clone:AMP010090H08, expressed in alveolar macrophage	arginyl-tRNA synthetase [Bos taurus] gb|AAI34469.1| RARS protein [Bos taurus]	0.00169861	1.57026
biosynthetic process	AK231695	---	Sus scrofa mRNA, clone:LNG010013B02, expressed in lung	PREDICTED: similar to CD3E antigen, epsilon polypeptide associated protein [Equus caballus]	0.00169861	1.57026
biosynthetic process	AK231721	EIF4A2	Sus scrofa mRNA, clone:LNG010015E04, expressed in lung	eukaryotic translation initiation factor 4A2 [Rattus norvegicus] ref|NP_001029216.1| eukaryotic translation initiation factor 4A2 [Bos taurus] ref|NP_001958.2| eukaryotic translation initiation factor 4A2 [Homo sapiens] ref|NP_001093665.1| eukaryotic tran	0.00169861	1.57026
biosynthetic process	AK232254	---	Sus scrofa mRNA, clone:LVR010003A10, expressed in liver	PREDICTED: similar to DNA polymerase delta subunit 4 (DNA polymerase delta subunit p12) [Canis familiaris]	0.00169861	1.57026
biosynthetic process	AK232320	---	Sus scrofa mRNA, clone:LVR010018H02, expressed in liver	PREDICTED: similar to WW domain-containing oxidoreductase (Fragile site FRA16D oxidoreductase) [Equus caballus]	0.00169861	1.57026
biosynthetic process	AK232843	LOC100153250	Sus scrofa mRNA, clone:LVRM10037C04, expressed in liver	PREDICTED: similar to Glycerol-3-phosphate dehydrogenase [NAD+], cytoplasmic (GPD-C) (GPDH-C) [Equus caballus]	0.00169861	1.57026
biosynthetic process	AK233024	---	Sus scrofa mRNA, clone:LVRM10070C08, expressed in liver	hydroxysteroid (17-beta) dehydrogenase 12 [Bos taurus] sp|Q5E9H7|DHB12_BOVIN RecName: Full=Estradiol 17-beta-dehydrogenase 12; AltName: Full=17-beta-hydroxysteroid dehydrogenase 12; Short=17-beta-HSD 12; AltName: Full=3-ketoacyl-CoA reductase; Short=KAR g	0.00169861	1.57026
biosynthetic process	AK233026	PPAT/DPCK	Sus scrofa mRNA, clone:LVRM10070D07, expressed in liver	bifunctional phosphopantetheine adenylyl transferase / dephospho CoA kinase [Sus scrofa] sp|Q8MIR4|COASY_PIG Bifunctional coenzyme A synthase (CoA synthase) (NBP) (POV-2) [Includes: Phosphopantetheine adenylyltransferase (Pantetheine-phosphate adenylyltra	0.00169861	1.57026
biosynthetic process	AK233435	FBP	Sus scrofa mRNA, clone:LVRM10148B01, expressed in liver	fructose-1,6-bisphosphatase 1 [Sus scrofa] sp|P00636|F16P1_PIG RecName: Full=Fructose-1,6-bisphosphatase 1; Short=FBPase 1; AltName: Full=D-fructose-1,6-bisphosphate 1-phosphohydrolase 1 gb|AAA31035.1| fructose 1,6-bisphosphatase [Sus scrofa]	0.00169861	1.57026
biosynthetic process	AK233607	LOC100157655	Sus scrofa mRNA, clone:LVRM10185C08, expressed in liver	PREDICTED: exostosin 1 isoform 1 [Macaca mulatta] ref|XP_001096691.1| PREDICTED: exostosin 1 isoform 2 [Macaca mulatta] ref|XP_001096808.1| PREDICTED: exostosin 1 isoform 3 [Macaca mulatta] ref|XP_519919.2| PREDICTED: exostosin 1 isoform 2 [Pan troglodyte	0.00169861	1.57026
biosynthetic process	AK233817	---	Sus scrofa mRNA, clone:MLN010037G08, expressed in mesenteric lymph node	PREDICTED: similar to short-chain dehydrogenase/reductase RETSDR8 [Equus caballus]	0.00169861	1.57026
biosynthetic process	AK234088	---	Sus scrofa mRNA, clone:OVR010006A10, expressed in ovary	PREDICTED: similar to iron-sulfur cluster assembly enzyme isoform ISCU2 precursor isoform 4 [Macaca mulatta] ref|XP_509343.2| PREDICTED: similar to ISCU2 isoform 2 [Pan troglodytes]	0.00169861	1.57026
biosynthetic process	AK234203	---	Sus scrofa mRNA, clone:OVR010026H11, expressed in ovary	PREDICTED: similar to MGC142824 protein [Equus caballus]	0.00169861	1.57026
biosynthetic process	AK234445	MRPS11	Sus scrofa mRNA, clone:OVR010063A06, expressed in ovary	mitochondrial ribosomal protein S11 [Bos taurus] sp|P82911|RT11_BOVIN RecName: Full=28S ribosomal protein S11, mitochondrial; Short=S11mt; AltName: Full=MRP-S11; Flags: Precursor gb|AAI02298.1| Mitochondrial ribosomal protein S11 [Bos taurus]	0.00169861	1.57026
biosynthetic process	AK234582	TNIP1	Sus scrofa mRNA, clone:OVR010090E12, expressed in ovary	PREDICTED: TNFAIP3 interacting protein 1 [Equus caballus]	0.00169861	1.57026
biosynthetic process	AK235304	---	Sus scrofa mRNA, clone:OVRM10067B09, expressed in ovary	dJ1014D13.1 [Homo sapiens] emb|CAK54466.1| EIF3S6IP [synthetic construct] emb|CAK54765.1| EIF3S6IP [synthetic construct] emb|CAQ07544.1| eukaryotic translation initiation factor 3, subunit E interacting protein [Homo sapiens] dbj|BAG72548.1| eukaryotic tr	0.00169861	1.57026
biosynthetic process	AK235665	---	Sus scrofa mRNA, clone:OVRM10102E06, expressed in ovary	PREDICTED: N-myristoyltransferase 1 [Equus caballus]	0.00169861	1.57026
biosynthetic process	AK235700	LOC780415	Sus scrofa mRNA, clone:OVRM10106A06, expressed in ovary	interferon regulatory factor 9 [Sus scrofa] gb|ABI21833.1| interferon regulatory factor 9 [Sus scrofa]	0.00169861	1.57026
biosynthetic process	AK236130	---	Sus scrofa mRNA, clone:OVRM10155D05, expressed in ovary	valyl-tRNA synthetase 2 [Sus scrofa]	0.00169861	1.57026
biosynthetic process	AK236387	---	Sus scrofa mRNA, clone:OVRM10187G03, expressed in ovary	PREDICTED: similar to Eukaryotic translation initiation factor 3 subunit 1 (eIF-3 alpha) [Canis familiaris]	0.00169861	1.57026
biosynthetic process	AK236774	DEGS1	Sus scrofa mRNA, clone:PBL010002H08, expressed in periphral blood mononuclear cell	degenerative spermatocyte homolog 1, lipid desaturase [Bos taurus] sp|Q3ZBY7|DEGS1_BOVIN RecName: Full=Sphingolipid delta(4)-desaturase DES1; AltName: Full=Degenerative spermatocyte homolog 1 gb|AAI03032.1| Degenerative spermatocyte homolog 1, lipid desat	0.00169861	1.57026
biosynthetic process	AK237049	---	Sus scrofa mRNA, clone:PBL010086A08, expressed in periphral blood mononuclear cell	unnamed protein product [Homo sapiens]	0.00169861	1.57026
biosynthetic process	AK237191	---	Sus scrofa mRNA, clone:SPL010010G01, expressed in spleen	PREDICTED: similar to Zinc finger, DHHC-type containing 3 isoform 1 [Equus caballus]	0.00169861	1.57026
biosynthetic process	AK237978	---	Sus scrofa mRNA, clone:TCH010023G09, expressed in trachea	PREDICTED: similar to component of golgi transport complex 3 isoform 2 [Canis familiaris]	0.00169861	1.57026
biosynthetic process	AK238975	---	Sus scrofa mRNA, clone:THY010052G10, expressed in thymus	PREDICTED: similar to origin recognition complex, subunit 1 [Canis familiaris]	0.00169861	1.57026
biosynthetic process	AK239460	---	Sus scrofa mRNA, clone:THY010105F03, expressed in thymus	eukaryotic translation initiation factor 3, subunit 3 gamma, 40kDa [Bos taurus] sp|Q56JZ5|EIF3H_BOVIN RecName: Full=Eukaryotic translation initiation factor 3 subunit H; Short=eIF3h; AltName: Full=Eukaryotic translation initiation factor 3 subunit 3; AltN	0.00169861	1.57026
biosynthetic process	AK239575	---	Sus scrofa mRNA, clone:THY010113H10, expressed in thymus	aminolevulinate, delta, synthase 1 [Bos taurus] sp|A6QLI6|HEM1_BOVIN RecName: Full=5-aminolevulinate synthase, nonspecific, mitochondrial; AltName: Full=5-aminolevulinic acid synthase; AltName: Full=Delta-aminolevulinate synthase; AltName: Full=Delta-ALA	0.00169861	1.57026
biosynthetic process	AK239656	---	Sus scrofa mRNA, clone:THY010120C06, expressed in thymus	PREDICTED: similar to gene rich cluster, C3f gene isoform 1 [Canis familiaris]	0.00169861	1.57026
biosynthetic process	AY585269	INSIG2	Sus scrofa insulin-induced membrane protein 2 (INSIG2) mRNA, complete cds	insulin induced gene 2 [Sus scrofa] sp|Q6PQZ3|INSI2_PIG RecName: Full=Insulin-induced gene 2 protein; Short=INSIG-2 gb|AAS99653.2| insulin-induced membrane protein 2 [Sus scrofa]	0.00169861	1.57026
biosynthetic process	AY609766	LOC733696	Sus scrofa clone Clu_30210.scr.msk.p1.Contig1, mRNA sequence	mannose-P-dolichol utilization defect 1 [Sus scrofa] gb|AAV69971.1| mannose-P-dolichol utilization defect 1 [Sus scrofa]	0.00169861	1.57026
biosynthetic process	AY609957	LOC396626	Sus scrofa clone Clu_4809.scr.msk.p1.Contig3, mRNA sequence	PREDICTED: similar to mitochondrial ribosomal protein L32 [Macaca mulatta]	0.00169861	1.57026
biosynthetic process	AY609991	---	Sus scrofa clone Clu_5302.scr.msk.p1.Contig4, mRNA sequence	PREDICTED: similar to HsKin17 protein isoform 1 [Canis familiaris]	0.00169861	1.57026
biosynthetic process	AY610059	---	Sus scrofa clone Clu_6088.scr.msk.p1.Contig3, mRNA sequence	eukaryotic translation initiation factor 2, subunit 3, structural gene X-linked [Rattus norvegicus] ref|XP_537983.2| PREDICTED: similar to eukaryotic translation initiation factor 2, subunit 3, structural gene X-linked [Canis familiaris] gb|EDL96007.1| eu	0.00169861	1.57026
biosynthetic process	AY705448	SCAP	Sus scrofa sterol response element binding protein cleavage-activating protein mRNA, complete cds	RecName: Full=Sterol regulatory element-binding protein cleavage-activating protein; Short=SREBP cleavage-activating protein; Short=SCAP gb|AAW19058.2| sterol response element binding protein cleavage-activating protein [Sus scrofa]	0.00169861	1.57026
biosynthetic process	BX670823	---	BX670823 Sus Scrofa library (scac) Sus scrofa cDNA clone scac0033.p.13 5prim, mRNA sequence	replication protein A3, 14kDa [Bos taurus] gb|AAI03269.1| Replication protein A3, 14kDa [Bos taurus]	0.00169861	1.57026
biosynthetic process	BX914521	---	BX914521 Sus Scrofa library (scan) Sus scrofa cDNA clone scan0001.d.06 5prim, mRNA sequence	PREDICTED: similar to Transcription initiation factor TFIID subunit 10 (Transcription initiation factor TFIID 30 kDa subunit) (TAF(II)30) (TAFII-30) (TAFII30) (STAF28) isoform 1 [Canis familiaris]	0.00169861	1.57026
biosynthetic process	BX918421	---	BX918421 Sus Scrofa library (scan) Sus scrofa cDNA clone scan0039.c.13 5prim, mRNA sequence	PREDICTED: similar to 28S ribosomal protein S15, mitochondrial precursor (S15mt) (MRP-S15) isoform 1 [Bos taurus]	0.00169861	1.57026
biosynthetic process	BX921093	---	BX921093 Sus Scrofa library (scan) Sus scrofa cDNA clone scan0004.i.11 5prim, mRNA sequence		0.00169861	1.57026
biosynthetic process	BX926121	---	BX926121 Sus Scrofa library (scan) Sus scrofa cDNA clone scan0026.n.12 5prim, mRNA sequence	PREDICTED: similar to Mitochondrial 28S ribosomal protein S25 (S25mt) (MRP-S25) [Canis familiaris]	0.00169861	1.57026
biosynthetic process	CB478397	---	jns34_A02.f jns Sus scrofa cDNA 5', mRNA sequence		0.00169861	1.57026
biosynthetic process	CK460334	---	930603 MARC 4PIG Sus scrofa cDNA 5', mRNA sequence	PREDICTED: similar to basic leucine zipper transcription factor, ATF-like 3 isoform 2 [Bos taurus]	0.00169861	1.57026
biosynthetic process	CK461986	---	932753 MARC 4PIG Sus scrofa cDNA 5', mRNA sequence	polymerase (DNA directed), delta 1, catalytic subunit 125kDa [Bos taurus] sp|P28339|DPOD1_BOVIN DNA polymerase delta catalytic subunit gb|AAA30493.1| DNA polymerase-delta catalytic-subunit	0.00169861	1.57026
biosynthetic process	CK462101	CEBPB	932877 MARC 4PIG Sus scrofa cDNA 5', mRNA sequence	PREDICTED: hypothetical protein [Monodelphis domestica]	0.00169861	1.57026
biosynthetic process	CN164142	---	994265 MARC 4PIG Sus scrofa cDNA 5', mRNA sequence	PREDICTED: similar to topoisomerase I binding, arginine/serine-rich [Canis familiaris]	0.00169861	1.57026
biosynthetic process	DB803678	---	DB803678 full-length enriched swine cDNA library, adult skin Sus scrofa cDNA clone SKNB10061E04 5', mRNA sequence		0.00169861	1.57026
biosynthetic process	DN123551	---	1123855 MARC 4PIG Sus scrofa cDNA 5', mRNA sequence	mitochondrial ribosomal protein L51 [Bos taurus] sp|P0C2B6|RM51_BOVIN 39S ribosomal protein L51, mitochondrial precursor (L51mt) (MRP-L51) gb|AAI51350.1| MRPL51 protein [Bos taurus]	0.00169861	1.57026
biosynthetic process	DN126114	---	1140022 MARC 4PIG Sus scrofa cDNA 5', mRNA sequence	mCG145114 [Mus musculus]	0.00169861	1.57026
biosynthetic process	DQ351283	EIF4A1	Sus scrofa eukaryotic translation initiation factor 4A isoform 1 (EIF4A1) mRNA, complete cds	eukaryotic translation initiation factor 4A, isoform 1 [synthetic construct] gb|AAX43035.1| eukaryotic translation initiation factor 4A isoform 1 [synthetic construct]	0.00169861	1.57026
biosynthetic process	EW339500	---	rlnt21c_h9.y1 lnt Sus scrofa cDNA 5', mRNA sequence	lacZ [Binary vector pCLEAN-G147] gb|ABW84178.1| lacZ [Binary vector pCLEAN-G146] gb|ABW84181.1| lacZ [Binary vector pCLEAN-G144]	0.00169861	1.57026
biosynthetic process	EW382931	---	rmed33c_p17.y1 med Sus scrofa cDNA 5', mRNA sequence	glycophorin C [Bos taurus]	0.00169861	1.57026
gene expression	AK230494	---	Sus scrofa mRNA, clone:AMP010002F07, expressed in alveolar macrophage	PREDICTED: mitochondrial transcription termination factor [Bos taurus]	0.00920671	1.51079
gene expression	AK231080	ARGRS	Sus scrofa mRNA, clone:AMP010090H08, expressed in alveolar macrophage	arginyl-tRNA synthetase [Bos taurus] gb|AAI34469.1| RARS protein [Bos taurus]	0.00920671	1.51079
gene expression	AK231695	---	Sus scrofa mRNA, clone:LNG010013B02, expressed in lung	PREDICTED: similar to CD3E antigen, epsilon polypeptide associated protein [Equus caballus]	0.00920671	1.51079
gene expression	AK231721	EIF4A2	Sus scrofa mRNA, clone:LNG010015E04, expressed in lung	eukaryotic translation initiation factor 4A2 [Rattus norvegicus] ref|NP_001029216.1| eukaryotic translation initiation factor 4A2 [Bos taurus] ref|NP_001958.2| eukaryotic translation initiation factor 4A2 [Homo sapiens] ref|NP_001093665.1| eukaryotic tran	0.00920671	1.51079
gene expression	AK232169	---	Sus scrofa mRNA, clone:LNG010094E09, expressed in lung	FSHD region gene 1 [Bos taurus] ref|XP_540014.2| PREDICTED: similar to FRG1 protein (FSHD region gene 1 protein) [Canis familiaris] gb|AAI14782.1| FSHD region gene 1 [Bos taurus]	0.00920671	1.51079
gene expression	AK233207	---	Sus scrofa mRNA, clone:LVRM10101D10, expressed in liver	PREDICTED: similar to Pre-mRNA splicing factor PRP17 (hPRP17) (Cell division cycle 40 homolog) (EH-binding protein 3) (Ehb3) isoform 1 [Canis familiaris]	0.00920671	1.51079
gene expression	AK233305	---	Sus scrofa mRNA, clone:LVRM10119C01, expressed in liver	PREDICTED: similar to Putative ribosomal RNA methyltransferase 1 (rRNA (uridine-2-O-)-methyltransferase) (JM23 protein) isoform 1 [Canis familiaris]	0.00920671	1.51079
gene expression	AK234582	TNIP1	Sus scrofa mRNA, clone:OVR010090E12, expressed in ovary	PREDICTED: TNFAIP3 interacting protein 1 [Equus caballus]	0.00920671	1.51079
gene expression	AK234782	LOC100153838	Sus scrofa mRNA, clone:OVRM10015G06, expressed in ovary	tRNA nucleotidyl transferase, CCA-adding, 1 [Bos taurus] gb|AAI14832.1| TRNA nucleotidyl transferase, CCA-adding, 1 [Bos taurus]	0.00920671	1.51079
gene expression	AK235304	---	Sus scrofa mRNA, clone:OVRM10067B09, expressed in ovary	dJ1014D13.1 [Homo sapiens] emb|CAK54466.1| EIF3S6IP [synthetic construct] emb|CAK54765.1| EIF3S6IP [synthetic construct] emb|CAQ07544.1| eukaryotic translation initiation factor 3, subunit E interacting protein [Homo sapiens] dbj|BAG72548.1| eukaryotic tr	0.00920671	1.51079
gene expression	AK235700	LOC780415	Sus scrofa mRNA, clone:OVRM10106A06, expressed in ovary	interferon regulatory factor 9 [Sus scrofa] gb|ABI21833.1| interferon regulatory factor 9 [Sus scrofa]	0.00920671	1.51079
gene expression	AK236130	---	Sus scrofa mRNA, clone:OVRM10155D05, expressed in ovary	valyl-tRNA synthetase 2 [Sus scrofa]	0.00920671	1.51079
gene expression	AK236331	---	Sus scrofa mRNA, clone:OVRM10182E07, expressed in ovary	heterogeneous nuclear ribonucleoprotein C [Bos taurus] ref|XP_532622.1| PREDICTED: similar to heterogeneous nuclear ribonucleoprotein C isoform b isoform 1 [Canis familiaris] ref|XP_863431.1| PREDICTED: similar to heterogeneous nuclear ribonucleoprotein C	0.00920671	1.51079
gene expression	AK236387	---	Sus scrofa mRNA, clone:OVRM10187G03, expressed in ovary	PREDICTED: similar to Eukaryotic translation initiation factor 3 subunit 1 (eIF-3 alpha) [Canis familiaris]	0.00920671	1.51079
gene expression	AK236478	---	Sus scrofa mRNA, clone:OVRM10196F03, expressed in ovary	PREDICTED: similar to SKB1 homolog isoform 1 [Canis familiaris]	0.00920671	1.51079
gene expression	AK236812	---	Sus scrofa mRNA, clone:PBL010010H02, expressed in periphral blood mononuclear cell	PREDICTED: PRP4 pre-mRNA processing factor 4 homolog [Pan troglodytes]	0.00920671	1.51079
gene expression	AK237224	---	Sus scrofa mRNA, clone:SPL010013E10, expressed in spleen	nucleolar protein family A, member 2 [Bos taurus] sp|Q5E950|NOLA2_BOVIN RecName: Full=H/ACA ribonucleoprotein complex subunit 2; AltName: Full=Nucleolar protein family A member 2 gb|AAX09087.1| nucleolar protein family A, member 2 [Bos taurus] gb|AAI03162	0.00920671	1.51079
gene expression	AK237246	LOC100049692	Sus scrofa mRNA, clone:SPL010016F10, expressed in spleen	PREDICTED: proteoglycan 1 precursor-like isoform 2 [Sus scrofa] ref|XP_001928890.1| PREDICTED: proteoglycan 1 precursor-like isoform 1 [Sus scrofa]	0.00920671	1.51079
gene expression	AK237675	---	Sus scrofa mRNA, clone:SPL010078A09, expressed in spleen	PREDICTED: interphase cytoplasmic foci protein 45 [Pan troglodytes]	0.00920671	1.51079
gene expression	AK238983	LOC100153900	Sus scrofa mRNA, clone:THY010053D12, expressed in thymus	PREDICTED: similar to CDC5-like [Canis familiaris]	0.00920671	1.51079
gene expression	AK239028	---	Sus scrofa mRNA, clone:THY010057G07, expressed in thymus	PREDICTED: similar to Pre-mRNA splicing factor 18 (PRP18 homolog) (hPRP18) isoform 1 [Canis familiaris]	0.00920671	1.51079
gene expression	AK239079	---	Sus scrofa mRNA, clone:THY010061D10, expressed in thymus	PREDICTED: protein BAP28 isoform 4 [Pan troglodytes]	0.00920671	1.51079
gene expression	AK239460	---	Sus scrofa mRNA, clone:THY010105F03, expressed in thymus	eukaryotic translation initiation factor 3, subunit 3 gamma, 40kDa [Bos taurus] sp|Q56JZ5|EIF3H_BOVIN RecName: Full=Eukaryotic translation initiation factor 3 subunit H; Short=eIF3h; AltName: Full=Eukaryotic translation initiation factor 3 subunit 3; AltN	0.00920671	1.51079
gene expression	AY609957	LOC396626	Sus scrofa clone Clu_4809.scr.msk.p1.Contig3, mRNA sequence	PREDICTED: similar to mitochondrial ribosomal protein L32 [Macaca mulatta]	0.00920671	1.51079
gene expression	AY609991	---	Sus scrofa clone Clu_5302.scr.msk.p1.Contig4, mRNA sequence	PREDICTED: similar to HsKin17 protein isoform 1 [Canis familiaris]	0.00920671	1.51079
gene expression	AY610031	---	Sus scrofa clone Clu_58583.scr.msk.p1.Contig3, mRNA sequence	PREDICTED: similar to SMN-interacting protein 1 [Equus caballus]	0.00920671	1.51079
gene expression	AY610059	---	Sus scrofa clone Clu_6088.scr.msk.p1.Contig3, mRNA sequence	eukaryotic translation initiation factor 2, subunit 3, structural gene X-linked [Rattus norvegicus] ref|XP_537983.2| PREDICTED: similar to eukaryotic translation initiation factor 2, subunit 3, structural gene X-linked [Canis familiaris] gb|EDL96007.1| eu	0.00920671	1.51079
gene expression	BX914521	---	BX914521 Sus Scrofa library (scan) Sus scrofa cDNA clone scan0001.d.06 5prim, mRNA sequence	PREDICTED: similar to Transcription initiation factor TFIID subunit 10 (Transcription initiation factor TFIID 30 kDa subunit) (TAF(II)30) (TAFII-30) (TAFII30) (STAF28) isoform 1 [Canis familiaris]	0.00920671	1.51079
gene expression	BX918421	---	BX918421 Sus Scrofa library (scan) Sus scrofa cDNA clone scan0039.c.13 5prim, mRNA sequence	PREDICTED: similar to 28S ribosomal protein S15, mitochondrial precursor (S15mt) (MRP-S15) isoform 1 [Bos taurus]	0.00920671	1.51079
gene expression	BX926121	---	BX926121 Sus Scrofa library (scan) Sus scrofa cDNA clone scan0026.n.12 5prim, mRNA sequence	PREDICTED: similar to Mitochondrial 28S ribosomal protein S25 (S25mt) (MRP-S25) [Canis familiaris]	0.00920671	1.51079
gene expression	CB478397	---	jns34_A02.f jns Sus scrofa cDNA 5', mRNA sequence		0.00920671	1.51079
gene expression	CF179501	---	813631 MARC 3PIG Sus scrofa cDNA 5', mRNA sequence	PREDICTED: similar to senataxin isoform 2 [Canis familiaris]	0.00920671	1.51079
gene expression	CF366333	---	840978 MARC 3PIG Sus scrofa cDNA 5', mRNA sequence	PREDICTED: similar to RNA binding motif protein 25 [Equus caballus]	0.00920671	1.51079
gene expression	CK460334	---	930603 MARC 4PIG Sus scrofa cDNA 5', mRNA sequence	PREDICTED: similar to basic leucine zipper transcription factor, ATF-like 3 isoform 2 [Bos taurus]	0.00920671	1.51079
gene expression	CK462101	CEBPB	932877 MARC 4PIG Sus scrofa cDNA 5', mRNA sequence	PREDICTED: hypothetical protein [Monodelphis domestica]	0.00920671	1.51079
gene expression	CN164142	---	994265 MARC 4PIG Sus scrofa cDNA 5', mRNA sequence	PREDICTED: similar to topoisomerase I binding, arginine/serine-rich [Canis familiaris]	0.00920671	1.51079
gene expression	DB803678	---	DB803678 full-length enriched swine cDNA library, adult skin Sus scrofa cDNA clone SKNB10061E04 5', mRNA sequence		0.00920671	1.51079
gene expression	DN123551	---	1123855 MARC 4PIG Sus scrofa cDNA 5', mRNA sequence	mitochondrial ribosomal protein L51 [Bos taurus] sp|P0C2B6|RM51_BOVIN 39S ribosomal protein L51, mitochondrial precursor (L51mt) (MRP-L51) gb|AAI51350.1| MRPL51 protein [Bos taurus]	0.00920671	1.51079
gene expression	DN124094	---	1124886 MARC 4PIG Sus scrofa cDNA 5', mRNA sequence	PREDICTED: similar to TCR-alpha V segment II-43 isoform 1 [Monodelphis domestica]	0.00920671	1.51079
gene expression	DN126114	---	1140022 MARC 4PIG Sus scrofa cDNA 5', mRNA sequence	mCG145114 [Mus musculus]	0.00920671	1.51079
gene expression	DQ351283	EIF4A1	Sus scrofa eukaryotic translation initiation factor 4A isoform 1 (EIF4A1) mRNA, complete cds	eukaryotic translation initiation factor 4A, isoform 1 [synthetic construct] gb|AAX43035.1| eukaryotic translation initiation factor 4A isoform 1 [synthetic construct]	0.00920671	1.51079
gene expression	EW089943	---	recc2823c_b21.y1 ecc Sus scrofa cDNA 5', mRNA sequence	LacZ alpha peptide [Cloning vector pYESW29']	0.00920671	1.51079
gene expression	EW339500	---	rlnt21c_h9.y1 lnt Sus scrofa cDNA 5', mRNA sequence	lacZ [Binary vector pCLEAN-G147] gb|ABW84178.1| lacZ [Binary vector pCLEAN-G146] gb|ABW84181.1| lacZ [Binary vector pCLEAN-G144]	0.00920671	1.51079
transport	AJ944277	---	AJ944277 CSEQRAN17 Sus scrofa cDNA clone C0007316l02 5', mRNA sequence		0.00171076	1.44417
transport	AK230519	GLRX1	Sus scrofa mRNA, clone:AMP010005G11, expressed in alveolar macrophage	thioltransferase [Sus scrofa] sp|P12309|GLRX1_PIG RecName: Full=Glutaredoxin-1; AltName: Full=Thioltransferase-1; Short=TTase-1 gb|AAA31132.1| thioltransferase	0.00171076	1.44417
transport	AK230656	LOC100153196	Sus scrofa mRNA, clone:AMP010021F06, expressed in alveolar macrophage	PREDICTED: similar to syntaxin 7 (predicted) [Sus scrofa]	0.00171076	1.44417
transport	AK230731	---	Sus scrofa mRNA, clone:AMP010033D02, expressed in alveolar macrophage	solute carrier family 35 (CMP-sialic acid transporter), member A1 [Bos taurus] gb|AAI02766.1| Solute carrier family 35 (CMP-sialic acid transporter), member A1 [Bos taurus]	0.00171076	1.44417
transport	AK230776	---	Sus scrofa mRNA, clone:AMP010040F08, expressed in alveolar macrophage	ATPase, H+ transporting, lysosomal 42kDa, V1 subunit C1 [Bos taurus] sp|P21282|VATC1_BOVIN RecName: Full=V-type proton ATPase subunit C 1; Short=V-ATPase subunit C 1; AltName: Full=Vacuolar proton pump subunit C 1 gb|AAA30803.1| H+ -ATPase C subunit gb|AA	0.00171076	1.44417
transport	AK230814	---	Sus scrofa mRNA, clone:AMP010048B01, expressed in alveolar macrophage	PREDICTED: similar to chloride intracellular channel 2 [Equus caballus]	0.00171076	1.44417
transport	AK230846	---	Sus scrofa mRNA, clone:AMP010052G09, expressed in alveolar macrophage	PREDICTED: N-ethylmaleimide-sensitive factor isoform 4 [Bos taurus]	0.00171076	1.44417
transport	AK230918	LOC100154775	Sus scrofa mRNA, clone:AMP010064D06, expressed in alveolar macrophage	PREDICTED: sorting nexin 6 isoform 1 [Pan troglodytes]	0.00171076	1.44417
transport	AK230950	LOC396873	Sus scrofa mRNA, clone:AMP010068A11, expressed in alveolar macrophage	RecName: Full=Transcobalamin-1; AltName: Full=Transcobalamin I; Short=TC I; Short=TCI; AltName: Full=Haptocorrin; Short=R protein; AltName: Full=Cobalophilin; Flags: Precursor emb|CAA36800.1| unnamed protein product [Sus scrofa]	0.00171076	1.44417
transport	AK231011	---	Sus scrofa mRNA, clone:AMP010081D07, expressed in alveolar macrophage	vacuolar protein sorting 35 [Homo sapiens] ref|XP_001161439.1| PREDICTED: vacuolar protein sorting 35 isoform 5 [Pan troglodytes] ref|XP_001161536.1| PREDICTED: vacuolar protein sorting 35 isoform 7 [Pan troglodytes] sp|Q96QK1|VPS35_HUMAN RecName: Full=Va	0.00171076	1.44417
transport	AK231220	---	Sus scrofa mRNA, clone:ITT010018H11, expressed in intestine	PREDICTED: similar to CIN85-associated multi-domain containing RhoGAP 1 isoform 7 [Pan troglodytes] ref|XP_511570.2| PREDICTED: similar to CIN85-associated multi-domain containing RhoGAP 1 isoform 8 [Pan troglodytes]	0.00171076	1.44417
transport	AK231478	---	Sus scrofa mRNA, clone:ITT010077D02, expressed in intestine	PREDICTED: similar to SDA1 domain containing 1 [Equus caballus]	0.00171076	1.44417
transport	AK231525	---	Sus scrofa mRNA, clone:ITT010086D02, expressed in intestine	leucine rich repeat containing 47 [Bos taurus] gb|AAI50060.1| LRRC47 protein [Bos taurus]	0.00171076	1.44417
transport	AK231595	---	Sus scrofa mRNA, clone:ITT010103F05, expressed in intestine	Homo sapiens sorting nexin 3 [synthetic construct] gb|AAX29544.1| sorting nexin 3 [synthetic construct] gb|AAX29545.1| sorting nexin 3 [synthetic construct]	0.00171076	1.44417
transport	AK232133	---	Sus scrofa mRNA, clone:LNG010085D10, expressed in lung	sorting nexin 10 [Bos taurus] sp|Q0IIL5|SNX10_BOVIN RecName: Full=Sorting nexin-10 gb|AAI22587.1| Sorting nexin 10 [Bos taurus]	0.00171076	1.44417
transport	AK232164	LOC100153098	Sus scrofa mRNA, clone:LNG010094B12, expressed in lung	PREDICTED: similar to Solute carrier family 39 (zinc transporter), member 1 [Sus scrofa]	0.00171076	1.44417
transport	AK232430	---	Sus scrofa mRNA, clone:LVR010045E01, expressed in liver	KDEL (Lys-Asp-Glu-Leu) endoplasmic reticulum protein retention receptor 2 [Mus musculus] ref|NP_001013140.1| KDEL (Lys-Asp-Glu-Leu) endoplasmic reticulum protein retention receptor 2 [Rattus norvegicus] ref|NP_001073247.1| KDEL (Lys-Asp-Glu-Leu) endoplasm	0.00171076	1.44417
transport	AK233523	---	Sus scrofa mRNA, clone:LVRM10165G12, expressed in liver	unnamed protein product [Macaca fascicularis] dbj|BAE87975.1| unnamed protein product [Macaca fascicularis] dbj|BAE87993.1| unnamed protein product [Macaca fascicularis]	0.00171076	1.44417
transport	AK233550	---	Sus scrofa mRNA, clone:LVRM10170F01, expressed in liver	Yip1 interacting factor homolog A [Bos taurus] sp|Q3T196|YIF1A_BOVIN RecName: Full=Protein YIF1A; AltName: Full=YIP1-interacting factor homolog A gb|AAI02061.1| Yip1 interacting factor homolog A (S. cerevisiae) [Bos taurus]	0.00171076	1.44417
transport	AK234782	LOC100153838	Sus scrofa mRNA, clone:OVRM10015G06, expressed in ovary	tRNA nucleotidyl transferase, CCA-adding, 1 [Bos taurus] gb|AAI14832.1| TRNA nucleotidyl transferase, CCA-adding, 1 [Bos taurus]	0.00171076	1.44417
transport	AK235055	---	Sus scrofa mRNA, clone:OVRM10045C12, expressed in ovary	low density lipoprotein receptor-related protein 8 [Bos taurus] gb|AAR12912.1| low density lipoprotein receptor-related protein 8 [Bos taurus]	0.00171076	1.44417
transport	AK235074	---	Sus scrofa mRNA, clone:OVRM10047A09, expressed in ovary	translocase of inner mitochondrial membrane 9 homolog (yeast), isoform CRA_a [Mus musculus] gb|EDL36555.1| translocase of inner mitochondrial membrane 9 homolog (yeast), isoform CRA_a [Mus musculus] gb|EDL36556.1| translocase of inner mitochondrial membra	0.00171076	1.44417
transport	AK235192	---	Sus scrofa mRNA, clone:OVRM10056F05, expressed in ovary	PREDICTED: similar to Mitochondrial import inner membrane translocase subunit Tim17-B [Macaca mulatta]	0.00171076	1.44417
transport	AK235217	---	Sus scrofa mRNA, clone:OVRM10058G04, expressed in ovary	SLC25A28 protein [Homo sapiens]	0.00171076	1.44417
transport	AK235273	---	Sus scrofa mRNA, clone:OVRM10064B06, expressed in ovary	PREDICTED: similar to GABA(A) receptor-associated protein like 2 [Macaca mulatta]	0.00171076	1.44417
transport	AK236037	CYB561	Sus scrofa mRNA, clone:OVRM10147D07, expressed in ovary	cytochrome b-561 [Sus scrofa] sp|Q95245|CY561_PIG RecName: Full=Cytochrome b561; AltName: Full=Cytochrome b-561 dbj|BAA13549.1| cytochrome b561 [Sus scrofa]	0.00171076	1.44417
transport	AK236089	---	Sus scrofa mRNA, clone:OVRM10151D07, expressed in ovary	SH3-domain GRB2-like 1 [Bos taurus] sp|Q2KJA1|SH3G1_BOVIN RecName: Full=Endophilin-A2; AltName: Full=Endophilin-2; AltName: Full=SH3 domain-containing GRB2-like protein 1; AltName: Full=SH3 domain protein 2B gb|AAI05445.1| SH3-domain GRB2-like 1 [Bos taur	0.00171076	1.44417
transport	AK236407	---	Sus scrofa mRNA, clone:OVRM10189A11, expressed in ovary	transmembrane protein 16K [Bos taurus] gb|AAI51533.1| ANO10 protein [Bos taurus]	0.00171076	1.44417
transport	AK236493	---	Sus scrofa mRNA, clone:OVRM10197G08, expressed in ovary	PREDICTED: similar to Y71F9B.2 isoform 1 [Canis familiaris]	0.00171076	1.44417
transport	AK237191	---	Sus scrofa mRNA, clone:SPL010010G01, expressed in spleen	PREDICTED: similar to Zinc finger, DHHC-type containing 3 isoform 1 [Equus caballus]	0.00171076	1.44417
transport	AK237294	---	Sus scrofa mRNA, clone:SPL010021H07, expressed in spleen	translocase of inner mitochondrial membrane 50 homolog [Bos taurus]	0.00171076	1.44417
transport	AK237952	---	Sus scrofa mRNA, clone:TCH010018B10, expressed in trachea	PREDICTED: vacuolar protein sorting factor 4A [Macaca mulatta]	0.00171076	1.44417
transport	AK237978	---	Sus scrofa mRNA, clone:TCH010023G09, expressed in trachea	PREDICTED: similar to component of golgi transport complex 3 isoform 2 [Canis familiaris]	0.00171076	1.44417
transport	AK238086	---	Sus scrofa mRNA, clone:TCH010040F06, expressed in trachea	exocyst complex component 7 [Bos taurus] gb|AAI02926.1| Exocyst complex component 7 [Bos taurus]	0.00171076	1.44417
transport	AK239178	SR-PSOX	Sus scrofa mRNA, clone:THY010070F05, expressed in thymus	scavenger receptor for phosphatidylserine and oxidized low density lipoprotein [Sus scrofa] gb|AAG31753.1|AF277000_1 SR-PSOX [Sus scrofa]	0.00171076	1.44417
transport	AK239334	---	Sus scrofa mRNA, clone:THY010094A09, expressed in thymus	PREDICTED: similar to cytochrome b-561 domain containing 1 [Macaca mulatta]	0.00171076	1.44417
transport	AK239519	---	Sus scrofa mRNA, clone:THY010109H08, expressed in thymus	PREDICTED: oxysterol binding protein-like 2 isoform 1 [Equus caballus]	0.00171076	1.44417
transport	AK239950	LRP10	Sus scrofa mRNA, clone:UTR010014F05, expressed in uterus	PREDICTED: low density lipoprotein receptor-related protein 10 [Equus caballus]	0.00171076	1.44417
transport	AK240062	---	Sus scrofa mRNA, clone:UTR010026C10, expressed in uterus	T-cell, immune regulator 1 [Bos taurus] gb|AAI14744.1| T-cell, immune regulator 1, ATPase, H+ transporting, lysosomal V0 subunit A3 [Bos taurus]	0.00171076	1.44417
transport	AK240109	---	Sus scrofa mRNA, clone:UTR010031H01, expressed in uterus	translocase of inner mitochondrial membrane 13 [Homo sapiens] ref|XP_524043.2| PREDICTED: similar to small zinc finger-like protein isoform 2 [Pan troglodytes] ref|XP_001151542.1| PREDICTED: similar to small zinc finger-like protein isoform 1 [Pan troglod	0.00171076	1.44417
transport	AK240273	---	Sus scrofa mRNA, clone:UTR010048H12, expressed in uterus	PREDICTED: similar to Mitochondrial import inner membrane translocase subunit Tim9 B (TIMM10B) (Tim10b) (Fracture callus protein 1) (FxC1) [Equus caballus]	0.00171076	1.44417
transport	AK240550	---	Sus scrofa mRNA, clone:UTR010096H04, expressed in uterus	RecName: Full=NADH dehydrogenase [ubiquinone] 1 alpha subcomplex subunit 7; AltName: Full=NADH-ubiquinone oxidoreductase subunit B14.5a; AltName: Full=Complex I-B14.5a; Short=CI-B14.5a	0.00171076	1.44417
transport	AW785826	---	117285 MARC 1PIG Sus scrofa cDNA 5', mRNA sequence	electron-transfer-flavoprotein, beta polypeptide [Bos taurus] sp|Q2TBV3|ETFB_BOVIN RecName: Full=Electron transfer flavoprotein subunit beta; Short=Beta-ETF gb|AAI09604.1| Electron-transfer-flavoprotein, beta polypeptide [Bos taurus]	0.00171076	1.44417
transport	AY609417	---	Sus scrofa clone Clu_1080.scr.msk.p1.Contig5, mRNA sequence	PREDICTED: similar to Transitional endoplasmic reticulum ATPase (TER ATPase) (15S Mg(2+)-ATPase p97 subunit) (Valosin-containing protein) (VCP) isoform 12 [Canis familiaris]	0.00171076	1.44417
transport	AY609599	NFKBIA	Sus scrofa clone Clu_20473.scr.msk.p1.Contig1, mRNA sequence	nuclear factor of kappa light polypeptide gene enhancer in B-cells inhibitor, alpha [Sus scrofa] sp|Q08353|IKBA_PIG NF-kappa-B inhibitor alpha (I-kappa-B-alpha) (IkappaBalpha) (IkB-alpha) (ECI-6) emb|CAA79979.1| ECI-6/IkBa [Sus scrofa domestica] emb|CAA84	0.00171076	1.44417
transport	AY609758	---	Sus scrofa clone Clu_29880.scr.msk.p1.Contig4, mRNA sequence	PREDICTED: similar to B-cell receptor-associated protein 31 (BCR-associated protein Bap31) (p28 Bap31) (CDM protein) (6C6-AG tumor-associated antigen) (DXS1357E) [Canis familiaris]	0.00171076	1.44417
transport	AY609859	---	Sus scrofa clone Clu_36198.scr.msk.p1.Contig1, mRNA sequence	PREDICTED: NECAP endocytosis associated 2 isoform 2 [Macaca mulatta]	0.00171076	1.44417
transport	AY610191	---	Sus scrofa clone Clu_91551.scr.msk.p1.Contig1, mRNA sequence	PREDICTED: similar to Mitochondrial import inner membrane translocase subunit Tim17 A (Inner membrane preprotein translocase Tim17a) isoform 1 [Canis familiaris]	0.00171076	1.44417
transport	AY819557	SAR1B	Sus scrofa Sar1b protein (Sar1b) mRNA, complete cds	SAR1a gene homolog 2 [Sus scrofa] sp|Q5PYH3|SAR1B_PIG RecName: Full=GTP-binding protein SAR1b gb|AAV68380.1| Sar1b protein [Sus scrofa]	0.00171076	1.44417
transport	BF190578	SLC34A2	237147 MARC 2PIG Sus scrofa cDNA 5', mRNA sequence	solute carrier family 34 (sodium phosphate), member 2 [Bos taurus] sp|Q27960|NPT2B_BOVIN RecName: Full=Sodium-dependent phosphate transport protein 2B; Short=Sodium-phosphate transport protein 2B; AltName: Full=Na(+)-dependent phosphate cotransporter 2B;	0.00171076	1.44417
transport	BP142174	---	BP142174 full-length enriched swine cDNA library, adult ovary Sus scrofa cDNA clone OVR010014C02 5', mRNA sequence	ubiquinol-cytochrome c reductase, complex III subunit [Bos taurus] sp|P13271|QCR8_BOVIN RecName: Full=Cytochrome b-c1 complex subunit 8; AltName: Full=Ubiquinol-cytochrome c reductase complex ubiquinone-binding protein QP-C; AltName: Full=Ubiquinol-cytoch	0.00171076	1.44417
transport	BW969834	---	BW969834 full-length enriched swine cDNA library, adult periphral blood mononuclear cell Sus scrofa cDNA clone PBL010022C04 5', mRNA sequence	unnamed protein product [Homo sapiens]	0.00171076	1.44417
transport	BW972229	---	BW972229 full-length enriched swine cDNA library, adult periphral blood mononuclear cell Sus scrofa cDNA clone PBL010068B02 5', mRNA sequence	serine/threonine kinase 17a [Bos taurus] gb|AAI14807.1| STK17A protein [Bos taurus]	0.00171076	1.44417
transport	BX671118	---	BX671118 Sus Scrofa library (scac) Sus scrofa cDNA clone scac0036.d.18 3prim, mRNA sequence		0.00171076	1.44417
transport	BX676378	---	BX676378 Sus Scrofa library (scac) Sus scrofa cDNA clone scac0031.c.10 3prim, mRNA sequence	PREDICTED: hypothetical protein [Ornithorhynchus anatinus]	0.00171076	1.44417
transport	BX914756	---	BX914756 Sus Scrofa library (scan) Sus scrofa cDNA clone scan0028.k.09 5prim, mRNA sequence	CD209 molecule [Sus scrofa] gb|ACC63374.1| CD209 [Sus scrofa]	0.00171076	1.44417
transport	BX917599	---	BX917599 Sus Scrofa library (scan) Sus scrofa cDNA clone scan0037.e.10 5prim, mRNA sequence	PREDICTED: similar to tubulointerstitial nephritis antigen-like 1 isoform 2 [Bos taurus]	0.00171076	1.44417
transport	BX918556	---	BX918556 Sus Scrofa library (scan) Sus scrofa cDNA clone scan0034.h.12 5prim, mRNA sequence	Chain A, Structure Of Porcine Electron Transfer Flavoprotein- Ubiquinone Oxidoreductase In Complexed With Ubiquinone pdb|2GMH|B Chain B, Structure Of Porcine Electron Transfer Flavoprotein- Ubiquinone Oxidoreductase In Complexed With Ubiquinone pdb|2GMJ|A	0.00171076	1.44417
transport	BX925068	---	BX925068 Sus Scrofa library (scan) Sus scrofa cDNA clone scan0026.c.22 5prim, mRNA sequence	NADH dehydrogenase (ubiquinone) 1 beta subcomplex, 7, 18kDa [Bos taurus] sp|Q02368|NDUB7_BOVIN RecName: Full=NADH dehydrogenase [ubiquinone] 1 beta subcomplex subunit 7; AltName: Full=NADH-ubiquinone oxidoreductase B18 subunit; AltName: Full=Complex I-B18	0.00171076	1.44417
transport	CJ029380	---	CJ029380 full-length enriched swine cDNA library, adult trachea Sus scrofa cDNA clone TCH01D090095 5', mRNA sequence	PREDICTED: hypothetical protein isoform 1 [Pan troglodytes] ref|XP_001142741.1| PREDICTED: hypothetical protein isoform 3 [Pan troglodytes]	0.00171076	1.44417
transport	CK459655	---	929866 MARC 4PIG Sus scrofa cDNA 5', mRNA sequence	RecName: Full=ATP synthase subunit f, mitochondrial	0.00171076	1.44417
transport	CN155836	---	943167 MARC 4PIG Sus scrofa cDNA 5', mRNA sequence	translocase of inner mitochondrial membrane 10 homolog [Homo sapiens] ref|NP_742071.1| translocase of inner mitochondrial membrane 10 homolog [Rattus norvegicus] ref|NP_038927.2| translocase of inner mitochondrial membrane 13 homolog a [Mus musculus] ref|	0.00171076	1.44417
transport	CN157675	---	946398 MARC 4PIG Sus scrofa cDNA 5', mRNA sequence	PREDICTED: similar to NADH-ubiquinone oxidoreductase PDSW subunit (Complex I-PDSW) (CI-PDSW) [Canis familiaris]	0.00171076	1.44417
transport	CN161692	LOC100153622	951006 MARC 4PIG Sus scrofa cDNA 5', mRNA sequence	solute carrier family 25, member 37 [Bos taurus] sp|Q3ZBJ8|MFRN1_BOVIN RecName: Full=Mitoferrin-1; AltName: Full=Mitochondrial iron transporter 1; AltName: Full=Solute carrier family 25 member 37 gb|AAI03256.1| Solute carrier family 25, member 37 [Bos tau	0.00171076	1.44417
transport	DN111105	---	1110192 MARC 4PIG Sus scrofa cDNA 5', mRNA sequence	NADH dehydrogenase (ubiquinone) Fe-S protein 6, 13kDa (NADH-coenzyme Q reductase) [Bos taurus] sp|P23934|NDUS6_BOVIN RecName: Full=NADH dehydrogenase [ubiquinone] iron-sulfur protein 6, mitochondrial; AltName: Full=NADH-ubiquinone oxidoreductase 13 kDa-A	0.00171076	1.44417
transport	DN115898	---	1115424 MARC 4PIG Sus scrofa cDNA 5', mRNA sequence	solute carrier family 39 (zinc transporter), member 3 [Bos taurus] sp|Q5E960|S39A3_BOVIN RecName: Full=Zinc transporter ZIP3; AltName: Full=Zrt- and Irt-like protein 3; Short=ZIP-3; AltName: Full=Solute carrier family 39 member 3 gb|AAX08735.1| solute car	0.00171076	1.44417
transport	DN116503	---	1116078 MARC 4PIG Sus scrofa cDNA 5', mRNA sequence		0.00171076	1.44417
transport	DN117337	---	1116993 MARC 4PIG Sus scrofa cDNA 5', mRNA sequence	PREDICTED: similar to Importin-7 (Imp7) (Ran-binding protein 7) (RanBP7) [Equus caballus]	0.00171076	1.44417
transport	DQ026063	FCGR1A	Sus scrofa Fc gamma receptor I mRNA, complete cds	Fc fragment of IgG, high affinity Ia, receptor (CD64) [Sus scrofa] gb|AAZ20792.1| Fc gamma receptor I [Sus scrofa]	0.00171076	1.44417
transport	DQ227989	TAP1	Sus scrofa cell-line PK(15) transporter associated with antigen processing 1 mRNA, complete cds, alternatively spliced	transporter 1, ATP-binding cassette, sub-family B [Sus scrofa] gb|ABB29448.1| transporter associated with antigen processing 1 [Sus scrofa]	0.00171076	1.44417
transport	DY684952	---	BMILT048 Banna Minipig Inbred line liver tissue cDNA library Sus scrofa cDNA, mRNA sequence	PREDICTED: similar to ATP-binding cassette, sub-family A (ABC1), member 9 [Equus caballus]	0.00171076	1.44417
transport	EU586114	GSK3B	Sus scrofa glycogen synthase kinase 3 beta (GSK3-beta) mRNA, complete cds	glycogen synthase kinase 3 beta [Sus scrofa] gb|ACB97631.1| glycogen synthase kinase 3 beta [Sus scrofa]	0.00171076	1.44417
transport	EW210667	BAX	rfli711b_p19.y1 fli Sus scrofa cDNA 5', mRNA sequence	Bax-alpha protein [Sus scrofa]	0.00171076	1.44417
transport	EW314890	---	rpldo0105_g23.y1 ldo Sus scrofa cDNA 5', mRNA sequence	NDUFB1 protein [Homo sapiens]	0.00171076	1.44417
transport	EW427298	---	rnca03b_f6.y1 nca Sus scrofa cDNA 5', mRNA sequence	LacZ alpha peptide [Cloning vector pYESW29']	0.00171076	1.44417
establishment of localization	AJ944277	---	AJ944277 CSEQRAN17 Sus scrofa cDNA clone C0007316l02 5', mRNA sequence		0.00227476	1.42932
establishment of localization	AK230519	GLRX1	Sus scrofa mRNA, clone:AMP010005G11, expressed in alveolar macrophage	thioltransferase [Sus scrofa] sp|P12309|GLRX1_PIG RecName: Full=Glutaredoxin-1; AltName: Full=Thioltransferase-1; Short=TTase-1 gb|AAA31132.1| thioltransferase	0.00227476	1.42932
establishment of localization	AK230656	LOC100153196	Sus scrofa mRNA, clone:AMP010021F06, expressed in alveolar macrophage	PREDICTED: similar to syntaxin 7 (predicted) [Sus scrofa]	0.00227476	1.42932
establishment of localization	AK230731	---	Sus scrofa mRNA, clone:AMP010033D02, expressed in alveolar macrophage	solute carrier family 35 (CMP-sialic acid transporter), member A1 [Bos taurus] gb|AAI02766.1| Solute carrier family 35 (CMP-sialic acid transporter), member A1 [Bos taurus]	0.00227476	1.42932
establishment of localization	AK230776	---	Sus scrofa mRNA, clone:AMP010040F08, expressed in alveolar macrophage	ATPase, H+ transporting, lysosomal 42kDa, V1 subunit C1 [Bos taurus] sp|P21282|VATC1_BOVIN RecName: Full=V-type proton ATPase subunit C 1; Short=V-ATPase subunit C 1; AltName: Full=Vacuolar proton pump subunit C 1 gb|AAA30803.1| H+ -ATPase C subunit gb|AA	0.00227476	1.42932
establishment of localization	AK230814	---	Sus scrofa mRNA, clone:AMP010048B01, expressed in alveolar macrophage	PREDICTED: similar to chloride intracellular channel 2 [Equus caballus]	0.00227476	1.42932
establishment of localization	AK230846	---	Sus scrofa mRNA, clone:AMP010052G09, expressed in alveolar macrophage	PREDICTED: N-ethylmaleimide-sensitive factor isoform 4 [Bos taurus]	0.00227476	1.42932
establishment of localization	AK230918	LOC100154775	Sus scrofa mRNA, clone:AMP010064D06, expressed in alveolar macrophage	PREDICTED: sorting nexin 6 isoform 1 [Pan troglodytes]	0.00227476	1.42932
establishment of localization	AK230950	LOC396873	Sus scrofa mRNA, clone:AMP010068A11, expressed in alveolar macrophage	RecName: Full=Transcobalamin-1; AltName: Full=Transcobalamin I; Short=TC I; Short=TCI; AltName: Full=Haptocorrin; Short=R protein; AltName: Full=Cobalophilin; Flags: Precursor emb|CAA36800.1| unnamed protein product [Sus scrofa]	0.00227476	1.42932
establishment of localization	AK231011	---	Sus scrofa mRNA, clone:AMP010081D07, expressed in alveolar macrophage	vacuolar protein sorting 35 [Homo sapiens] ref|XP_001161439.1| PREDICTED: vacuolar protein sorting 35 isoform 5 [Pan troglodytes] ref|XP_001161536.1| PREDICTED: vacuolar protein sorting 35 isoform 7 [Pan troglodytes] sp|Q96QK1|VPS35_HUMAN RecName: Full=Va	0.00227476	1.42932
establishment of localization	AK231220	---	Sus scrofa mRNA, clone:ITT010018H11, expressed in intestine	PREDICTED: similar to CIN85-associated multi-domain containing RhoGAP 1 isoform 7 [Pan troglodytes] ref|XP_511570.2| PREDICTED: similar to CIN85-associated multi-domain containing RhoGAP 1 isoform 8 [Pan troglodytes]	0.00227476	1.42932
establishment of localization	AK231478	---	Sus scrofa mRNA, clone:ITT010077D02, expressed in intestine	PREDICTED: similar to SDA1 domain containing 1 [Equus caballus]	0.00227476	1.42932
establishment of localization	AK231525	---	Sus scrofa mRNA, clone:ITT010086D02, expressed in intestine	leucine rich repeat containing 47 [Bos taurus] gb|AAI50060.1| LRRC47 protein [Bos taurus]	0.00227476	1.42932
establishment of localization	AK231595	---	Sus scrofa mRNA, clone:ITT010103F05, expressed in intestine	Homo sapiens sorting nexin 3 [synthetic construct] gb|AAX29544.1| sorting nexin 3 [synthetic construct] gb|AAX29545.1| sorting nexin 3 [synthetic construct]	0.00227476	1.42932
establishment of localization	AK232133	---	Sus scrofa mRNA, clone:LNG010085D10, expressed in lung	sorting nexin 10 [Bos taurus] sp|Q0IIL5|SNX10_BOVIN RecName: Full=Sorting nexin-10 gb|AAI22587.1| Sorting nexin 10 [Bos taurus]	0.00227476	1.42932
establishment of localization	AK232164	LOC100153098	Sus scrofa mRNA, clone:LNG010094B12, expressed in lung	PREDICTED: similar to Solute carrier family 39 (zinc transporter), member 1 [Sus scrofa]	0.00227476	1.42932
establishment of localization	AK232430	---	Sus scrofa mRNA, clone:LVR010045E01, expressed in liver	KDEL (Lys-Asp-Glu-Leu) endoplasmic reticulum protein retention receptor 2 [Mus musculus] ref|NP_001013140.1| KDEL (Lys-Asp-Glu-Leu) endoplasmic reticulum protein retention receptor 2 [Rattus norvegicus] ref|NP_001073247.1| KDEL (Lys-Asp-Glu-Leu) endoplasm	0.00227476	1.42932
establishment of localization	AK233523	---	Sus scrofa mRNA, clone:LVRM10165G12, expressed in liver	unnamed protein product [Macaca fascicularis] dbj|BAE87975.1| unnamed protein product [Macaca fascicularis] dbj|BAE87993.1| unnamed protein product [Macaca fascicularis]	0.00227476	1.42932
establishment of localization	AK233550	---	Sus scrofa mRNA, clone:LVRM10170F01, expressed in liver	Yip1 interacting factor homolog A [Bos taurus] sp|Q3T196|YIF1A_BOVIN RecName: Full=Protein YIF1A; AltName: Full=YIP1-interacting factor homolog A gb|AAI02061.1| Yip1 interacting factor homolog A (S. cerevisiae) [Bos taurus]	0.00227476	1.42932
establishment of localization	AK234782	LOC100153838	Sus scrofa mRNA, clone:OVRM10015G06, expressed in ovary	tRNA nucleotidyl transferase, CCA-adding, 1 [Bos taurus] gb|AAI14832.1| TRNA nucleotidyl transferase, CCA-adding, 1 [Bos taurus]	0.00227476	1.42932
establishment of localization	AK235055	---	Sus scrofa mRNA, clone:OVRM10045C12, expressed in ovary	low density lipoprotein receptor-related protein 8 [Bos taurus] gb|AAR12912.1| low density lipoprotein receptor-related protein 8 [Bos taurus]	0.00227476	1.42932
establishment of localization	AK235074	---	Sus scrofa mRNA, clone:OVRM10047A09, expressed in ovary	translocase of inner mitochondrial membrane 9 homolog (yeast), isoform CRA_a [Mus musculus] gb|EDL36555.1| translocase of inner mitochondrial membrane 9 homolog (yeast), isoform CRA_a [Mus musculus] gb|EDL36556.1| translocase of inner mitochondrial membra	0.00227476	1.42932
establishment of localization	AK235192	---	Sus scrofa mRNA, clone:OVRM10056F05, expressed in ovary	PREDICTED: similar to Mitochondrial import inner membrane translocase subunit Tim17-B [Macaca mulatta]	0.00227476	1.42932
establishment of localization	AK235217	---	Sus scrofa mRNA, clone:OVRM10058G04, expressed in ovary	SLC25A28 protein [Homo sapiens]	0.00227476	1.42932
establishment of localization	AK235273	---	Sus scrofa mRNA, clone:OVRM10064B06, expressed in ovary	PREDICTED: similar to GABA(A) receptor-associated protein like 2 [Macaca mulatta]	0.00227476	1.42932
establishment of localization	AK236037	CYB561	Sus scrofa mRNA, clone:OVRM10147D07, expressed in ovary	cytochrome b-561 [Sus scrofa] sp|Q95245|CY561_PIG RecName: Full=Cytochrome b561; AltName: Full=Cytochrome b-561 dbj|BAA13549.1| cytochrome b561 [Sus scrofa]	0.00227476	1.42932
establishment of localization	AK236089	---	Sus scrofa mRNA, clone:OVRM10151D07, expressed in ovary	SH3-domain GRB2-like 1 [Bos taurus] sp|Q2KJA1|SH3G1_BOVIN RecName: Full=Endophilin-A2; AltName: Full=Endophilin-2; AltName: Full=SH3 domain-containing GRB2-like protein 1; AltName: Full=SH3 domain protein 2B gb|AAI05445.1| SH3-domain GRB2-like 1 [Bos taur	0.00227476	1.42932
establishment of localization	AK236407	---	Sus scrofa mRNA, clone:OVRM10189A11, expressed in ovary	transmembrane protein 16K [Bos taurus] gb|AAI51533.1| ANO10 protein [Bos taurus]	0.00227476	1.42932
establishment of localization	AK236493	---	Sus scrofa mRNA, clone:OVRM10197G08, expressed in ovary	PREDICTED: similar to Y71F9B.2 isoform 1 [Canis familiaris]	0.00227476	1.42932
establishment of localization	AK237191	---	Sus scrofa mRNA, clone:SPL010010G01, expressed in spleen	PREDICTED: similar to Zinc finger, DHHC-type containing 3 isoform 1 [Equus caballus]	0.00227476	1.42932
establishment of localization	AK237294	---	Sus scrofa mRNA, clone:SPL010021H07, expressed in spleen	translocase of inner mitochondrial membrane 50 homolog [Bos taurus]	0.00227476	1.42932
establishment of localization	AK237952	---	Sus scrofa mRNA, clone:TCH010018B10, expressed in trachea	PREDICTED: vacuolar protein sorting factor 4A [Macaca mulatta]	0.00227476	1.42932
establishment of localization	AK237978	---	Sus scrofa mRNA, clone:TCH010023G09, expressed in trachea	PREDICTED: similar to component of golgi transport complex 3 isoform 2 [Canis familiaris]	0.00227476	1.42932
establishment of localization	AK238086	---	Sus scrofa mRNA, clone:TCH010040F06, expressed in trachea	exocyst complex component 7 [Bos taurus] gb|AAI02926.1| Exocyst complex component 7 [Bos taurus]	0.00227476	1.42932
establishment of localization	AK239178	SR-PSOX	Sus scrofa mRNA, clone:THY010070F05, expressed in thymus	scavenger receptor for phosphatidylserine and oxidized low density lipoprotein [Sus scrofa] gb|AAG31753.1|AF277000_1 SR-PSOX [Sus scrofa]	0.00227476	1.42932
establishment of localization	AK239334	---	Sus scrofa mRNA, clone:THY010094A09, expressed in thymus	PREDICTED: similar to cytochrome b-561 domain containing 1 [Macaca mulatta]	0.00227476	1.42932
establishment of localization	AK239519	---	Sus scrofa mRNA, clone:THY010109H08, expressed in thymus	PREDICTED: oxysterol binding protein-like 2 isoform 1 [Equus caballus]	0.00227476	1.42932
establishment of localization	AK239950	LRP10	Sus scrofa mRNA, clone:UTR010014F05, expressed in uterus	PREDICTED: low density lipoprotein receptor-related protein 10 [Equus caballus]	0.00227476	1.42932
establishment of localization	AK240062	---	Sus scrofa mRNA, clone:UTR010026C10, expressed in uterus	T-cell, immune regulator 1 [Bos taurus] gb|AAI14744.1| T-cell, immune regulator 1, ATPase, H+ transporting, lysosomal V0 subunit A3 [Bos taurus]	0.00227476	1.42932
establishment of localization	AK240109	---	Sus scrofa mRNA, clone:UTR010031H01, expressed in uterus	translocase of inner mitochondrial membrane 13 [Homo sapiens] ref|XP_524043.2| PREDICTED: similar to small zinc finger-like protein isoform 2 [Pan troglodytes] ref|XP_001151542.1| PREDICTED: similar to small zinc finger-like protein isoform 1 [Pan troglod	0.00227476	1.42932
establishment of localization	AK240273	---	Sus scrofa mRNA, clone:UTR010048H12, expressed in uterus	PREDICTED: similar to Mitochondrial import inner membrane translocase subunit Tim9 B (TIMM10B) (Tim10b) (Fracture callus protein 1) (FxC1) [Equus caballus]	0.00227476	1.42932
establishment of localization	AK240550	---	Sus scrofa mRNA, clone:UTR010096H04, expressed in uterus	RecName: Full=NADH dehydrogenase [ubiquinone] 1 alpha subcomplex subunit 7; AltName: Full=NADH-ubiquinone oxidoreductase subunit B14.5a; AltName: Full=Complex I-B14.5a; Short=CI-B14.5a	0.00227476	1.42932
establishment of localization	AW785826	---	117285 MARC 1PIG Sus scrofa cDNA 5', mRNA sequence	electron-transfer-flavoprotein, beta polypeptide [Bos taurus] sp|Q2TBV3|ETFB_BOVIN RecName: Full=Electron transfer flavoprotein subunit beta; Short=Beta-ETF gb|AAI09604.1| Electron-transfer-flavoprotein, beta polypeptide [Bos taurus]	0.00227476	1.42932
establishment of localization	AY609417	---	Sus scrofa clone Clu_1080.scr.msk.p1.Contig5, mRNA sequence	PREDICTED: similar to Transitional endoplasmic reticulum ATPase (TER ATPase) (15S Mg(2+)-ATPase p97 subunit) (Valosin-containing protein) (VCP) isoform 12 [Canis familiaris]	0.00227476	1.42932
establishment of localization	AY609599	NFKBIA	Sus scrofa clone Clu_20473.scr.msk.p1.Contig1, mRNA sequence	nuclear factor of kappa light polypeptide gene enhancer in B-cells inhibitor, alpha [Sus scrofa] sp|Q08353|IKBA_PIG NF-kappa-B inhibitor alpha (I-kappa-B-alpha) (IkappaBalpha) (IkB-alpha) (ECI-6) emb|CAA79979.1| ECI-6/IkBa [Sus scrofa domestica] emb|CAA84	0.00227476	1.42932
establishment of localization	AY609758	---	Sus scrofa clone Clu_29880.scr.msk.p1.Contig4, mRNA sequence	PREDICTED: similar to B-cell receptor-associated protein 31 (BCR-associated protein Bap31) (p28 Bap31) (CDM protein) (6C6-AG tumor-associated antigen) (DXS1357E) [Canis familiaris]	0.00227476	1.42932
establishment of localization	AY609859	---	Sus scrofa clone Clu_36198.scr.msk.p1.Contig1, mRNA sequence	PREDICTED: NECAP endocytosis associated 2 isoform 2 [Macaca mulatta]	0.00227476	1.42932
establishment of localization	AY610191	---	Sus scrofa clone Clu_91551.scr.msk.p1.Contig1, mRNA sequence	PREDICTED: similar to Mitochondrial import inner membrane translocase subunit Tim17 A (Inner membrane preprotein translocase Tim17a) isoform 1 [Canis familiaris]	0.00227476	1.42932
establishment of localization	AY819557	SAR1B	Sus scrofa Sar1b protein (Sar1b) mRNA, complete cds	SAR1a gene homolog 2 [Sus scrofa] sp|Q5PYH3|SAR1B_PIG RecName: Full=GTP-binding protein SAR1b gb|AAV68380.1| Sar1b protein [Sus scrofa]	0.00227476	1.42932
establishment of localization	BF190578	SLC34A2	237147 MARC 2PIG Sus scrofa cDNA 5', mRNA sequence	solute carrier family 34 (sodium phosphate), member 2 [Bos taurus] sp|Q27960|NPT2B_BOVIN RecName: Full=Sodium-dependent phosphate transport protein 2B; Short=Sodium-phosphate transport protein 2B; AltName: Full=Na(+)-dependent phosphate cotransporter 2B;	0.00227476	1.42932
establishment of localization	BP142174	---	BP142174 full-length enriched swine cDNA library, adult ovary Sus scrofa cDNA clone OVR010014C02 5', mRNA sequence	ubiquinol-cytochrome c reductase, complex III subunit [Bos taurus] sp|P13271|QCR8_BOVIN RecName: Full=Cytochrome b-c1 complex subunit 8; AltName: Full=Ubiquinol-cytochrome c reductase complex ubiquinone-binding protein QP-C; AltName: Full=Ubiquinol-cytoch	0.00227476	1.42932
establishment of localization	BW969834	---	BW969834 full-length enriched swine cDNA library, adult periphral blood mononuclear cell Sus scrofa cDNA clone PBL010022C04 5', mRNA sequence	unnamed protein product [Homo sapiens]	0.00227476	1.42932
establishment of localization	BW972229	---	BW972229 full-length enriched swine cDNA library, adult periphral blood mononuclear cell Sus scrofa cDNA clone PBL010068B02 5', mRNA sequence	serine/threonine kinase 17a [Bos taurus] gb|AAI14807.1| STK17A protein [Bos taurus]	0.00227476	1.42932
establishment of localization	BX671118	---	BX671118 Sus Scrofa library (scac) Sus scrofa cDNA clone scac0036.d.18 3prim, mRNA sequence		0.00227476	1.42932
establishment of localization	BX676378	---	BX676378 Sus Scrofa library (scac) Sus scrofa cDNA clone scac0031.c.10 3prim, mRNA sequence	PREDICTED: hypothetical protein [Ornithorhynchus anatinus]	0.00227476	1.42932
establishment of localization	BX914756	---	BX914756 Sus Scrofa library (scan) Sus scrofa cDNA clone scan0028.k.09 5prim, mRNA sequence	CD209 molecule [Sus scrofa] gb|ACC63374.1| CD209 [Sus scrofa]	0.00227476	1.42932
establishment of localization	BX917599	---	BX917599 Sus Scrofa library (scan) Sus scrofa cDNA clone scan0037.e.10 5prim, mRNA sequence	PREDICTED: similar to tubulointerstitial nephritis antigen-like 1 isoform 2 [Bos taurus]	0.00227476	1.42932
establishment of localization	BX918556	---	BX918556 Sus Scrofa library (scan) Sus scrofa cDNA clone scan0034.h.12 5prim, mRNA sequence	Chain A, Structure Of Porcine Electron Transfer Flavoprotein- Ubiquinone Oxidoreductase In Complexed With Ubiquinone pdb|2GMH|B Chain B, Structure Of Porcine Electron Transfer Flavoprotein- Ubiquinone Oxidoreductase In Complexed With Ubiquinone pdb|2GMJ|A	0.00227476	1.42932
establishment of localization	BX925068	---	BX925068 Sus Scrofa library (scan) Sus scrofa cDNA clone scan0026.c.22 5prim, mRNA sequence	NADH dehydrogenase (ubiquinone) 1 beta subcomplex, 7, 18kDa [Bos taurus] sp|Q02368|NDUB7_BOVIN RecName: Full=NADH dehydrogenase [ubiquinone] 1 beta subcomplex subunit 7; AltName: Full=NADH-ubiquinone oxidoreductase B18 subunit; AltName: Full=Complex I-B18	0.00227476	1.42932
establishment of localization	CJ029380	---	CJ029380 full-length enriched swine cDNA library, adult trachea Sus scrofa cDNA clone TCH01D090095 5', mRNA sequence	PREDICTED: hypothetical protein isoform 1 [Pan troglodytes] ref|XP_001142741.1| PREDICTED: hypothetical protein isoform 3 [Pan troglodytes]	0.00227476	1.42932
establishment of localization	CK459655	---	929866 MARC 4PIG Sus scrofa cDNA 5', mRNA sequence	RecName: Full=ATP synthase subunit f, mitochondrial	0.00227476	1.42932
establishment of localization	CN155836	---	943167 MARC 4PIG Sus scrofa cDNA 5', mRNA sequence	translocase of inner mitochondrial membrane 10 homolog [Homo sapiens] ref|NP_742071.1| translocase of inner mitochondrial membrane 10 homolog [Rattus norvegicus] ref|NP_038927.2| translocase of inner mitochondrial membrane 13 homolog a [Mus musculus] ref|	0.00227476	1.42932
establishment of localization	CN157675	---	946398 MARC 4PIG Sus scrofa cDNA 5', mRNA sequence	PREDICTED: similar to NADH-ubiquinone oxidoreductase PDSW subunit (Complex I-PDSW) (CI-PDSW) [Canis familiaris]	0.00227476	1.42932
establishment of localization	CN161692	LOC100153622	951006 MARC 4PIG Sus scrofa cDNA 5', mRNA sequence	solute carrier family 25, member 37 [Bos taurus] sp|Q3ZBJ8|MFRN1_BOVIN RecName: Full=Mitoferrin-1; AltName: Full=Mitochondrial iron transporter 1; AltName: Full=Solute carrier family 25 member 37 gb|AAI03256.1| Solute carrier family 25, member 37 [Bos tau	0.00227476	1.42932
establishment of localization	DN111105	---	1110192 MARC 4PIG Sus scrofa cDNA 5', mRNA sequence	NADH dehydrogenase (ubiquinone) Fe-S protein 6, 13kDa (NADH-coenzyme Q reductase) [Bos taurus] sp|P23934|NDUS6_BOVIN RecName: Full=NADH dehydrogenase [ubiquinone] iron-sulfur protein 6, mitochondrial; AltName: Full=NADH-ubiquinone oxidoreductase 13 kDa-A	0.00227476	1.42932
establishment of localization	DN115898	---	1115424 MARC 4PIG Sus scrofa cDNA 5', mRNA sequence	solute carrier family 39 (zinc transporter), member 3 [Bos taurus] sp|Q5E960|S39A3_BOVIN RecName: Full=Zinc transporter ZIP3; AltName: Full=Zrt- and Irt-like protein 3; Short=ZIP-3; AltName: Full=Solute carrier family 39 member 3 gb|AAX08735.1| solute car	0.00227476	1.42932
establishment of localization	DN116503	---	1116078 MARC 4PIG Sus scrofa cDNA 5', mRNA sequence		0.00227476	1.42932
establishment of localization	DN117337	---	1116993 MARC 4PIG Sus scrofa cDNA 5', mRNA sequence	PREDICTED: similar to Importin-7 (Imp7) (Ran-binding protein 7) (RanBP7) [Equus caballus]	0.00227476	1.42932
establishment of localization	DQ026063	FCGR1A	Sus scrofa Fc gamma receptor I mRNA, complete cds	Fc fragment of IgG, high affinity Ia, receptor (CD64) [Sus scrofa] gb|AAZ20792.1| Fc gamma receptor I [Sus scrofa]	0.00227476	1.42932
establishment of localization	DQ227989	TAP1	Sus scrofa cell-line PK(15) transporter associated with antigen processing 1 mRNA, complete cds, alternatively spliced	transporter 1, ATP-binding cassette, sub-family B [Sus scrofa] gb|ABB29448.1| transporter associated with antigen processing 1 [Sus scrofa]	0.00227476	1.42932
establishment of localization	DY684952	---	BMILT048 Banna Minipig Inbred line liver tissue cDNA library Sus scrofa cDNA, mRNA sequence	PREDICTED: similar to ATP-binding cassette, sub-family A (ABC1), member 9 [Equus caballus]	0.00227476	1.42932
establishment of localization	EU586114	GSK3B	Sus scrofa glycogen synthase kinase 3 beta (GSK3-beta) mRNA, complete cds	glycogen synthase kinase 3 beta [Sus scrofa] gb|ACB97631.1| glycogen synthase kinase 3 beta [Sus scrofa]	0.00227476	1.42932
establishment of localization	EW210667	BAX	rfli711b_p19.y1 fli Sus scrofa cDNA 5', mRNA sequence	Bax-alpha protein [Sus scrofa]	0.00227476	1.42932
establishment of localization	EW314890	---	rpldo0105_g23.y1 ldo Sus scrofa cDNA 5', mRNA sequence	NDUFB1 protein [Homo sapiens]	0.00227476	1.42932
establishment of localization	EW427298	---	rnca03b_f6.y1 nca Sus scrofa cDNA 5', mRNA sequence	LacZ alpha peptide [Cloning vector pYESW29']	0.00227476	1.42932
localization	AJ944277	---	AJ944277 CSEQRAN17 Sus scrofa cDNA clone C0007316l02 5', mRNA sequence		0.00173625	1.41452
localization	AJ947861	---	AJ947861 KN404_1 Sus scrofa cDNA clone C0007741j23 5', mRNA sequence	unnamed protein product [Homo sapiens]	0.00173625	1.41452
localization	AK230519	GLRX1	Sus scrofa mRNA, clone:AMP010005G11, expressed in alveolar macrophage	thioltransferase [Sus scrofa] sp|P12309|GLRX1_PIG RecName: Full=Glutaredoxin-1; AltName: Full=Thioltransferase-1; Short=TTase-1 gb|AAA31132.1| thioltransferase	0.00173625	1.41452
localization	AK230656	LOC100153196	Sus scrofa mRNA, clone:AMP010021F06, expressed in alveolar macrophage	PREDICTED: similar to syntaxin 7 (predicted) [Sus scrofa]	0.00173625	1.41452
localization	AK230731	---	Sus scrofa mRNA, clone:AMP010033D02, expressed in alveolar macrophage	solute carrier family 35 (CMP-sialic acid transporter), member A1 [Bos taurus] gb|AAI02766.1| Solute carrier family 35 (CMP-sialic acid transporter), member A1 [Bos taurus]	0.00173625	1.41452
localization	AK230776	---	Sus scrofa mRNA, clone:AMP010040F08, expressed in alveolar macrophage	ATPase, H+ transporting, lysosomal 42kDa, V1 subunit C1 [Bos taurus] sp|P21282|VATC1_BOVIN RecName: Full=V-type proton ATPase subunit C 1; Short=V-ATPase subunit C 1; AltName: Full=Vacuolar proton pump subunit C 1 gb|AAA30803.1| H+ -ATPase C subunit gb|AA	0.00173625	1.41452
localization	AK230814	---	Sus scrofa mRNA, clone:AMP010048B01, expressed in alveolar macrophage	PREDICTED: similar to chloride intracellular channel 2 [Equus caballus]	0.00173625	1.41452
localization	AK230846	---	Sus scrofa mRNA, clone:AMP010052G09, expressed in alveolar macrophage	PREDICTED: N-ethylmaleimide-sensitive factor isoform 4 [Bos taurus]	0.00173625	1.41452
localization	AK230918	LOC100154775	Sus scrofa mRNA, clone:AMP010064D06, expressed in alveolar macrophage	PREDICTED: sorting nexin 6 isoform 1 [Pan troglodytes]	0.00173625	1.41452
localization	AK230950	LOC396873	Sus scrofa mRNA, clone:AMP010068A11, expressed in alveolar macrophage	RecName: Full=Transcobalamin-1; AltName: Full=Transcobalamin I; Short=TC I; Short=TCI; AltName: Full=Haptocorrin; Short=R protein; AltName: Full=Cobalophilin; Flags: Precursor emb|CAA36800.1| unnamed protein product [Sus scrofa]	0.00173625	1.41452
localization	AK231011	---	Sus scrofa mRNA, clone:AMP010081D07, expressed in alveolar macrophage	vacuolar protein sorting 35 [Homo sapiens] ref|XP_001161439.1| PREDICTED: vacuolar protein sorting 35 isoform 5 [Pan troglodytes] ref|XP_001161536.1| PREDICTED: vacuolar protein sorting 35 isoform 7 [Pan troglodytes] sp|Q96QK1|VPS35_HUMAN RecName: Full=Va	0.00173625	1.41452
localization	AK231220	---	Sus scrofa mRNA, clone:ITT010018H11, expressed in intestine	PREDICTED: similar to CIN85-associated multi-domain containing RhoGAP 1 isoform 7 [Pan troglodytes] ref|XP_511570.2| PREDICTED: similar to CIN85-associated multi-domain containing RhoGAP 1 isoform 8 [Pan troglodytes]	0.00173625	1.41452
localization	AK231478	---	Sus scrofa mRNA, clone:ITT010077D02, expressed in intestine	PREDICTED: similar to SDA1 domain containing 1 [Equus caballus]	0.00173625	1.41452
localization	AK231525	---	Sus scrofa mRNA, clone:ITT010086D02, expressed in intestine	leucine rich repeat containing 47 [Bos taurus] gb|AAI50060.1| LRRC47 protein [Bos taurus]	0.00173625	1.41452
localization	AK231595	---	Sus scrofa mRNA, clone:ITT010103F05, expressed in intestine	Homo sapiens sorting nexin 3 [synthetic construct] gb|AAX29544.1| sorting nexin 3 [synthetic construct] gb|AAX29545.1| sorting nexin 3 [synthetic construct]	0.00173625	1.41452
localization	AK231683	ARPC1B	Sus scrofa mRNA, clone:LNG010007F06, expressed in lung	actin related protein 2/3 complex, subunit 1B, 41kDa [Sus scrofa] gb|ACG50181.1| actin related protein 2/3 complex subunit 1B [Sus scrofa]	0.00173625	1.41452
localization	AK232133	---	Sus scrofa mRNA, clone:LNG010085D10, expressed in lung	sorting nexin 10 [Bos taurus] sp|Q0IIL5|SNX10_BOVIN RecName: Full=Sorting nexin-10 gb|AAI22587.1| Sorting nexin 10 [Bos taurus]	0.00173625	1.41452
localization	AK232164	LOC100153098	Sus scrofa mRNA, clone:LNG010094B12, expressed in lung	PREDICTED: similar to Solute carrier family 39 (zinc transporter), member 1 [Sus scrofa]	0.00173625	1.41452
localization	AK232430	---	Sus scrofa mRNA, clone:LVR010045E01, expressed in liver	KDEL (Lys-Asp-Glu-Leu) endoplasmic reticulum protein retention receptor 2 [Mus musculus] ref|NP_001013140.1| KDEL (Lys-Asp-Glu-Leu) endoplasmic reticulum protein retention receptor 2 [Rattus norvegicus] ref|NP_001073247.1| KDEL (Lys-Asp-Glu-Leu) endoplasm	0.00173625	1.41452
localization	AK233523	---	Sus scrofa mRNA, clone:LVRM10165G12, expressed in liver	unnamed protein product [Macaca fascicularis] dbj|BAE87975.1| unnamed protein product [Macaca fascicularis] dbj|BAE87993.1| unnamed protein product [Macaca fascicularis]	0.00173625	1.41452
localization	AK233550	---	Sus scrofa mRNA, clone:LVRM10170F01, expressed in liver	Yip1 interacting factor homolog A [Bos taurus] sp|Q3T196|YIF1A_BOVIN RecName: Full=Protein YIF1A; AltName: Full=YIP1-interacting factor homolog A gb|AAI02061.1| Yip1 interacting factor homolog A (S. cerevisiae) [Bos taurus]	0.00173625	1.41452
localization	AK234782	LOC100153838	Sus scrofa mRNA, clone:OVRM10015G06, expressed in ovary	tRNA nucleotidyl transferase, CCA-adding, 1 [Bos taurus] gb|AAI14832.1| TRNA nucleotidyl transferase, CCA-adding, 1 [Bos taurus]	0.00173625	1.41452
localization	AK235055	---	Sus scrofa mRNA, clone:OVRM10045C12, expressed in ovary	low density lipoprotein receptor-related protein 8 [Bos taurus] gb|AAR12912.1| low density lipoprotein receptor-related protein 8 [Bos taurus]	0.00173625	1.41452
localization	AK235074	---	Sus scrofa mRNA, clone:OVRM10047A09, expressed in ovary	translocase of inner mitochondrial membrane 9 homolog (yeast), isoform CRA_a [Mus musculus] gb|EDL36555.1| translocase of inner mitochondrial membrane 9 homolog (yeast), isoform CRA_a [Mus musculus] gb|EDL36556.1| translocase of inner mitochondrial membra	0.00173625	1.41452
localization	AK235192	---	Sus scrofa mRNA, clone:OVRM10056F05, expressed in ovary	PREDICTED: similar to Mitochondrial import inner membrane translocase subunit Tim17-B [Macaca mulatta]	0.00173625	1.41452
localization	AK235217	---	Sus scrofa mRNA, clone:OVRM10058G04, expressed in ovary	SLC25A28 protein [Homo sapiens]	0.00173625	1.41452
localization	AK235259	---	Sus scrofa mRNA, clone:OVRM10063A12, expressed in ovary	PREDICTED: similar to pam, highwire, rpm 1 isoform 1 [Canis familiaris]	0.00173625	1.41452
localization	AK235268	VCAM1	Sus scrofa mRNA, clone:OVRM10063F07, expressed in ovary	vascular cell adhesion molecule [Sus scrofa] gb|AAA21542.1| vascular cell adhesion molecule	0.00173625	1.41452
localization	AK235273	---	Sus scrofa mRNA, clone:OVRM10064B06, expressed in ovary	PREDICTED: similar to GABA(A) receptor-associated protein like 2 [Macaca mulatta]	0.00173625	1.41452
localization	AK236037	CYB561	Sus scrofa mRNA, clone:OVRM10147D07, expressed in ovary	cytochrome b-561 [Sus scrofa] sp|Q95245|CY561_PIG RecName: Full=Cytochrome b561; AltName: Full=Cytochrome b-561 dbj|BAA13549.1| cytochrome b561 [Sus scrofa]	0.00173625	1.41452
localization	AK236089	---	Sus scrofa mRNA, clone:OVRM10151D07, expressed in ovary	SH3-domain GRB2-like 1 [Bos taurus] sp|Q2KJA1|SH3G1_BOVIN RecName: Full=Endophilin-A2; AltName: Full=Endophilin-2; AltName: Full=SH3 domain-containing GRB2-like protein 1; AltName: Full=SH3 domain protein 2B gb|AAI05445.1| SH3-domain GRB2-like 1 [Bos taur	0.00173625	1.41452
localization	AK236407	---	Sus scrofa mRNA, clone:OVRM10189A11, expressed in ovary	transmembrane protein 16K [Bos taurus] gb|AAI51533.1| ANO10 protein [Bos taurus]	0.00173625	1.41452
localization	AK236493	---	Sus scrofa mRNA, clone:OVRM10197G08, expressed in ovary	PREDICTED: similar to Y71F9B.2 isoform 1 [Canis familiaris]	0.00173625	1.41452
localization	AK237191	---	Sus scrofa mRNA, clone:SPL010010G01, expressed in spleen	PREDICTED: similar to Zinc finger, DHHC-type containing 3 isoform 1 [Equus caballus]	0.00173625	1.41452
localization	AK237246	LOC100049692	Sus scrofa mRNA, clone:SPL010016F10, expressed in spleen	PREDICTED: proteoglycan 1 precursor-like isoform 2 [Sus scrofa] ref|XP_001928890.1| PREDICTED: proteoglycan 1 precursor-like isoform 1 [Sus scrofa]	0.00173625	1.41452
localization	AK237294	---	Sus scrofa mRNA, clone:SPL010021H07, expressed in spleen	translocase of inner mitochondrial membrane 50 homolog [Bos taurus]	0.00173625	1.41452
localization	AK237952	---	Sus scrofa mRNA, clone:TCH010018B10, expressed in trachea	PREDICTED: vacuolar protein sorting factor 4A [Macaca mulatta]	0.00173625	1.41452
localization	AK237978	---	Sus scrofa mRNA, clone:TCH010023G09, expressed in trachea	PREDICTED: similar to component of golgi transport complex 3 isoform 2 [Canis familiaris]	0.00173625	1.41452
localization	AK238086	---	Sus scrofa mRNA, clone:TCH010040F06, expressed in trachea	exocyst complex component 7 [Bos taurus] gb|AAI02926.1| Exocyst complex component 7 [Bos taurus]	0.00173625	1.41452
localization	AK239178	SR-PSOX	Sus scrofa mRNA, clone:THY010070F05, expressed in thymus	scavenger receptor for phosphatidylserine and oxidized low density lipoprotein [Sus scrofa] gb|AAG31753.1|AF277000_1 SR-PSOX [Sus scrofa]	0.00173625	1.41452
localization	AK239334	---	Sus scrofa mRNA, clone:THY010094A09, expressed in thymus	PREDICTED: similar to cytochrome b-561 domain containing 1 [Macaca mulatta]	0.00173625	1.41452
localization	AK239519	---	Sus scrofa mRNA, clone:THY010109H08, expressed in thymus	PREDICTED: oxysterol binding protein-like 2 isoform 1 [Equus caballus]	0.00173625	1.41452
localization	AK239950	LRP10	Sus scrofa mRNA, clone:UTR010014F05, expressed in uterus	PREDICTED: low density lipoprotein receptor-related protein 10 [Equus caballus]	0.00173625	1.41452
localization	AK240062	---	Sus scrofa mRNA, clone:UTR010026C10, expressed in uterus	T-cell, immune regulator 1 [Bos taurus] gb|AAI14744.1| T-cell, immune regulator 1, ATPase, H+ transporting, lysosomal V0 subunit A3 [Bos taurus]	0.00173625	1.41452
localization	AK240109	---	Sus scrofa mRNA, clone:UTR010031H01, expressed in uterus	translocase of inner mitochondrial membrane 13 [Homo sapiens] ref|XP_524043.2| PREDICTED: similar to small zinc finger-like protein isoform 2 [Pan troglodytes] ref|XP_001151542.1| PREDICTED: similar to small zinc finger-like protein isoform 1 [Pan troglod	0.00173625	1.41452
localization	AK240273	---	Sus scrofa mRNA, clone:UTR010048H12, expressed in uterus	PREDICTED: similar to Mitochondrial import inner membrane translocase subunit Tim9 B (TIMM10B) (Tim10b) (Fracture callus protein 1) (FxC1) [Equus caballus]	0.00173625	1.41452
localization	AK240451	CD2	Sus scrofa mRNA, clone:UTR010074B08, expressed in uterus	CD2 antigen (p50), sheep red blood cell receptor [Sus scrofa] dbj|BAD06310.1| CD2 antigen [Sus scrofa]	0.00173625	1.41452
localization	AK240550	---	Sus scrofa mRNA, clone:UTR010096H04, expressed in uterus	RecName: Full=NADH dehydrogenase [ubiquinone] 1 alpha subcomplex subunit 7; AltName: Full=NADH-ubiquinone oxidoreductase subunit B14.5a; AltName: Full=Complex I-B14.5a; Short=CI-B14.5a	0.00173625	1.41452
localization	AW785826	---	117285 MARC 1PIG Sus scrofa cDNA 5', mRNA sequence	electron-transfer-flavoprotein, beta polypeptide [Bos taurus] sp|Q2TBV3|ETFB_BOVIN RecName: Full=Electron transfer flavoprotein subunit beta; Short=Beta-ETF gb|AAI09604.1| Electron-transfer-flavoprotein, beta polypeptide [Bos taurus]	0.00173625	1.41452
localization	AY609417	---	Sus scrofa clone Clu_1080.scr.msk.p1.Contig5, mRNA sequence	PREDICTED: similar to Transitional endoplasmic reticulum ATPase (TER ATPase) (15S Mg(2+)-ATPase p97 subunit) (Valosin-containing protein) (VCP) isoform 12 [Canis familiaris]	0.00173625	1.41452
localization	AY609599	NFKBIA	Sus scrofa clone Clu_20473.scr.msk.p1.Contig1, mRNA sequence	nuclear factor of kappa light polypeptide gene enhancer in B-cells inhibitor, alpha [Sus scrofa] sp|Q08353|IKBA_PIG NF-kappa-B inhibitor alpha (I-kappa-B-alpha) (IkappaBalpha) (IkB-alpha) (ECI-6) emb|CAA79979.1| ECI-6/IkBa [Sus scrofa domestica] emb|CAA84	0.00173625	1.41452
localization	AY609758	---	Sus scrofa clone Clu_29880.scr.msk.p1.Contig4, mRNA sequence	PREDICTED: similar to B-cell receptor-associated protein 31 (BCR-associated protein Bap31) (p28 Bap31) (CDM protein) (6C6-AG tumor-associated antigen) (DXS1357E) [Canis familiaris]	0.00173625	1.41452
localization	AY609859	---	Sus scrofa clone Clu_36198.scr.msk.p1.Contig1, mRNA sequence	PREDICTED: NECAP endocytosis associated 2 isoform 2 [Macaca mulatta]	0.00173625	1.41452
localization	AY610191	---	Sus scrofa clone Clu_91551.scr.msk.p1.Contig1, mRNA sequence	PREDICTED: similar to Mitochondrial import inner membrane translocase subunit Tim17 A (Inner membrane preprotein translocase Tim17a) isoform 1 [Canis familiaris]	0.00173625	1.41452
localization	AY819557	SAR1B	Sus scrofa Sar1b protein (Sar1b) mRNA, complete cds	SAR1a gene homolog 2 [Sus scrofa] sp|Q5PYH3|SAR1B_PIG RecName: Full=GTP-binding protein SAR1b gb|AAV68380.1| Sar1b protein [Sus scrofa]	0.00173625	1.41452
localization	BF190578	SLC34A2	237147 MARC 2PIG Sus scrofa cDNA 5', mRNA sequence	solute carrier family 34 (sodium phosphate), member 2 [Bos taurus] sp|Q27960|NPT2B_BOVIN RecName: Full=Sodium-dependent phosphate transport protein 2B; Short=Sodium-phosphate transport protein 2B; AltName: Full=Na(+)-dependent phosphate cotransporter 2B;	0.00173625	1.41452
localization	BP142174	---	BP142174 full-length enriched swine cDNA library, adult ovary Sus scrofa cDNA clone OVR010014C02 5', mRNA sequence	ubiquinol-cytochrome c reductase, complex III subunit [Bos taurus] sp|P13271|QCR8_BOVIN RecName: Full=Cytochrome b-c1 complex subunit 8; AltName: Full=Ubiquinol-cytochrome c reductase complex ubiquinone-binding protein QP-C; AltName: Full=Ubiquinol-cytoch	0.00173625	1.41452
localization	BW969834	---	BW969834 full-length enriched swine cDNA library, adult periphral blood mononuclear cell Sus scrofa cDNA clone PBL010022C04 5', mRNA sequence	unnamed protein product [Homo sapiens]	0.00173625	1.41452
localization	BW972229	---	BW972229 full-length enriched swine cDNA library, adult periphral blood mononuclear cell Sus scrofa cDNA clone PBL010068B02 5', mRNA sequence	serine/threonine kinase 17a [Bos taurus] gb|AAI14807.1| STK17A protein [Bos taurus]	0.00173625	1.41452
localization	BX671118	---	BX671118 Sus Scrofa library (scac) Sus scrofa cDNA clone scac0036.d.18 3prim, mRNA sequence		0.00173625	1.41452
localization	BX676378	---	BX676378 Sus Scrofa library (scac) Sus scrofa cDNA clone scac0031.c.10 3prim, mRNA sequence	PREDICTED: hypothetical protein [Ornithorhynchus anatinus]	0.00173625	1.41452
localization	BX914756	---	BX914756 Sus Scrofa library (scan) Sus scrofa cDNA clone scan0028.k.09 5prim, mRNA sequence	CD209 molecule [Sus scrofa] gb|ACC63374.1| CD209 [Sus scrofa]	0.00173625	1.41452
localization	BX917599	---	BX917599 Sus Scrofa library (scan) Sus scrofa cDNA clone scan0037.e.10 5prim, mRNA sequence	PREDICTED: similar to tubulointerstitial nephritis antigen-like 1 isoform 2 [Bos taurus]	0.00173625	1.41452
localization	BX918556	---	BX918556 Sus Scrofa library (scan) Sus scrofa cDNA clone scan0034.h.12 5prim, mRNA sequence	Chain A, Structure Of Porcine Electron Transfer Flavoprotein- Ubiquinone Oxidoreductase In Complexed With Ubiquinone pdb|2GMH|B Chain B, Structure Of Porcine Electron Transfer Flavoprotein- Ubiquinone Oxidoreductase In Complexed With Ubiquinone pdb|2GMJ|A	0.00173625	1.41452
localization	BX925068	---	BX925068 Sus Scrofa library (scan) Sus scrofa cDNA clone scan0026.c.22 5prim, mRNA sequence	NADH dehydrogenase (ubiquinone) 1 beta subcomplex, 7, 18kDa [Bos taurus] sp|Q02368|NDUB7_BOVIN RecName: Full=NADH dehydrogenase [ubiquinone] 1 beta subcomplex subunit 7; AltName: Full=NADH-ubiquinone oxidoreductase B18 subunit; AltName: Full=Complex I-B18	0.00173625	1.41452
localization	CJ029380	---	CJ029380 full-length enriched swine cDNA library, adult trachea Sus scrofa cDNA clone TCH01D090095 5', mRNA sequence	PREDICTED: hypothetical protein isoform 1 [Pan troglodytes] ref|XP_001142741.1| PREDICTED: hypothetical protein isoform 3 [Pan troglodytes]	0.00173625	1.41452
localization	CK459655	---	929866 MARC 4PIG Sus scrofa cDNA 5', mRNA sequence	RecName: Full=ATP synthase subunit f, mitochondrial	0.00173625	1.41452
localization	CN155836	---	943167 MARC 4PIG Sus scrofa cDNA 5', mRNA sequence	translocase of inner mitochondrial membrane 10 homolog [Homo sapiens] ref|NP_742071.1| translocase of inner mitochondrial membrane 10 homolog [Rattus norvegicus] ref|NP_038927.2| translocase of inner mitochondrial membrane 13 homolog a [Mus musculus] ref|	0.00173625	1.41452
localization	CN157675	---	946398 MARC 4PIG Sus scrofa cDNA 5', mRNA sequence	PREDICTED: similar to NADH-ubiquinone oxidoreductase PDSW subunit (Complex I-PDSW) (CI-PDSW) [Canis familiaris]	0.00173625	1.41452
localization	CN161692	LOC100153622	951006 MARC 4PIG Sus scrofa cDNA 5', mRNA sequence	solute carrier family 25, member 37 [Bos taurus] sp|Q3ZBJ8|MFRN1_BOVIN RecName: Full=Mitoferrin-1; AltName: Full=Mitochondrial iron transporter 1; AltName: Full=Solute carrier family 25 member 37 gb|AAI03256.1| Solute carrier family 25, member 37 [Bos tau	0.00173625	1.41452
localization	CN164142	---	994265 MARC 4PIG Sus scrofa cDNA 5', mRNA sequence	PREDICTED: similar to topoisomerase I binding, arginine/serine-rich [Canis familiaris]	0.00173625	1.41452
localization	DN111105	---	1110192 MARC 4PIG Sus scrofa cDNA 5', mRNA sequence	NADH dehydrogenase (ubiquinone) Fe-S protein 6, 13kDa (NADH-coenzyme Q reductase) [Bos taurus] sp|P23934|NDUS6_BOVIN RecName: Full=NADH dehydrogenase [ubiquinone] iron-sulfur protein 6, mitochondrial; AltName: Full=NADH-ubiquinone oxidoreductase 13 kDa-A	0.00173625	1.41452
localization	DN115898	---	1115424 MARC 4PIG Sus scrofa cDNA 5', mRNA sequence	solute carrier family 39 (zinc transporter), member 3 [Bos taurus] sp|Q5E960|S39A3_BOVIN RecName: Full=Zinc transporter ZIP3; AltName: Full=Zrt- and Irt-like protein 3; Short=ZIP-3; AltName: Full=Solute carrier family 39 member 3 gb|AAX08735.1| solute car	0.00173625	1.41452
localization	DN116503	---	1116078 MARC 4PIG Sus scrofa cDNA 5', mRNA sequence		0.00173625	1.41452
localization	DN117337	---	1116993 MARC 4PIG Sus scrofa cDNA 5', mRNA sequence	PREDICTED: similar to Importin-7 (Imp7) (Ran-binding protein 7) (RanBP7) [Equus caballus]	0.00173625	1.41452
localization	DQ026063	FCGR1A	Sus scrofa Fc gamma receptor I mRNA, complete cds	Fc fragment of IgG, high affinity Ia, receptor (CD64) [Sus scrofa] gb|AAZ20792.1| Fc gamma receptor I [Sus scrofa]	0.00173625	1.41452
localization	DQ227989	TAP1	Sus scrofa cell-line PK(15) transporter associated with antigen processing 1 mRNA, complete cds, alternatively spliced	transporter 1, ATP-binding cassette, sub-family B [Sus scrofa] gb|ABB29448.1| transporter associated with antigen processing 1 [Sus scrofa]	0.00173625	1.41452
localization	DY684952	---	BMILT048 Banna Minipig Inbred line liver tissue cDNA library Sus scrofa cDNA, mRNA sequence	PREDICTED: similar to ATP-binding cassette, sub-family A (ABC1), member 9 [Equus caballus]	0.00173625	1.41452
localization	EU586114	GSK3B	Sus scrofa glycogen synthase kinase 3 beta (GSK3-beta) mRNA, complete cds	glycogen synthase kinase 3 beta [Sus scrofa] gb|ACB97631.1| glycogen synthase kinase 3 beta [Sus scrofa]	0.00173625	1.41452
localization	EW210667	BAX	rfli711b_p19.y1 fli Sus scrofa cDNA 5', mRNA sequence	Bax-alpha protein [Sus scrofa]	0.00173625	1.41452
localization	EW210763	---	rfli701b_h18.y1 fli Sus scrofa cDNA 5', mRNA sequence	PREDICTED: similar to Peptide YY precursor (PYY) (PYY-I) (Peptide tyrosine tyrosine) [Canis familiaris]	0.00173625	1.41452
localization	EW314890	---	rpldo0105_g23.y1 ldo Sus scrofa cDNA 5', mRNA sequence	NDUFB1 protein [Homo sapiens]	0.00173625	1.41452
localization	EW427298	---	rnca03b_f6.y1 nca Sus scrofa cDNA 5', mRNA sequence	LacZ alpha peptide [Cloning vector pYESW29']	0.00173625	1.41452
primary metabolic process	AB104654	PKR	Sus scrofa PKR mRNA for double stranded RNA-dependent protein kinase, complete cds	double stranded RNA-dependent protein kinase [Sus scrofa] dbj|BAC66439.1| double stranded RNA-dependent protein kinase [Sus scrofa]	1.83127e-05	1.4034
primary metabolic process	AJ620652	ST6GALNAC2	Sus scrofa mRNA for beta-galactosamide alpha-2,6-sialyltransferase (ST6GALNAC-IV gene)	PREDICTED: similar to beta-galactosamide alpha-2,6-sialyltransferase [Equus caballus]	1.83127e-05	1.4034
primary metabolic process	AJ947658	LOC100154763	AJ947658 KN404_1 Sus scrofa cDNA clone C0007742m09 5', mRNA sequence	PREDICTED: TAO kinase 1 isoform 2 [Pan troglodytes]	1.83127e-05	1.4034
primary metabolic process	AK230494	---	Sus scrofa mRNA, clone:AMP010002F07, expressed in alveolar macrophage	PREDICTED: mitochondrial transcription termination factor [Bos taurus]	1.83127e-05	1.4034
primary metabolic process	AK230555	---	Sus scrofa mRNA, clone:AMP010009D12, expressed in alveolar macrophage	PREDICTED: similar to peptidylprolyl isomerase-like 4 isoform 1 [Canis familiaris]	1.83127e-05	1.4034
primary metabolic process	AK230560	NPL	Sus scrofa mRNA, clone:AMP010010A04, expressed in alveolar macrophage	N-acetylneuraminate pyruvate lyase [Sus scrofa] sp|Q9BEC7|NPL_PIG RecName: Full=N-acetylneuraminate lyase; Short=NALase; AltName: Full=N-acetylneuraminic acid aldolase; AltName: Full=N-acetylneuraminate pyruvate-lyase; AltName: Full=Sialic acid lyase; Alt	1.83127e-05	1.4034
primary metabolic process	AK230619	---	Sus scrofa mRNA, clone:AMP010017F09, expressed in alveolar macrophage	proteasome alpha 2 subunit [Homo sapiens] ref|NP_001029834.1| proteasome (prosome, macropain) subunit, alpha type, 2 [Bos taurus] ref|XP_533078.2| PREDICTED: similar to Proteasome subunit alpha type 2 (Proteasome component C3) (Macropain subunit C3) (Mult	1.83127e-05	1.4034
primary metabolic process	AK230685	PSEN1	Sus scrofa mRNA, clone:AMP010025D05, expressed in alveolar macrophage	presenilin 1 [Sus scrofa] gb|ABI15723.1| presenilin 1 [Sus scrofa]	1.83127e-05	1.4034
primary metabolic process	AK230731	---	Sus scrofa mRNA, clone:AMP010033D02, expressed in alveolar macrophage	solute carrier family 35 (CMP-sialic acid transporter), member A1 [Bos taurus] gb|AAI02766.1| Solute carrier family 35 (CMP-sialic acid transporter), member A1 [Bos taurus]	1.83127e-05	1.4034
primary metabolic process	AK230762	---	Sus scrofa mRNA, clone:AMP010038D07, expressed in alveolar macrophage	PREDICTED: similar to Proteasome subunit alpha type 1 (Proteasome component C2) (Macropain subunit C2) (Multicatalytic endopeptidase complex subunit C2) (Proteasome nu chain) (30 kDa prosomal protein) (PROS-30) [Pan troglodytes]	1.83127e-05	1.4034
primary metabolic process	AK230873	---	Sus scrofa mRNA, clone:AMP010057H06, expressed in alveolar macrophage	PREDICTED: similar to Sterol O-acyltransferase 1 (Cholesterol acyltransferase 1) (Acyl coenzyme A:cholesterol acyltransferase 1) (ACAT-1) [Canis familiaris]	1.83127e-05	1.4034
primary metabolic process	AK231080	ARGRS	Sus scrofa mRNA, clone:AMP010090H08, expressed in alveolar macrophage	arginyl-tRNA synthetase [Bos taurus] gb|AAI34469.1| RARS protein [Bos taurus]	1.83127e-05	1.4034
primary metabolic process	AK231147	---	Sus scrofa mRNA, clone:AMP010101A11, expressed in alveolar macrophage	PREDICTED: HECT, C2 and WW domain containing E3 ubiquitin protein ligase 2 [Sus scrofa]	1.83127e-05	1.4034
primary metabolic process	AK231242	SBAB-554F3.3	Sus scrofa mRNA, clone:ITT010022F04, expressed in intestine	proteasome beta 9 subunit [Sus scrofa] gb|ABC02872.1| proteasome beta 9 subunit [Sus scrofa] gb|ABC59113.1| proteasome beta 9 subunit [Sus scrofa] gb|ABG57117.1| proteasome beta 9 subunit [Sus scrofa] emb|CAN13314.1| proteasome (prosome, macropain) subuni	1.83127e-05	1.4034
primary metabolic process	AK231485	LOC100154263	Sus scrofa mRNA, clone:ITT010079B11, expressed in intestine	PREDICTED: similar to CTP synthase II [Equus caballus]	1.83127e-05	1.4034
primary metabolic process	AK231695	---	Sus scrofa mRNA, clone:LNG010013B02, expressed in lung	PREDICTED: similar to CD3E antigen, epsilon polypeptide associated protein [Equus caballus]	1.83127e-05	1.4034
primary metabolic process	AK231721	EIF4A2	Sus scrofa mRNA, clone:LNG010015E04, expressed in lung	eukaryotic translation initiation factor 4A2 [Rattus norvegicus] ref|NP_001029216.1| eukaryotic translation initiation factor 4A2 [Bos taurus] ref|NP_001958.2| eukaryotic translation initiation factor 4A2 [Homo sapiens] ref|NP_001093665.1| eukaryotic tran	1.83127e-05	1.4034
primary metabolic process	AK231782	LOC100154368	Sus scrofa mRNA, clone:LNG010022G06, expressed in lung	PREDICTED: similar to phospholipase A1 member A [Sus scrofa]	1.83127e-05	1.4034
[truncated: 5,096 more rows]

## Sheet: Profile1-STC-GO
Biological process (GO)	Genbank Acc	Gene Symbol	Gene description	Subject_annotation	p value	Enrichment
[truncated: 3,874 more rows]
