# Supplementary material for: Aberrant host immune response induced by highly virulent PRRSV identified by digital gene expression tag profiling
Source: BMC Genomics. 2010 Oct 7;11:544. doi: 10.1186/1471-2164-11-544 (PMC3091693; doi:10.1186/1471-2164-11-544)
Supplement: Additional file 5 — Series Test Cluster of Gene Ontology (STC-GO) analysis of profiles 7 and 0. Additional file 5 contains details of GO based on biological process (BP) enrichment analyses for sets of DE genes of significant cluster profiles 7 and 0. The yellow color represents significant GO categories that had a P-value of < 0.05. [file 1471-2164-11-544-S5.XLS]

## Sheet: Profile7-STC-GO
Biological process (GO)	Genbank Acc	Gene	Gene Symbol	Gene Description	Subject_annotation	p value	Enrichment
cleavage of cytoskeletal proteins during apoptosis	AK231164	GNL|UG|SSC#S35172726	---	Sus scrofa mRNA, clone:ITT010004G07, expressed in intestine	granzyme B (granzyme 2, cytotoxic T-lymphocyte-associated serine esterase 1), isoform CRA_a [Homo sapiens]	0.0048053	23.3147
cleavage of cytoskeletal proteins during apoptosis	BX673218	GNL|UG|SSC#S17518648	---	BX673218 Sus Scrofa library (scac) Sus scrofa cDNA clone scac0038.a.15 5prim, mRNA sequence	granzyme A [Bos taurus] gb|AAI42337.1| GZMA protein [Bos taurus]	0.0048053	23.3147
cleavage of lamin	AK231164	GNL|UG|SSC#S35172726	---	Sus scrofa mRNA, clone:ITT010004G07, expressed in intestine	granzyme B (granzyme 2, cytotoxic T-lymphocyte-associated serine esterase 1), isoform CRA_a [Homo sapiens]	0.0048053	23.3147
cleavage of lamin	BX673218	GNL|UG|SSC#S17518648	---	BX673218 Sus Scrofa library (scac) Sus scrofa cDNA clone scac0038.a.15 5prim, mRNA sequence	granzyme A [Bos taurus] gb|AAI42337.1| GZMA protein [Bos taurus]	0.0048053	23.3147
pyridine nucleotide biosynthetic process	AY214329	GNL|UG|SSC#S18598186	LOC403161	Sus scrofa nicotinate phosphoribosyltransferase-like protein mRNA, partial cds	nicotinate phosphoribosyltransferase-like protein [Sus scrofa]	0.0048053	23.3147
pyridine nucleotide biosynthetic process	EU127843	GNL|UG|SSC#S41350327	PBEF1	Sus scrofa pre-B-cell colony-enhancing factor variant 6 (PBEF1) mRNA sequence, alternatively spliced	nicotinamide phosphoribosyltransferase [Sus scrofa] sp|Q52I78|NAMPT_PIG RecName: Full=Nicotinamide phosphoribosyltransferase; Short=NAmPRTase; Short=Nampt; AltName: Full=Pre-B-cell colony-enhancing factor 1 homolog; Short=PBEF; AltName: Full=Visfatin gb|A	0.0048053	23.3147
T-helper 1 type immune response	AK231628	GNL|UG|SSC#S35171195	---	Sus scrofa mRNA, clone:LNG010003B09, expressed in lung	PREDICTED: similar to interleukin 18 binding protein [Bos taurus]	0.0048053	23.3147
T-helper 1 type immune response	CK454672	GNL|UG|SSC#S18359231	---	915172 MARC 4PIG Sus scrofa cDNA 5', mRNA sequence	Epstein-Barr virus induced 3 [Bos taurus] gb|AAI49503.1| EBI3 protein [Bos taurus]	0.0048053	23.3147
water-soluble vitamin biosynthetic process	AK235490	GNL|UG|SSC#S35170371	LOC100154160	Sus scrofa mRNA, clone:OVRM10087A03, expressed in ovary	PREDICTED: similar to phosphoserine aminotransferase isoform 1 [Sus scrofa]	0.000872676	17.486
water-soluble vitamin biosynthetic process	AY214329	GNL|UG|SSC#S18598186	LOC403161	Sus scrofa nicotinate phosphoribosyltransferase-like protein mRNA, partial cds	nicotinate phosphoribosyltransferase-like protein [Sus scrofa]	0.000872676	17.486
water-soluble vitamin biosynthetic process	EU127843	GNL|UG|SSC#S41350327	PBEF1	Sus scrofa pre-B-cell colony-enhancing factor variant 6 (PBEF1) mRNA sequence, alternatively spliced	nicotinamide phosphoribosyltransferase [Sus scrofa] sp|Q52I78|NAMPT_PIG RecName: Full=Nicotinamide phosphoribosyltransferase; Short=NAmPRTase; Short=Nampt; AltName: Full=Pre-B-cell colony-enhancing factor 1 homolog; Short=PBEF; AltName: Full=Visfatin gb|A	0.000872676	17.486
antigen processing and presentation of endogenous antigen	AK237642	GNL|UG|SSC#S35173039	CAST	Sus scrofa mRNA, clone:SPL010072G12, expressed in spleen	endoplasmic reticulum aminopeptidase 1 [Bos taurus] gb|AAI51389.1| ERAP1 protein [Bos taurus]	0.00942838	17.486
antigen processing and presentation of endogenous antigen	AK239693	GNL|UG|SSC#S35166632	CD74	Sus scrofa mRNA, clone:THY010124C08, expressed in thymus	CD74 antigen [Sus scrofa] dbj|BAD06312.1| CD74 antigen [Sus scrofa]	0.00942838	17.486
ribonucleotide catabolic process	AK240277	GNL|UG|SSC#S35164648	---	Sus scrofa mRNA, clone:UTR010049F01, expressed in uterus	PREDICTED: similar to ADP-sugar pyrophosphatase (Nucleoside diphosphate-linked moiety X motif 5) (Nudix motif 5) (YSA1H) isoform 1 [Canis familiaris]	0.00942838	17.486
ribonucleotide catabolic process	AY609445	GNL|UG|SSC#S23213532	LOC100155803	Sus scrofa clone Clu_11781.scr.msk.p1.Contig1, mRNA sequence	PREDICTED: GTP-binding protein PTD004 isoform 2 [Pan troglodytes]	0.00942838	17.486
T cell differentiation	AK237693	GNL|UG|SSC#S35172988	---	Sus scrofa mRNA, clone:SPL010081F01, expressed in spleen	PREDICTED: protein tyrosine phosphatase, receptor type, C [Bos taurus]	0.00149472	14.988
T cell differentiation	AK239693	GNL|UG|SSC#S35166632	CD74	Sus scrofa mRNA, clone:THY010124C08, expressed in thymus	CD74 antigen [Sus scrofa] dbj|BAD06312.1| CD74 antigen [Sus scrofa]	0.00149472	14.988
T cell differentiation	BX924665	GNL|UG|SSC#S18556014	---	BX924665 Sus Scrofa library (scan) Sus scrofa cDNA clone scan0022.p.23 5prim, mRNA sequence	Proto-oncogene tyrosine-protein kinase LCK (Lymphocyte cell-specific protein-tyrosine kinase) (p56-LCK) gb|AAV70114.2| lymphocyte-specific protein tyrosine kinase [Aotus nancymaae]	0.00149472	14.988
antigen processing and presentation of peptide or polysaccharide antigen via MHC class II	AK230483	GNL|UG|SSC#S35167565	SLA-DQA1	Sus scrofa mRNA, clone:AMP010001H11, expressed in alveolar macrophage	MHC class II antigen [Sus scrofa]	0.0154167	13.9888
antigen processing and presentation of peptide or polysaccharide antigen via MHC class II	AY285931	GNL|UG|SSC#S15677863	SLA-DQA1	Sus scrofa MHC class II antigen (SLA-DQA1) mRNA, SLA-DQA1*y allele, complete cds	MHC class II, DQ alpha [Sus scrofa] gb|AAP37555.1| MHC class II antigen [Sus scrofa]	0.0154167	13.9888
aromatic amino acid family catabolic process	AK233866	GNL|UG|SSC#S35164475	---	Sus scrofa mRNA, clone:MLN010055C04, expressed in mesenteric lymph node	indoleamine-pyrrole 2,3 dioxygenase [Ovis aries]	0.0154167	13.9888
aromatic amino acid family catabolic process	AK233932	GNL|UG|SSC#S35164409	---	Sus scrofa mRNA, clone:MLN010070B08, expressed in mesenteric lymph node	PREDICTED: 6-pyruvoyltetrahydropterin synthase [Bos taurus]	0.0154167	13.9888
positive regulation of lymphocyte proliferation	AK237693	GNL|UG|SSC#S35172988	---	Sus scrofa mRNA, clone:SPL010081F01, expressed in spleen	PREDICTED: protein tyrosine phosphatase, receptor type, C [Bos taurus]	0.00234079	13.1145
positive regulation of lymphocyte proliferation	CK454672	GNL|UG|SSC#S18359231	---	915172 MARC 4PIG Sus scrofa cDNA 5', mRNA sequence	Epstein-Barr virus induced 3 [Bos taurus] gb|AAI49503.1| EBI3 protein [Bos taurus]	0.00234079	13.1145
positive regulation of lymphocyte proliferation	CN164178	GNL|UG|SSC#S19548011	---	994302 MARC 4PIG Sus scrofa cDNA 5', mRNA sequence	collagen col-34 [Brugia malayi] gb|EDP32726.1| collagen col-34, putative [Brugia malayi]	0.00234079	13.1145
positive regulation of mononuclear cell proliferation	AK237693	GNL|UG|SSC#S35172988	---	Sus scrofa mRNA, clone:SPL010081F01, expressed in spleen	PREDICTED: protein tyrosine phosphatase, receptor type, C [Bos taurus]	0.00234079	13.1145
positive regulation of mononuclear cell proliferation	CK454672	GNL|UG|SSC#S18359231	---	915172 MARC 4PIG Sus scrofa cDNA 5', mRNA sequence	Epstein-Barr virus induced 3 [Bos taurus] gb|AAI49503.1| EBI3 protein [Bos taurus]	0.00234079	13.1145
positive regulation of mononuclear cell proliferation	CN164178	GNL|UG|SSC#S19548011	---	994302 MARC 4PIG Sus scrofa cDNA 5', mRNA sequence	collagen col-34 [Brugia malayi] gb|EDP32726.1| collagen col-34, putative [Brugia malayi]	0.00234079	13.1145
positive regulation of T cell proliferation	AK237693	GNL|UG|SSC#S35172988	---	Sus scrofa mRNA, clone:SPL010081F01, expressed in spleen	PREDICTED: protein tyrosine phosphatase, receptor type, C [Bos taurus]	0.00234079	13.1145
positive regulation of T cell proliferation	CK454672	GNL|UG|SSC#S18359231	---	915172 MARC 4PIG Sus scrofa cDNA 5', mRNA sequence	Epstein-Barr virus induced 3 [Bos taurus] gb|AAI49503.1| EBI3 protein [Bos taurus]	0.00234079	13.1145
positive regulation of T cell proliferation	CN164178	GNL|UG|SSC#S19548011	---	994302 MARC 4PIG Sus scrofa cDNA 5', mRNA sequence	collagen col-34 [Brugia malayi] gb|EDP32726.1| collagen col-34, putative [Brugia malayi]	0.00234079	13.1145
pyruvate metabolic process	AK232989	GNL|UG|SSC#S35166547	G6PC	Sus scrofa mRNA, clone:LVRM10063F05, expressed in liver	glucose-6-phosphatase, catalytic subunit [Sus scrofa] gb|ABY21261.1| glucose-6-phosphatase catalytic subunit [Sus scrofa]	0.00234079	13.1145
pyruvate metabolic process	AK233477	GNL|UG|SSC#S35165259	ATF4	Sus scrofa mRNA, clone:LVRM10156C01, expressed in liver	activating transcription factor 4 (tax-responsive enhancer element B67) [Sus scrofa] gb|ABK56832.2| cAMP response element-binding protein 2 [Sus scrofa]	0.00234079	13.1145
pyruvate metabolic process	AK238286	GNL|UG|SSC#S35170742	---	Sus scrofa mRNA, clone:TCH010075F01, expressed in trachea	malic enzyme 3, NADP(+)-dependent, mitochondrial, isoform CRA_a [Homo sapiens]	0.00234079	13.1145
vitamin biosynthetic process	AK235490	GNL|UG|SSC#S35170371	LOC100154160	Sus scrofa mRNA, clone:OVRM10087A03, expressed in ovary	PREDICTED: similar to phosphoserine aminotransferase isoform 1 [Sus scrofa]	0.00234079	13.1145
vitamin biosynthetic process	AY214329	GNL|UG|SSC#S18598186	LOC403161	Sus scrofa nicotinate phosphoribosyltransferase-like protein mRNA, partial cds	nicotinate phosphoribosyltransferase-like protein [Sus scrofa]	0.00234079	13.1145
vitamin biosynthetic process	EU127843	GNL|UG|SSC#S41350327	PBEF1	Sus scrofa pre-B-cell colony-enhancing factor variant 6 (PBEF1) mRNA sequence, alternatively spliced	nicotinamide phosphoribosyltransferase [Sus scrofa] sp|Q52I78|NAMPT_PIG RecName: Full=Nicotinamide phosphoribosyltransferase; Short=NAmPRTase; Short=Nampt; AltName: Full=Pre-B-cell colony-enhancing factor 1 homolog; Short=PBEF; AltName: Full=Visfatin gb|A	0.00234079	13.1145
regulation of lymphocyte proliferation	AK237693	GNL|UG|SSC#S35172988	---	Sus scrofa mRNA, clone:SPL010081F01, expressed in spleen	PREDICTED: protein tyrosine phosphatase, receptor type, C [Bos taurus]	0.00343676	11.6573
regulation of lymphocyte proliferation	CK454672	GNL|UG|SSC#S18359231	---	915172 MARC 4PIG Sus scrofa cDNA 5', mRNA sequence	Epstein-Barr virus induced 3 [Bos taurus] gb|AAI49503.1| EBI3 protein [Bos taurus]	0.00343676	11.6573
regulation of lymphocyte proliferation	CN164178	GNL|UG|SSC#S19548011	---	994302 MARC 4PIG Sus scrofa cDNA 5', mRNA sequence	collagen col-34 [Brugia malayi] gb|EDP32726.1| collagen col-34, putative [Brugia malayi]	0.00343676	11.6573
regulation of mononuclear cell proliferation	AK237693	GNL|UG|SSC#S35172988	---	Sus scrofa mRNA, clone:SPL010081F01, expressed in spleen	PREDICTED: protein tyrosine phosphatase, receptor type, C [Bos taurus]	0.00343676	11.6573
regulation of mononuclear cell proliferation	CK454672	GNL|UG|SSC#S18359231	---	915172 MARC 4PIG Sus scrofa cDNA 5', mRNA sequence	Epstein-Barr virus induced 3 [Bos taurus] gb|AAI49503.1| EBI3 protein [Bos taurus]	0.00343676	11.6573
regulation of mononuclear cell proliferation	CN164178	GNL|UG|SSC#S19548011	---	994302 MARC 4PIG Sus scrofa cDNA 5', mRNA sequence	collagen col-34 [Brugia malayi] gb|EDP32726.1| collagen col-34, putative [Brugia malayi]	0.00343676	11.6573
regulation of T cell proliferation	AK237693	GNL|UG|SSC#S35172988	---	Sus scrofa mRNA, clone:SPL010081F01, expressed in spleen	PREDICTED: protein tyrosine phosphatase, receptor type, C [Bos taurus]	0.00343676	11.6573
regulation of T cell proliferation	CK454672	GNL|UG|SSC#S18359231	---	915172 MARC 4PIG Sus scrofa cDNA 5', mRNA sequence	Epstein-Barr virus induced 3 [Bos taurus] gb|AAI49503.1| EBI3 protein [Bos taurus]	0.00343676	11.6573
regulation of T cell proliferation	CN164178	GNL|UG|SSC#S19548011	---	994302 MARC 4PIG Sus scrofa cDNA 5', mRNA sequence	collagen col-34 [Brugia malayi] gb|EDP32726.1| collagen col-34, putative [Brugia malayi]	0.00343676	11.6573
alcohol biosynthetic process	AK232989	GNL|UG|SSC#S35166547	G6PC	Sus scrofa mRNA, clone:LVRM10063F05, expressed in liver	glucose-6-phosphatase, catalytic subunit [Sus scrofa] gb|ABY21261.1| glucose-6-phosphatase catalytic subunit [Sus scrofa]	0.00480575	10.4916
alcohol biosynthetic process	AK233477	GNL|UG|SSC#S35165259	ATF4	Sus scrofa mRNA, clone:LVRM10156C01, expressed in liver	activating transcription factor 4 (tax-responsive enhancer element B67) [Sus scrofa] gb|ABK56832.2| cAMP response element-binding protein 2 [Sus scrofa]	0.00480575	10.4916
alcohol biosynthetic process	AK235469	GNL|UG|SSC#S35170392	---	Sus scrofa mRNA, clone:OVRM10085B11, expressed in ovary	PREDICTED: similar to GDP-L-fucose synthetase (Protein FX) (Red cell NADP(H)-binding protein) (GDP-4-keto-6-deoxy-D-mannose-3,5-epimerase-4-reductase) [Equus caballus]	0.00480575	10.4916
hexose biosynthetic process	AK232989	GNL|UG|SSC#S35166547	G6PC	Sus scrofa mRNA, clone:LVRM10063F05, expressed in liver	glucose-6-phosphatase, catalytic subunit [Sus scrofa] gb|ABY21261.1| glucose-6-phosphatase catalytic subunit [Sus scrofa]	0.00480575	10.4916
hexose biosynthetic process	AK233477	GNL|UG|SSC#S35165259	ATF4	Sus scrofa mRNA, clone:LVRM10156C01, expressed in liver	activating transcription factor 4 (tax-responsive enhancer element B67) [Sus scrofa] gb|ABK56832.2| cAMP response element-binding protein 2 [Sus scrofa]	0.00480575	10.4916
hexose biosynthetic process	AK235469	GNL|UG|SSC#S35170392	---	Sus scrofa mRNA, clone:OVRM10085B11, expressed in ovary	PREDICTED: similar to GDP-L-fucose synthetase (Protein FX) (Red cell NADP(H)-binding protein) (GDP-4-keto-6-deoxy-D-mannose-3,5-epimerase-4-reductase) [Equus caballus]	0.00480575	10.4916
monosaccharide biosynthetic process	AK232989	GNL|UG|SSC#S35166547	G6PC	Sus scrofa mRNA, clone:LVRM10063F05, expressed in liver	glucose-6-phosphatase, catalytic subunit [Sus scrofa] gb|ABY21261.1| glucose-6-phosphatase catalytic subunit [Sus scrofa]	0.00480575	10.4916
monosaccharide biosynthetic process	AK233477	GNL|UG|SSC#S35165259	ATF4	Sus scrofa mRNA, clone:LVRM10156C01, expressed in liver	activating transcription factor 4 (tax-responsive enhancer element B67) [Sus scrofa] gb|ABK56832.2| cAMP response element-binding protein 2 [Sus scrofa]	0.00480575	10.4916
monosaccharide biosynthetic process	AK235469	GNL|UG|SSC#S35170392	---	Sus scrofa mRNA, clone:OVRM10085B11, expressed in ovary	PREDICTED: similar to GDP-L-fucose synthetase (Protein FX) (Red cell NADP(H)-binding protein) (GDP-4-keto-6-deoxy-D-mannose-3,5-epimerase-4-reductase) [Equus caballus]	0.00480575	10.4916
coenzyme biosynthetic process	AK233242	GNL|UG|SSC#S35165693	LOC100157055	Sus scrofa mRNA, clone:LVRM10108H07, expressed in liver	PREDICTED: similar to coenzyme Q5 homolog, methyltransferase [Sus scrofa]	0.00105484	9.99201
coenzyme biosynthetic process	AY214329	GNL|UG|SSC#S18598186	LOC403161	Sus scrofa nicotinate phosphoribosyltransferase-like protein mRNA, partial cds	nicotinate phosphoribosyltransferase-like protein [Sus scrofa]	0.00105484	9.99201
coenzyme biosynthetic process	CJ023069	GNL|UG|SSC#S22280339	---	CJ023069 full-length enriched swine cDNA library, adult trachea Sus scrofa cDNA clone TCH01G080008 5', mRNA sequence	para-hydroxybenzoate-polyprenyltransferase, mitochondrial [Bos taurus] sp|Q2KIQ4|COQ2_BOVIN RecName: Full=Para-hydroxybenzoate--polyprenyltransferase, mitochondrial; Short=PHB:polyprenyltransferase; Flags: Precursor gb|AAI12552.1| Coenzyme Q2 homolog, pre	0.00105484	9.99201
coenzyme biosynthetic process	EU127843	GNL|UG|SSC#S41350327	PBEF1	Sus scrofa pre-B-cell colony-enhancing factor variant 6 (PBEF1) mRNA sequence, alternatively spliced	nicotinamide phosphoribosyltransferase [Sus scrofa] sp|Q52I78|NAMPT_PIG RecName: Full=Nicotinamide phosphoribosyltransferase; Short=NAmPRTase; Short=Nampt; AltName: Full=Pre-B-cell colony-enhancing factor 1 homolog; Short=PBEF; AltName: Full=Visfatin gb|A	0.00105484	9.99201
aromatic compound catabolic process	AK233866	GNL|UG|SSC#S35164475	---	Sus scrofa mRNA, clone:MLN010055C04, expressed in mesenteric lymph node	indoleamine-pyrrole 2,3 dioxygenase [Ovis aries]	0.0311664	9.99201
aromatic compound catabolic process	AK233932	GNL|UG|SSC#S35164409	---	Sus scrofa mRNA, clone:MLN010070B08, expressed in mesenteric lymph node	PREDICTED: 6-pyruvoyltetrahydropterin synthase [Bos taurus]	0.0311664	9.99201
cell structure disassembly during apoptosis	AK231164	GNL|UG|SSC#S35172726	---	Sus scrofa mRNA, clone:ITT010004G07, expressed in intestine	granzyme B (granzyme 2, cytotoxic T-lymphocyte-associated serine esterase 1), isoform CRA_a [Homo sapiens]	0.0311664	9.99201
cell structure disassembly during apoptosis	BX673218	GNL|UG|SSC#S17518648	---	BX673218 Sus Scrofa library (scac) Sus scrofa cDNA clone scac0038.a.15 5prim, mRNA sequence	granzyme A [Bos taurus] gb|AAI42337.1| GZMA protein [Bos taurus]	0.0311664	9.99201
gluconeogenesis	AK232989	GNL|UG|SSC#S35166547	G6PC	Sus scrofa mRNA, clone:LVRM10063F05, expressed in liver	glucose-6-phosphatase, catalytic subunit [Sus scrofa] gb|ABY21261.1| glucose-6-phosphatase catalytic subunit [Sus scrofa]	0.0311664	9.99201
gluconeogenesis	AK233477	GNL|UG|SSC#S35165259	ATF4	Sus scrofa mRNA, clone:LVRM10156C01, expressed in liver	activating transcription factor 4 (tax-responsive enhancer element B67) [Sus scrofa] gb|ABK56832.2| cAMP response element-binding protein 2 [Sus scrofa]	0.0311664	9.99201
immunoglobulin production	AK237693	GNL|UG|SSC#S35172988	---	Sus scrofa mRNA, clone:SPL010081F01, expressed in spleen	PREDICTED: protein tyrosine phosphatase, receptor type, C [Bos taurus]	0.0311664	9.99201
immunoglobulin production	CN164178	GNL|UG|SSC#S19548011	---	994302 MARC 4PIG Sus scrofa cDNA 5', mRNA sequence	collagen col-34 [Brugia malayi] gb|EDP32726.1| collagen col-34, putative [Brugia malayi]	0.0311664	9.99201
quinone cofactor biosynthetic process	AK233242	GNL|UG|SSC#S35165693	LOC100157055	Sus scrofa mRNA, clone:LVRM10108H07, expressed in liver	PREDICTED: similar to coenzyme Q5 homolog, methyltransferase [Sus scrofa]	0.0311664	9.99201
quinone cofactor biosynthetic process	CJ023069	GNL|UG|SSC#S22280339	---	CJ023069 full-length enriched swine cDNA library, adult trachea Sus scrofa cDNA clone TCH01G080008 5', mRNA sequence	para-hydroxybenzoate-polyprenyltransferase, mitochondrial [Bos taurus] sp|Q2KIQ4|COQ2_BOVIN RecName: Full=Para-hydroxybenzoate--polyprenyltransferase, mitochondrial; Short=PHB:polyprenyltransferase; Flags: Precursor gb|AAI12552.1| Coenzyme Q2 homolog, pre	0.0311664	9.99201
quinone cofactor metabolic process	AK233242	GNL|UG|SSC#S35165693	LOC100157055	Sus scrofa mRNA, clone:LVRM10108H07, expressed in liver	PREDICTED: similar to coenzyme Q5 homolog, methyltransferase [Sus scrofa]	0.0311664	9.99201
quinone cofactor metabolic process	CJ023069	GNL|UG|SSC#S22280339	---	CJ023069 full-length enriched swine cDNA library, adult trachea Sus scrofa cDNA clone TCH01G080008 5', mRNA sequence	para-hydroxybenzoate-polyprenyltransferase, mitochondrial [Bos taurus] sp|Q2KIQ4|COQ2_BOVIN RecName: Full=Para-hydroxybenzoate--polyprenyltransferase, mitochondrial; Short=PHB:polyprenyltransferase; Flags: Precursor gb|AAI12552.1| Coenzyme Q2 homolog, pre	0.0311664	9.99201
regulation of protein polymerization	AK231696	GNL|UG|SSC#S35171516	---	Sus scrofa mRNA, clone:LNG010013B06, expressed in lung	PREDICTED: similar to CDC42 effector protein (Rho GTPase binding) 2 [Equus caballus]	0.0311664	9.99201
regulation of protein polymerization	DQ225363	GNL|UG|SSC#S29287394	MAPRE1	Sus scrofa microtubule-associated protein RP/EB family member 1 (MAPRE1) mRNA, complete cds	PREDICTED: similar to Microtubule-associated protein RP/EB family member 1 (APC-binding protein EB1) (End-binding protein 1) (EB1) [Canis familiaris]	0.0311664	9.99201
ubiquinone biosynthetic process	AK233242	GNL|UG|SSC#S35165693	LOC100157055	Sus scrofa mRNA, clone:LVRM10108H07, expressed in liver	PREDICTED: similar to coenzyme Q5 homolog, methyltransferase [Sus scrofa]	0.0311664	9.99201
ubiquinone biosynthetic process	CJ023069	GNL|UG|SSC#S22280339	---	CJ023069 full-length enriched swine cDNA library, adult trachea Sus scrofa cDNA clone TCH01G080008 5', mRNA sequence	para-hydroxybenzoate-polyprenyltransferase, mitochondrial [Bos taurus] sp|Q2KIQ4|COQ2_BOVIN RecName: Full=Para-hydroxybenzoate--polyprenyltransferase, mitochondrial; Short=PHB:polyprenyltransferase; Flags: Precursor gb|AAI12552.1| Coenzyme Q2 homolog, pre	0.0311664	9.99201
ubiquinone metabolic process	AK233242	GNL|UG|SSC#S35165693	LOC100157055	Sus scrofa mRNA, clone:LVRM10108H07, expressed in liver	PREDICTED: similar to coenzyme Q5 homolog, methyltransferase [Sus scrofa]	0.0311664	9.99201
ubiquinone metabolic process	CJ023069	GNL|UG|SSC#S22280339	---	CJ023069 full-length enriched swine cDNA library, adult trachea Sus scrofa cDNA clone TCH01G080008 5', mRNA sequence	para-hydroxybenzoate-polyprenyltransferase, mitochondrial [Bos taurus] sp|Q2KIQ4|COQ2_BOVIN RecName: Full=Para-hydroxybenzoate--polyprenyltransferase, mitochondrial; Short=PHB:polyprenyltransferase; Flags: Precursor gb|AAI12552.1| Coenzyme Q2 homolog, pre	0.0311664	9.99201
oxidoreduction coenzyme metabolic process	AK233242	GNL|UG|SSC#S35165693	LOC100157055	Sus scrofa mRNA, clone:LVRM10108H07, expressed in liver	PREDICTED: similar to coenzyme Q5 homolog, methyltransferase [Sus scrofa]	0.000236681	9.71446
oxidoreduction coenzyme metabolic process	AK233866	GNL|UG|SSC#S35164475	---	Sus scrofa mRNA, clone:MLN010055C04, expressed in mesenteric lymph node	indoleamine-pyrrole 2,3 dioxygenase [Ovis aries]	0.000236681	9.71446
oxidoreduction coenzyme metabolic process	AY214329	GNL|UG|SSC#S18598186	LOC403161	Sus scrofa nicotinate phosphoribosyltransferase-like protein mRNA, partial cds	nicotinate phosphoribosyltransferase-like protein [Sus scrofa]	0.000236681	9.71446
oxidoreduction coenzyme metabolic process	CJ023069	GNL|UG|SSC#S22280339	---	CJ023069 full-length enriched swine cDNA library, adult trachea Sus scrofa cDNA clone TCH01G080008 5', mRNA sequence	para-hydroxybenzoate-polyprenyltransferase, mitochondrial [Bos taurus] sp|Q2KIQ4|COQ2_BOVIN RecName: Full=Para-hydroxybenzoate--polyprenyltransferase, mitochondrial; Short=PHB:polyprenyltransferase; Flags: Precursor gb|AAI12552.1| Coenzyme Q2 homolog, pre	0.000236681	9.71446
oxidoreduction coenzyme metabolic process	EU127843	GNL|UG|SSC#S41350327	PBEF1	Sus scrofa pre-B-cell colony-enhancing factor variant 6 (PBEF1) mRNA sequence, alternatively spliced	nicotinamide phosphoribosyltransferase [Sus scrofa] sp|Q52I78|NAMPT_PIG RecName: Full=Nicotinamide phosphoribosyltransferase; Short=NAmPRTase; Short=Nampt; AltName: Full=Pre-B-cell colony-enhancing factor 1 homolog; Short=PBEF; AltName: Full=Visfatin gb|A	0.000236681	9.71446
regulation of T cell activation	AK237693	GNL|UG|SSC#S35172988	---	Sus scrofa mRNA, clone:SPL010081F01, expressed in spleen	PREDICTED: protein tyrosine phosphatase, receptor type, C [Bos taurus]	5.38828e-05	9.53783
regulation of T cell activation	AK238783	GNL|UG|SSC#S35168773	---	Sus scrofa mRNA, clone:THY010030A05, expressed in thymus	PREDICTED: similar to linker for activation of T cells [Equus caballus]	5.38828e-05	9.53783
regulation of T cell activation	AY609768	GNL|UG|SSC#S23213240	---	Sus scrofa clone Clu_30275.scr.msk.p1.Contig8, mRNA sequence	PREDICTED: similar to Signaling threshold-regulating transmembrane adapter 1 precursor (Suppression-inducing transmembrane adapter 1) (SHP2-interacting transmembrane adapter protein) (gp30/40) [Sus scrofa]	5.38828e-05	9.53783
regulation of T cell activation	BX924665	GNL|UG|SSC#S18556014	---	BX924665 Sus Scrofa library (scan) Sus scrofa cDNA clone scan0022.p.23 5prim, mRNA sequence	Proto-oncogene tyrosine-protein kinase LCK (Lymphocyte cell-specific protein-tyrosine kinase) (p56-LCK) gb|AAV70114.2| lymphocyte-specific protein tyrosine kinase [Aotus nancymaae]	5.38828e-05	9.53783
regulation of T cell activation	CK454672	GNL|UG|SSC#S18359231	---	915172 MARC 4PIG Sus scrofa cDNA 5', mRNA sequence	Epstein-Barr virus induced 3 [Bos taurus] gb|AAI49503.1| EBI3 protein [Bos taurus]	5.38828e-05	9.53783
regulation of T cell activation	CN164178	GNL|UG|SSC#S19548011	---	994302 MARC 4PIG Sus scrofa cDNA 5', mRNA sequence	collagen col-34 [Brugia malayi] gb|EDP32726.1| collagen col-34, putative [Brugia malayi]	5.38828e-05	9.53783
pyridine nucleotide metabolic process	AK233866	GNL|UG|SSC#S35164475	---	Sus scrofa mRNA, clone:MLN010055C04, expressed in mesenteric lymph node	indoleamine-pyrrole 2,3 dioxygenase [Ovis aries]	0.00646825	9.53783
pyridine nucleotide metabolic process	AY214329	GNL|UG|SSC#S18598186	LOC403161	Sus scrofa nicotinate phosphoribosyltransferase-like protein mRNA, partial cds	nicotinate phosphoribosyltransferase-like protein [Sus scrofa]	0.00646825	9.53783
pyridine nucleotide metabolic process	EU127843	GNL|UG|SSC#S41350327	PBEF1	Sus scrofa pre-B-cell colony-enhancing factor variant 6 (PBEF1) mRNA sequence, alternatively spliced	nicotinamide phosphoribosyltransferase [Sus scrofa] sp|Q52I78|NAMPT_PIG RecName: Full=Nicotinamide phosphoribosyltransferase; Short=NAmPRTase; Short=Nampt; AltName: Full=Pre-B-cell colony-enhancing factor 1 homolog; Short=PBEF; AltName: Full=Visfatin gb|A	0.00646825	9.53783
T cell activation	AK237693	GNL|UG|SSC#S35172988	---	Sus scrofa mRNA, clone:SPL010081F01, expressed in spleen	PREDICTED: protein tyrosine phosphatase, receptor type, C [Bos taurus]	0.00646825	9.53783
T cell activation	AK239693	GNL|UG|SSC#S35166632	CD74	Sus scrofa mRNA, clone:THY010124C08, expressed in thymus	CD74 antigen [Sus scrofa] dbj|BAD06312.1| CD74 antigen [Sus scrofa]	0.00646825	9.53783
T cell activation	BX924665	GNL|UG|SSC#S18556014	---	BX924665 Sus Scrofa library (scan) Sus scrofa cDNA clone scan0022.p.23 5prim, mRNA sequence	Proto-oncogene tyrosine-protein kinase LCK (Lymphocyte cell-specific protein-tyrosine kinase) (p56-LCK) gb|AAV70114.2| lymphocyte-specific protein tyrosine kinase [Aotus nancymaae]	0.00646825	9.53783
regulation of leukocyte activation	AK237693	GNL|UG|SSC#S35172988	---	Sus scrofa mRNA, clone:SPL010081F01, expressed in spleen	PREDICTED: protein tyrosine phosphatase, receptor type, C [Bos taurus]	1.63177e-05	9.06683
regulation of leukocyte activation	AK238783	GNL|UG|SSC#S35168773	---	Sus scrofa mRNA, clone:THY010030A05, expressed in thymus	PREDICTED: similar to linker for activation of T cells [Equus caballus]	1.63177e-05	9.06683
regulation of leukocyte activation	AK239693	GNL|UG|SSC#S35166632	CD74	Sus scrofa mRNA, clone:THY010124C08, expressed in thymus	CD74 antigen [Sus scrofa] dbj|BAD06312.1| CD74 antigen [Sus scrofa]	1.63177e-05	9.06683
regulation of leukocyte activation	AY609768	GNL|UG|SSC#S23213240	---	Sus scrofa clone Clu_30275.scr.msk.p1.Contig8, mRNA sequence	PREDICTED: similar to Signaling threshold-regulating transmembrane adapter 1 precursor (Suppression-inducing transmembrane adapter 1) (SHP2-interacting transmembrane adapter protein) (gp30/40) [Sus scrofa]	1.63177e-05	9.06683
regulation of leukocyte activation	BX924665	GNL|UG|SSC#S18556014	---	BX924665 Sus Scrofa library (scan) Sus scrofa cDNA clone scan0022.p.23 5prim, mRNA sequence	Proto-oncogene tyrosine-protein kinase LCK (Lymphocyte cell-specific protein-tyrosine kinase) (p56-LCK) gb|AAV70114.2| lymphocyte-specific protein tyrosine kinase [Aotus nancymaae]	1.63177e-05	9.06683
regulation of leukocyte activation	CK454672	GNL|UG|SSC#S18359231	---	915172 MARC 4PIG Sus scrofa cDNA 5', mRNA sequence	Epstein-Barr virus induced 3 [Bos taurus] gb|AAI49503.1| EBI3 protein [Bos taurus]	1.63177e-05	9.06683
regulation of leukocyte activation	CN164178	GNL|UG|SSC#S19548011	---	994302 MARC 4PIG Sus scrofa cDNA 5', mRNA sequence	collagen col-34 [Brugia malayi] gb|EDP32726.1| collagen col-34, putative [Brugia malayi]	1.63177e-05	9.06683
regulation of cell activation	AK237693	GNL|UG|SSC#S35172988	---	Sus scrofa mRNA, clone:SPL010081F01, expressed in spleen	PREDICTED: protein tyrosine phosphatase, receptor type, C [Bos taurus]	2.12224e-05	8.74301
regulation of cell activation	AK238783	GNL|UG|SSC#S35168773	---	Sus scrofa mRNA, clone:THY010030A05, expressed in thymus	PREDICTED: similar to linker for activation of T cells [Equus caballus]	2.12224e-05	8.74301
regulation of cell activation	AK239693	GNL|UG|SSC#S35166632	CD74	Sus scrofa mRNA, clone:THY010124C08, expressed in thymus	CD74 antigen [Sus scrofa] dbj|BAD06312.1| CD74 antigen [Sus scrofa]	2.12224e-05	8.74301
regulation of cell activation	AY609768	GNL|UG|SSC#S23213240	---	Sus scrofa clone Clu_30275.scr.msk.p1.Contig8, mRNA sequence	PREDICTED: similar to Signaling threshold-regulating transmembrane adapter 1 precursor (Suppression-inducing transmembrane adapter 1) (SHP2-interacting transmembrane adapter protein) (gp30/40) [Sus scrofa]	2.12224e-05	8.74301
regulation of cell activation	BX924665	GNL|UG|SSC#S18556014	---	BX924665 Sus Scrofa library (scan) Sus scrofa cDNA clone scan0022.p.23 5prim, mRNA sequence	Proto-oncogene tyrosine-protein kinase LCK (Lymphocyte cell-specific protein-tyrosine kinase) (p56-LCK) gb|AAV70114.2| lymphocyte-specific protein tyrosine kinase [Aotus nancymaae]	2.12224e-05	8.74301
regulation of cell activation	CK454672	GNL|UG|SSC#S18359231	---	915172 MARC 4PIG Sus scrofa cDNA 5', mRNA sequence	Epstein-Barr virus induced 3 [Bos taurus] gb|AAI49503.1| EBI3 protein [Bos taurus]	2.12224e-05	8.74301
regulation of cell activation	CN164178	GNL|UG|SSC#S19548011	---	994302 MARC 4PIG Sus scrofa cDNA 5', mRNA sequence	collagen col-34 [Brugia malayi] gb|EDP32726.1| collagen col-34, putative [Brugia malayi]	2.12224e-05	8.74301
positive regulation of T cell activation	AK237693	GNL|UG|SSC#S35172988	---	Sus scrofa mRNA, clone:SPL010081F01, expressed in spleen	PREDICTED: protein tyrosine phosphatase, receptor type, C [Bos taurus]	0.00183252	8.74301
positive regulation of T cell activation	BX924665	GNL|UG|SSC#S18556014	---	BX924665 Sus Scrofa library (scan) Sus scrofa cDNA clone scan0022.p.23 5prim, mRNA sequence	Proto-oncogene tyrosine-protein kinase LCK (Lymphocyte cell-specific protein-tyrosine kinase) (p56-LCK) gb|AAV70114.2| lymphocyte-specific protein tyrosine kinase [Aotus nancymaae]	0.00183252	8.74301
positive regulation of T cell activation	CK454672	GNL|UG|SSC#S18359231	---	915172 MARC 4PIG Sus scrofa cDNA 5', mRNA sequence	Epstein-Barr virus induced 3 [Bos taurus] gb|AAI49503.1| EBI3 protein [Bos taurus]	0.00183252	8.74301
positive regulation of T cell activation	CN164178	GNL|UG|SSC#S19548011	---	994302 MARC 4PIG Sus scrofa cDNA 5', mRNA sequence	collagen col-34 [Brugia malayi] gb|EDP32726.1| collagen col-34, putative [Brugia malayi]	0.00183252	8.74301
proton transport	AK231566	GNL|UG|SSC#S35171257	LOC100154379	Sus scrofa mRNA, clone:ITT010097B01, expressed in intestine	PREDICTED: similar to vacuolar H+ ATPase G1 [Macaca mulatta] ref|XP_001084453.1| PREDICTED: similar to vacuolar H+ ATPase G1 [Macaca mulatta]	0.00183252	8.74301
proton transport	AK231872	GNL|UG|SSC#S35170643	LOC100156112	Sus scrofa mRNA, clone:LNG010036A11, expressed in lung	vacuolar H+ ATPase E1 [Bos taurus] sp|P11019|VATE1_BOVIN RecName: Full=V-type proton ATPase subunit E 1; Short=V-ATPase subunit E 1; AltName: Full=Vacuolar proton pump subunit E 1; AltName: Full=V-ATPase 31 kDa subunit; Short=P31 gb|AAA30562.1| H+ ATPase	0.00183252	8.74301
proton transport	AK236336	GNL|UG|SSC#S35167810	ATP6V1H	Sus scrofa mRNA, clone:OVRM10182H03, expressed in ovary	ATPase, H+ transporting, lysosomal 50/57kDa, V1 subunit H [Sus scrofa] emb|CAB39533.1| 54 kDa vacuolar H(+)-ATPase subunit [Sus scrofa]	0.00183252	8.74301
proton transport	CN157619	GNL|UG|SSC#S19541523	---	946337 MARC 4PIG Sus scrofa cDNA 5', mRNA sequence	PREDICTED: similar to ATP synthase, H+ transporting, mitochondrial F1 complex, delta subunit precursor [Macaca mulatta]	0.00183252	8.74301
aromatic amino acid family metabolic process	AK233866	GNL|UG|SSC#S35164475	---	Sus scrofa mRNA, clone:MLN010055C04, expressed in mesenteric lymph node	indoleamine-pyrrole 2,3 dioxygenase [Ovis aries]	0.0407749	8.74301
aromatic amino acid family metabolic process	AK233932	GNL|UG|SSC#S35164409	---	Sus scrofa mRNA, clone:MLN010070B08, expressed in mesenteric lymph node	PREDICTED: 6-pyruvoyltetrahydropterin synthase [Bos taurus]	0.0407749	8.74301
nucleosome assembly	AK239146	GNL|UG|SSC#S35168008	---	Sus scrofa mRNA, clone:THY010067F01, expressed in thymus	PREDICTED: similar to H1 histone family, member X [Bos taurus]	0.0407749	8.74301
nucleosome assembly	BP159424	GNL|UG|SSC#S18262933	---	BP159424 full-length enriched swine cDNA library, adult thymus Sus scrofa cDNA clone THY010087A01 5', mRNA sequence	PREDICTED: similar to Histone H2A.x (H2a/x) [Canis familiaris]	0.0407749	8.74301
production of molecular mediator of immune response	AK237693	GNL|UG|SSC#S35172988	---	Sus scrofa mRNA, clone:SPL010081F01, expressed in spleen	PREDICTED: protein tyrosine phosphatase, receptor type, C [Bos taurus]	0.0407749	8.74301
production of molecular mediator of immune response	CN164178	GNL|UG|SSC#S19548011	---	994302 MARC 4PIG Sus scrofa cDNA 5', mRNA sequence	collagen col-34 [Brugia malayi] gb|EDP32726.1| collagen col-34, putative [Brugia malayi]	0.0407749	8.74301
regulation of protein complex assembly	AK231696	GNL|UG|SSC#S35171516	---	Sus scrofa mRNA, clone:LNG010013B06, expressed in lung	PREDICTED: similar to CDC42 effector protein (Rho GTPase binding) 2 [Equus caballus]	0.0407749	8.74301
regulation of protein complex assembly	DQ225363	GNL|UG|SSC#S29287394	MAPRE1	Sus scrofa microtubule-associated protein RP/EB family member 1 (MAPRE1) mRNA, complete cds	PREDICTED: similar to Microtubule-associated protein RP/EB family member 1 (APC-binding protein EB1) (End-binding protein 1) (EB1) [Canis familiaris]	0.0407749	8.74301
regulation of lymphocyte activation	AK237693	GNL|UG|SSC#S35172988	---	Sus scrofa mRNA, clone:SPL010081F01, expressed in spleen	PREDICTED: protein tyrosine phosphatase, receptor type, C [Bos taurus]	0.000118876	8.39329
regulation of lymphocyte activation	AK238783	GNL|UG|SSC#S35168773	---	Sus scrofa mRNA, clone:THY010030A05, expressed in thymus	PREDICTED: similar to linker for activation of T cells [Equus caballus]	0.000118876	8.39329
regulation of lymphocyte activation	AY609768	GNL|UG|SSC#S23213240	---	Sus scrofa clone Clu_30275.scr.msk.p1.Contig8, mRNA sequence	PREDICTED: similar to Signaling threshold-regulating transmembrane adapter 1 precursor (Suppression-inducing transmembrane adapter 1) (SHP2-interacting transmembrane adapter protein) (gp30/40) [Sus scrofa]	0.000118876	8.39329
regulation of lymphocyte activation	BX924665	GNL|UG|SSC#S18556014	---	BX924665 Sus Scrofa library (scan) Sus scrofa cDNA clone scan0022.p.23 5prim, mRNA sequence	Proto-oncogene tyrosine-protein kinase LCK (Lymphocyte cell-specific protein-tyrosine kinase) (p56-LCK) gb|AAV70114.2| lymphocyte-specific protein tyrosine kinase [Aotus nancymaae]	0.000118876	8.39329
regulation of lymphocyte activation	CK454672	GNL|UG|SSC#S18359231	---	915172 MARC 4PIG Sus scrofa cDNA 5', mRNA sequence	Epstein-Barr virus induced 3 [Bos taurus] gb|AAI49503.1| EBI3 protein [Bos taurus]	0.000118876	8.39329
regulation of lymphocyte activation	CN164178	GNL|UG|SSC#S19548011	---	994302 MARC 4PIG Sus scrofa cDNA 5', mRNA sequence	collagen col-34 [Brugia malayi] gb|EDP32726.1| collagen col-34, putative [Brugia malayi]	0.000118876	8.39329
water-soluble vitamin metabolic process	AK233866	GNL|UG|SSC#S35164475	---	Sus scrofa mRNA, clone:MLN010055C04, expressed in mesenteric lymph node	indoleamine-pyrrole 2,3 dioxygenase [Ovis aries]	0.00234251	8.22872
water-soluble vitamin metabolic process	AK235490	GNL|UG|SSC#S35170371	LOC100154160	Sus scrofa mRNA, clone:OVRM10087A03, expressed in ovary	PREDICTED: similar to phosphoserine aminotransferase isoform 1 [Sus scrofa]	0.00234251	8.22872
water-soluble vitamin metabolic process	AY214329	GNL|UG|SSC#S18598186	LOC403161	Sus scrofa nicotinate phosphoribosyltransferase-like protein mRNA, partial cds	nicotinate phosphoribosyltransferase-like protein [Sus scrofa]	0.00234251	8.22872
water-soluble vitamin metabolic process	EU127843	GNL|UG|SSC#S41350327	PBEF1	Sus scrofa pre-B-cell colony-enhancing factor variant 6 (PBEF1) mRNA sequence, alternatively spliced	nicotinamide phosphoribosyltransferase [Sus scrofa] sp|Q52I78|NAMPT_PIG RecName: Full=Nicotinamide phosphoribosyltransferase; Short=NAmPRTase; Short=Nampt; AltName: Full=Pre-B-cell colony-enhancing factor 1 homolog; Short=PBEF; AltName: Full=Visfatin gb|A	0.00234251	8.22872
positive regulation of lymphocyte activation	AK237693	GNL|UG|SSC#S35172988	---	Sus scrofa mRNA, clone:SPL010081F01, expressed in spleen	PREDICTED: protein tyrosine phosphatase, receptor type, C [Bos taurus]	0.00294417	7.77157
positive regulation of lymphocyte activation	BX924665	GNL|UG|SSC#S18556014	---	BX924665 Sus Scrofa library (scan) Sus scrofa cDNA clone scan0022.p.23 5prim, mRNA sequence	Proto-oncogene tyrosine-protein kinase LCK (Lymphocyte cell-specific protein-tyrosine kinase) (p56-LCK) gb|AAV70114.2| lymphocyte-specific protein tyrosine kinase [Aotus nancymaae]	0.00294417	7.77157
positive regulation of lymphocyte activation	CK454672	GNL|UG|SSC#S18359231	---	915172 MARC 4PIG Sus scrofa cDNA 5', mRNA sequence	Epstein-Barr virus induced 3 [Bos taurus] gb|AAI49503.1| EBI3 protein [Bos taurus]	0.00294417	7.77157
positive regulation of lymphocyte activation	CN164178	GNL|UG|SSC#S19548011	---	994302 MARC 4PIG Sus scrofa cDNA 5', mRNA sequence	collagen col-34 [Brugia malayi] gb|EDP32726.1| collagen col-34, putative [Brugia malayi]	0.00294417	7.77157
hydrogen transport	AK231566	GNL|UG|SSC#S35171257	LOC100154379	Sus scrofa mRNA, clone:ITT010097B01, expressed in intestine	PREDICTED: similar to vacuolar H+ ATPase G1 [Macaca mulatta] ref|XP_001084453.1| PREDICTED: similar to vacuolar H+ ATPase G1 [Macaca mulatta]	0.00364564	7.36254
hydrogen transport	AK231872	GNL|UG|SSC#S35170643	LOC100156112	Sus scrofa mRNA, clone:LNG010036A11, expressed in lung	vacuolar H+ ATPase E1 [Bos taurus] sp|P11019|VATE1_BOVIN RecName: Full=V-type proton ATPase subunit E 1; Short=V-ATPase subunit E 1; AltName: Full=Vacuolar proton pump subunit E 1; AltName: Full=V-ATPase 31 kDa subunit; Short=P31 gb|AAA30562.1| H+ ATPase	0.00364564	7.36254
hydrogen transport	AK236336	GNL|UG|SSC#S35167810	ATP6V1H	Sus scrofa mRNA, clone:OVRM10182H03, expressed in ovary	ATPase, H+ transporting, lysosomal 50/57kDa, V1 subunit H [Sus scrofa] emb|CAB39533.1| 54 kDa vacuolar H(+)-ATPase subunit [Sus scrofa]	0.00364564	7.36254
hydrogen transport	CN157619	GNL|UG|SSC#S19541523	---	946337 MARC 4PIG Sus scrofa cDNA 5', mRNA sequence	PREDICTED: similar to ATP synthase, H+ transporting, mitochondrial F1 complex, delta subunit precursor [Macaca mulatta]	0.00364564	7.36254
antigen processing and presentation	AK230483	GNL|UG|SSC#S35167565	SLA-DQA1	Sus scrofa mRNA, clone:AMP010001H11, expressed in alveolar macrophage	MHC class II antigen [Sus scrofa]	0.000289284	7.2356
antigen processing and presentation	AK237642	GNL|UG|SSC#S35173039	CAST	Sus scrofa mRNA, clone:SPL010072G12, expressed in spleen	endoplasmic reticulum aminopeptidase 1 [Bos taurus] gb|AAI51389.1| ERAP1 protein [Bos taurus]	0.000289284	7.2356
antigen processing and presentation	AK239552	GNL|UG|SSC#S35166773	B2M	Sus scrofa mRNA, clone:THY010112E06, expressed in thymus	beta-2-microglobulin [Sus scrofa] sp|Q07717|B2MG_PIG RecName: Full=Beta-2-microglobulin; AltName: Full=Lactollin; Flags: Precursor gb|AAA16252.1| beta 2-microglobulin dbj|BAG32341.1| beta 2-microglobulin [Sus scrofa]	0.000289284	7.2356
antigen processing and presentation	AK239693	GNL|UG|SSC#S35166632	CD74	Sus scrofa mRNA, clone:THY010124C08, expressed in thymus	CD74 antigen [Sus scrofa] dbj|BAD06312.1| CD74 antigen [Sus scrofa]	0.000289284	7.2356
antigen processing and presentation	AY285931	GNL|UG|SSC#S15677863	SLA-DQA1	Sus scrofa MHC class II antigen (SLA-DQA1) mRNA, SLA-DQA1*y allele, complete cds	MHC class II, DQ alpha [Sus scrofa] gb|AAP37555.1| MHC class II antigen [Sus scrofa]	0.000289284	7.2356
antigen processing and presentation	EU440333	GNL|UG|SSC#S43178473	SLA-1	Sus scrofa MHC class I antigen (SLA-1) mRNA, SLA-1*sk13 allele, complete cds	MHC class I antigen [Sus scrofa]	0.000289284	7.2356
positive regulation of cell activation	AK237693	GNL|UG|SSC#S35172988	---	Sus scrofa mRNA, clone:SPL010081F01, expressed in spleen	PREDICTED: protein tyrosine phosphatase, receptor type, C [Bos taurus]	0.00445494	6.99441
positive regulation of cell activation	BX924665	GNL|UG|SSC#S18556014	---	BX924665 Sus Scrofa library (scan) Sus scrofa cDNA clone scan0022.p.23 5prim, mRNA sequence	Proto-oncogene tyrosine-protein kinase LCK (Lymphocyte cell-specific protein-tyrosine kinase) (p56-LCK) gb|AAV70114.2| lymphocyte-specific protein tyrosine kinase [Aotus nancymaae]	0.00445494	6.99441
positive regulation of cell activation	CK454672	GNL|UG|SSC#S18359231	---	915172 MARC 4PIG Sus scrofa cDNA 5', mRNA sequence	Epstein-Barr virus induced 3 [Bos taurus] gb|AAI49503.1| EBI3 protein [Bos taurus]	0.00445494	6.99441
positive regulation of cell activation	CN164178	GNL|UG|SSC#S19548011	---	994302 MARC 4PIG Sus scrofa cDNA 5', mRNA sequence	collagen col-34 [Brugia malayi] gb|EDP32726.1| collagen col-34, putative [Brugia malayi]	0.00445494	6.99441
positive regulation of leukocyte activation	AK237693	GNL|UG|SSC#S35172988	---	Sus scrofa mRNA, clone:SPL010081F01, expressed in spleen	PREDICTED: protein tyrosine phosphatase, receptor type, C [Bos taurus]	0.00445494	6.99441
positive regulation of leukocyte activation	BX924665	GNL|UG|SSC#S18556014	---	BX924665 Sus Scrofa library (scan) Sus scrofa cDNA clone scan0022.p.23 5prim, mRNA sequence	Proto-oncogene tyrosine-protein kinase LCK (Lymphocyte cell-specific protein-tyrosine kinase) (p56-LCK) gb|AAV70114.2| lymphocyte-specific protein tyrosine kinase [Aotus nancymaae]	0.00445494	6.99441
positive regulation of leukocyte activation	CK454672	GNL|UG|SSC#S18359231	---	915172 MARC 4PIG Sus scrofa cDNA 5', mRNA sequence	Epstein-Barr virus induced 3 [Bos taurus] gb|AAI49503.1| EBI3 protein [Bos taurus]	0.00445494	6.99441
positive regulation of leukocyte activation	CN164178	GNL|UG|SSC#S19548011	---	994302 MARC 4PIG Sus scrofa cDNA 5', mRNA sequence	collagen col-34 [Brugia malayi] gb|EDP32726.1| collagen col-34, putative [Brugia malayi]	0.00445494	6.99441
coenzyme metabolic process	AK233073	GNL|UG|SSC#S35166463	LOC100154980	Sus scrofa mRNA, clone:LVRM10077H03, expressed in liver	PREDICTED: similar to 3-oxoacyl-[acyl-carrier-protein] synthase, mitochondrial precursor (Beta-ketoacyl-ACP synthase) [Equus caballus]	0.000612083	6.35855
coenzyme metabolic process	AK233242	GNL|UG|SSC#S35165693	LOC100157055	Sus scrofa mRNA, clone:LVRM10108H07, expressed in liver	PREDICTED: similar to coenzyme Q5 homolog, methyltransferase [Sus scrofa]	0.000612083	6.35855
coenzyme metabolic process	AK233866	GNL|UG|SSC#S35164475	---	Sus scrofa mRNA, clone:MLN010055C04, expressed in mesenteric lymph node	indoleamine-pyrrole 2,3 dioxygenase [Ovis aries]	0.000612083	6.35855
coenzyme metabolic process	AY214329	GNL|UG|SSC#S18598186	LOC403161	Sus scrofa nicotinate phosphoribosyltransferase-like protein mRNA, partial cds	nicotinate phosphoribosyltransferase-like protein [Sus scrofa]	0.000612083	6.35855
coenzyme metabolic process	CJ023069	GNL|UG|SSC#S22280339	---	CJ023069 full-length enriched swine cDNA library, adult trachea Sus scrofa cDNA clone TCH01G080008 5', mRNA sequence	para-hydroxybenzoate-polyprenyltransferase, mitochondrial [Bos taurus] sp|Q2KIQ4|COQ2_BOVIN RecName: Full=Para-hydroxybenzoate--polyprenyltransferase, mitochondrial; Short=PHB:polyprenyltransferase; Flags: Precursor gb|AAI12552.1| Coenzyme Q2 homolog, pre	0.000612083	6.35855
coenzyme metabolic process	EU127843	GNL|UG|SSC#S41350327	PBEF1	Sus scrofa pre-B-cell colony-enhancing factor variant 6 (PBEF1) mRNA sequence, alternatively spliced	nicotinamide phosphoribosyltransferase [Sus scrofa] sp|Q52I78|NAMPT_PIG RecName: Full=Nicotinamide phosphoribosyltransferase; Short=NAmPRTase; Short=Nampt; AltName: Full=Pre-B-cell colony-enhancing factor 1 homolog; Short=PBEF; AltName: Full=Visfatin gb|A	0.000612083	6.35855
chromatin assembly or disassembly	AK239146	GNL|UG|SSC#S35168008	---	Sus scrofa mRNA, clone:THY010067F01, expressed in thymus	PREDICTED: similar to H1 histone family, member X [Bos taurus]	0.0234665	6.17154
chromatin assembly or disassembly	BP159424	GNL|UG|SSC#S18262933	---	BP159424 full-length enriched swine cDNA library, adult thymus Sus scrofa cDNA clone THY010087A01 5', mRNA sequence	PREDICTED: similar to Histone H2A.x (H2a/x) [Canis familiaris]	0.0234665	6.17154
chromatin assembly or disassembly	CR939665	GNL|UG|SSC#S24610008	SMARCA5	CR939665 Sus scrofa cDNA library (scaj) Sus scrofa cDNA clone scaj0009.i.06 5prim, mRNA sequence	SWI/SNF-related matrix-associated actin-dependent regulator of chromatin a5 [Bos taurus] gb|AAI53226.1| SMARCA5 protein [Bos taurus]	0.0234665	6.17154
lymphocyte differentiation	AK237693	GNL|UG|SSC#S35172988	---	Sus scrofa mRNA, clone:SPL010081F01, expressed in spleen	PREDICTED: protein tyrosine phosphatase, receptor type, C [Bos taurus]	0.0234665	6.17154
lymphocyte differentiation	AK239693	GNL|UG|SSC#S35166632	CD74	Sus scrofa mRNA, clone:THY010124C08, expressed in thymus	CD74 antigen [Sus scrofa] dbj|BAD06312.1| CD74 antigen [Sus scrofa]	0.0234665	6.17154
lymphocyte differentiation	BX924665	GNL|UG|SSC#S18556014	---	BX924665 Sus Scrofa library (scan) Sus scrofa cDNA clone scan0022.p.23 5prim, mRNA sequence	Proto-oncogene tyrosine-protein kinase LCK (Lymphocyte cell-specific protein-tyrosine kinase) (p56-LCK) gb|AAV70114.2| lymphocyte-specific protein tyrosine kinase [Aotus nancymaae]	0.0234665	6.17154
ribonucleotide metabolic process	AK231893	GNL|UG|SSC#S35170622	ADSL	Sus scrofa mRNA, clone:LNG010043C07, expressed in lung	adenylosuccinate lyase [Sus scrofa] gb|ACF04801.1| adenylosuccinate lyase [Sus scrofa]	0.0234665	6.17154
ribonucleotide metabolic process	AK240277	GNL|UG|SSC#S35164648	---	Sus scrofa mRNA, clone:UTR010049F01, expressed in uterus	PREDICTED: similar to ADP-sugar pyrophosphatase (Nucleoside diphosphate-linked moiety X motif 5) (Nudix motif 5) (YSA1H) isoform 1 [Canis familiaris]	0.0234665	6.17154
ribonucleotide metabolic process	AY609445	GNL|UG|SSC#S23213532	LOC100155803	Sus scrofa clone Clu_11781.scr.msk.p1.Contig1, mRNA sequence	PREDICTED: GTP-binding protein PTD004 isoform 2 [Pan troglodytes]	0.0234665	6.17154
vitamin metabolic process	AK233866	GNL|UG|SSC#S35164475	---	Sus scrofa mRNA, clone:MLN010055C04, expressed in mesenteric lymph node	indoleamine-pyrrole 2,3 dioxygenase [Ovis aries]	0.00760802	6.0821
vitamin metabolic process	AK235490	GNL|UG|SSC#S35170371	LOC100154160	Sus scrofa mRNA, clone:OVRM10087A03, expressed in ovary	PREDICTED: similar to phosphoserine aminotransferase isoform 1 [Sus scrofa]	0.00760802	6.0821
vitamin metabolic process	AY214329	GNL|UG|SSC#S18598186	LOC403161	Sus scrofa nicotinate phosphoribosyltransferase-like protein mRNA, partial cds	nicotinate phosphoribosyltransferase-like protein [Sus scrofa]	0.00760802	6.0821
vitamin metabolic process	EU127843	GNL|UG|SSC#S41350327	PBEF1	Sus scrofa pre-B-cell colony-enhancing factor variant 6 (PBEF1) mRNA sequence, alternatively spliced	nicotinamide phosphoribosyltransferase [Sus scrofa] sp|Q52I78|NAMPT_PIG RecName: Full=Nicotinamide phosphoribosyltransferase; Short=NAmPRTase; Short=Nampt; AltName: Full=Pre-B-cell colony-enhancing factor 1 homolog; Short=PBEF; AltName: Full=Visfatin gb|A	0.00760802	6.0821
cellular di-, tri-valent inorganic cation homeostasis	AK237693	GNL|UG|SSC#S35172988	---	Sus scrofa mRNA, clone:SPL010081F01, expressed in spleen	PREDICTED: protein tyrosine phosphatase, receptor type, C [Bos taurus]	0.0103892	5.59553
cellular di-, tri-valent inorganic cation homeostasis	BX924665	GNL|UG|SSC#S18556014	---	BX924665 Sus Scrofa library (scan) Sus scrofa cDNA clone scan0022.p.23 5prim, mRNA sequence	Proto-oncogene tyrosine-protein kinase LCK (Lymphocyte cell-specific protein-tyrosine kinase) (p56-LCK) gb|AAV70114.2| lymphocyte-specific protein tyrosine kinase [Aotus nancymaae]	0.0103892	5.59553
cellular di-, tri-valent inorganic cation homeostasis	DN120793	GNL|UG|SSC#S23763174	---	1120840 MARC 4PIG Sus scrofa cDNA 5', mRNA sequence		0.0103892	5.59553
cellular di-, tri-valent inorganic cation homeostasis	DV227211	GNL|UG|SSC#S27601884	XCL1	EST-AR123E06 Porcine Lymph node cDNA library Sus scrofa cDNA clone AR123E06, mRNA sequence	chemokine (C motif) ligand 1 [Sus scrofa] gb|ACE96046.1| chemokine C motif ligand 1 [Sus scrofa]	0.0103892	5.59553
di-, tri-valent inorganic cation homeostasis	AK237693	GNL|UG|SSC#S35172988	---	Sus scrofa mRNA, clone:SPL010081F01, expressed in spleen	PREDICTED: protein tyrosine phosphatase, receptor type, C [Bos taurus]	0.0103892	5.59553
di-, tri-valent inorganic cation homeostasis	BX924665	GNL|UG|SSC#S18556014	---	BX924665 Sus Scrofa library (scan) Sus scrofa cDNA clone scan0022.p.23 5prim, mRNA sequence	Proto-oncogene tyrosine-protein kinase LCK (Lymphocyte cell-specific protein-tyrosine kinase) (p56-LCK) gb|AAV70114.2| lymphocyte-specific protein tyrosine kinase [Aotus nancymaae]	0.0103892	5.59553
di-, tri-valent inorganic cation homeostasis	DN120793	GNL|UG|SSC#S23763174	---	1120840 MARC 4PIG Sus scrofa cDNA 5', mRNA sequence		0.0103892	5.59553
di-, tri-valent inorganic cation homeostasis	DV227211	GNL|UG|SSC#S27601884	XCL1	EST-AR123E06 Porcine Lymph node cDNA library Sus scrofa cDNA clone AR123E06, mRNA sequence	chemokine (C motif) ligand 1 [Sus scrofa] gb|ACE96046.1| chemokine C motif ligand 1 [Sus scrofa]	0.0103892	5.59553
leukocyte differentiation	AK237693	GNL|UG|SSC#S35172988	---	Sus scrofa mRNA, clone:SPL010081F01, expressed in spleen	PREDICTED: protein tyrosine phosphatase, receptor type, C [Bos taurus]	0.0369279	5.24581
leukocyte differentiation	AK239693	GNL|UG|SSC#S35166632	CD74	Sus scrofa mRNA, clone:THY010124C08, expressed in thymus	CD74 antigen [Sus scrofa] dbj|BAD06312.1| CD74 antigen [Sus scrofa]	0.0369279	5.24581
leukocyte differentiation	BX924665	GNL|UG|SSC#S18556014	---	BX924665 Sus Scrofa library (scan) Sus scrofa cDNA clone scan0022.p.23 5prim, mRNA sequence	Proto-oncogene tyrosine-protein kinase LCK (Lymphocyte cell-specific protein-tyrosine kinase) (p56-LCK) gb|AAV70114.2| lymphocyte-specific protein tyrosine kinase [Aotus nancymaae]	0.0369279	5.24581
adaptive immune response based on somatic recombination of immune receptors built from immunoglobulin superfamily domains	AK231628	GNL|UG|SSC#S35171195	---	Sus scrofa mRNA, clone:LNG010003B09, expressed in lung	PREDICTED: similar to interleukin 18 binding protein [Bos taurus]	0.013779	5.18104
adaptive immune response based on somatic recombination of immune receptors built from immunoglobulin superfamily domains	AK239693	GNL|UG|SSC#S35166632	CD74	Sus scrofa mRNA, clone:THY010124C08, expressed in thymus	CD74 antigen [Sus scrofa] dbj|BAD06312.1| CD74 antigen [Sus scrofa]	0.013779	5.18104
adaptive immune response based on somatic recombination of immune receptors built from immunoglobulin superfamily domains	CK454672	GNL|UG|SSC#S18359231	---	915172 MARC 4PIG Sus scrofa cDNA 5', mRNA sequence	Epstein-Barr virus induced 3 [Bos taurus] gb|AAI49503.1| EBI3 protein [Bos taurus]	0.013779	5.18104
adaptive immune response based on somatic recombination of immune receptors built from immunoglobulin superfamily domains	CN164178	GNL|UG|SSC#S19548011	---	994302 MARC 4PIG Sus scrofa cDNA 5', mRNA sequence	collagen col-34 [Brugia malayi] gb|EDP32726.1| collagen col-34, putative [Brugia malayi]	0.013779	5.18104
cofactor biosynthetic process	AK233242	GNL|UG|SSC#S35165693	LOC100157055	Sus scrofa mRNA, clone:LVRM10108H07, expressed in liver	PREDICTED: similar to coenzyme Q5 homolog, methyltransferase [Sus scrofa]	0.013779	5.18104
cofactor biosynthetic process	AY214329	GNL|UG|SSC#S18598186	LOC403161	Sus scrofa nicotinate phosphoribosyltransferase-like protein mRNA, partial cds	nicotinate phosphoribosyltransferase-like protein [Sus scrofa]	0.013779	5.18104
cofactor biosynthetic process	CJ023069	GNL|UG|SSC#S22280339	---	CJ023069 full-length enriched swine cDNA library, adult trachea Sus scrofa cDNA clone TCH01G080008 5', mRNA sequence	para-hydroxybenzoate-polyprenyltransferase, mitochondrial [Bos taurus] sp|Q2KIQ4|COQ2_BOVIN RecName: Full=Para-hydroxybenzoate--polyprenyltransferase, mitochondrial; Short=PHB:polyprenyltransferase; Flags: Precursor gb|AAI12552.1| Coenzyme Q2 homolog, pre	0.013779	5.18104
cofactor biosynthetic process	EU127843	GNL|UG|SSC#S41350327	PBEF1	Sus scrofa pre-B-cell colony-enhancing factor variant 6 (PBEF1) mRNA sequence, alternatively spliced	nicotinamide phosphoribosyltransferase [Sus scrofa] sp|Q52I78|NAMPT_PIG RecName: Full=Nicotinamide phosphoribosyltransferase; Short=NAmPRTase; Short=Nampt; AltName: Full=Pre-B-cell colony-enhancing factor 1 homolog; Short=PBEF; AltName: Full=Visfatin gb|A	0.013779	5.18104
humoral immune response	AK237721	GNL|UG|SSC#S35172960	---	Sus scrofa mRNA, clone:SPL010085B04, expressed in spleen	lymphocyte antigen 86 [Sus scrofa] dbj|BAF48332.1| MD-1 [Sus scrofa]	0.013779	5.18104
humoral immune response	AK238664	GNL|UG|SSC#S35169440	---	Sus scrofa mRNA, clone:THY010015B05, expressed in thymus	programmed cell death 1 [Bos taurus] gb|AAI23855.1| PDCD1 protein [Bos taurus]	0.013779	5.18104
humoral immune response	CK454672	GNL|UG|SSC#S18359231	---	915172 MARC 4PIG Sus scrofa cDNA 5', mRNA sequence	Epstein-Barr virus induced 3 [Bos taurus] gb|AAI49503.1| EBI3 protein [Bos taurus]	0.013779	5.18104
humoral immune response	EW423512	GNL|UG|SSC#S40328905	---	rnca35b_k4.y1 nca Sus scrofa cDNA 5', mRNA sequence		0.013779	5.18104
adaptive immune response	AK231628	GNL|UG|SSC#S35171195	---	Sus scrofa mRNA, clone:LNG010003B09, expressed in lung	PREDICTED: similar to interleukin 18 binding protein [Bos taurus]	0.0157183	4.99601
adaptive immune response	AK239693	GNL|UG|SSC#S35166632	CD74	Sus scrofa mRNA, clone:THY010124C08, expressed in thymus	CD74 antigen [Sus scrofa] dbj|BAD06312.1| CD74 antigen [Sus scrofa]	0.0157183	4.99601
adaptive immune response	CK454672	GNL|UG|SSC#S18359231	---	915172 MARC 4PIG Sus scrofa cDNA 5', mRNA sequence	Epstein-Barr virus induced 3 [Bos taurus] gb|AAI49503.1| EBI3 protein [Bos taurus]	0.0157183	4.99601
adaptive immune response	CN164178	GNL|UG|SSC#S19548011	---	994302 MARC 4PIG Sus scrofa cDNA 5', mRNA sequence	collagen col-34 [Brugia malayi] gb|EDP32726.1| collagen col-34, putative [Brugia malayi]	0.0157183	4.99601
nucleotide biosynthetic process	AK231893	GNL|UG|SSC#S35170622	ADSL	Sus scrofa mRNA, clone:LNG010043C07, expressed in lung	adenylosuccinate lyase [Sus scrofa] gb|ACF04801.1| adenylosuccinate lyase [Sus scrofa]	0.0421859	4.99601
nucleotide biosynthetic process	AY214329	GNL|UG|SSC#S18598186	LOC403161	Sus scrofa nicotinate phosphoribosyltransferase-like protein mRNA, partial cds	nicotinate phosphoribosyltransferase-like protein [Sus scrofa]	0.0421859	4.99601
nucleotide biosynthetic process	EU127843	GNL|UG|SSC#S41350327	PBEF1	Sus scrofa pre-B-cell colony-enhancing factor variant 6 (PBEF1) mRNA sequence, alternatively spliced	nicotinamide phosphoribosyltransferase [Sus scrofa] sp|Q52I78|NAMPT_PIG RecName: Full=Nicotinamide phosphoribosyltransferase; Short=NAmPRTase; Short=Nampt; AltName: Full=Pre-B-cell colony-enhancing factor 1 homolog; Short=PBEF; AltName: Full=Visfatin gb|A	0.0421859	4.99601
cation homeostasis	AK237693	GNL|UG|SSC#S35172988	---	Sus scrofa mRNA, clone:SPL010081F01, expressed in spleen	PREDICTED: protein tyrosine phosphatase, receptor type, C [Bos taurus]	0.0178286	4.82373
cation homeostasis	BX924665	GNL|UG|SSC#S18556014	---	BX924665 Sus Scrofa library (scan) Sus scrofa cDNA clone scan0022.p.23 5prim, mRNA sequence	Proto-oncogene tyrosine-protein kinase LCK (Lymphocyte cell-specific protein-tyrosine kinase) (p56-LCK) gb|AAV70114.2| lymphocyte-specific protein tyrosine kinase [Aotus nancymaae]	0.0178286	4.82373
cation homeostasis	DN120793	GNL|UG|SSC#S23763174	---	1120840 MARC 4PIG Sus scrofa cDNA 5', mRNA sequence		0.0178286	4.82373
cation homeostasis	DV227211	GNL|UG|SSC#S27601884	XCL1	EST-AR123E06 Porcine Lymph node cDNA library Sus scrofa cDNA clone AR123E06, mRNA sequence	chemokine (C motif) ligand 1 [Sus scrofa] gb|ACE96046.1| chemokine C motif ligand 1 [Sus scrofa]	0.0178286	4.82373
cellular cation homeostasis	AK237693	GNL|UG|SSC#S35172988	---	Sus scrofa mRNA, clone:SPL010081F01, expressed in spleen	PREDICTED: protein tyrosine phosphatase, receptor type, C [Bos taurus]	0.0178286	4.82373
cellular cation homeostasis	BX924665	GNL|UG|SSC#S18556014	---	BX924665 Sus Scrofa library (scan) Sus scrofa cDNA clone scan0022.p.23 5prim, mRNA sequence	Proto-oncogene tyrosine-protein kinase LCK (Lymphocyte cell-specific protein-tyrosine kinase) (p56-LCK) gb|AAV70114.2| lymphocyte-specific protein tyrosine kinase [Aotus nancymaae]	0.0178286	4.82373
cellular cation homeostasis	DN120793	GNL|UG|SSC#S23763174	---	1120840 MARC 4PIG Sus scrofa cDNA 5', mRNA sequence		0.0178286	4.82373
cellular cation homeostasis	DV227211	GNL|UG|SSC#S27601884	XCL1	EST-AR123E06 Porcine Lymph node cDNA library Sus scrofa cDNA clone AR123E06, mRNA sequence	chemokine (C motif) ligand 1 [Sus scrofa] gb|ACE96046.1| chemokine C motif ligand 1 [Sus scrofa]	0.0178286	4.82373
antigen processing and presentation of peptide antigen	AK237642	GNL|UG|SSC#S35173039	CAST	Sus scrofa mRNA, clone:SPL010072G12, expressed in spleen	endoplasmic reticulum aminopeptidase 1 [Bos taurus] gb|AAI51389.1| ERAP1 protein [Bos taurus]	0.0478318	4.76892
antigen processing and presentation of peptide antigen	AK239552	GNL|UG|SSC#S35166773	B2M	Sus scrofa mRNA, clone:THY010112E06, expressed in thymus	beta-2-microglobulin [Sus scrofa] sp|Q07717|B2MG_PIG RecName: Full=Beta-2-microglobulin; AltName: Full=Lactollin; Flags: Precursor gb|AAA16252.1| beta 2-microglobulin dbj|BAG32341.1| beta 2-microglobulin [Sus scrofa]	0.0478318	4.76892
antigen processing and presentation of peptide antigen	EU440333	GNL|UG|SSC#S43178473	SLA-1	Sus scrofa MHC class I antigen (SLA-1) mRNA, SLA-1*sk13 allele, complete cds	MHC class I antigen [Sus scrofa]	0.0478318	4.76892
antigen processing and presentation of peptide antigen via MHC class I	AK237642	GNL|UG|SSC#S35173039	CAST	Sus scrofa mRNA, clone:SPL010072G12, expressed in spleen	endoplasmic reticulum aminopeptidase 1 [Bos taurus] gb|AAI51389.1| ERAP1 protein [Bos taurus]	0.0478318	4.76892
antigen processing and presentation of peptide antigen via MHC class I	AK239552	GNL|UG|SSC#S35166773	B2M	Sus scrofa mRNA, clone:THY010112E06, expressed in thymus	beta-2-microglobulin [Sus scrofa] sp|Q07717|B2MG_PIG RecName: Full=Beta-2-microglobulin; AltName: Full=Lactollin; Flags: Precursor gb|AAA16252.1| beta 2-microglobulin dbj|BAG32341.1| beta 2-microglobulin [Sus scrofa]	0.0478318	4.76892
antigen processing and presentation of peptide antigen via MHC class I	EU440333	GNL|UG|SSC#S43178473	SLA-1	Sus scrofa MHC class I antigen (SLA-1) mRNA, SLA-1*sk13 allele, complete cds	MHC class I antigen [Sus scrofa]	0.0478318	4.76892
apoptotic program	AK231164	GNL|UG|SSC#S35172726	---	Sus scrofa mRNA, clone:ITT010004G07, expressed in intestine	granzyme B (granzyme 2, cytotoxic T-lymphocyte-associated serine esterase 1), isoform CRA_a [Homo sapiens]	0.0201153	4.66294
apoptotic program	BX673218	GNL|UG|SSC#S17518648	---	BX673218 Sus Scrofa library (scac) Sus scrofa cDNA clone scac0038.a.15 5prim, mRNA sequence	granzyme A [Bos taurus] gb|AAI42337.1| GZMA protein [Bos taurus]	0.0201153	4.66294
apoptotic program	BX924665	GNL|UG|SSC#S18556014	---	BX924665 Sus Scrofa library (scan) Sus scrofa cDNA clone scan0022.p.23 5prim, mRNA sequence	Proto-oncogene tyrosine-protein kinase LCK (Lymphocyte cell-specific protein-tyrosine kinase) (p56-LCK) gb|AAV70114.2| lymphocyte-specific protein tyrosine kinase [Aotus nancymaae]	0.0201153	4.66294
apoptotic program	EW292521	GNL|UG|SSC#S40197614	---	rjej03b_f5.y1 jej Sus scrofa cDNA 5', mRNA sequence		0.0201153	4.66294
monosaccharide metabolic process	AK232989	GNL|UG|SSC#S35166547	G6PC	Sus scrofa mRNA, clone:LVRM10063F05, expressed in liver	glucose-6-phosphatase, catalytic subunit [Sus scrofa] gb|ABY21261.1| glucose-6-phosphatase catalytic subunit [Sus scrofa]	0.0201153	4.66294
monosaccharide metabolic process	AK233477	GNL|UG|SSC#S35165259	ATF4	Sus scrofa mRNA, clone:LVRM10156C01, expressed in liver	activating transcription factor 4 (tax-responsive enhancer element B67) [Sus scrofa] gb|ABK56832.2| cAMP response element-binding protein 2 [Sus scrofa]	0.0201153	4.66294
monosaccharide metabolic process	AK235469	GNL|UG|SSC#S35170392	---	Sus scrofa mRNA, clone:OVRM10085B11, expressed in ovary	PREDICTED: similar to GDP-L-fucose synthetase (Protein FX) (Red cell NADP(H)-binding protein) (GDP-4-keto-6-deoxy-D-mannose-3,5-epimerase-4-reductase) [Equus caballus]	0.0201153	4.66294
monosaccharide metabolic process	AK240277	GNL|UG|SSC#S35164648	---	Sus scrofa mRNA, clone:UTR010049F01, expressed in uterus	PREDICTED: similar to ADP-sugar pyrophosphatase (Nucleoside diphosphate-linked moiety X motif 5) (Nudix motif 5) (YSA1H) isoform 1 [Canis familiaris]	0.0201153	4.66294
cofactor metabolic process	AK233073	GNL|UG|SSC#S35166463	LOC100154980	Sus scrofa mRNA, clone:LVRM10077H03, expressed in liver	PREDICTED: similar to 3-oxoacyl-[acyl-carrier-protein] synthase, mitochondrial precursor (Beta-ketoacyl-ACP synthase) [Equus caballus]	0.00423159	4.46452
cofactor metabolic process	AK233242	GNL|UG|SSC#S35165693	LOC100157055	Sus scrofa mRNA, clone:LVRM10108H07, expressed in liver	PREDICTED: similar to coenzyme Q5 homolog, methyltransferase [Sus scrofa]	0.00423159	4.46452
cofactor metabolic process	AK233866	GNL|UG|SSC#S35164475	---	Sus scrofa mRNA, clone:MLN010055C04, expressed in mesenteric lymph node	indoleamine-pyrrole 2,3 dioxygenase [Ovis aries]	0.00423159	4.46452
cofactor metabolic process	AY214329	GNL|UG|SSC#S18598186	LOC403161	Sus scrofa nicotinate phosphoribosyltransferase-like protein mRNA, partial cds	nicotinate phosphoribosyltransferase-like protein [Sus scrofa]	0.00423159	4.46452
cofactor metabolic process	CJ023069	GNL|UG|SSC#S22280339	---	CJ023069 full-length enriched swine cDNA library, adult trachea Sus scrofa cDNA clone TCH01G080008 5', mRNA sequence	para-hydroxybenzoate-polyprenyltransferase, mitochondrial [Bos taurus] sp|Q2KIQ4|COQ2_BOVIN RecName: Full=Para-hydroxybenzoate--polyprenyltransferase, mitochondrial; Short=PHB:polyprenyltransferase; Flags: Precursor gb|AAI12552.1| Coenzyme Q2 homolog, pre	0.00423159	4.46452
cofactor metabolic process	EU127843	GNL|UG|SSC#S41350327	PBEF1	Sus scrofa pre-B-cell colony-enhancing factor variant 6 (PBEF1) mRNA sequence, alternatively spliced	nicotinamide phosphoribosyltransferase [Sus scrofa] sp|Q52I78|NAMPT_PIG RecName: Full=Nicotinamide phosphoribosyltransferase; Short=NAmPRTase; Short=Nampt; AltName: Full=Pre-B-cell colony-enhancing factor 1 homolog; Short=PBEF; AltName: Full=Visfatin gb|A	0.00423159	4.46452
immune response	AK230902	GNL|UG|SSC#S35173452	---	Sus scrofa mRNA, clone:AMP010061G10, expressed in alveolar macrophage	programmed cell death 1 ligand 2 [Sus scrofa] gb|AAX43995.1| programmed death ligand 2 [Sus scrofa]	3.41841e-07	4.15293
immune response	AK231628	GNL|UG|SSC#S35171195	---	Sus scrofa mRNA, clone:LNG010003B09, expressed in lung	PREDICTED: similar to interleukin 18 binding protein [Bos taurus]	3.41841e-07	4.15293
immune response	AK234576	GNL|UG|SSC#S35172632	---	Sus scrofa mRNA, clone:OVR010089H04, expressed in ovary	Epstein-Barr virus induced gene 2 (lymphocyte-specific G protein-coupled receptor) [Bos taurus] gb|AAI14885.1| Epstein-Barr virus induced gene 2 (lymphocyte-specific G protein-coupled receptor) [Bos taurus]	3.41841e-07	4.15293
immune response	AK236563	GNL|UG|SSC#S35167181	---	Sus scrofa mRNA, clone:OVRM10203C11, expressed in ovary	PREDICTED: similar to Lymphocyte cytosolic protein 2 (SH2 domain-containing leukocyte protein of 76 kDa) (SLP-76 tyrosine phosphoprotein) (SLP76) isoform 2 [Equus caballus]	3.41841e-07	4.15293
immune response	AK236766	GNL|UG|SSC#S35166175	---	Sus scrofa mRNA, clone:PBL010001H12, expressed in periphral blood mononuclear cell	TcR gamma-chain [Sus scrofa]	3.41841e-07	4.15293
immune response	AK237150	GNL|UG|SSC#S35164987	LOC100152055	Sus scrofa mRNA, clone:SPL010005A03, expressed in spleen	NADPH oxidase cytosolic protein p40phox [Bison bison]	3.41841e-07	4.15293
immune response	AK237693	GNL|UG|SSC#S35172988	---	Sus scrofa mRNA, clone:SPL010081F01, expressed in spleen	PREDICTED: protein tyrosine phosphatase, receptor type, C [Bos taurus]	3.41841e-07	4.15293
immune response	AK237721	GNL|UG|SSC#S35172960	---	Sus scrofa mRNA, clone:SPL010085B04, expressed in spleen	lymphocyte antigen 86 [Sus scrofa] dbj|BAF48332.1| MD-1 [Sus scrofa]	3.41841e-07	4.15293
immune response	AK238664	GNL|UG|SSC#S35169440	---	Sus scrofa mRNA, clone:THY010015B05, expressed in thymus	programmed cell death 1 [Bos taurus] gb|AAI23855.1| PDCD1 protein [Bos taurus]	3.41841e-07	4.15293
immune response	AK238783	GNL|UG|SSC#S35168773	---	Sus scrofa mRNA, clone:THY010030A05, expressed in thymus	PREDICTED: similar to linker for activation of T cells [Equus caballus]	3.41841e-07	4.15293
immune response	AK239693	GNL|UG|SSC#S35166632	CD74	Sus scrofa mRNA, clone:THY010124C08, expressed in thymus	CD74 antigen [Sus scrofa] dbj|BAD06312.1| CD74 antigen [Sus scrofa]	3.41841e-07	4.15293
immune response	AK239879	GNL|UG|SSC#S35166046	---	Sus scrofa mRNA, clone:UTR010007B08, expressed in uterus	toll interacting protein [Bos taurus] gb|AAI23458.1| Toll interacting protein [Bos taurus]	3.41841e-07	4.15293
immune response	AK240274	GNL|UG|SSC#S35164651	---	Sus scrofa mRNA, clone:UTR010049D02, expressed in uterus	PNAS-110 [Homo sapiens]	3.41841e-07	4.15293
immune response	AY609773	GNL|UG|SSC#S23213235	---	Sus scrofa clone Clu_30530.scr.msk.p1.Contig1, mRNA sequence	unnamed protein product [Homo sapiens]	3.41841e-07	4.15293
immune response	BX673218	GNL|UG|SSC#S17518648	---	BX673218 Sus Scrofa library (scac) Sus scrofa cDNA clone scac0038.a.15 5prim, mRNA sequence	granzyme A [Bos taurus] gb|AAI42337.1| GZMA protein [Bos taurus]	3.41841e-07	4.15293
immune response	CJ009409	GNL|UG|SSC#S22273048	LOC100152012	CJ009409 full-length enriched swine cDNA library, adult mesenteric lymph node Sus scrofa cDNA clone MLN01E080023 5', mRNA sequence	PREDICTED: similar to cystatin F [Sus scrofa]	3.41841e-07	4.15293
immune response	CK454672	GNL|UG|SSC#S18359231	---	915172 MARC 4PIG Sus scrofa cDNA 5', mRNA sequence	Epstein-Barr virus induced 3 [Bos taurus] gb|AAI49503.1| EBI3 protein [Bos taurus]	3.41841e-07	4.15293
immune response	CN164178	GNL|UG|SSC#S19548011	---	994302 MARC 4PIG Sus scrofa cDNA 5', mRNA sequence	collagen col-34 [Brugia malayi] gb|EDP32726.1| collagen col-34, putative [Brugia malayi]	3.41841e-07	4.15293
immune response	EW423512	GNL|UG|SSC#S40328905	---	rnca35b_k4.y1 nca Sus scrofa cDNA 5', mRNA sequence		3.41841e-07	4.15293
nucleoside phosphate metabolic process	AK231893	GNL|UG|SSC#S35170622	ADSL	Sus scrofa mRNA, clone:LNG010043C07, expressed in lung	adenylosuccinate lyase [Sus scrofa] gb|ACF04801.1| adenylosuccinate lyase [Sus scrofa]	0.00644715	4.11436
nucleoside phosphate metabolic process	AK233866	GNL|UG|SSC#S35164475	---	Sus scrofa mRNA, clone:MLN010055C04, expressed in mesenteric lymph node	indoleamine-pyrrole 2,3 dioxygenase [Ovis aries]	0.00644715	4.11436
nucleoside phosphate metabolic process	AK240277	GNL|UG|SSC#S35164648	---	Sus scrofa mRNA, clone:UTR010049F01, expressed in uterus	PREDICTED: similar to ADP-sugar pyrophosphatase (Nucleoside diphosphate-linked moiety X motif 5) (Nudix motif 5) (YSA1H) isoform 1 [Canis familiaris]	0.00644715	4.11436
nucleoside phosphate metabolic process	AY214329	GNL|UG|SSC#S18598186	LOC403161	Sus scrofa nicotinate phosphoribosyltransferase-like protein mRNA, partial cds	nicotinate phosphoribosyltransferase-like protein [Sus scrofa]	0.00644715	4.11436
nucleoside phosphate metabolic process	AY609445	GNL|UG|SSC#S23213532	LOC100155803	Sus scrofa clone Clu_11781.scr.msk.p1.Contig1, mRNA sequence	PREDICTED: GTP-binding protein PTD004 isoform 2 [Pan troglodytes]	0.00644715	4.11436
nucleoside phosphate metabolic process	EU127843	GNL|UG|SSC#S41350327	PBEF1	Sus scrofa pre-B-cell colony-enhancing factor variant 6 (PBEF1) mRNA sequence, alternatively spliced	nicotinamide phosphoribosyltransferase [Sus scrofa] sp|Q52I78|NAMPT_PIG RecName: Full=Nicotinamide phosphoribosyltransferase; Short=NAmPRTase; Short=Nampt; AltName: Full=Pre-B-cell colony-enhancing factor 1 homolog; Short=PBEF; AltName: Full=Visfatin gb|A	0.00644715	4.11436
nucleotide metabolic process	AK231893	GNL|UG|SSC#S35170622	ADSL	Sus scrofa mRNA, clone:LNG010043C07, expressed in lung	adenylosuccinate lyase [Sus scrofa] gb|ACF04801.1| adenylosuccinate lyase [Sus scrofa]	0.00644715	4.11436
nucleotide metabolic process	AK233866	GNL|UG|SSC#S35164475	---	Sus scrofa mRNA, clone:MLN010055C04, expressed in mesenteric lymph node	indoleamine-pyrrole 2,3 dioxygenase [Ovis aries]	0.00644715	4.11436
nucleotide metabolic process	AK240277	GNL|UG|SSC#S35164648	---	Sus scrofa mRNA, clone:UTR010049F01, expressed in uterus	PREDICTED: similar to ADP-sugar pyrophosphatase (Nucleoside diphosphate-linked moiety X motif 5) (Nudix motif 5) (YSA1H) isoform 1 [Canis familiaris]	0.00644715	4.11436
nucleotide metabolic process	AY214329	GNL|UG|SSC#S18598186	LOC403161	Sus scrofa nicotinate phosphoribosyltransferase-like protein mRNA, partial cds	nicotinate phosphoribosyltransferase-like protein [Sus scrofa]	0.00644715	4.11436
nucleotide metabolic process	AY609445	GNL|UG|SSC#S23213532	LOC100155803	Sus scrofa clone Clu_11781.scr.msk.p1.Contig1, mRNA sequence	PREDICTED: GTP-binding protein PTD004 isoform 2 [Pan troglodytes]	0.00644715	4.11436
nucleotide metabolic process	EU127843	GNL|UG|SSC#S41350327	PBEF1	Sus scrofa pre-B-cell colony-enhancing factor variant 6 (PBEF1) mRNA sequence, alternatively spliced	nicotinamide phosphoribosyltransferase [Sus scrofa] sp|Q52I78|NAMPT_PIG RecName: Full=Nicotinamide phosphoribosyltransferase; Short=NAmPRTase; Short=Nampt; AltName: Full=Pre-B-cell colony-enhancing factor 1 homolog; Short=PBEF; AltName: Full=Visfatin gb|A	0.00644715	4.11436
apoptosis	AK231163	GNL|UG|SSC#S35172727	---	Sus scrofa mRNA, clone:ITT010003H08, expressed in intestine	granzyme A [Bos taurus] sp|Q7YRZ7|GRAA_BOVIN RecName: Full=Granzyme A; Flags: Precursor emb|CAD66427.1| granzyme A precursor [Bos taurus]	1.4026e-05	3.91478
apoptosis	AK231164	GNL|UG|SSC#S35172726	---	Sus scrofa mRNA, clone:ITT010004G07, expressed in intestine	granzyme B (granzyme 2, cytotoxic T-lymphocyte-associated serine esterase 1), isoform CRA_a [Homo sapiens]	1.4026e-05	3.91478
apoptosis	AK231886	GNL|UG|SSC#S35170629	---	Sus scrofa mRNA, clone:LNG010042C12, expressed in lung	PREDICTED: similar to Transcriptional activator protein Pur-alpha (Purine-rich single-stranded DNA-binding protein alpha) [Bos taurus]	1.4026e-05	3.91478
apoptosis	AK235261	GNL|UG|SSC#S35170981	---	Sus scrofa mRNA, clone:OVRM10063C08, expressed in ovary	PREDICTED: similar to protein phosphatase 1, regulatory subunit 15A [Equus caballus]	1.4026e-05	3.91478
apoptosis	AK235603	GNL|UG|SSC#S35169715	VDAC1	Sus scrofa mRNA, clone:OVRM10097A03, expressed in ovary	Vdac1 protein [Rattus norvegicus]	1.4026e-05	3.91478
apoptosis	AK237721	GNL|UG|SSC#S35172960	---	Sus scrofa mRNA, clone:SPL010085B04, expressed in spleen	lymphocyte antigen 86 [Sus scrofa] dbj|BAF48332.1| MD-1 [Sus scrofa]	1.4026e-05	3.91478
apoptosis	AK238591	GNL|UG|SSC#S35169513	---	Sus scrofa mRNA, clone:THY010002H05, expressed in thymus	unnamed protein product [Homo sapiens]	1.4026e-05	3.91478
apoptosis	AK238642	GNL|UG|SSC#S35169462	---	Sus scrofa mRNA, clone:THY010012G06, expressed in thymus	PREDICTED: similar to granzyme H isoform 1 [Sus scrofa]	1.4026e-05	3.91478
apoptosis	AK238664	GNL|UG|SSC#S35169440	---	Sus scrofa mRNA, clone:THY010015B05, expressed in thymus	programmed cell death 1 [Bos taurus] gb|AAI23855.1| PDCD1 protein [Bos taurus]	1.4026e-05	3.91478
apoptosis	BP144632	GNL|UG|SSC#S18292907	---	BP144632 full-length enriched swine cDNA library, adult ovary Sus scrofa cDNA clone OVR010021H07 5', mRNA sequence	PREDICTED: similar to PACAP protein [Pan troglodytes]	1.4026e-05	3.91478
apoptosis	BX673218	GNL|UG|SSC#S17518648	---	BX673218 Sus Scrofa library (scac) Sus scrofa cDNA clone scac0038.a.15 5prim, mRNA sequence	granzyme A [Bos taurus] gb|AAI42337.1| GZMA protein [Bos taurus]	1.4026e-05	3.91478
apoptosis	BX924665	GNL|UG|SSC#S18556014	---	BX924665 Sus Scrofa library (scan) Sus scrofa cDNA clone scan0022.p.23 5prim, mRNA sequence	Proto-oncogene tyrosine-protein kinase LCK (Lymphocyte cell-specific protein-tyrosine kinase) (p56-LCK) gb|AAV70114.2| lymphocyte-specific protein tyrosine kinase [Aotus nancymaae]	1.4026e-05	3.91478
apoptosis	DN124736	GNL|UG|SSC#S23767117	---	1138534 MARC 4PIG Sus scrofa cDNA 5', mRNA sequence	PREDICTED: similar to pleckstrin homology-like domain family A member 2 [Equus caballus]	1.4026e-05	3.91478
apoptosis	EW292521	GNL|UG|SSC#S40197614	---	rjej03b_f5.y1 jej Sus scrofa cDNA 5', mRNA sequence		1.4026e-05	3.91478
apoptosis	EW328139	GNL|UG|SSC#S40233232	---	rpliv0112_a9.y1 liv Sus scrofa cDNA 5', mRNA sequence		1.4026e-05	3.91478
immune system development	AK230592	GNL|UG|SSC#S35167456	---	Sus scrofa mRNA, clone:AMP010013H01, expressed in alveolar macrophage	hematopoietic cell-specific Lyn substrate 1 [Bos taurus] gb|AAI03356.1| Hematopoietic cell-specific Lyn substrate 1 [Bos taurus]	0.0178989	3.88578
immune system development	AK237693	GNL|UG|SSC#S35172988	---	Sus scrofa mRNA, clone:SPL010081F01, expressed in spleen	PREDICTED: protein tyrosine phosphatase, receptor type, C [Bos taurus]	0.0178989	3.88578
immune system development	AK239693	GNL|UG|SSC#S35166632	CD74	Sus scrofa mRNA, clone:THY010124C08, expressed in thymus	CD74 antigen [Sus scrofa] dbj|BAD06312.1| CD74 antigen [Sus scrofa]	0.0178989	3.88578
immune system development	BX924665	GNL|UG|SSC#S18556014	---	BX924665 Sus Scrofa library (scan) Sus scrofa cDNA clone scan0022.p.23 5prim, mRNA sequence	Proto-oncogene tyrosine-protein kinase LCK (Lymphocyte cell-specific protein-tyrosine kinase) (p56-LCK) gb|AAV70114.2| lymphocyte-specific protein tyrosine kinase [Aotus nancymaae]	0.0178989	3.88578
immune system development	CN164178	GNL|UG|SSC#S19548011	---	994302 MARC 4PIG Sus scrofa cDNA 5', mRNA sequence	collagen col-34 [Brugia malayi] gb|EDP32726.1| collagen col-34, putative [Brugia malayi]	0.0178989	3.88578
programmed cell death	AK231163	GNL|UG|SSC#S35172727	---	Sus scrofa mRNA, clone:ITT010003H08, expressed in intestine	granzyme A [Bos taurus] sp|Q7YRZ7|GRAA_BOVIN RecName: Full=Granzyme A; Flags: Precursor emb|CAD66427.1| granzyme A precursor [Bos taurus]	1.68274e-05	3.85721
programmed cell death	AK231164	GNL|UG|SSC#S35172726	---	Sus scrofa mRNA, clone:ITT010004G07, expressed in intestine	granzyme B (granzyme 2, cytotoxic T-lymphocyte-associated serine esterase 1), isoform CRA_a [Homo sapiens]	1.68274e-05	3.85721
programmed cell death	AK231886	GNL|UG|SSC#S35170629	---	Sus scrofa mRNA, clone:LNG010042C12, expressed in lung	PREDICTED: similar to Transcriptional activator protein Pur-alpha (Purine-rich single-stranded DNA-binding protein alpha) [Bos taurus]	1.68274e-05	3.85721
programmed cell death	AK235261	GNL|UG|SSC#S35170981	---	Sus scrofa mRNA, clone:OVRM10063C08, expressed in ovary	PREDICTED: similar to protein phosphatase 1, regulatory subunit 15A [Equus caballus]	1.68274e-05	3.85721
programmed cell death	AK235603	GNL|UG|SSC#S35169715	VDAC1	Sus scrofa mRNA, clone:OVRM10097A03, expressed in ovary	Vdac1 protein [Rattus norvegicus]	1.68274e-05	3.85721
programmed cell death	AK237721	GNL|UG|SSC#S35172960	---	Sus scrofa mRNA, clone:SPL010085B04, expressed in spleen	lymphocyte antigen 86 [Sus scrofa] dbj|BAF48332.1| MD-1 [Sus scrofa]	1.68274e-05	3.85721
programmed cell death	AK238591	GNL|UG|SSC#S35169513	---	Sus scrofa mRNA, clone:THY010002H05, expressed in thymus	unnamed protein product [Homo sapiens]	1.68274e-05	3.85721
programmed cell death	AK238642	GNL|UG|SSC#S35169462	---	Sus scrofa mRNA, clone:THY010012G06, expressed in thymus	PREDICTED: similar to granzyme H isoform 1 [Sus scrofa]	1.68274e-05	3.85721
programmed cell death	AK238664	GNL|UG|SSC#S35169440	---	Sus scrofa mRNA, clone:THY010015B05, expressed in thymus	programmed cell death 1 [Bos taurus] gb|AAI23855.1| PDCD1 protein [Bos taurus]	1.68274e-05	3.85721
programmed cell death	BP144632	GNL|UG|SSC#S18292907	---	BP144632 full-length enriched swine cDNA library, adult ovary Sus scrofa cDNA clone OVR010021H07 5', mRNA sequence	PREDICTED: similar to PACAP protein [Pan troglodytes]	1.68274e-05	3.85721
programmed cell death	BX673218	GNL|UG|SSC#S17518648	---	BX673218 Sus Scrofa library (scac) Sus scrofa cDNA clone scac0038.a.15 5prim, mRNA sequence	granzyme A [Bos taurus] gb|AAI42337.1| GZMA protein [Bos taurus]	1.68274e-05	3.85721
programmed cell death	BX924665	GNL|UG|SSC#S18556014	---	BX924665 Sus Scrofa library (scan) Sus scrofa cDNA clone scan0022.p.23 5prim, mRNA sequence	Proto-oncogene tyrosine-protein kinase LCK (Lymphocyte cell-specific protein-tyrosine kinase) (p56-LCK) gb|AAV70114.2| lymphocyte-specific protein tyrosine kinase [Aotus nancymaae]	1.68274e-05	3.85721
programmed cell death	DN124736	GNL|UG|SSC#S23767117	---	1138534 MARC 4PIG Sus scrofa cDNA 5', mRNA sequence	PREDICTED: similar to pleckstrin homology-like domain family A member 2 [Equus caballus]	1.68274e-05	3.85721
programmed cell death	EW292521	GNL|UG|SSC#S40197614	---	rjej03b_f5.y1 jej Sus scrofa cDNA 5', mRNA sequence		1.68274e-05	3.85721
programmed cell death	EW328139	GNL|UG|SSC#S40233232	---	rpliv0112_a9.y1 liv Sus scrofa cDNA 5', mRNA sequence		1.68274e-05	3.85721
regulation of immune system process	AK237642	GNL|UG|SSC#S35173039	CAST	Sus scrofa mRNA, clone:SPL010072G12, expressed in spleen	endoplasmic reticulum aminopeptidase 1 [Bos taurus] gb|AAI51389.1| ERAP1 protein [Bos taurus]	0.00224238	3.83255
regulation of immune system process	AK237693	GNL|UG|SSC#S35172988	---	Sus scrofa mRNA, clone:SPL010081F01, expressed in spleen	PREDICTED: protein tyrosine phosphatase, receptor type, C [Bos taurus]	0.00224238	3.83255
regulation of immune system process	AK238783	GNL|UG|SSC#S35168773	---	Sus scrofa mRNA, clone:THY010030A05, expressed in thymus	PREDICTED: similar to linker for activation of T cells [Equus caballus]	0.00224238	3.83255
regulation of immune system process	AK239693	GNL|UG|SSC#S35166632	CD74	Sus scrofa mRNA, clone:THY010124C08, expressed in thymus	CD74 antigen [Sus scrofa] dbj|BAD06312.1| CD74 antigen [Sus scrofa]	0.00224238	3.83255
regulation of immune system process	AY609768	GNL|UG|SSC#S23213240	---	Sus scrofa clone Clu_30275.scr.msk.p1.Contig8, mRNA sequence	PREDICTED: similar to Signaling threshold-regulating transmembrane adapter 1 precursor (Suppression-inducing transmembrane adapter 1) (SHP2-interacting transmembrane adapter protein) (gp30/40) [Sus scrofa]	0.00224238	3.83255
regulation of immune system process	BX924665	GNL|UG|SSC#S18556014	---	BX924665 Sus Scrofa library (scan) Sus scrofa cDNA clone scan0022.p.23 5prim, mRNA sequence	Proto-oncogene tyrosine-protein kinase LCK (Lymphocyte cell-specific protein-tyrosine kinase) (p56-LCK) gb|AAV70114.2| lymphocyte-specific protein tyrosine kinase [Aotus nancymaae]	0.00224238	3.83255
regulation of immune system process	CK454672	GNL|UG|SSC#S18359231	---	915172 MARC 4PIG Sus scrofa cDNA 5', mRNA sequence	Epstein-Barr virus induced 3 [Bos taurus] gb|AAI49503.1| EBI3 protein [Bos taurus]	0.00224238	3.83255
regulation of immune system process	CN164178	GNL|UG|SSC#S19548011	---	994302 MARC 4PIG Sus scrofa cDNA 5', mRNA sequence	collagen col-34 [Brugia malayi] gb|EDP32726.1| collagen col-34, putative [Brugia malayi]	0.00224238	3.83255
lymphocyte activation	AK237693	GNL|UG|SSC#S35172988	---	Sus scrofa mRNA, clone:SPL010081F01, expressed in spleen	PREDICTED: protein tyrosine phosphatase, receptor type, C [Bos taurus]	0.0414644	3.78076
lymphocyte activation	AK239693	GNL|UG|SSC#S35166632	CD74	Sus scrofa mRNA, clone:THY010124C08, expressed in thymus	CD74 antigen [Sus scrofa] dbj|BAD06312.1| CD74 antigen [Sus scrofa]	0.0414644	3.78076
lymphocyte activation	BX924665	GNL|UG|SSC#S18556014	---	BX924665 Sus Scrofa library (scan) Sus scrofa cDNA clone scan0022.p.23 5prim, mRNA sequence	Proto-oncogene tyrosine-protein kinase LCK (Lymphocyte cell-specific protein-tyrosine kinase) (p56-LCK) gb|AAV70114.2| lymphocyte-specific protein tyrosine kinase [Aotus nancymaae]	0.0414644	3.78076
lymphocyte activation	CN164178	GNL|UG|SSC#S19548011	---	994302 MARC 4PIG Sus scrofa cDNA 5', mRNA sequence	collagen col-34 [Brugia malayi] gb|EDP32726.1| collagen col-34, putative [Brugia malayi]	0.0414644	3.78076
monovalent inorganic cation transport	AK231566	GNL|UG|SSC#S35171257	LOC100154379	Sus scrofa mRNA, clone:ITT010097B01, expressed in intestine	PREDICTED: similar to vacuolar H+ ATPase G1 [Macaca mulatta] ref|XP_001084453.1| PREDICTED: similar to vacuolar H+ ATPase G1 [Macaca mulatta]	0.0453241	3.68127
monovalent inorganic cation transport	AK231872	GNL|UG|SSC#S35170643	LOC100156112	Sus scrofa mRNA, clone:LNG010036A11, expressed in lung	vacuolar H+ ATPase E1 [Bos taurus] sp|P11019|VATE1_BOVIN RecName: Full=V-type proton ATPase subunit E 1; Short=V-ATPase subunit E 1; AltName: Full=Vacuolar proton pump subunit E 1; AltName: Full=V-ATPase 31 kDa subunit; Short=P31 gb|AAA30562.1| H+ ATPase	0.0453241	3.68127
monovalent inorganic cation transport	AK236336	GNL|UG|SSC#S35167810	ATP6V1H	Sus scrofa mRNA, clone:OVRM10182H03, expressed in ovary	ATPase, H+ transporting, lysosomal 50/57kDa, V1 subunit H [Sus scrofa] emb|CAB39533.1| 54 kDa vacuolar H(+)-ATPase subunit [Sus scrofa]	0.0453241	3.68127
monovalent inorganic cation transport	CN157619	GNL|UG|SSC#S19541523	---	946337 MARC 4PIG Sus scrofa cDNA 5', mRNA sequence	PREDICTED: similar to ATP synthase, H+ transporting, mitochondrial F1 complex, delta subunit precursor [Macaca mulatta]	0.0453241	3.68127
immune system process	AK230483	GNL|UG|SSC#S35167565	SLA-DQA1	Sus scrofa mRNA, clone:AMP010001H11, expressed in alveolar macrophage	MHC class II antigen [Sus scrofa]	4.01339e-08	3.59397
immune system process	AK230592	GNL|UG|SSC#S35167456	---	Sus scrofa mRNA, clone:AMP010013H01, expressed in alveolar macrophage	hematopoietic cell-specific Lyn substrate 1 [Bos taurus] gb|AAI03356.1| Hematopoietic cell-specific Lyn substrate 1 [Bos taurus]	4.01339e-08	3.59397
immune system process	AK230902	GNL|UG|SSC#S35173452	---	Sus scrofa mRNA, clone:AMP010061G10, expressed in alveolar macrophage	programmed cell death 1 ligand 2 [Sus scrofa] gb|AAX43995.1| programmed death ligand 2 [Sus scrofa]	4.01339e-08	3.59397
immune system process	AK231628	GNL|UG|SSC#S35171195	---	Sus scrofa mRNA, clone:LNG010003B09, expressed in lung	PREDICTED: similar to interleukin 18 binding protein [Bos taurus]	4.01339e-08	3.59397
immune system process	AK234576	GNL|UG|SSC#S35172632	---	Sus scrofa mRNA, clone:OVR010089H04, expressed in ovary	Epstein-Barr virus induced gene 2 (lymphocyte-specific G protein-coupled receptor) [Bos taurus] gb|AAI14885.1| Epstein-Barr virus induced gene 2 (lymphocyte-specific G protein-coupled receptor) [Bos taurus]	4.01339e-08	3.59397
immune system process	AK236563	GNL|UG|SSC#S35167181	---	Sus scrofa mRNA, clone:OVRM10203C11, expressed in ovary	PREDICTED: similar to Lymphocyte cytosolic protein 2 (SH2 domain-containing leukocyte protein of 76 kDa) (SLP-76 tyrosine phosphoprotein) (SLP76) isoform 2 [Equus caballus]	4.01339e-08	3.59397
immune system process	AK236766	GNL|UG|SSC#S35166175	---	Sus scrofa mRNA, clone:PBL010001H12, expressed in periphral blood mononuclear cell	TcR gamma-chain [Sus scrofa]	4.01339e-08	3.59397
immune system process	AK237150	GNL|UG|SSC#S35164987	LOC100152055	Sus scrofa mRNA, clone:SPL010005A03, expressed in spleen	NADPH oxidase cytosolic protein p40phox [Bison bison]	4.01339e-08	3.59397
immune system process	AK237642	GNL|UG|SSC#S35173039	CAST	Sus scrofa mRNA, clone:SPL010072G12, expressed in spleen	endoplasmic reticulum aminopeptidase 1 [Bos taurus] gb|AAI51389.1| ERAP1 protein [Bos taurus]	4.01339e-08	3.59397
immune system process	AK237693	GNL|UG|SSC#S35172988	---	Sus scrofa mRNA, clone:SPL010081F01, expressed in spleen	PREDICTED: protein tyrosine phosphatase, receptor type, C [Bos taurus]	4.01339e-08	3.59397
immune system process	AK237721	GNL|UG|SSC#S35172960	---	Sus scrofa mRNA, clone:SPL010085B04, expressed in spleen	lymphocyte antigen 86 [Sus scrofa] dbj|BAF48332.1| MD-1 [Sus scrofa]	4.01339e-08	3.59397
immune system process	AK238664	GNL|UG|SSC#S35169440	---	Sus scrofa mRNA, clone:THY010015B05, expressed in thymus	programmed cell death 1 [Bos taurus] gb|AAI23855.1| PDCD1 protein [Bos taurus]	4.01339e-08	3.59397
immune system process	AK238783	GNL|UG|SSC#S35168773	---	Sus scrofa mRNA, clone:THY010030A05, expressed in thymus	PREDICTED: similar to linker for activation of T cells [Equus caballus]	4.01339e-08	3.59397
immune system process	AK239552	GNL|UG|SSC#S35166773	B2M	Sus scrofa mRNA, clone:THY010112E06, expressed in thymus	beta-2-microglobulin [Sus scrofa] sp|Q07717|B2MG_PIG RecName: Full=Beta-2-microglobulin; AltName: Full=Lactollin; Flags: Precursor gb|AAA16252.1| beta 2-microglobulin dbj|BAG32341.1| beta 2-microglobulin [Sus scrofa]	4.01339e-08	3.59397
immune system process	AK239693	GNL|UG|SSC#S35166632	CD74	Sus scrofa mRNA, clone:THY010124C08, expressed in thymus	CD74 antigen [Sus scrofa] dbj|BAD06312.1| CD74 antigen [Sus scrofa]	4.01339e-08	3.59397
immune system process	AK239879	GNL|UG|SSC#S35166046	---	Sus scrofa mRNA, clone:UTR010007B08, expressed in uterus	toll interacting protein [Bos taurus] gb|AAI23458.1| Toll interacting protein [Bos taurus]	4.01339e-08	3.59397
immune system process	AK240274	GNL|UG|SSC#S35164651	---	Sus scrofa mRNA, clone:UTR010049D02, expressed in uterus	PNAS-110 [Homo sapiens]	4.01339e-08	3.59397
immune system process	AY285931	GNL|UG|SSC#S15677863	SLA-DQA1	Sus scrofa MHC class II antigen (SLA-DQA1) mRNA, SLA-DQA1*y allele, complete cds	MHC class II, DQ alpha [Sus scrofa] gb|AAP37555.1| MHC class II antigen [Sus scrofa]	4.01339e-08	3.59397
immune system process	AY609773	GNL|UG|SSC#S23213235	---	Sus scrofa clone Clu_30530.scr.msk.p1.Contig1, mRNA sequence	unnamed protein product [Homo sapiens]	4.01339e-08	3.59397
immune system process	BX673218	GNL|UG|SSC#S17518648	---	BX673218 Sus Scrofa library (scac) Sus scrofa cDNA clone scac0038.a.15 5prim, mRNA sequence	granzyme A [Bos taurus] gb|AAI42337.1| GZMA protein [Bos taurus]	4.01339e-08	3.59397
immune system process	BX924665	GNL|UG|SSC#S18556014	---	BX924665 Sus Scrofa library (scan) Sus scrofa cDNA clone scan0022.p.23 5prim, mRNA sequence	Proto-oncogene tyrosine-protein kinase LCK (Lymphocyte cell-specific protein-tyrosine kinase) (p56-LCK) gb|AAV70114.2| lymphocyte-specific protein tyrosine kinase [Aotus nancymaae]	4.01339e-08	3.59397
immune system process	CJ009409	GNL|UG|SSC#S22273048	LOC100152012	CJ009409 full-length enriched swine cDNA library, adult mesenteric lymph node Sus scrofa cDNA clone MLN01E080023 5', mRNA sequence	PREDICTED: similar to cystatin F [Sus scrofa]	4.01339e-08	3.59397
immune system process	CK454672	GNL|UG|SSC#S18359231	---	915172 MARC 4PIG Sus scrofa cDNA 5', mRNA sequence	Epstein-Barr virus induced 3 [Bos taurus] gb|AAI49503.1| EBI3 protein [Bos taurus]	4.01339e-08	3.59397
immune system process	CN164178	GNL|UG|SSC#S19548011	---	994302 MARC 4PIG Sus scrofa cDNA 5', mRNA sequence	collagen col-34 [Brugia malayi] gb|EDP32726.1| collagen col-34, putative [Brugia malayi]	4.01339e-08	3.59397
immune system process	EU440333	GNL|UG|SSC#S43178473	SLA-1	Sus scrofa MHC class I antigen (SLA-1) mRNA, SLA-1*sk13 allele, complete cds	MHC class I antigen [Sus scrofa]	4.01339e-08	3.59397
immune system process	EW423512	GNL|UG|SSC#S40328905	---	rnca35b_k4.y1 nca Sus scrofa cDNA 5', mRNA sequence		4.01339e-08	3.59397
hemopoiesis	AK230592	GNL|UG|SSC#S35167456	---	Sus scrofa mRNA, clone:AMP010013H01, expressed in alveolar macrophage	hematopoietic cell-specific Lyn substrate 1 [Bos taurus] gb|AAI03356.1| Hematopoietic cell-specific Lyn substrate 1 [Bos taurus]	0.0493954	3.58688
hemopoiesis	AK237693	GNL|UG|SSC#S35172988	---	Sus scrofa mRNA, clone:SPL010081F01, expressed in spleen	PREDICTED: protein tyrosine phosphatase, receptor type, C [Bos taurus]	0.0493954	3.58688
hemopoiesis	AK239693	GNL|UG|SSC#S35166632	CD74	Sus scrofa mRNA, clone:THY010124C08, expressed in thymus	CD74 antigen [Sus scrofa] dbj|BAD06312.1| CD74 antigen [Sus scrofa]	0.0493954	3.58688
hemopoiesis	BX924665	GNL|UG|SSC#S18556014	---	BX924665 Sus Scrofa library (scan) Sus scrofa cDNA clone scan0022.p.23 5prim, mRNA sequence	Proto-oncogene tyrosine-protein kinase LCK (Lymphocyte cell-specific protein-tyrosine kinase) (p56-LCK) gb|AAV70114.2| lymphocyte-specific protein tyrosine kinase [Aotus nancymaae]	0.0493954	3.58688
cell death	AK231163	GNL|UG|SSC#S35172727	---	Sus scrofa mRNA, clone:ITT010003H08, expressed in intestine	granzyme A [Bos taurus] sp|Q7YRZ7|GRAA_BOVIN RecName: Full=Granzyme A; Flags: Precursor emb|CAD66427.1| granzyme A precursor [Bos taurus]	4.30746e-05	3.56858
cell death	AK231164	GNL|UG|SSC#S35172726	---	Sus scrofa mRNA, clone:ITT010004G07, expressed in intestine	granzyme B (granzyme 2, cytotoxic T-lymphocyte-associated serine esterase 1), isoform CRA_a [Homo sapiens]	4.30746e-05	3.56858
cell death	AK231886	GNL|UG|SSC#S35170629	---	Sus scrofa mRNA, clone:LNG010042C12, expressed in lung	PREDICTED: similar to Transcriptional activator protein Pur-alpha (Purine-rich single-stranded DNA-binding protein alpha) [Bos taurus]	4.30746e-05	3.56858
cell death	AK235261	GNL|UG|SSC#S35170981	---	Sus scrofa mRNA, clone:OVRM10063C08, expressed in ovary	PREDICTED: similar to protein phosphatase 1, regulatory subunit 15A [Equus caballus]	4.30746e-05	3.56858
cell death	AK235603	GNL|UG|SSC#S35169715	VDAC1	Sus scrofa mRNA, clone:OVRM10097A03, expressed in ovary	Vdac1 protein [Rattus norvegicus]	4.30746e-05	3.56858
cell death	AK237721	GNL|UG|SSC#S35172960	---	Sus scrofa mRNA, clone:SPL010085B04, expressed in spleen	lymphocyte antigen 86 [Sus scrofa] dbj|BAF48332.1| MD-1 [Sus scrofa]	4.30746e-05	3.56858
cell death	AK238591	GNL|UG|SSC#S35169513	---	Sus scrofa mRNA, clone:THY010002H05, expressed in thymus	unnamed protein product [Homo sapiens]	4.30746e-05	3.56858
cell death	AK238642	GNL|UG|SSC#S35169462	---	Sus scrofa mRNA, clone:THY010012G06, expressed in thymus	PREDICTED: similar to granzyme H isoform 1 [Sus scrofa]	4.30746e-05	3.56858
cell death	AK238664	GNL|UG|SSC#S35169440	---	Sus scrofa mRNA, clone:THY010015B05, expressed in thymus	programmed cell death 1 [Bos taurus] gb|AAI23855.1| PDCD1 protein [Bos taurus]	4.30746e-05	3.56858
cell death	BP144632	GNL|UG|SSC#S18292907	---	BP144632 full-length enriched swine cDNA library, adult ovary Sus scrofa cDNA clone OVR010021H07 5', mRNA sequence	PREDICTED: similar to PACAP protein [Pan troglodytes]	4.30746e-05	3.56858
cell death	BX673218	GNL|UG|SSC#S17518648	---	BX673218 Sus Scrofa library (scac) Sus scrofa cDNA clone scac0038.a.15 5prim, mRNA sequence	granzyme A [Bos taurus] gb|AAI42337.1| GZMA protein [Bos taurus]	4.30746e-05	3.56858
cell death	BX924665	GNL|UG|SSC#S18556014	---	BX924665 Sus Scrofa library (scan) Sus scrofa cDNA clone scan0022.p.23 5prim, mRNA sequence	Proto-oncogene tyrosine-protein kinase LCK (Lymphocyte cell-specific protein-tyrosine kinase) (p56-LCK) gb|AAV70114.2| lymphocyte-specific protein tyrosine kinase [Aotus nancymaae]	4.30746e-05	3.56858
cell death	DN124736	GNL|UG|SSC#S23767117	---	1138534 MARC 4PIG Sus scrofa cDNA 5', mRNA sequence	PREDICTED: similar to pleckstrin homology-like domain family A member 2 [Equus caballus]	4.30746e-05	3.56858
cell death	EW292521	GNL|UG|SSC#S40197614	---	rjej03b_f5.y1 jej Sus scrofa cDNA 5', mRNA sequence		4.30746e-05	3.56858
cell death	EW328139	GNL|UG|SSC#S40233232	---	rpliv0112_a9.y1 liv Sus scrofa cDNA 5', mRNA sequence		4.30746e-05	3.56858
death	AK231163	GNL|UG|SSC#S35172727	---	Sus scrofa mRNA, clone:ITT010003H08, expressed in intestine	granzyme A [Bos taurus] sp|Q7YRZ7|GRAA_BOVIN RecName: Full=Granzyme A; Flags: Precursor emb|CAD66427.1| granzyme A precursor [Bos taurus]	4.30746e-05	3.56858
death	AK231164	GNL|UG|SSC#S35172726	---	Sus scrofa mRNA, clone:ITT010004G07, expressed in intestine	granzyme B (granzyme 2, cytotoxic T-lymphocyte-associated serine esterase 1), isoform CRA_a [Homo sapiens]	4.30746e-05	3.56858
death	AK231886	GNL|UG|SSC#S35170629	---	Sus scrofa mRNA, clone:LNG010042C12, expressed in lung	PREDICTED: similar to Transcriptional activator protein Pur-alpha (Purine-rich single-stranded DNA-binding protein alpha) [Bos taurus]	4.30746e-05	3.56858
death	AK235261	GNL|UG|SSC#S35170981	---	Sus scrofa mRNA, clone:OVRM10063C08, expressed in ovary	PREDICTED: similar to protein phosphatase 1, regulatory subunit 15A [Equus caballus]	4.30746e-05	3.56858
death	AK235603	GNL|UG|SSC#S35169715	VDAC1	Sus scrofa mRNA, clone:OVRM10097A03, expressed in ovary	Vdac1 protein [Rattus norvegicus]	4.30746e-05	3.56858
death	AK237721	GNL|UG|SSC#S35172960	---	Sus scrofa mRNA, clone:SPL010085B04, expressed in spleen	lymphocyte antigen 86 [Sus scrofa] dbj|BAF48332.1| MD-1 [Sus scrofa]	4.30746e-05	3.56858
death	AK238591	GNL|UG|SSC#S35169513	---	Sus scrofa mRNA, clone:THY010002H05, expressed in thymus	unnamed protein product [Homo sapiens]	4.30746e-05	3.56858
death	AK238642	GNL|UG|SSC#S35169462	---	Sus scrofa mRNA, clone:THY010012G06, expressed in thymus	PREDICTED: similar to granzyme H isoform 1 [Sus scrofa]	4.30746e-05	3.56858
death	AK238664	GNL|UG|SSC#S35169440	---	Sus scrofa mRNA, clone:THY010015B05, expressed in thymus	programmed cell death 1 [Bos taurus] gb|AAI23855.1| PDCD1 protein [Bos taurus]	4.30746e-05	3.56858
death	BP144632	GNL|UG|SSC#S18292907	---	BP144632 full-length enriched swine cDNA library, adult ovary Sus scrofa cDNA clone OVR010021H07 5', mRNA sequence	PREDICTED: similar to PACAP protein [Pan troglodytes]	4.30746e-05	3.56858
death	BX673218	GNL|UG|SSC#S17518648	---	BX673218 Sus Scrofa library (scac) Sus scrofa cDNA clone scac0038.a.15 5prim, mRNA sequence	granzyme A [Bos taurus] gb|AAI42337.1| GZMA protein [Bos taurus]	4.30746e-05	3.56858
death	BX924665	GNL|UG|SSC#S18556014	---	BX924665 Sus Scrofa library (scan) Sus scrofa cDNA clone scan0022.p.23 5prim, mRNA sequence	Proto-oncogene tyrosine-protein kinase LCK (Lymphocyte cell-specific protein-tyrosine kinase) (p56-LCK) gb|AAV70114.2| lymphocyte-specific protein tyrosine kinase [Aotus nancymaae]	4.30746e-05	3.56858
death	DN124736	GNL|UG|SSC#S23767117	---	1138534 MARC 4PIG Sus scrofa cDNA 5', mRNA sequence	PREDICTED: similar to pleckstrin homology-like domain family A member 2 [Equus caballus]	4.30746e-05	3.56858
death	EW292521	GNL|UG|SSC#S40197614	---	rjej03b_f5.y1 jej Sus scrofa cDNA 5', mRNA sequence		4.30746e-05	3.56858
death	EW328139	GNL|UG|SSC#S40233232	---	rpliv0112_a9.y1 liv Sus scrofa cDNA 5', mRNA sequence		4.30746e-05	3.56858
amino acid metabolic process	AK231755	GNL|UG|SSC#S35171042	---	Sus scrofa mRNA, clone:LNG010019G08, expressed in lung	PREDICTED: similar to asparagine synthetase [Canis familiaris]	0.0276416	3.4972
amino acid metabolic process	AK233477	GNL|UG|SSC#S35165259	ATF4	Sus scrofa mRNA, clone:LVRM10156C01, expressed in liver	activating transcription factor 4 (tax-responsive enhancer element B67) [Sus scrofa] gb|ABK56832.2| cAMP response element-binding protein 2 [Sus scrofa]	0.0276416	3.4972
amino acid metabolic process	AK233866	GNL|UG|SSC#S35164475	---	Sus scrofa mRNA, clone:MLN010055C04, expressed in mesenteric lymph node	indoleamine-pyrrole 2,3 dioxygenase [Ovis aries]	0.0276416	3.4972
amino acid metabolic process	AK233932	GNL|UG|SSC#S35164409	---	Sus scrofa mRNA, clone:MLN010070B08, expressed in mesenteric lymph node	PREDICTED: 6-pyruvoyltetrahydropterin synthase [Bos taurus]	0.0276416	3.4972
amino acid metabolic process	AK235490	GNL|UG|SSC#S35170371	LOC100154160	Sus scrofa mRNA, clone:OVRM10087A03, expressed in ovary	PREDICTED: similar to phosphoserine aminotransferase isoform 1 [Sus scrofa]	0.0276416	3.4972
nucleobase, nucleoside and nucleotide metabolic process	AK231893	GNL|UG|SSC#S35170622	ADSL	Sus scrofa mRNA, clone:LNG010043C07, expressed in lung	adenylosuccinate lyase [Sus scrofa] gb|ACF04801.1| adenylosuccinate lyase [Sus scrofa]	0.0156492	3.43987
nucleobase, nucleoside and nucleotide metabolic process	AK233866	GNL|UG|SSC#S35164475	---	Sus scrofa mRNA, clone:MLN010055C04, expressed in mesenteric lymph node	indoleamine-pyrrole 2,3 dioxygenase [Ovis aries]	0.0156492	3.43987
nucleobase, nucleoside and nucleotide metabolic process	AK240277	GNL|UG|SSC#S35164648	---	Sus scrofa mRNA, clone:UTR010049F01, expressed in uterus	PREDICTED: similar to ADP-sugar pyrophosphatase (Nucleoside diphosphate-linked moiety X motif 5) (Nudix motif 5) (YSA1H) isoform 1 [Canis familiaris]	0.0156492	3.43987
nucleobase, nucleoside and nucleotide metabolic process	AY214329	GNL|UG|SSC#S18598186	LOC403161	Sus scrofa nicotinate phosphoribosyltransferase-like protein mRNA, partial cds	nicotinate phosphoribosyltransferase-like protein [Sus scrofa]	0.0156492	3.43987
nucleobase, nucleoside and nucleotide metabolic process	AY609445	GNL|UG|SSC#S23213532	LOC100155803	Sus scrofa clone Clu_11781.scr.msk.p1.Contig1, mRNA sequence	PREDICTED: GTP-binding protein PTD004 isoform 2 [Pan troglodytes]	0.0156492	3.43987
nucleobase, nucleoside and nucleotide metabolic process	EU127843	GNL|UG|SSC#S41350327	PBEF1	Sus scrofa pre-B-cell colony-enhancing factor variant 6 (PBEF1) mRNA sequence, alternatively spliced	nicotinamide phosphoribosyltransferase [Sus scrofa] sp|Q52I78|NAMPT_PIG RecName: Full=Nicotinamide phosphoribosyltransferase; Short=NAmPRTase; Short=Nampt; AltName: Full=Pre-B-cell colony-enhancing factor 1 homolog; Short=PBEF; AltName: Full=Visfatin gb|A	0.0156492	3.43987
cell activation	AF052036	GNL|UG|SSC#S6091069	VWF	Sus scrofa von Willebrand factor precursor (vWF) mRNA, partial cds	von Willebrand factor precursor (vWF) gb|AAC06229.1| von Willebrand factor precursor [Sus scrofa]	0.0349303	3.29925
cell activation	AK237693	GNL|UG|SSC#S35172988	---	Sus scrofa mRNA, clone:SPL010081F01, expressed in spleen	PREDICTED: protein tyrosine phosphatase, receptor type, C [Bos taurus]	0.0349303	3.29925
cell activation	AK239693	GNL|UG|SSC#S35166632	CD74	Sus scrofa mRNA, clone:THY010124C08, expressed in thymus	CD74 antigen [Sus scrofa] dbj|BAD06312.1| CD74 antigen [Sus scrofa]	0.0349303	3.29925
cell activation	BX924665	GNL|UG|SSC#S18556014	---	BX924665 Sus Scrofa library (scan) Sus scrofa cDNA clone scan0022.p.23 5prim, mRNA sequence	Proto-oncogene tyrosine-protein kinase LCK (Lymphocyte cell-specific protein-tyrosine kinase) (p56-LCK) gb|AAV70114.2| lymphocyte-specific protein tyrosine kinase [Aotus nancymaae]	0.0349303	3.29925
cell activation	CN164178	GNL|UG|SSC#S19548011	---	994302 MARC 4PIG Sus scrofa cDNA 5', mRNA sequence	collagen col-34 [Brugia malayi] gb|EDP32726.1| collagen col-34, putative [Brugia malayi]	0.0349303	3.29925
monocarboxylic acid metabolic process	AK232989	GNL|UG|SSC#S35166547	G6PC	Sus scrofa mRNA, clone:LVRM10063F05, expressed in liver	glucose-6-phosphatase, catalytic subunit [Sus scrofa] gb|ABY21261.1| glucose-6-phosphatase catalytic subunit [Sus scrofa]	0.0158609	3.06005
monocarboxylic acid metabolic process	AK233073	GNL|UG|SSC#S35166463	LOC100154980	Sus scrofa mRNA, clone:LVRM10077H03, expressed in liver	PREDICTED: similar to 3-oxoacyl-[acyl-carrier-protein] synthase, mitochondrial precursor (Beta-ketoacyl-ACP synthase) [Equus caballus]	0.0158609	3.06005
monocarboxylic acid metabolic process	AK233477	GNL|UG|SSC#S35165259	ATF4	Sus scrofa mRNA, clone:LVRM10156C01, expressed in liver	activating transcription factor 4 (tax-responsive enhancer element B67) [Sus scrofa] gb|ABK56832.2| cAMP response element-binding protein 2 [Sus scrofa]	0.0158609	3.06005
monocarboxylic acid metabolic process	AK236293	GNL|UG|SSC#S35167853	ACADM	Sus scrofa mRNA, clone:OVRM10173G02, expressed in ovary	Medium-chain specific acyl-CoA dehydrogenase, mitochondrial precursor (MCAD) gb|AAW30430.1| medium-chain acyl-coA dehydrogenase [Sus scrofa]	0.0158609	3.06005
monocarboxylic acid metabolic process	AK238286	GNL|UG|SSC#S35170742	---	Sus scrofa mRNA, clone:TCH010075F01, expressed in trachea	malic enzyme 3, NADP(+)-dependent, mitochondrial, isoform CRA_a [Homo sapiens]	0.0158609	3.06005
monocarboxylic acid metabolic process	AK239693	GNL|UG|SSC#S35166632	CD74	Sus scrofa mRNA, clone:THY010124C08, expressed in thymus	CD74 antigen [Sus scrofa] dbj|BAD06312.1| CD74 antigen [Sus scrofa]	0.0158609	3.06005
monocarboxylic acid metabolic process	EW075750	GNL|UG|SSC#S39980685	---	rebs21c_d23.y1 ebs Sus scrofa cDNA 5', mRNA sequence	acyl-CoA synthetase family member 3 [Bos taurus] sp|Q58DN7|ACSF3_BOVIN RecName: Full=Acyl-CoA synthetase family member 3, mitochondrial; Flags: Precursor gb|AAX46407.1| hypothetical protein LOC197322 [Bos taurus] gb|AAI02587.1| Acyl-CoA synthetase family	0.0158609	3.06005
cation transport	AK231566	GNL|UG|SSC#S35171257	LOC100154379	Sus scrofa mRNA, clone:ITT010097B01, expressed in intestine	PREDICTED: similar to vacuolar H+ ATPase G1 [Macaca mulatta] ref|XP_001084453.1| PREDICTED: similar to vacuolar H+ ATPase G1 [Macaca mulatta]	0.0192757	2.94945
cation transport	AK231872	GNL|UG|SSC#S35170643	LOC100156112	Sus scrofa mRNA, clone:LNG010036A11, expressed in lung	vacuolar H+ ATPase E1 [Bos taurus] sp|P11019|VATE1_BOVIN RecName: Full=V-type proton ATPase subunit E 1; Short=V-ATPase subunit E 1; AltName: Full=Vacuolar proton pump subunit E 1; AltName: Full=V-ATPase 31 kDa subunit; Short=P31 gb|AAA30562.1| H+ ATPase	0.0192757	2.94945
cation transport	AK236336	GNL|UG|SSC#S35167810	ATP6V1H	Sus scrofa mRNA, clone:OVRM10182H03, expressed in ovary	ATPase, H+ transporting, lysosomal 50/57kDa, V1 subunit H [Sus scrofa] emb|CAB39533.1| 54 kDa vacuolar H(+)-ATPase subunit [Sus scrofa]	0.0192757	2.94945
cation transport	AK236615	GNL|UG|SSC#S35166326	SLC11A1	Sus scrofa mRNA, clone:OVRM10208E10, expressed in ovary	natural resistance-associated macrophage protein [Sus scrofa] gb|AAF36527.1|AF132037_1 natural resistance-associated macrophage protein [Sus scrofa]	0.0192757	2.94945
cation transport	CN157619	GNL|UG|SSC#S19541523	---	946337 MARC 4PIG Sus scrofa cDNA 5', mRNA sequence	PREDICTED: similar to ATP synthase, H+ transporting, mitochondrial F1 complex, delta subunit precursor [Macaca mulatta]	0.0192757	2.94945
cation transport	DN120793	GNL|UG|SSC#S23763174	---	1120840 MARC 4PIG Sus scrofa cDNA 5', mRNA sequence		0.0192757	2.94945
cation transport	EV943941	GNL|UG|SSC#S39848859	---	rcje34_p18.y1 cje Sus scrofa cDNA 5', mRNA sequence	SA hypertension-associated homolog [Ovis aries] ref|NP_001124230.1| ATX1 antioxidant protein 1 homolog [Bos taurus] sp|Q9XT28|ATOX1_SHEEP RecName: Full=Copper transport protein ATOX1; AltName: Full=Metal transport protein ATX1; AltName: Full=Copper chaper	0.0192757	2.94945
carboxylic acid metabolic process	AK231755	GNL|UG|SSC#S35171042	---	Sus scrofa mRNA, clone:LNG010019G08, expressed in lung	PREDICTED: similar to asparagine synthetase [Canis familiaris]	0.00349727	2.84957
carboxylic acid metabolic process	AK232989	GNL|UG|SSC#S35166547	G6PC	Sus scrofa mRNA, clone:LVRM10063F05, expressed in liver	glucose-6-phosphatase, catalytic subunit [Sus scrofa] gb|ABY21261.1| glucose-6-phosphatase catalytic subunit [Sus scrofa]	0.00349727	2.84957
carboxylic acid metabolic process	AK233073	GNL|UG|SSC#S35166463	LOC100154980	Sus scrofa mRNA, clone:LVRM10077H03, expressed in liver	PREDICTED: similar to 3-oxoacyl-[acyl-carrier-protein] synthase, mitochondrial precursor (Beta-ketoacyl-ACP synthase) [Equus caballus]	0.00349727	2.84957
carboxylic acid metabolic process	AK233477	GNL|UG|SSC#S35165259	ATF4	Sus scrofa mRNA, clone:LVRM10156C01, expressed in liver	activating transcription factor 4 (tax-responsive enhancer element B67) [Sus scrofa] gb|ABK56832.2| cAMP response element-binding protein 2 [Sus scrofa]	0.00349727	2.84957
carboxylic acid metabolic process	AK233866	GNL|UG|SSC#S35164475	---	Sus scrofa mRNA, clone:MLN010055C04, expressed in mesenteric lymph node	indoleamine-pyrrole 2,3 dioxygenase [Ovis aries]	0.00349727	2.84957
carboxylic acid metabolic process	AK233932	GNL|UG|SSC#S35164409	---	Sus scrofa mRNA, clone:MLN010070B08, expressed in mesenteric lymph node	PREDICTED: 6-pyruvoyltetrahydropterin synthase [Bos taurus]	0.00349727	2.84957
carboxylic acid metabolic process	AK235490	GNL|UG|SSC#S35170371	LOC100154160	Sus scrofa mRNA, clone:OVRM10087A03, expressed in ovary	PREDICTED: similar to phosphoserine aminotransferase isoform 1 [Sus scrofa]	0.00349727	2.84957
carboxylic acid metabolic process	AK236293	GNL|UG|SSC#S35167853	ACADM	Sus scrofa mRNA, clone:OVRM10173G02, expressed in ovary	Medium-chain specific acyl-CoA dehydrogenase, mitochondrial precursor (MCAD) gb|AAW30430.1| medium-chain acyl-coA dehydrogenase [Sus scrofa]	0.00349727	2.84957
carboxylic acid metabolic process	AK238286	GNL|UG|SSC#S35170742	---	Sus scrofa mRNA, clone:TCH010075F01, expressed in trachea	malic enzyme 3, NADP(+)-dependent, mitochondrial, isoform CRA_a [Homo sapiens]	0.00349727	2.84957
carboxylic acid metabolic process	AK239693	GNL|UG|SSC#S35166632	CD74	Sus scrofa mRNA, clone:THY010124C08, expressed in thymus	CD74 antigen [Sus scrofa] dbj|BAD06312.1| CD74 antigen [Sus scrofa]	0.00349727	2.84957
carboxylic acid metabolic process	EW075750	GNL|UG|SSC#S39980685	---	rebs21c_d23.y1 ebs Sus scrofa cDNA 5', mRNA sequence	acyl-CoA synthetase family member 3 [Bos taurus] sp|Q58DN7|ACSF3_BOVIN RecName: Full=Acyl-CoA synthetase family member 3, mitochondrial; Flags: Precursor gb|AAX46407.1| hypothetical protein LOC197322 [Bos taurus] gb|AAI02587.1| Acyl-CoA synthetase family	0.00349727	2.84957
organic acid metabolic process	AK231755	GNL|UG|SSC#S35171042	---	Sus scrofa mRNA, clone:LNG010019G08, expressed in lung	PREDICTED: similar to asparagine synthetase [Canis familiaris]	0.00349727	2.84957
organic acid metabolic process	AK232989	GNL|UG|SSC#S35166547	G6PC	Sus scrofa mRNA, clone:LVRM10063F05, expressed in liver	glucose-6-phosphatase, catalytic subunit [Sus scrofa] gb|ABY21261.1| glucose-6-phosphatase catalytic subunit [Sus scrofa]	0.00349727	2.84957
organic acid metabolic process	AK233073	GNL|UG|SSC#S35166463	LOC100154980	Sus scrofa mRNA, clone:LVRM10077H03, expressed in liver	PREDICTED: similar to 3-oxoacyl-[acyl-carrier-protein] synthase, mitochondrial precursor (Beta-ketoacyl-ACP synthase) [Equus caballus]	0.00349727	2.84957
organic acid metabolic process	AK233477	GNL|UG|SSC#S35165259	ATF4	Sus scrofa mRNA, clone:LVRM10156C01, expressed in liver	activating transcription factor 4 (tax-responsive enhancer element B67) [Sus scrofa] gb|ABK56832.2| cAMP response element-binding protein 2 [Sus scrofa]	0.00349727	2.84957
organic acid metabolic process	AK233866	GNL|UG|SSC#S35164475	---	Sus scrofa mRNA, clone:MLN010055C04, expressed in mesenteric lymph node	indoleamine-pyrrole 2,3 dioxygenase [Ovis aries]	0.00349727	2.84957
organic acid metabolic process	AK233932	GNL|UG|SSC#S35164409	---	Sus scrofa mRNA, clone:MLN010070B08, expressed in mesenteric lymph node	PREDICTED: 6-pyruvoyltetrahydropterin synthase [Bos taurus]	0.00349727	2.84957
organic acid metabolic process	AK235490	GNL|UG|SSC#S35170371	LOC100154160	Sus scrofa mRNA, clone:OVRM10087A03, expressed in ovary	PREDICTED: similar to phosphoserine aminotransferase isoform 1 [Sus scrofa]	0.00349727	2.84957
organic acid metabolic process	AK236293	GNL|UG|SSC#S35167853	ACADM	Sus scrofa mRNA, clone:OVRM10173G02, expressed in ovary	Medium-chain specific acyl-CoA dehydrogenase, mitochondrial precursor (MCAD) gb|AAW30430.1| medium-chain acyl-coA dehydrogenase [Sus scrofa]	0.00349727	2.84957
organic acid metabolic process	AK238286	GNL|UG|SSC#S35170742	---	Sus scrofa mRNA, clone:TCH010075F01, expressed in trachea	malic enzyme 3, NADP(+)-dependent, mitochondrial, isoform CRA_a [Homo sapiens]	0.00349727	2.84957
organic acid metabolic process	AK239693	GNL|UG|SSC#S35166632	CD74	Sus scrofa mRNA, clone:THY010124C08, expressed in thymus	CD74 antigen [Sus scrofa] dbj|BAD06312.1| CD74 antigen [Sus scrofa]	0.00349727	2.84957
organic acid metabolic process	EW075750	GNL|UG|SSC#S39980685	---	rebs21c_d23.y1 ebs Sus scrofa cDNA 5', mRNA sequence	acyl-CoA synthetase family member 3 [Bos taurus] sp|Q58DN7|ACSF3_BOVIN RecName: Full=Acyl-CoA synthetase family member 3, mitochondrial; Flags: Precursor gb|AAX46407.1| hypothetical protein LOC197322 [Bos taurus] gb|AAI02587.1| Acyl-CoA synthetase family	0.00349727	2.84957
ion transport	AK230821	GNL|UG|SSC#S35174129	GP91-PHOX	Sus scrofa mRNA, clone:AMP010048F11, expressed in alveolar macrophage	RecName: Full=Cytochrome b-245 heavy chain; AltName: Full=p22 phagocyte B-cytochrome; AltName: Full=Neutrophil cytochrome b 91 kDa polypeptide; AltName: Full=Heme-binding membrane glycoprotein gp91phox; AltName: Full=CGD91-phox; AltName: Full=gp91-phox; A	0.0210905	2.66454
ion transport	AK231566	GNL|UG|SSC#S35171257	LOC100154379	Sus scrofa mRNA, clone:ITT010097B01, expressed in intestine	PREDICTED: similar to vacuolar H+ ATPase G1 [Macaca mulatta] ref|XP_001084453.1| PREDICTED: similar to vacuolar H+ ATPase G1 [Macaca mulatta]	0.0210905	2.66454
ion transport	AK231872	GNL|UG|SSC#S35170643	LOC100156112	Sus scrofa mRNA, clone:LNG010036A11, expressed in lung	vacuolar H+ ATPase E1 [Bos taurus] sp|P11019|VATE1_BOVIN RecName: Full=V-type proton ATPase subunit E 1; Short=V-ATPase subunit E 1; AltName: Full=Vacuolar proton pump subunit E 1; AltName: Full=V-ATPase 31 kDa subunit; Short=P31 gb|AAA30562.1| H+ ATPase	0.0210905	2.66454
ion transport	AK236336	GNL|UG|SSC#S35167810	ATP6V1H	Sus scrofa mRNA, clone:OVRM10182H03, expressed in ovary	ATPase, H+ transporting, lysosomal 50/57kDa, V1 subunit H [Sus scrofa] emb|CAB39533.1| 54 kDa vacuolar H(+)-ATPase subunit [Sus scrofa]	0.0210905	2.66454
ion transport	AK236615	GNL|UG|SSC#S35166326	SLC11A1	Sus scrofa mRNA, clone:OVRM10208E10, expressed in ovary	natural resistance-associated macrophage protein [Sus scrofa] gb|AAF36527.1|AF132037_1 natural resistance-associated macrophage protein [Sus scrofa]	0.0210905	2.66454
ion transport	CN157619	GNL|UG|SSC#S19541523	---	946337 MARC 4PIG Sus scrofa cDNA 5', mRNA sequence	PREDICTED: similar to ATP synthase, H+ transporting, mitochondrial F1 complex, delta subunit precursor [Macaca mulatta]	0.0210905	2.66454
ion transport	DN120793	GNL|UG|SSC#S23763174	---	1120840 MARC 4PIG Sus scrofa cDNA 5', mRNA sequence		0.0210905	2.66454
ion transport	EV943941	GNL|UG|SSC#S39848859	---	rcje34_p18.y1 cje Sus scrofa cDNA 5', mRNA sequence	SA hypertension-associated homolog [Ovis aries] ref|NP_001124230.1| ATX1 antioxidant protein 1 homolog [Bos taurus] sp|Q9XT28|ATOX1_SHEEP RecName: Full=Copper transport protein ATOX1; AltName: Full=Metal transport protein ATX1; AltName: Full=Copper chaper	0.0210905	2.66454
protein complex assembly	AF052036	GNL|UG|SSC#S6091069	VWF	Sus scrofa von Willebrand factor precursor (vWF) mRNA, partial cds	von Willebrand factor precursor (vWF) gb|AAC06229.1| von Willebrand factor precursor [Sus scrofa]	0.0345435	2.6323
protein complex assembly	AK231893	GNL|UG|SSC#S35170622	ADSL	Sus scrofa mRNA, clone:LNG010043C07, expressed in lung	adenylosuccinate lyase [Sus scrofa] gb|ACF04801.1| adenylosuccinate lyase [Sus scrofa]	0.0345435	2.6323
protein complex assembly	AK232156	GNL|UG|SSC#S35167995	---	Sus scrofa mRNA, clone:LNG010092E04, expressed in lung	Down syndrome critical region gene 2 [synthetic construct] gb|AAX43018.1| Down syndrome critical region gene 2 [synthetic construct]	0.0345435	2.6323
protein complex assembly	AK233290	GNL|UG|SSC#S35165645	LOC100037957	Sus scrofa mRNA, clone:LVRM10117D10, expressed in liver	F-actin capping protein subunit alpha 1 [Sus scrofa] emb|CAL69435.1| F-actin capping protein subunit alpha 1 [Sus scrofa] gb|ABQ96222.1| F-actin capping protein alpha 1 subunit [Sus scrofa]	0.0345435	2.6323
protein complex assembly	AK234679	GNL|UG|SSC#S35172529	---	Sus scrofa mRNA, clone:OVRM10005G09, expressed in ovary	talin 1, isoform CRA_b [Homo sapiens]	0.0345435	2.6323
protein complex assembly	AK239693	GNL|UG|SSC#S35166632	CD74	Sus scrofa mRNA, clone:THY010124C08, expressed in thymus	CD74 antigen [Sus scrofa] dbj|BAD06312.1| CD74 antigen [Sus scrofa]	0.0345435	2.6323
protein complex assembly	BX665478	GNL|UG|SSC#S17510452	---	BX665478 Sus Scrofa library (scag) Sus scrofa cDNA clone scag0008.h.01 5prim, mRNA sequence	Sf3b3 protein [Rattus norvegicus]	0.0345435	2.6323
cell surface receptor linked signal transduction	AK230628	GNL|UG|SSC#S35167421	---	Sus scrofa mRNA, clone:AMP010018D08, expressed in alveolar macrophage	PREDICTED: similar to egf-like module containing, mucin-like, hormone receptor-like sequence 1 [Bos taurus]	0.0217703	2.00659
cell surface receptor linked signal transduction	AK231846	GNL|UG|SSC#S35171003	---	Sus scrofa mRNA, clone:LNG010031E02, expressed in lung	PREDICTED: similar to macrophage receptor MARCO isoform 2 [Bos taurus]	0.0217703	2.00659
cell surface receptor linked signal transduction	AK234156	GNL|UG|SSC#S35174112	---	Sus scrofa mRNA, clone:OVR010013F05, expressed in ovary	PREDICTED: similar to G-protein coupled receptor 182 [Bos taurus]	0.0217703	2.00659
cell surface receptor linked signal transduction	AK234576	GNL|UG|SSC#S35172632	---	Sus scrofa mRNA, clone:OVR010089H04, expressed in ovary	Epstein-Barr virus induced gene 2 (lymphocyte-specific G protein-coupled receptor) [Bos taurus] gb|AAI14885.1| Epstein-Barr virus induced gene 2 (lymphocyte-specific G protein-coupled receptor) [Bos taurus]	0.0217703	2.00659
cell surface receptor linked signal transduction	AK234737	GNL|UG|SSC#S35172471	---	Sus scrofa mRNA, clone:OVRM10012F02, expressed in ovary	PREDICTED: low density lipoprotein receptor-related protein 6 [Bos taurus]	0.0217703	2.00659
cell surface receptor linked signal transduction	AK235054	GNL|UG|SSC#S35171402	GNAI2	Sus scrofa mRNA, clone:OVRM10045C07, expressed in ovary	guanine nucleotide binding protein (G protein), alpha inhibiting activity polypeptide 2 [Sus scrofa] gb|ABI97194.1| GBI2 [Sus scrofa]	0.0217703	2.00659
cell surface receptor linked signal transduction	AK235446	GNL|UG|SSC#S35170415	LOC100153701	Sus scrofa mRNA, clone:OVRM10082H02, expressed in ovary	LanC lantibiotic synthetase component C-like 1 (bacterial), isoform CRA_b [Homo sapiens] gb|EAW70491.1| LanC lantibiotic synthetase component C-like 1 (bacterial), isoform CRA_b [Homo sapiens]	0.0217703	2.00659
cell surface receptor linked signal transduction	AK236563	GNL|UG|SSC#S35167181	---	Sus scrofa mRNA, clone:OVRM10203C11, expressed in ovary	PREDICTED: similar to Lymphocyte cytosolic protein 2 (SH2 domain-containing leukocyte protein of 76 kDa) (SLP-76 tyrosine phosphoprotein) (SLP76) isoform 2 [Equus caballus]	0.0217703	2.00659
cell surface receptor linked signal transduction	AK237693	GNL|UG|SSC#S35172988	---	Sus scrofa mRNA, clone:SPL010081F01, expressed in spleen	PREDICTED: protein tyrosine phosphatase, receptor type, C [Bos taurus]	0.0217703	2.00659
cell surface receptor linked signal transduction	AK238783	GNL|UG|SSC#S35168773	---	Sus scrofa mRNA, clone:THY010030A05, expressed in thymus	PREDICTED: similar to linker for activation of T cells [Equus caballus]	0.0217703	2.00659
cell surface receptor linked signal transduction	AK239551	GNL|UG|SSC#S35166782	---	Sus scrofa mRNA, clone:THY010112C04, expressed in thymus	PREDICTED: similar to Regulator of G-protein signaling 19 (RGS19) (G-alpha-interacting protein) (GAIP protein) [Macaca mulatta]	0.0217703	2.00659
cell surface receptor linked signal transduction	AK239657	GNL|UG|SSC#S35166668	---	Sus scrofa mRNA, clone:THY010120C07, expressed in thymus	PREDICTED: similar to interleukin 17 receptor precursor [Canis familiaris]	0.0217703	2.00659
cell surface receptor linked signal transduction	AY609972	GNL|UG|SSC#S23213036	---	Sus scrofa clone Clu_5035.scr.msk.p1.Contig3, mRNA sequence	PREDICTED: similar to p62 [Pan troglodytes]	0.0217703	2.00659
cell surface receptor linked signal transduction	EU719607	GNL|UG|SSC#S45451979	LEF1	Sus scrofa lymphoid enhancer-binding factor-1 (LEF1) mRNA, complete cds	PREDICTED: lymphoid enhancer binding factor-1 isoform 2 [Pan troglodytes]	0.0217703	2.00659
response to stimulus	AF052036	GNL|UG|SSC#S6091069	VWF	Sus scrofa von Willebrand factor precursor (vWF) mRNA, partial cds	von Willebrand factor precursor (vWF) gb|AAC06229.1| von Willebrand factor precursor [Sus scrofa]	0.000303272	1.92507
response to stimulus	AK230592	GNL|UG|SSC#S35167456	---	Sus scrofa mRNA, clone:AMP010013H01, expressed in alveolar macrophage	hematopoietic cell-specific Lyn substrate 1 [Bos taurus] gb|AAI03356.1| Hematopoietic cell-specific Lyn substrate 1 [Bos taurus]	0.000303272	1.92507
response to stimulus	AK230902	GNL|UG|SSC#S35173452	---	Sus scrofa mRNA, clone:AMP010061G10, expressed in alveolar macrophage	programmed cell death 1 ligand 2 [Sus scrofa] gb|AAX43995.1| programmed death ligand 2 [Sus scrofa]	0.000303272	1.92507
response to stimulus	AK231628	GNL|UG|SSC#S35171195	---	Sus scrofa mRNA, clone:LNG010003B09, expressed in lung	PREDICTED: similar to interleukin 18 binding protein [Bos taurus]	0.000303272	1.92507
response to stimulus	AK233219	GNL|UG|SSC#S35165716	LOC100154573	Sus scrofa mRNA, clone:LVRM10105C01, expressed in liver	PREDICTED: guanosine monophosphate reductase [Sus scrofa]	0.000303272	1.92507
response to stimulus	AK233477	GNL|UG|SSC#S35165259	ATF4	Sus scrofa mRNA, clone:LVRM10156C01, expressed in liver	activating transcription factor 4 (tax-responsive enhancer element B67) [Sus scrofa] gb|ABK56832.2| cAMP response element-binding protein 2 [Sus scrofa]	0.000303272	1.92507
response to stimulus	AK234576	GNL|UG|SSC#S35172632	---	Sus scrofa mRNA, clone:OVR010089H04, expressed in ovary	Epstein-Barr virus induced gene 2 (lymphocyte-specific G protein-coupled receptor) [Bos taurus] gb|AAI14885.1| Epstein-Barr virus induced gene 2 (lymphocyte-specific G protein-coupled receptor) [Bos taurus]	0.000303272	1.92507
response to stimulus	AK235054	GNL|UG|SSC#S35171402	GNAI2	Sus scrofa mRNA, clone:OVRM10045C07, expressed in ovary	guanine nucleotide binding protein (G protein), alpha inhibiting activity polypeptide 2 [Sus scrofa] gb|ABI97194.1| GBI2 [Sus scrofa]	0.000303272	1.92507
response to stimulus	AK235261	GNL|UG|SSC#S35170981	---	Sus scrofa mRNA, clone:OVRM10063C08, expressed in ovary	PREDICTED: similar to protein phosphatase 1, regulatory subunit 15A [Equus caballus]	0.000303272	1.92507
response to stimulus	AK236563	GNL|UG|SSC#S35167181	---	Sus scrofa mRNA, clone:OVRM10203C11, expressed in ovary	PREDICTED: similar to Lymphocyte cytosolic protein 2 (SH2 domain-containing leukocyte protein of 76 kDa) (SLP-76 tyrosine phosphoprotein) (SLP76) isoform 2 [Equus caballus]	0.000303272	1.92507
response to stimulus	AK236766	GNL|UG|SSC#S35166175	---	Sus scrofa mRNA, clone:PBL010001H12, expressed in periphral blood mononuclear cell	TcR gamma-chain [Sus scrofa]	0.000303272	1.92507
response to stimulus	AK237150	GNL|UG|SSC#S35164987	LOC100152055	Sus scrofa mRNA, clone:SPL010005A03, expressed in spleen	NADPH oxidase cytosolic protein p40phox [Bison bison]	0.000303272	1.92507
response to stimulus	AK237169	GNL|UG|SSC#S35164189	---	Sus scrofa mRNA, clone:SPL010006H10, expressed in spleen	PREDICTED: similar to Calcium signal-modulating cyclophilin ligand (CAML) [Equus caballus]	0.000303272	1.92507
response to stimulus	AK237504	GNL|UG|SSC#S35173773	LOC100157339	Sus scrofa mRNA, clone:SPL010054C11, expressed in spleen	PREDICTED: similar to RAD51 associated protein 1, partial [Sus scrofa]	0.000303272	1.92507
response to stimulus	AK237693	GNL|UG|SSC#S35172988	---	Sus scrofa mRNA, clone:SPL010081F01, expressed in spleen	PREDICTED: protein tyrosine phosphatase, receptor type, C [Bos taurus]	0.000303272	1.92507
response to stimulus	AK237721	GNL|UG|SSC#S35172960	---	Sus scrofa mRNA, clone:SPL010085B04, expressed in spleen	lymphocyte antigen 86 [Sus scrofa] dbj|BAF48332.1| MD-1 [Sus scrofa]	0.000303272	1.92507
response to stimulus	AK238664	GNL|UG|SSC#S35169440	---	Sus scrofa mRNA, clone:THY010015B05, expressed in thymus	programmed cell death 1 [Bos taurus] gb|AAI23855.1| PDCD1 protein [Bos taurus]	0.000303272	1.92507
response to stimulus	AK238783	GNL|UG|SSC#S35168773	---	Sus scrofa mRNA, clone:THY010030A05, expressed in thymus	PREDICTED: similar to linker for activation of T cells [Equus caballus]	0.000303272	1.92507
response to stimulus	AK239557	GNL|UG|SSC#S35166768	---	Sus scrofa mRNA, clone:THY010112D06, expressed in thymus	PREDICTED: MutL protein homolog 1 [Bos taurus]	0.000303272	1.92507
response to stimulus	AK239693	GNL|UG|SSC#S35166632	CD74	Sus scrofa mRNA, clone:THY010124C08, expressed in thymus	CD74 antigen [Sus scrofa] dbj|BAD06312.1| CD74 antigen [Sus scrofa]	0.000303272	1.92507
response to stimulus	AK239720	GNL|UG|SSC#S35166605	---	Sus scrofa mRNA, clone:THY010125G12, expressed in thymus	PREDICTED: similar to lymphocyte-specific protein 1 isoform 1 [Canis familiaris]	0.000303272	1.92507
response to stimulus	AK239879	GNL|UG|SSC#S35166046	---	Sus scrofa mRNA, clone:UTR010007B08, expressed in uterus	toll interacting protein [Bos taurus] gb|AAI23458.1| Toll interacting protein [Bos taurus]	0.000303272	1.92507
response to stimulus	AK239895	GNL|UG|SSC#S35166030	---	Sus scrofa mRNA, clone:UTR010008F05, expressed in uterus	nudix-type motif 1 isoform p22 [Homo sapiens] ref|NP_945190.1| nudix-type motif 1 isoform p22 [Homo sapiens] ref|NP_945192.1| nudix-type motif 1 isoform p22 [Homo sapiens] dbj|BAA83793.1| MTH1b (p22), MTH1c (p21), MTH1d (p18) [Homo sapiens] dbj|BAA83795.1	0.000303272	1.92507
response to stimulus	AK240274	GNL|UG|SSC#S35164651	---	Sus scrofa mRNA, clone:UTR010049D02, expressed in uterus	PNAS-110 [Homo sapiens]	0.000303272	1.92507
response to stimulus	AY577905	GNL|UG|SSC#S19690473	CXCL2	Sus scrofa CXCL2 mRNA, complete cds	chemokine (C-X-C motif) ligand 2 [Sus scrofa] gb|AAS90943.1| CXCL2 [Sus scrofa]	0.000303272	1.92507
response to stimulus	AY609773	GNL|UG|SSC#S23213235	---	Sus scrofa clone Clu_30530.scr.msk.p1.Contig1, mRNA sequence	unnamed protein product [Homo sapiens]	0.000303272	1.92507
response to stimulus	BX668229	GNL|UG|SSC#S17513660	CCL4	BX668229 Sus Scrofa library (scac) Sus scrofa cDNA clone scac0027.l.04 5prim, mRNA sequence	chemokine (C-C motif) ligand 4 [Sus scrofa] sp|Q711P4|CCL4_PIG RecName: Full=C-C motif chemokine 4; AltName: Full=Small-inducible cytokine A4; AltName: Full=Macrophage inflammatory protein 1-beta; Short=MIP-1-beta; Flags: Precursor emb|CAC84398.1| putativ	0.000303272	1.92507
response to stimulus	BX673218	GNL|UG|SSC#S17518648	---	BX673218 Sus Scrofa library (scac) Sus scrofa cDNA clone scac0038.a.15 5prim, mRNA sequence	granzyme A [Bos taurus] gb|AAI42337.1| GZMA protein [Bos taurus]	0.000303272	1.92507
response to stimulus	BX924665	GNL|UG|SSC#S18556014	---	BX924665 Sus Scrofa library (scan) Sus scrofa cDNA clone scan0022.p.23 5prim, mRNA sequence	Proto-oncogene tyrosine-protein kinase LCK (Lymphocyte cell-specific protein-tyrosine kinase) (p56-LCK) gb|AAV70114.2| lymphocyte-specific protein tyrosine kinase [Aotus nancymaae]	0.000303272	1.92507
response to stimulus	CJ009409	GNL|UG|SSC#S22273048	LOC100152012	CJ009409 full-length enriched swine cDNA library, adult mesenteric lymph node Sus scrofa cDNA clone MLN01E080023 5', mRNA sequence	PREDICTED: similar to cystatin F [Sus scrofa]	0.000303272	1.92507
response to stimulus	CK454672	GNL|UG|SSC#S18359231	---	915172 MARC 4PIG Sus scrofa cDNA 5', mRNA sequence	Epstein-Barr virus induced 3 [Bos taurus] gb|AAI49503.1| EBI3 protein [Bos taurus]	0.000303272	1.92507
response to stimulus	CN158744	GNL|UG|SSC#S19542648	---	947555 MARC 4PIG Sus scrofa cDNA 5', mRNA sequence	unc-119 homolog [Bos taurus] sp|Q3SYR2|U119A_BOVIN RecName: Full=Protein unc-119 homolog A gb|AAI03450.1| Unc-119 homolog (C. elegans) [Bos taurus]	0.000303272	1.92507
response to stimulus	CN164178	GNL|UG|SSC#S19548011	---	994302 MARC 4PIG Sus scrofa cDNA 5', mRNA sequence	collagen col-34 [Brugia malayi] gb|EDP32726.1| collagen col-34, putative [Brugia malayi]	0.000303272	1.92507
response to stimulus	DV227211	GNL|UG|SSC#S27601884	XCL1	EST-AR123E06 Porcine Lymph node cDNA library Sus scrofa cDNA clone AR123E06, mRNA sequence	chemokine (C motif) ligand 1 [Sus scrofa] gb|ACE96046.1| chemokine C motif ligand 1 [Sus scrofa]	0.000303272	1.92507
response to stimulus	EW093873	GNL|UG|SSC#S39998964	---	recc2810c_d10.y1 ecc Sus scrofa cDNA 5', mRNA sequence		0.000303272	1.92507
response to stimulus	EW423512	GNL|UG|SSC#S40328905	---	rnca35b_k4.y1 nca Sus scrofa cDNA 5', mRNA sequence		0.000303272	1.92507
signal transduction	AK230628	GNL|UG|SSC#S35167421	---	Sus scrofa mRNA, clone:AMP010018D08, expressed in alveolar macrophage	PREDICTED: similar to egf-like module containing, mucin-like, hormone receptor-like sequence 1 [Bos taurus]	0.0150146	1.6253
signal transduction	AK231164	GNL|UG|SSC#S35172726	---	Sus scrofa mRNA, clone:ITT010004G07, expressed in intestine	granzyme B (granzyme 2, cytotoxic T-lymphocyte-associated serine esterase 1), isoform CRA_a [Homo sapiens]	0.0150146	1.6253
signal transduction	AK231846	GNL|UG|SSC#S35171003	---	Sus scrofa mRNA, clone:LNG010031E02, expressed in lung	PREDICTED: similar to macrophage receptor MARCO isoform 2 [Bos taurus]	0.0150146	1.6253
signal transduction	AK233634	GNL|UG|SSC#S35164904	---	Sus scrofa mRNA, clone:LVRM10192G01, expressed in liver	PREDICTED: similar to protein kinase D2 isoform 1 [Canis familiaris]	0.0150146	1.6253
signal transduction	AK234156	GNL|UG|SSC#S35174112	---	Sus scrofa mRNA, clone:OVR010013F05, expressed in ovary	PREDICTED: similar to G-protein coupled receptor 182 [Bos taurus]	0.0150146	1.6253
signal transduction	AK234576	GNL|UG|SSC#S35172632	---	Sus scrofa mRNA, clone:OVR010089H04, expressed in ovary	Epstein-Barr virus induced gene 2 (lymphocyte-specific G protein-coupled receptor) [Bos taurus] gb|AAI14885.1| Epstein-Barr virus induced gene 2 (lymphocyte-specific G protein-coupled receptor) [Bos taurus]	0.0150146	1.6253
signal transduction	AK234737	GNL|UG|SSC#S35172471	---	Sus scrofa mRNA, clone:OVRM10012F02, expressed in ovary	PREDICTED: low density lipoprotein receptor-related protein 6 [Bos taurus]	0.0150146	1.6253
signal transduction	AK235054	GNL|UG|SSC#S35171402	GNAI2	Sus scrofa mRNA, clone:OVRM10045C07, expressed in ovary	guanine nucleotide binding protein (G protein), alpha inhibiting activity polypeptide 2 [Sus scrofa] gb|ABI97194.1| GBI2 [Sus scrofa]	0.0150146	1.6253
signal transduction	AK235446	GNL|UG|SSC#S35170415	LOC100153701	Sus scrofa mRNA, clone:OVRM10082H02, expressed in ovary	LanC lantibiotic synthetase component C-like 1 (bacterial), isoform CRA_b [Homo sapiens] gb|EAW70491.1| LanC lantibiotic synthetase component C-like 1 (bacterial), isoform CRA_b [Homo sapiens]	0.0150146	1.6253
signal transduction	AK236563	GNL|UG|SSC#S35167181	---	Sus scrofa mRNA, clone:OVRM10203C11, expressed in ovary	PREDICTED: similar to Lymphocyte cytosolic protein 2 (SH2 domain-containing leukocyte protein of 76 kDa) (SLP-76 tyrosine phosphoprotein) (SLP76) isoform 2 [Equus caballus]	0.0150146	1.6253
signal transduction	AK237169	GNL|UG|SSC#S35164189	---	Sus scrofa mRNA, clone:SPL010006H10, expressed in spleen	PREDICTED: similar to Calcium signal-modulating cyclophilin ligand (CAML) [Equus caballus]	0.0150146	1.6253
signal transduction	AK237693	GNL|UG|SSC#S35172988	---	Sus scrofa mRNA, clone:SPL010081F01, expressed in spleen	PREDICTED: protein tyrosine phosphatase, receptor type, C [Bos taurus]	0.0150146	1.6253
signal transduction	AK238783	GNL|UG|SSC#S35168773	---	Sus scrofa mRNA, clone:THY010030A05, expressed in thymus	PREDICTED: similar to linker for activation of T cells [Equus caballus]	0.0150146	1.6253
signal transduction	AK239551	GNL|UG|SSC#S35166782	---	Sus scrofa mRNA, clone:THY010112C04, expressed in thymus	PREDICTED: similar to Regulator of G-protein signaling 19 (RGS19) (G-alpha-interacting protein) (GAIP protein) [Macaca mulatta]	0.0150146	1.6253
signal transduction	AK239657	GNL|UG|SSC#S35166668	---	Sus scrofa mRNA, clone:THY010120C07, expressed in thymus	PREDICTED: similar to interleukin 17 receptor precursor [Canis familiaris]	0.0150146	1.6253
signal transduction	AK239693	GNL|UG|SSC#S35166632	CD74	Sus scrofa mRNA, clone:THY010124C08, expressed in thymus	CD74 antigen [Sus scrofa] dbj|BAD06312.1| CD74 antigen [Sus scrofa]	0.0150146	1.6253
signal transduction	AY609626	GNL|UG|SSC#S23212495	LOC100155905	Sus scrofa clone Clu_21887.scr.msk.p1.Contig1, mRNA sequence	PREDICTED: hypothetical protein [Sus scrofa]	0.0150146	1.6253
signal transduction	AY609768	GNL|UG|SSC#S23213240	---	Sus scrofa clone Clu_30275.scr.msk.p1.Contig8, mRNA sequence	PREDICTED: similar to Signaling threshold-regulating transmembrane adapter 1 precursor (Suppression-inducing transmembrane adapter 1) (SHP2-interacting transmembrane adapter protein) (gp30/40) [Sus scrofa]	0.0150146	1.6253
signal transduction	AY609810	GNL|UG|SSC#S23213198	MGST3	Sus scrofa clone Clu_3237.scr.msk.p1.Contig1, mRNA sequence	microsomal glutathione S-transferase 3 [Sus scrofa] gb|ABD18455.1| microsomal glutathione S-transferase 3 [Sus scrofa] gb|ABM30152.1| microsomal glutathione S-transferase 3 [Sus scrofa]	0.0150146	1.6253
signal transduction	AY609972	GNL|UG|SSC#S23213036	---	Sus scrofa clone Clu_5035.scr.msk.p1.Contig3, mRNA sequence	PREDICTED: similar to p62 [Pan troglodytes]	0.0150146	1.6253
signal transduction	BX673218	GNL|UG|SSC#S17518648	---	BX673218 Sus Scrofa library (scac) Sus scrofa cDNA clone scac0038.a.15 5prim, mRNA sequence	granzyme A [Bos taurus] gb|AAI42337.1| GZMA protein [Bos taurus]	0.0150146	1.6253
signal transduction	BX924665	GNL|UG|SSC#S18556014	---	BX924665 Sus Scrofa library (scan) Sus scrofa cDNA clone scan0022.p.23 5prim, mRNA sequence	Proto-oncogene tyrosine-protein kinase LCK (Lymphocyte cell-specific protein-tyrosine kinase) (p56-LCK) gb|AAV70114.2| lymphocyte-specific protein tyrosine kinase [Aotus nancymaae]	0.0150146	1.6253
signal transduction	CN164178	GNL|UG|SSC#S19548011	---	994302 MARC 4PIG Sus scrofa cDNA 5', mRNA sequence	collagen col-34 [Brugia malayi] gb|EDP32726.1| collagen col-34, putative [Brugia malayi]	0.0150146	1.6253
signal transduction	DN124866	GNL|UG|SSC#S23767247	---	1138671 MARC 4PIG Sus scrofa cDNA 5', mRNA sequence	PREDICTED: similar to LOC506073 protein [Equus caballus]	0.0150146	1.6253
signal transduction	DV227211	GNL|UG|SSC#S27601884	XCL1	EST-AR123E06 Porcine Lymph node cDNA library Sus scrofa cDNA clone AR123E06, mRNA sequence	chemokine (C motif) ligand 1 [Sus scrofa] gb|ACE96046.1| chemokine C motif ligand 1 [Sus scrofa]	0.0150146	1.6253
signal transduction	EU719607	GNL|UG|SSC#S45451979	LEF1	Sus scrofa lymphoid enhancer-binding factor-1 (LEF1) mRNA, complete cds	PREDICTED: lymphoid enhancer binding factor-1 isoform 2 [Pan troglodytes]	0.0150146	1.6253
signal transduction	EW193684	GNL|UG|SSC#S40098777	---	rpfco0102_l13.y1 fco Sus scrofa cDNA 5', mRNA sequence		0.0150146	1.6253
signal transduction	EW291604	GNL|UG|SSC#S40196697	---	rjej30b_j18.y1 jej Sus scrofa cDNA 5', mRNA sequence		0.0150146	1.6253
signal transduction	EW292521	GNL|UG|SSC#S40197614	---	rjej03b_f5.y1 jej Sus scrofa cDNA 5', mRNA sequence		0.0150146	1.6253
nucleobase, nucleoside, nucleotide and nucleic acid metabolic process	AK231168	GNL|UG|SSC#S35172722	RU2B	Sus scrofa mRNA, clone:ITT010006B03, expressed in intestine	PREDICTED: similar to U2 small nuclear ribonucleoprotein B isoform 1 [Canis familiaris]	0.0187242	1.61321
nucleobase, nucleoside, nucleotide and nucleic acid metabolic process	AK231707	GNL|UG|SSC#S35171505	---	Sus scrofa mRNA, clone:LNG010014D07, expressed in lung	FBL protein [Bos taurus]	0.0187242	1.61321
nucleobase, nucleoside, nucleotide and nucleic acid metabolic process	AK231893	GNL|UG|SSC#S35170622	ADSL	Sus scrofa mRNA, clone:LNG010043C07, expressed in lung	adenylosuccinate lyase [Sus scrofa] gb|ACF04801.1| adenylosuccinate lyase [Sus scrofa]	0.0187242	1.61321
nucleobase, nucleoside, nucleotide and nucleic acid metabolic process	AK233866	GNL|UG|SSC#S35164475	---	Sus scrofa mRNA, clone:MLN010055C04, expressed in mesenteric lymph node	indoleamine-pyrrole 2,3 dioxygenase [Ovis aries]	0.0187242	1.61321
nucleobase, nucleoside, nucleotide and nucleic acid metabolic process	AK233899	GNL|UG|SSC#S35164442	---	Sus scrofa mRNA, clone:MLN010065B05, expressed in mesenteric lymph node	UTP23, small subunit (SSU) processome component, homolog [Bos taurus] ref|XP_001249520.1| PREDICTED: similar to CG17652 CG17652-PA [Bos taurus] sp|Q08DU1|UTP23_BOVIN RecName: Full=rRNA-processing protein UTP23 homolog gb|AAI23566.1| UTP23, small subunit (	0.0187242	1.61321
nucleobase, nucleoside, nucleotide and nucleic acid metabolic process	AK234260	GNL|UG|SSC#S35174008	---	Sus scrofa mRNA, clone:OVR010034E07, expressed in ovary	unnamed protein product [Homo sapiens]	0.0187242	1.61321
nucleobase, nucleoside, nucleotide and nucleic acid metabolic process	AK234471	GNL|UG|SSC#S35173202	---	Sus scrofa mRNA, clone:OVR010068B05, expressed in ovary	PREDICTED: similar to polymerase (DNA directed), alpha 2 (70kD subunit) isoform 1 [Macaca mulatta] ref|XP_001114001.1| PREDICTED: similar to polymerase (DNA directed), alpha 2 (70kD subunit) isoform 2 [Macaca mulatta]	0.0187242	1.61321
nucleobase, nucleoside, nucleotide and nucleic acid metabolic process	AK235175	GNL|UG|SSC#S35171281	---	Sus scrofa mRNA, clone:OVRM10055G12, expressed in ovary	PREDICTED: similar to tRNA(m1A58)-methyltransferase subunit TRM61 [Equus caballus]	0.0187242	1.61321
nucleobase, nucleoside, nucleotide and nucleic acid metabolic process	AK235414	GNL|UG|SSC#S35170447	---	Sus scrofa mRNA, clone:OVRM10078F11, expressed in ovary	PREDICTED: similar to heterogeneous nuclear ribonucleoprotein D isoform b isoform 1 [Canis familiaris]	0.0187242	1.61321
nucleobase, nucleoside, nucleotide and nucleic acid metabolic process	AK235469	GNL|UG|SSC#S35170392	---	Sus scrofa mRNA, clone:OVRM10085B11, expressed in ovary	PREDICTED: similar to GDP-L-fucose synthetase (Protein FX) (Red cell NADP(H)-binding protein) (GDP-4-keto-6-deoxy-D-mannose-3,5-epimerase-4-reductase) [Equus caballus]	0.0187242	1.61321
nucleobase, nucleoside, nucleotide and nucleic acid metabolic process	AK235483	GNL|UG|SSC#S35170378	---	Sus scrofa mRNA, clone:OVRM10086C09, expressed in ovary	PREDICTED: minichromosome maintenance complex component 2 [Equus caballus]	0.0187242	1.61321
nucleobase, nucleoside, nucleotide and nucleic acid metabolic process	AK237136	GNL|UG|SSC#S35165001	---	Sus scrofa mRNA, clone:SPL010003C11, expressed in spleen	unnamed protein product [Homo sapiens]	0.0187242	1.61321
nucleobase, nucleoside, nucleotide and nucleic acid metabolic process	AK237504	GNL|UG|SSC#S35173773	LOC100157339	Sus scrofa mRNA, clone:SPL010054C11, expressed in spleen	PREDICTED: similar to RAD51 associated protein 1, partial [Sus scrofa]	0.0187242	1.61321
nucleobase, nucleoside, nucleotide and nucleic acid metabolic process	AK238637	GNL|UG|SSC#S35169467	HNRNPA1	Sus scrofa mRNA, clone:THY010011A09, expressed in thymus	mCG15678, isoform CRA_c [Mus musculus]	0.0187242	1.61321
nucleobase, nucleoside, nucleotide and nucleic acid metabolic process	AK238846	GNL|UG|SSC#S35168705	PTBP1	Sus scrofa mRNA, clone:THY010036D12, expressed in thymus	PREDICTED: similar to polypyrimidine tract-binding protein 1 isoform a isoform 1 [Canis familiaris]	0.0187242	1.61321
nucleobase, nucleoside, nucleotide and nucleic acid metabolic process	AK239095	GNL|UG|SSC#S35168059	---	Sus scrofa mRNA, clone:THY010063B04, expressed in thymus	PREDICTED: similar to poly(A)-specific ribonuclease (deadenylation nuclease) isoform 1 [Canis familiaris]	0.0187242	1.61321
nucleobase, nucleoside, nucleotide and nucleic acid metabolic process	AK239489	GNL|UG|SSC#S35166844	---	Sus scrofa mRNA, clone:THY010107E03, expressed in thymus	protein phosphatase 1 regulatory inhibitor subunit 8 isoform alpha [Homo sapiens] ref|XP_544466.2| PREDICTED: similar to protein phosphatase 1 regulatory inhibitor subunit 8 isoform alpha isoform 1 [Canis familiaris] ref|XP_001112323.1| PREDICTED: similar	0.0187242	1.61321
nucleobase, nucleoside, nucleotide and nucleic acid metabolic process	AK239557	GNL|UG|SSC#S35166768	---	Sus scrofa mRNA, clone:THY010112D06, expressed in thymus	PREDICTED: MutL protein homolog 1 [Bos taurus]	0.0187242	1.61321
nucleobase, nucleoside, nucleotide and nucleic acid metabolic process	AK240277	GNL|UG|SSC#S35164648	---	Sus scrofa mRNA, clone:UTR010049F01, expressed in uterus	PREDICTED: similar to ADP-sugar pyrophosphatase (Nucleoside diphosphate-linked moiety X motif 5) (Nudix motif 5) (YSA1H) isoform 1 [Canis familiaris]	0.0187242	1.61321
nucleobase, nucleoside, nucleotide and nucleic acid metabolic process	AK240596	GNL|UG|SSC#S35172885	---	Sus scrofa mRNA, clone:UTR010104C12, expressed in uterus	PREDICTED: similar to thymidine kinase 2, mitochondrial [Bos taurus]	0.0187242	1.61321
nucleobase, nucleoside, nucleotide and nucleic acid metabolic process	AY214329	GNL|UG|SSC#S18598186	LOC403161	Sus scrofa nicotinate phosphoribosyltransferase-like protein mRNA, partial cds	nicotinate phosphoribosyltransferase-like protein [Sus scrofa]	0.0187242	1.61321
nucleobase, nucleoside, nucleotide and nucleic acid metabolic process	AY609445	GNL|UG|SSC#S23213532	LOC100155803	Sus scrofa clone Clu_11781.scr.msk.p1.Contig1, mRNA sequence	PREDICTED: GTP-binding protein PTD004 isoform 2 [Pan troglodytes]	0.0187242	1.61321
nucleobase, nucleoside, nucleotide and nucleic acid metabolic process	AY609526	GNL|UG|SSC#S23213451	---	Sus scrofa clone Clu_15730.scr.msk.p1.Contig1, mRNA sequence	PREDICTED: similar to Replication protein A 32 kDa subunit (RP-A) (RF-A) (Replication factor-A protein 2) (P34) [Canis familiaris]	0.0187242	1.61321
nucleobase, nucleoside, nucleotide and nucleic acid metabolic process	AY609972	GNL|UG|SSC#S23213036	---	Sus scrofa clone Clu_5035.scr.msk.p1.Contig3, mRNA sequence	PREDICTED: similar to p62 [Pan troglodytes]	0.0187242	1.61321
nucleobase, nucleoside, nucleotide and nucleic acid metabolic process	BX665478	GNL|UG|SSC#S17510452	---	BX665478 Sus Scrofa library (scag) Sus scrofa cDNA clone scag0008.h.01 5prim, mRNA sequence	Sf3b3 protein [Rattus norvegicus]	0.0187242	1.61321
nucleobase, nucleoside, nucleotide and nucleic acid metabolic process	CN157409	GNL|UG|SSC#S19541313	---	946112 MARC 4PIG Sus scrofa cDNA 5', mRNA sequence	PREDICTED: similar to U6 snRNA-associated Sm-like protein LSm6 [Canis familiaris]	0.0187242	1.61321
nucleobase, nucleoside, nucleotide and nucleic acid metabolic process	CN164178	GNL|UG|SSC#S19548011	---	994302 MARC 4PIG Sus scrofa cDNA 5', mRNA sequence	collagen col-34 [Brugia malayi] gb|EDP32726.1| collagen col-34, putative [Brugia malayi]	0.0187242	1.61321
nucleobase, nucleoside, nucleotide and nucleic acid metabolic process	EU127843	GNL|UG|SSC#S41350327	PBEF1	Sus scrofa pre-B-cell colony-enhancing factor variant 6 (PBEF1) mRNA sequence, alternatively spliced	nicotinamide phosphoribosyltransferase [Sus scrofa] sp|Q52I78|NAMPT_PIG RecName: Full=Nicotinamide phosphoribosyltransferase; Short=NAmPRTase; Short=Nampt; AltName: Full=Pre-B-cell colony-enhancing factor 1 homolog; Short=PBEF; AltName: Full=Visfatin gb|A	0.0187242	1.61321
cell communication	AK230628	GNL|UG|SSC#S35167421	---	Sus scrofa mRNA, clone:AMP010018D08, expressed in alveolar macrophage	PREDICTED: similar to egf-like module containing, mucin-like, hormone receptor-like sequence 1 [Bos taurus]	0.0386098	1.50697
cell communication	AK231164	GNL|UG|SSC#S35172726	---	Sus scrofa mRNA, clone:ITT010004G07, expressed in intestine	granzyme B (granzyme 2, cytotoxic T-lymphocyte-associated serine esterase 1), isoform CRA_a [Homo sapiens]	0.0386098	1.50697
cell communication	AK231846	GNL|UG|SSC#S35171003	---	Sus scrofa mRNA, clone:LNG010031E02, expressed in lung	PREDICTED: similar to macrophage receptor MARCO isoform 2 [Bos taurus]	0.0386098	1.50697
cell communication	AK233634	GNL|UG|SSC#S35164904	---	Sus scrofa mRNA, clone:LVRM10192G01, expressed in liver	PREDICTED: similar to protein kinase D2 isoform 1 [Canis familiaris]	0.0386098	1.50697
cell communication	AK234156	GNL|UG|SSC#S35174112	---	Sus scrofa mRNA, clone:OVR010013F05, expressed in ovary	PREDICTED: similar to G-protein coupled receptor 182 [Bos taurus]	0.0386098	1.50697
cell communication	AK234576	GNL|UG|SSC#S35172632	---	Sus scrofa mRNA, clone:OVR010089H04, expressed in ovary	Epstein-Barr virus induced gene 2 (lymphocyte-specific G protein-coupled receptor) [Bos taurus] gb|AAI14885.1| Epstein-Barr virus induced gene 2 (lymphocyte-specific G protein-coupled receptor) [Bos taurus]	0.0386098	1.50697
cell communication	AK234737	GNL|UG|SSC#S35172471	---	Sus scrofa mRNA, clone:OVRM10012F02, expressed in ovary	PREDICTED: low density lipoprotein receptor-related protein 6 [Bos taurus]	0.0386098	1.50697
cell communication	AK235054	GNL|UG|SSC#S35171402	GNAI2	Sus scrofa mRNA, clone:OVRM10045C07, expressed in ovary	guanine nucleotide binding protein (G protein), alpha inhibiting activity polypeptide 2 [Sus scrofa] gb|ABI97194.1| GBI2 [Sus scrofa]	0.0386098	1.50697
cell communication	AK235446	GNL|UG|SSC#S35170415	LOC100153701	Sus scrofa mRNA, clone:OVRM10082H02, expressed in ovary	LanC lantibiotic synthetase component C-like 1 (bacterial), isoform CRA_b [Homo sapiens] gb|EAW70491.1| LanC lantibiotic synthetase component C-like 1 (bacterial), isoform CRA_b [Homo sapiens]	0.0386098	1.50697
cell communication	AK236563	GNL|UG|SSC#S35167181	---	Sus scrofa mRNA, clone:OVRM10203C11, expressed in ovary	PREDICTED: similar to Lymphocyte cytosolic protein 2 (SH2 domain-containing leukocyte protein of 76 kDa) (SLP-76 tyrosine phosphoprotein) (SLP76) isoform 2 [Equus caballus]	0.0386098	1.50697
cell communication	AK237169	GNL|UG|SSC#S35164189	---	Sus scrofa mRNA, clone:SPL010006H10, expressed in spleen	PREDICTED: similar to Calcium signal-modulating cyclophilin ligand (CAML) [Equus caballus]	0.0386098	1.50697
cell communication	AK237693	GNL|UG|SSC#S35172988	---	Sus scrofa mRNA, clone:SPL010081F01, expressed in spleen	PREDICTED: protein tyrosine phosphatase, receptor type, C [Bos taurus]	0.0386098	1.50697
cell communication	AK238783	GNL|UG|SSC#S35168773	---	Sus scrofa mRNA, clone:THY010030A05, expressed in thymus	PREDICTED: similar to linker for activation of T cells [Equus caballus]	0.0386098	1.50697
cell communication	AK239551	GNL|UG|SSC#S35166782	---	Sus scrofa mRNA, clone:THY010112C04, expressed in thymus	PREDICTED: similar to Regulator of G-protein signaling 19 (RGS19) (G-alpha-interacting protein) (GAIP protein) [Macaca mulatta]	0.0386098	1.50697
cell communication	AK239657	GNL|UG|SSC#S35166668	---	Sus scrofa mRNA, clone:THY010120C07, expressed in thymus	PREDICTED: similar to interleukin 17 receptor precursor [Canis familiaris]	0.0386098	1.50697
cell communication	AK239693	GNL|UG|SSC#S35166632	CD74	Sus scrofa mRNA, clone:THY010124C08, expressed in thymus	CD74 antigen [Sus scrofa] dbj|BAD06312.1| CD74 antigen [Sus scrofa]	0.0386098	1.50697
cell communication	AY609626	GNL|UG|SSC#S23212495	LOC100155905	Sus scrofa clone Clu_21887.scr.msk.p1.Contig1, mRNA sequence	PREDICTED: hypothetical protein [Sus scrofa]	0.0386098	1.50697
cell communication	AY609768	GNL|UG|SSC#S23213240	---	Sus scrofa clone Clu_30275.scr.msk.p1.Contig8, mRNA sequence	PREDICTED: similar to Signaling threshold-regulating transmembrane adapter 1 precursor (Suppression-inducing transmembrane adapter 1) (SHP2-interacting transmembrane adapter protein) (gp30/40) [Sus scrofa]	0.0386098	1.50697
cell communication	AY609810	GNL|UG|SSC#S23213198	MGST3	Sus scrofa clone Clu_3237.scr.msk.p1.Contig1, mRNA sequence	microsomal glutathione S-transferase 3 [Sus scrofa] gb|ABD18455.1| microsomal glutathione S-transferase 3 [Sus scrofa] gb|ABM30152.1| microsomal glutathione S-transferase 3 [Sus scrofa]	0.0386098	1.50697
cell communication	AY609972	GNL|UG|SSC#S23213036	---	Sus scrofa clone Clu_5035.scr.msk.p1.Contig3, mRNA sequence	PREDICTED: similar to p62 [Pan troglodytes]	0.0386098	1.50697
cell communication	BX673218	GNL|UG|SSC#S17518648	---	BX673218 Sus Scrofa library (scac) Sus scrofa cDNA clone scac0038.a.15 5prim, mRNA sequence	granzyme A [Bos taurus] gb|AAI42337.1| GZMA protein [Bos taurus]	0.0386098	1.50697
cell communication	BX924665	GNL|UG|SSC#S18556014	---	BX924665 Sus Scrofa library (scan) Sus scrofa cDNA clone scan0022.p.23 5prim, mRNA sequence	Proto-oncogene tyrosine-protein kinase LCK (Lymphocyte cell-specific protein-tyrosine kinase) (p56-LCK) gb|AAV70114.2| lymphocyte-specific protein tyrosine kinase [Aotus nancymaae]	0.0386098	1.50697
cell communication	CN164178	GNL|UG|SSC#S19548011	---	994302 MARC 4PIG Sus scrofa cDNA 5', mRNA sequence	collagen col-34 [Brugia malayi] gb|EDP32726.1| collagen col-34, putative [Brugia malayi]	0.0386098	1.50697
cell communication	DN124866	GNL|UG|SSC#S23767247	---	1138671 MARC 4PIG Sus scrofa cDNA 5', mRNA sequence	PREDICTED: similar to LOC506073 protein [Equus caballus]	0.0386098	1.50697
cell communication	DV227211	GNL|UG|SSC#S27601884	XCL1	EST-AR123E06 Porcine Lymph node cDNA library Sus scrofa cDNA clone AR123E06, mRNA sequence	chemokine (C motif) ligand 1 [Sus scrofa] gb|ACE96046.1| chemokine C motif ligand 1 [Sus scrofa]	0.0386098	1.50697
cell communication	EU719607	GNL|UG|SSC#S45451979	LEF1	Sus scrofa lymphoid enhancer-binding factor-1 (LEF1) mRNA, complete cds	PREDICTED: lymphoid enhancer binding factor-1 isoform 2 [Pan troglodytes]	0.0386098	1.50697
cell communication	EW193684	GNL|UG|SSC#S40098777	---	rpfco0102_l13.y1 fco Sus scrofa cDNA 5', mRNA sequence		0.0386098	1.50697
cell communication	EW291604	GNL|UG|SSC#S40196697	---	rjej30b_j18.y1 jej Sus scrofa cDNA 5', mRNA sequence		0.0386098	1.50697
cell communication	EW292521	GNL|UG|SSC#S40197614	---	rjej03b_f5.y1 jej Sus scrofa cDNA 5', mRNA sequence		0.0386098	1.50697
cellular metabolic process	AB254406	GNL|UG|SSC#S38483127	NR1H3	Sus scrofa LXRA mRNA for liver X receptor alpha, complete cds, tissue_type:thymus and spleen	nuclear receptor subfamily 1, group H, member 3 [Sus scrofa] gb|AAY43056.1| nuclear orphan receptor LXR-alpha [Sus scrofa] dbj|BAF57045.1| liver X receptor alpha [Sus scrofa]	0.00389896	1.42196
cellular metabolic process	AK230821	GNL|UG|SSC#S35174129	GP91-PHOX	Sus scrofa mRNA, clone:AMP010048F11, expressed in alveolar macrophage	RecName: Full=Cytochrome b-245 heavy chain; AltName: Full=p22 phagocyte B-cytochrome; AltName: Full=Neutrophil cytochrome b 91 kDa polypeptide; AltName: Full=Heme-binding membrane glycoprotein gp91phox; AltName: Full=CGD91-phox; AltName: Full=gp91-phox; A	0.00389896	1.42196
cellular metabolic process	AK231168	GNL|UG|SSC#S35172722	RU2B	Sus scrofa mRNA, clone:ITT010006B03, expressed in intestine	PREDICTED: similar to U2 small nuclear ribonucleoprotein B isoform 1 [Canis familiaris]	0.00389896	1.42196
cellular metabolic process	AK231707	GNL|UG|SSC#S35171505	---	Sus scrofa mRNA, clone:LNG010014D07, expressed in lung	FBL protein [Bos taurus]	0.00389896	1.42196
cellular metabolic process	AK231755	GNL|UG|SSC#S35171042	---	Sus scrofa mRNA, clone:LNG010019G08, expressed in lung	PREDICTED: similar to asparagine synthetase [Canis familiaris]	0.00389896	1.42196
cellular metabolic process	AK231893	GNL|UG|SSC#S35170622	ADSL	Sus scrofa mRNA, clone:LNG010043C07, expressed in lung	adenylosuccinate lyase [Sus scrofa] gb|ACF04801.1| adenylosuccinate lyase [Sus scrofa]	0.00389896	1.42196
cellular metabolic process	AK231904	GNL|UG|SSC#S35170611	LOC100157972	Sus scrofa mRNA, clone:LNG010044C11, expressed in lung	PREDICTED: peptidylprolyl isomerase (cyclophilin)-like 2 [Sus scrofa]	0.00389896	1.42196
cellular metabolic process	AK232989	GNL|UG|SSC#S35166547	G6PC	Sus scrofa mRNA, clone:LVRM10063F05, expressed in liver	glucose-6-phosphatase, catalytic subunit [Sus scrofa] gb|ABY21261.1| glucose-6-phosphatase catalytic subunit [Sus scrofa]	0.00389896	1.42196
cellular metabolic process	AK233073	GNL|UG|SSC#S35166463	LOC100154980	Sus scrofa mRNA, clone:LVRM10077H03, expressed in liver	PREDICTED: similar to 3-oxoacyl-[acyl-carrier-protein] synthase, mitochondrial precursor (Beta-ketoacyl-ACP synthase) [Equus caballus]	0.00389896	1.42196
cellular metabolic process	AK233242	GNL|UG|SSC#S35165693	LOC100157055	Sus scrofa mRNA, clone:LVRM10108H07, expressed in liver	PREDICTED: similar to coenzyme Q5 homolog, methyltransferase [Sus scrofa]	0.00389896	1.42196
cellular metabolic process	AK233477	GNL|UG|SSC#S35165259	ATF4	Sus scrofa mRNA, clone:LVRM10156C01, expressed in liver	activating transcription factor 4 (tax-responsive enhancer element B67) [Sus scrofa] gb|ABK56832.2| cAMP response element-binding protein 2 [Sus scrofa]	0.00389896	1.42196
cellular metabolic process	AK233634	GNL|UG|SSC#S35164904	---	Sus scrofa mRNA, clone:LVRM10192G01, expressed in liver	PREDICTED: similar to protein kinase D2 isoform 1 [Canis familiaris]	0.00389896	1.42196
cellular metabolic process	AK233777	GNL|UG|SSC#S35164564	---	Sus scrofa mRNA, clone:MLN010025G01, expressed in mesenteric lymph node	APC11 anaphase promoting complex subunit 11 isoform 2 [Homo sapiens] ref|NP_001002249.1| APC11 anaphase promoting complex subunit 11 isoform 2 [Homo sapiens] ref|NP_001002247.1| APC11 anaphase promoting complex subunit 11 isoform 2 [Homo sapiens] ref|NP_0	0.00389896	1.42196
cellular metabolic process	AK233866	GNL|UG|SSC#S35164475	---	Sus scrofa mRNA, clone:MLN010055C04, expressed in mesenteric lymph node	indoleamine-pyrrole 2,3 dioxygenase [Ovis aries]	0.00389896	1.42196
cellular metabolic process	AK233899	GNL|UG|SSC#S35164442	---	Sus scrofa mRNA, clone:MLN010065B05, expressed in mesenteric lymph node	UTP23, small subunit (SSU) processome component, homolog [Bos taurus] ref|XP_001249520.1| PREDICTED: similar to CG17652 CG17652-PA [Bos taurus] sp|Q08DU1|UTP23_BOVIN RecName: Full=rRNA-processing protein UTP23 homolog gb|AAI23566.1| UTP23, small subunit (	0.00389896	1.42196
cellular metabolic process	AK233932	GNL|UG|SSC#S35164409	---	Sus scrofa mRNA, clone:MLN010070B08, expressed in mesenteric lymph node	PREDICTED: 6-pyruvoyltetrahydropterin synthase [Bos taurus]	0.00389896	1.42196
cellular metabolic process	AK234206	GNL|UG|SSC#S35174062	---	Sus scrofa mRNA, clone:OVR010027F12, expressed in ovary	PREDICTED: similar to methionine sulfoxide reductase B2 [Bos taurus]	0.00389896	1.42196
cellular metabolic process	AK234260	GNL|UG|SSC#S35174008	---	Sus scrofa mRNA, clone:OVR010034E07, expressed in ovary	unnamed protein product [Homo sapiens]	0.00389896	1.42196
cellular metabolic process	AK234471	GNL|UG|SSC#S35173202	---	Sus scrofa mRNA, clone:OVR010068B05, expressed in ovary	PREDICTED: similar to polymerase (DNA directed), alpha 2 (70kD subunit) isoform 1 [Macaca mulatta] ref|XP_001114001.1| PREDICTED: similar to polymerase (DNA directed), alpha 2 (70kD subunit) isoform 2 [Macaca mulatta]	0.00389896	1.42196
cellular metabolic process	AK234770	GNL|UG|SSC#S35172041	---	Sus scrofa mRNA, clone:OVRM10014E04, expressed in ovary	PREDICTED: similar to Alpha-galactosidase A precursor (Melibiase) (Alpha-D-galactoside galactohydrolase) (Alpha-D-galactosidase A) (Agalsidase) [Bos taurus]	0.00389896	1.42196
cellular metabolic process	AK235175	GNL|UG|SSC#S35171281	---	Sus scrofa mRNA, clone:OVRM10055G12, expressed in ovary	PREDICTED: similar to tRNA(m1A58)-methyltransferase subunit TRM61 [Equus caballus]	0.00389896	1.42196
cellular metabolic process	AK235354	GNL|UG|SSC#S35170888	---	Sus scrofa mRNA, clone:OVRM10072B01, expressed in ovary	PREDICTED: microspherule protein 1 [Pan troglodytes]	0.00389896	1.42196
cellular metabolic process	AK235414	GNL|UG|SSC#S35170447	---	Sus scrofa mRNA, clone:OVRM10078F11, expressed in ovary	PREDICTED: similar to heterogeneous nuclear ribonucleoprotein D isoform b isoform 1 [Canis familiaris]	0.00389896	1.42196
cellular metabolic process	AK235419	GNL|UG|SSC#S35170442	---	Sus scrofa mRNA, clone:OVRM10079G02, expressed in ovary	PREDICTED: similar to NADH dehydrogenase (ubiquinone) 42 kDa subunit [Equus caballus]	0.00389896	1.42196
cellular metabolic process	AK235469	GNL|UG|SSC#S35170392	---	Sus scrofa mRNA, clone:OVRM10085B11, expressed in ovary	PREDICTED: similar to GDP-L-fucose synthetase (Protein FX) (Red cell NADP(H)-binding protein) (GDP-4-keto-6-deoxy-D-mannose-3,5-epimerase-4-reductase) [Equus caballus]	0.00389896	1.42196
cellular metabolic process	AK235483	GNL|UG|SSC#S35170378	---	Sus scrofa mRNA, clone:OVRM10086C09, expressed in ovary	PREDICTED: minichromosome maintenance complex component 2 [Equus caballus]	0.00389896	1.42196
cellular metabolic process	AK235490	GNL|UG|SSC#S35170371	LOC100154160	Sus scrofa mRNA, clone:OVRM10087A03, expressed in ovary	PREDICTED: similar to phosphoserine aminotransferase isoform 1 [Sus scrofa]	0.00389896	1.42196
cellular metabolic process	AK235791	GNL|UG|SSC#S35169122	---	Sus scrofa mRNA, clone:OVRM10115E09, expressed in ovary	PREDICTED: similar to F-box/LRR-repeat protein 12 (F-box and leucine-rich repeat protein 12) (F-box protein FBL12) [Canis familiaris]	0.00389896	1.42196
cellular metabolic process	AK236293	GNL|UG|SSC#S35167853	ACADM	Sus scrofa mRNA, clone:OVRM10173G02, expressed in ovary	Medium-chain specific acyl-CoA dehydrogenase, mitochondrial precursor (MCAD) gb|AAW30430.1| medium-chain acyl-coA dehydrogenase [Sus scrofa]	0.00389896	1.42196
cellular metabolic process	AK237136	GNL|UG|SSC#S35165001	---	Sus scrofa mRNA, clone:SPL010003C11, expressed in spleen	unnamed protein product [Homo sapiens]	0.00389896	1.42196
cellular metabolic process	AK237504	GNL|UG|SSC#S35173773	LOC100157339	Sus scrofa mRNA, clone:SPL010054C11, expressed in spleen	PREDICTED: similar to RAD51 associated protein 1, partial [Sus scrofa]	0.00389896	1.42196
cellular metabolic process	AK237642	GNL|UG|SSC#S35173039	CAST	Sus scrofa mRNA, clone:SPL010072G12, expressed in spleen	endoplasmic reticulum aminopeptidase 1 [Bos taurus] gb|AAI51389.1| ERAP1 protein [Bos taurus]	0.00389896	1.42196
cellular metabolic process	AK237653	GNL|UG|SSC#S35173028	---	Sus scrofa mRNA, clone:SPL010074H07, expressed in spleen	PREDICTED: similar to MRPL37 protein [Equus caballus]	0.00389896	1.42196
cellular metabolic process	AK237693	GNL|UG|SSC#S35172988	---	Sus scrofa mRNA, clone:SPL010081F01, expressed in spleen	PREDICTED: protein tyrosine phosphatase, receptor type, C [Bos taurus]	0.00389896	1.42196
cellular metabolic process	AK238286	GNL|UG|SSC#S35170742	---	Sus scrofa mRNA, clone:TCH010075F01, expressed in trachea	malic enzyme 3, NADP(+)-dependent, mitochondrial, isoform CRA_a [Homo sapiens]	0.00389896	1.42196
cellular metabolic process	AK238489	GNL|UG|SSC#S35170010	---	Sus scrofa mRNA, clone:TES010040G05, expressed in testis	NADH dehydrogenase (ubiquinone) flavoprotein 3, 10kDa [Homo sapiens]	0.00389896	1.42196
cellular metabolic process	AK238637	GNL|UG|SSC#S35169467	HNRNPA1	Sus scrofa mRNA, clone:THY010011A09, expressed in thymus	mCG15678, isoform CRA_c [Mus musculus]	0.00389896	1.42196
cellular metabolic process	AK238642	GNL|UG|SSC#S35169462	---	Sus scrofa mRNA, clone:THY010012G06, expressed in thymus	PREDICTED: similar to granzyme H isoform 1 [Sus scrofa]	0.00389896	1.42196
cellular metabolic process	AK238846	GNL|UG|SSC#S35168705	PTBP1	Sus scrofa mRNA, clone:THY010036D12, expressed in thymus	PREDICTED: similar to polypyrimidine tract-binding protein 1 isoform a isoform 1 [Canis familiaris]	0.00389896	1.42196
cellular metabolic process	AK239055	GNL|UG|SSC#S35168099	---	Sus scrofa mRNA, clone:THY010059F11, expressed in thymus		0.00389896	1.42196
cellular metabolic process	AK239095	GNL|UG|SSC#S35168059	---	Sus scrofa mRNA, clone:THY010063B04, expressed in thymus	PREDICTED: similar to poly(A)-specific ribonuclease (deadenylation nuclease) isoform 1 [Canis familiaris]	0.00389896	1.42196
cellular metabolic process	AK239489	GNL|UG|SSC#S35166844	---	Sus scrofa mRNA, clone:THY010107E03, expressed in thymus	protein phosphatase 1 regulatory inhibitor subunit 8 isoform alpha [Homo sapiens] ref|XP_544466.2| PREDICTED: similar to protein phosphatase 1 regulatory inhibitor subunit 8 isoform alpha isoform 1 [Canis familiaris] ref|XP_001112323.1| PREDICTED: similar	0.00389896	1.42196
cellular metabolic process	AK239557	GNL|UG|SSC#S35166768	---	Sus scrofa mRNA, clone:THY010112D06, expressed in thymus	PREDICTED: MutL protein homolog 1 [Bos taurus]	0.00389896	1.42196
cellular metabolic process	AK239660	GNL|UG|SSC#S35166665	---	Sus scrofa mRNA, clone:THY010120D09, expressed in thymus	Unknown (protein for IMAGE:6921650) [Rattus norvegicus]	0.00389896	1.42196
cellular metabolic process	AK239693	GNL|UG|SSC#S35166632	CD74	Sus scrofa mRNA, clone:THY010124C08, expressed in thymus	CD74 antigen [Sus scrofa] dbj|BAD06312.1| CD74 antigen [Sus scrofa]	0.00389896	1.42196
cellular metabolic process	AK240277	GNL|UG|SSC#S35164648	---	Sus scrofa mRNA, clone:UTR010049F01, expressed in uterus	PREDICTED: similar to ADP-sugar pyrophosphatase (Nucleoside diphosphate-linked moiety X motif 5) (Nudix motif 5) (YSA1H) isoform 1 [Canis familiaris]	0.00389896	1.42196
cellular metabolic process	AK240549	GNL|UG|SSC#S35173524	LOC100156324	Sus scrofa mRNA, clone:UTR010096G02, expressed in uterus	PREDICTED: similar to mitochondrial ribosomal protein L18 [Sus scrofa]	0.00389896	1.42196
cellular metabolic process	AK240596	GNL|UG|SSC#S35172885	---	Sus scrofa mRNA, clone:UTR010104C12, expressed in uterus	PREDICTED: similar to thymidine kinase 2, mitochondrial [Bos taurus]	0.00389896	1.42196
cellular metabolic process	AY214329	GNL|UG|SSC#S18598186	LOC403161	Sus scrofa nicotinate phosphoribosyltransferase-like protein mRNA, partial cds	nicotinate phosphoribosyltransferase-like protein [Sus scrofa]	0.00389896	1.42196
cellular metabolic process	AY609445	GNL|UG|SSC#S23213532	LOC100155803	Sus scrofa clone Clu_11781.scr.msk.p1.Contig1, mRNA sequence	PREDICTED: GTP-binding protein PTD004 isoform 2 [Pan troglodytes]	0.00389896	1.42196
cellular metabolic process	AY609470	GNL|UG|SSC#S23213507	---	Sus scrofa clone Clu_12724.scr.msk.p1.Contig2, mRNA sequence	Chain A, Solution Structure Of Mouse Hypothetical 9.1 Kda Protein, A Ubiquitin-Like Fold	0.00389896	1.42196
cellular metabolic process	AY609526	GNL|UG|SSC#S23213451	---	Sus scrofa clone Clu_15730.scr.msk.p1.Contig1, mRNA sequence	PREDICTED: similar to Replication protein A 32 kDa subunit (RP-A) (RF-A) (Replication factor-A protein 2) (P34) [Canis familiaris]	0.00389896	1.42196
cellular metabolic process	AY609773	GNL|UG|SSC#S23213235	---	Sus scrofa clone Clu_30530.scr.msk.p1.Contig1, mRNA sequence	unnamed protein product [Homo sapiens]	0.00389896	1.42196
cellular metabolic process	AY609849	GNL|UG|SSC#S23213159	---	Sus scrofa clone Clu_35267.scr.msk.p1.Contig1, mRNA sequence	ubiquitin carrier protein E2 - human	0.00389896	1.42196
cellular metabolic process	AY609972	GNL|UG|SSC#S23213036	---	Sus scrofa clone Clu_5035.scr.msk.p1.Contig3, mRNA sequence	PREDICTED: similar to p62 [Pan troglodytes]	0.00389896	1.42196
cellular metabolic process	AY610208	GNL|UG|SSC#S23212800	FDX1	Sus scrofa clone Clu_967.scr.msk.p1.Contig3, mRNA sequence	ferredoxin [Sus scrofa] sp|P00258|ADX_PIG RecName: Full=Adrenodoxin, mitochondrial; AltName: Full=Adrenal ferredoxin; AltName: Full=Ferredoxin-1; Flags: Precursor gb|AAA31030.1| ferredoxin	0.00389896	1.42196
cellular metabolic process	AY610214	GNL|UG|SSC#S23212794	---	Sus scrofa clone Clu_9846.scr.msk.p1.Contig3, mRNA sequence	UBE2G1 protein [Homo sapiens]	0.00389896	1.42196
cellular metabolic process	BX665478	GNL|UG|SSC#S17510452	---	BX665478 Sus Scrofa library (scag) Sus scrofa cDNA clone scag0008.h.01 5prim, mRNA sequence	Sf3b3 protein [Rattus norvegicus]	0.00389896	1.42196
cellular metabolic process	BX917406	GNL|UG|SSC#S18548755	---	BX917406 Sus Scrofa library (scan) Sus scrofa cDNA clone scan0038.n.02 5prim, mRNA sequence	unnamed protein product [Homo sapiens]	0.00389896	1.42196
cellular metabolic process	CJ023069	GNL|UG|SSC#S22280339	---	CJ023069 full-length enriched swine cDNA library, adult trachea Sus scrofa cDNA clone TCH01G080008 5', mRNA sequence	para-hydroxybenzoate-polyprenyltransferase, mitochondrial [Bos taurus] sp|Q2KIQ4|COQ2_BOVIN RecName: Full=Para-hydroxybenzoate--polyprenyltransferase, mitochondrial; Short=PHB:polyprenyltransferase; Flags: Precursor gb|AAI12552.1| Coenzyme Q2 homolog, pre	0.00389896	1.42196
cellular metabolic process	CN157409	GNL|UG|SSC#S19541313	---	946112 MARC 4PIG Sus scrofa cDNA 5', mRNA sequence	PREDICTED: similar to U6 snRNA-associated Sm-like protein LSm6 [Canis familiaris]	0.00389896	1.42196
cellular metabolic process	CN164178	GNL|UG|SSC#S19548011	---	994302 MARC 4PIG Sus scrofa cDNA 5', mRNA sequence	collagen col-34 [Brugia malayi] gb|EDP32726.1| collagen col-34, putative [Brugia malayi]	0.00389896	1.42196
cellular metabolic process	DN112212	GNL|UG|SSC#S23701109	---	1111384 MARC 4PIG Sus scrofa cDNA 5', mRNA sequence		0.00389896	1.42196
cellular metabolic process	DN115061	GNL|UG|SSC#S23757442	---	1114482 MARC 4PIG Sus scrofa cDNA 5', mRNA sequence	anaphase promoting complex subunit 13 [Homo sapiens] ref|NP_001106705.1| anaphase promoting complex subunit 13 [Bos taurus] ref|XP_851892.1| PREDICTED: similar to anaphase promoting complex subunit 13 isoform 1 [Canis familiaris] ref|XP_864599.1| PREDICTE	0.00389896	1.42196
cellular metabolic process	DN124866	GNL|UG|SSC#S23767247	---	1138671 MARC 4PIG Sus scrofa cDNA 5', mRNA sequence	PREDICTED: similar to LOC506073 protein [Equus caballus]	0.00389896	1.42196
cellular metabolic process	EU127843	GNL|UG|SSC#S41350327	PBEF1	Sus scrofa pre-B-cell colony-enhancing factor variant 6 (PBEF1) mRNA sequence, alternatively spliced	nicotinamide phosphoribosyltransferase [Sus scrofa] sp|Q52I78|NAMPT_PIG RecName: Full=Nicotinamide phosphoribosyltransferase; Short=NAmPRTase; Short=Nampt; AltName: Full=Pre-B-cell colony-enhancing factor 1 homolog; Short=PBEF; AltName: Full=Visfatin gb|A	0.00389896	1.42196
cellular metabolic process	EW075750	GNL|UG|SSC#S39980685	---	rebs21c_d23.y1 ebs Sus scrofa cDNA 5', mRNA sequence	acyl-CoA synthetase family member 3 [Bos taurus] sp|Q58DN7|ACSF3_BOVIN RecName: Full=Acyl-CoA synthetase family member 3, mitochondrial; Flags: Precursor gb|AAX46407.1| hypothetical protein LOC197322 [Bos taurus] gb|AAI02587.1| Acyl-CoA synthetase family	0.00389896	1.42196
cellular metabolic process	EW193684	GNL|UG|SSC#S40098777	---	rpfco0102_l13.y1 fco Sus scrofa cDNA 5', mRNA sequence		0.00389896	1.42196
cellular metabolic process	EW292521	GNL|UG|SSC#S40197614	---	rjej03b_f5.y1 jej Sus scrofa cDNA 5', mRNA sequence		0.00389896	1.42196
primary metabolic process	AB254406	GNL|UG|SSC#S38483127	NR1H3	Sus scrofa LXRA mRNA for liver X receptor alpha, complete cds, tissue_type:thymus and spleen	nuclear receptor subfamily 1, group H, member 3 [Sus scrofa] gb|AAY43056.1| nuclear orphan receptor LXR-alpha [Sus scrofa] dbj|BAF57045.1| liver X receptor alpha [Sus scrofa]	0.00786941	1.39716
primary metabolic process	AK231168	GNL|UG|SSC#S35172722	RU2B	Sus scrofa mRNA, clone:ITT010006B03, expressed in intestine	PREDICTED: similar to U2 small nuclear ribonucleoprotein B isoform 1 [Canis familiaris]	0.00786941	1.39716
primary metabolic process	AK231707	GNL|UG|SSC#S35171505	---	Sus scrofa mRNA, clone:LNG010014D07, expressed in lung	FBL protein [Bos taurus]	0.00786941	1.39716
primary metabolic process	AK231755	GNL|UG|SSC#S35171042	---	Sus scrofa mRNA, clone:LNG010019G08, expressed in lung	PREDICTED: similar to asparagine synthetase [Canis familiaris]	0.00786941	1.39716
primary metabolic process	AK231893	GNL|UG|SSC#S35170622	ADSL	Sus scrofa mRNA, clone:LNG010043C07, expressed in lung	adenylosuccinate lyase [Sus scrofa] gb|ACF04801.1| adenylosuccinate lyase [Sus scrofa]	0.00786941	1.39716
primary metabolic process	AK231904	GNL|UG|SSC#S35170611	LOC100157972	Sus scrofa mRNA, clone:LNG010044C11, expressed in lung	PREDICTED: peptidylprolyl isomerase (cyclophilin)-like 2 [Sus scrofa]	0.00786941	1.39716
primary metabolic process	AK232989	GNL|UG|SSC#S35166547	G6PC	Sus scrofa mRNA, clone:LVRM10063F05, expressed in liver	glucose-6-phosphatase, catalytic subunit [Sus scrofa] gb|ABY21261.1| glucose-6-phosphatase catalytic subunit [Sus scrofa]	0.00786941	1.39716
primary metabolic process	AK233073	GNL|UG|SSC#S35166463	LOC100154980	Sus scrofa mRNA, clone:LVRM10077H03, expressed in liver	PREDICTED: similar to 3-oxoacyl-[acyl-carrier-protein] synthase, mitochondrial precursor (Beta-ketoacyl-ACP synthase) [Equus caballus]	0.00786941	1.39716
primary metabolic process	AK233477	GNL|UG|SSC#S35165259	ATF4	Sus scrofa mRNA, clone:LVRM10156C01, expressed in liver	activating transcription factor 4 (tax-responsive enhancer element B67) [Sus scrofa] gb|ABK56832.2| cAMP response element-binding protein 2 [Sus scrofa]	0.00786941	1.39716
primary metabolic process	AK233634	GNL|UG|SSC#S35164904	---	Sus scrofa mRNA, clone:LVRM10192G01, expressed in liver	PREDICTED: similar to protein kinase D2 isoform 1 [Canis familiaris]	0.00786941	1.39716
primary metabolic process	AK233777	GNL|UG|SSC#S35164564	---	Sus scrofa mRNA, clone:MLN010025G01, expressed in mesenteric lymph node	APC11 anaphase promoting complex subunit 11 isoform 2 [Homo sapiens] ref|NP_001002249.1| APC11 anaphase promoting complex subunit 11 isoform 2 [Homo sapiens] ref|NP_001002247.1| APC11 anaphase promoting complex subunit 11 isoform 2 [Homo sapiens] ref|NP_0	0.00786941	1.39716
primary metabolic process	AK233866	GNL|UG|SSC#S35164475	---	Sus scrofa mRNA, clone:MLN010055C04, expressed in mesenteric lymph node	indoleamine-pyrrole 2,3 dioxygenase [Ovis aries]	0.00786941	1.39716
primary metabolic process	AK233899	GNL|UG|SSC#S35164442	---	Sus scrofa mRNA, clone:MLN010065B05, expressed in mesenteric lymph node	UTP23, small subunit (SSU) processome component, homolog [Bos taurus] ref|XP_001249520.1| PREDICTED: similar to CG17652 CG17652-PA [Bos taurus] sp|Q08DU1|UTP23_BOVIN RecName: Full=rRNA-processing protein UTP23 homolog gb|AAI23566.1| UTP23, small subunit (	0.00786941	1.39716
primary metabolic process	AK233932	GNL|UG|SSC#S35164409	---	Sus scrofa mRNA, clone:MLN010070B08, expressed in mesenteric lymph node	PREDICTED: 6-pyruvoyltetrahydropterin synthase [Bos taurus]	0.00786941	1.39716
primary metabolic process	AK234206	GNL|UG|SSC#S35174062	---	Sus scrofa mRNA, clone:OVR010027F12, expressed in ovary	PREDICTED: similar to methionine sulfoxide reductase B2 [Bos taurus]	0.00786941	1.39716
primary metabolic process	AK234260	GNL|UG|SSC#S35174008	---	Sus scrofa mRNA, clone:OVR010034E07, expressed in ovary	unnamed protein product [Homo sapiens]	0.00786941	1.39716
primary metabolic process	AK234471	GNL|UG|SSC#S35173202	---	Sus scrofa mRNA, clone:OVR010068B05, expressed in ovary	PREDICTED: similar to polymerase (DNA directed), alpha 2 (70kD subunit) isoform 1 [Macaca mulatta] ref|XP_001114001.1| PREDICTED: similar to polymerase (DNA directed), alpha 2 (70kD subunit) isoform 2 [Macaca mulatta]	0.00786941	1.39716
primary metabolic process	AK234770	GNL|UG|SSC#S35172041	---	Sus scrofa mRNA, clone:OVRM10014E04, expressed in ovary	PREDICTED: similar to Alpha-galactosidase A precursor (Melibiase) (Alpha-D-galactoside galactohydrolase) (Alpha-D-galactosidase A) (Agalsidase) [Bos taurus]	0.00786941	1.39716
primary metabolic process	AK235175	GNL|UG|SSC#S35171281	---	Sus scrofa mRNA, clone:OVRM10055G12, expressed in ovary	PREDICTED: similar to tRNA(m1A58)-methyltransferase subunit TRM61 [Equus caballus]	0.00786941	1.39716
primary metabolic process	AK235354	GNL|UG|SSC#S35170888	---	Sus scrofa mRNA, clone:OVRM10072B01, expressed in ovary	PREDICTED: microspherule protein 1 [Pan troglodytes]	0.00786941	1.39716
primary metabolic process	AK235414	GNL|UG|SSC#S35170447	---	Sus scrofa mRNA, clone:OVRM10078F11, expressed in ovary	PREDICTED: similar to heterogeneous nuclear ribonucleoprotein D isoform b isoform 1 [Canis familiaris]	0.00786941	1.39716
primary metabolic process	AK235469	GNL|UG|SSC#S35170392	---	Sus scrofa mRNA, clone:OVRM10085B11, expressed in ovary	PREDICTED: similar to GDP-L-fucose synthetase (Protein FX) (Red cell NADP(H)-binding protein) (GDP-4-keto-6-deoxy-D-mannose-3,5-epimerase-4-reductase) [Equus caballus]	0.00786941	1.39716
primary metabolic process	AK235483	GNL|UG|SSC#S35170378	---	Sus scrofa mRNA, clone:OVRM10086C09, expressed in ovary	PREDICTED: minichromosome maintenance complex component 2 [Equus caballus]	0.00786941	1.39716
primary metabolic process	AK235490	GNL|UG|SSC#S35170371	LOC100154160	Sus scrofa mRNA, clone:OVRM10087A03, expressed in ovary	PREDICTED: similar to phosphoserine aminotransferase isoform 1 [Sus scrofa]	0.00786941	1.39716
primary metabolic process	AK235791	GNL|UG|SSC#S35169122	---	Sus scrofa mRNA, clone:OVRM10115E09, expressed in ovary	PREDICTED: similar to F-box/LRR-repeat protein 12 (F-box and leucine-rich repeat protein 12) (F-box protein FBL12) [Canis familiaris]	0.00786941	1.39716
primary metabolic process	AK236293	GNL|UG|SSC#S35167853	ACADM	Sus scrofa mRNA, clone:OVRM10173G02, expressed in ovary	Medium-chain specific acyl-CoA dehydrogenase, mitochondrial precursor (MCAD) gb|AAW30430.1| medium-chain acyl-coA dehydrogenase [Sus scrofa]	0.00786941	1.39716
primary metabolic process	AK237136	GNL|UG|SSC#S35165001	---	Sus scrofa mRNA, clone:SPL010003C11, expressed in spleen	unnamed protein product [Homo sapiens]	0.00786941	1.39716
primary metabolic process	AK237504	GNL|UG|SSC#S35173773	LOC100157339	Sus scrofa mRNA, clone:SPL010054C11, expressed in spleen	PREDICTED: similar to RAD51 associated protein 1, partial [Sus scrofa]	0.00786941	1.39716
primary metabolic process	AK237642	GNL|UG|SSC#S35173039	CAST	Sus scrofa mRNA, clone:SPL010072G12, expressed in spleen	endoplasmic reticulum aminopeptidase 1 [Bos taurus] gb|AAI51389.1| ERAP1 protein [Bos taurus]	0.00786941	1.39716
primary metabolic process	AK237653	GNL|UG|SSC#S35173028	---	Sus scrofa mRNA, clone:SPL010074H07, expressed in spleen	PREDICTED: similar to MRPL37 protein [Equus caballus]	0.00786941	1.39716
primary metabolic process	AK237693	GNL|UG|SSC#S35172988	---	Sus scrofa mRNA, clone:SPL010081F01, expressed in spleen	PREDICTED: protein tyrosine phosphatase, receptor type, C [Bos taurus]	0.00786941	1.39716
primary metabolic process	AK238637	GNL|UG|SSC#S35169467	HNRNPA1	Sus scrofa mRNA, clone:THY010011A09, expressed in thymus	mCG15678, isoform CRA_c [Mus musculus]	0.00786941	1.39716
primary metabolic process	AK238642	GNL|UG|SSC#S35169462	---	Sus scrofa mRNA, clone:THY010012G06, expressed in thymus	PREDICTED: similar to granzyme H isoform 1 [Sus scrofa]	0.00786941	1.39716
primary metabolic process	AK238846	GNL|UG|SSC#S35168705	PTBP1	Sus scrofa mRNA, clone:THY010036D12, expressed in thymus	PREDICTED: similar to polypyrimidine tract-binding protein 1 isoform a isoform 1 [Canis familiaris]	0.00786941	1.39716
primary metabolic process	AK239055	GNL|UG|SSC#S35168099	---	Sus scrofa mRNA, clone:THY010059F11, expressed in thymus		0.00786941	1.39716
primary metabolic process	AK239095	GNL|UG|SSC#S35168059	---	Sus scrofa mRNA, clone:THY010063B04, expressed in thymus	PREDICTED: similar to poly(A)-specific ribonuclease (deadenylation nuclease) isoform 1 [Canis familiaris]	0.00786941	1.39716
primary metabolic process	AK239489	GNL|UG|SSC#S35166844	---	Sus scrofa mRNA, clone:THY010107E03, expressed in thymus	protein phosphatase 1 regulatory inhibitor subunit 8 isoform alpha [Homo sapiens] ref|XP_544466.2| PREDICTED: similar to protein phosphatase 1 regulatory inhibitor subunit 8 isoform alpha isoform 1 [Canis familiaris] ref|XP_001112323.1| PREDICTED: similar	0.00786941	1.39716
primary metabolic process	AK239557	GNL|UG|SSC#S35166768	---	Sus scrofa mRNA, clone:THY010112D06, expressed in thymus	PREDICTED: MutL protein homolog 1 [Bos taurus]	0.00786941	1.39716
primary metabolic process	AK239660	GNL|UG|SSC#S35166665	---	Sus scrofa mRNA, clone:THY010120D09, expressed in thymus	Unknown (protein for IMAGE:6921650) [Rattus norvegicus]	0.00786941	1.39716
primary metabolic process	AK239693	GNL|UG|SSC#S35166632	CD74	Sus scrofa mRNA, clone:THY010124C08, expressed in thymus	CD74 antigen [Sus scrofa] dbj|BAD06312.1| CD74 antigen [Sus scrofa]	0.00786941	1.39716
primary metabolic process	AK240277	GNL|UG|SSC#S35164648	---	Sus scrofa mRNA, clone:UTR010049F01, expressed in uterus	PREDICTED: similar to ADP-sugar pyrophosphatase (Nucleoside diphosphate-linked moiety X motif 5) (Nudix motif 5) (YSA1H) isoform 1 [Canis familiaris]	0.00786941	1.39716
primary metabolic process	AK240549	GNL|UG|SSC#S35173524	LOC100156324	Sus scrofa mRNA, clone:UTR010096G02, expressed in uterus	PREDICTED: similar to mitochondrial ribosomal protein L18 [Sus scrofa]	0.00786941	1.39716
primary metabolic process	AK240596	GNL|UG|SSC#S35172885	---	Sus scrofa mRNA, clone:UTR010104C12, expressed in uterus	PREDICTED: similar to thymidine kinase 2, mitochondrial [Bos taurus]	0.00786941	1.39716
primary metabolic process	AY214329	GNL|UG|SSC#S18598186	LOC403161	Sus scrofa nicotinate phosphoribosyltransferase-like protein mRNA, partial cds	nicotinate phosphoribosyltransferase-like protein [Sus scrofa]	0.00786941	1.39716
primary metabolic process	AY609445	GNL|UG|SSC#S23213532	LOC100155803	Sus scrofa clone Clu_11781.scr.msk.p1.Contig1, mRNA sequence	PREDICTED: GTP-binding protein PTD004 isoform 2 [Pan troglodytes]	0.00786941	1.39716
primary metabolic process	AY609470	GNL|UG|SSC#S23213507	---	Sus scrofa clone Clu_12724.scr.msk.p1.Contig2, mRNA sequence	Chain A, Solution Structure Of Mouse Hypothetical 9.1 Kda Protein, A Ubiquitin-Like Fold	0.00786941	1.39716
primary metabolic process	AY609526	GNL|UG|SSC#S23213451	---	Sus scrofa clone Clu_15730.scr.msk.p1.Contig1, mRNA sequence	PREDICTED: similar to Replication protein A 32 kDa subunit (RP-A) (RF-A) (Replication factor-A protein 2) (P34) [Canis familiaris]	0.00786941	1.39716
primary metabolic process	AY609773	GNL|UG|SSC#S23213235	---	Sus scrofa clone Clu_30530.scr.msk.p1.Contig1, mRNA sequence	unnamed protein product [Homo sapiens]	0.00786941	1.39716
primary metabolic process	AY609810	GNL|UG|SSC#S23213198	MGST3	Sus scrofa clone Clu_3237.scr.msk.p1.Contig1, mRNA sequence	microsomal glutathione S-transferase 3 [Sus scrofa] gb|ABD18455.1| microsomal glutathione S-transferase 3 [Sus scrofa] gb|ABM30152.1| microsomal glutathione S-transferase 3 [Sus scrofa]	0.00786941	1.39716
primary metabolic process	AY609849	GNL|UG|SSC#S23213159	---	Sus scrofa clone Clu_35267.scr.msk.p1.Contig1, mRNA sequence	ubiquitin carrier protein E2 - human	0.00786941	1.39716
primary metabolic process	AY609972	GNL|UG|SSC#S23213036	---	Sus scrofa clone Clu_5035.scr.msk.p1.Contig3, mRNA sequence	PREDICTED: similar to p62 [Pan troglodytes]	0.00786941	1.39716
primary metabolic process	AY610214	GNL|UG|SSC#S23212794	---	Sus scrofa clone Clu_9846.scr.msk.p1.Contig3, mRNA sequence	UBE2G1 protein [Homo sapiens]	0.00786941	1.39716
primary metabolic process	BI182326	GNL|UG|SSC#S6072825	---	UNL-P-FN-bh-h-10-0-UNL.s1 UNL-P-FN Sus scrofa cDNA clone UNL-P-FN-bh-h-10-0-UNL 3', mRNA sequence	PREDICTED: similar to Low-density lipoprotein receptor-related protein 1 precursor (LRP) (Alpha-2-macroglobulin receptor) (A2MR) (Apolipoprotein E receptor) (APOER) (CD91) [Canis familiaris]	0.00786941	1.39716
primary metabolic process	BX665478	GNL|UG|SSC#S17510452	---	BX665478 Sus Scrofa library (scag) Sus scrofa cDNA clone scag0008.h.01 5prim, mRNA sequence	Sf3b3 protein [Rattus norvegicus]	0.00786941	1.39716
primary metabolic process	BX917406	GNL|UG|SSC#S18548755	---	BX917406 Sus Scrofa library (scan) Sus scrofa cDNA clone scan0038.n.02 5prim, mRNA sequence	unnamed protein product [Homo sapiens]	0.00786941	1.39716
primary metabolic process	CJ023069	GNL|UG|SSC#S22280339	---	CJ023069 full-length enriched swine cDNA library, adult trachea Sus scrofa cDNA clone TCH01G080008 5', mRNA sequence	para-hydroxybenzoate-polyprenyltransferase, mitochondrial [Bos taurus] sp|Q2KIQ4|COQ2_BOVIN RecName: Full=Para-hydroxybenzoate--polyprenyltransferase, mitochondrial; Short=PHB:polyprenyltransferase; Flags: Precursor gb|AAI12552.1| Coenzyme Q2 homolog, pre	0.00786941	1.39716
primary metabolic process	CN157409	GNL|UG|SSC#S19541313	---	946112 MARC 4PIG Sus scrofa cDNA 5', mRNA sequence	PREDICTED: similar to U6 snRNA-associated Sm-like protein LSm6 [Canis familiaris]	0.00786941	1.39716
primary metabolic process	CN164178	GNL|UG|SSC#S19548011	---	994302 MARC 4PIG Sus scrofa cDNA 5', mRNA sequence	collagen col-34 [Brugia malayi] gb|EDP32726.1| collagen col-34, putative [Brugia malayi]	0.00786941	1.39716
primary metabolic process	DN112212	GNL|UG|SSC#S23701109	---	1111384 MARC 4PIG Sus scrofa cDNA 5', mRNA sequence		0.00786941	1.39716
primary metabolic process	DN115061	GNL|UG|SSC#S23757442	---	1114482 MARC 4PIG Sus scrofa cDNA 5', mRNA sequence	anaphase promoting complex subunit 13 [Homo sapiens] ref|NP_001106705.1| anaphase promoting complex subunit 13 [Bos taurus] ref|XP_851892.1| PREDICTED: similar to anaphase promoting complex subunit 13 isoform 1 [Canis familiaris] ref|XP_864599.1| PREDICTE	0.00786941	1.39716
primary metabolic process	DN124866	GNL|UG|SSC#S23767247	---	1138671 MARC 4PIG Sus scrofa cDNA 5', mRNA sequence	PREDICTED: similar to LOC506073 protein [Equus caballus]	0.00786941	1.39716
primary metabolic process	EU127843	GNL|UG|SSC#S41350327	PBEF1	Sus scrofa pre-B-cell colony-enhancing factor variant 6 (PBEF1) mRNA sequence, alternatively spliced	nicotinamide phosphoribosyltransferase [Sus scrofa] sp|Q52I78|NAMPT_PIG RecName: Full=Nicotinamide phosphoribosyltransferase; Short=NAmPRTase; Short=Nampt; AltName: Full=Pre-B-cell colony-enhancing factor 1 homolog; Short=PBEF; AltName: Full=Visfatin gb|A	0.00786941	1.39716
primary metabolic process	EW075750	GNL|UG|SSC#S39980685	---	rebs21c_d23.y1 ebs Sus scrofa cDNA 5', mRNA sequence	acyl-CoA synthetase family member 3 [Bos taurus] sp|Q58DN7|ACSF3_BOVIN RecName: Full=Acyl-CoA synthetase family member 3, mitochondrial; Flags: Precursor gb|AAX46407.1| hypothetical protein LOC197322 [Bos taurus] gb|AAI02587.1| Acyl-CoA synthetase family	0.00786941	1.39716
primary metabolic process	EW193684	GNL|UG|SSC#S40098777	---	rpfco0102_l13.y1 fco Sus scrofa cDNA 5', mRNA sequence		0.00786941	1.39716
primary metabolic process	EW292521	GNL|UG|SSC#S40197614	---	rjej03b_f5.y1 jej Sus scrofa cDNA 5', mRNA sequence		0.00786941	1.39716
metabolic process	AB254406	GNL|UG|SSC#S38483127	NR1H3	Sus scrofa LXRA mRNA for liver X receptor alpha, complete cds, tissue_type:thymus and spleen	nuclear receptor subfamily 1, group H, member 3 [Sus scrofa] gb|AAY43056.1| nuclear orphan receptor LXR-alpha [Sus scrofa] dbj|BAF57045.1| liver X receptor alpha [Sus scrofa]	0.014288	1.33244
metabolic process	AK230821	GNL|UG|SSC#S35174129	GP91-PHOX	Sus scrofa mRNA, clone:AMP010048F11, expressed in alveolar macrophage	RecName: Full=Cytochrome b-245 heavy chain; AltName: Full=p22 phagocyte B-cytochrome; AltName: Full=Neutrophil cytochrome b 91 kDa polypeptide; AltName: Full=Heme-binding membrane glycoprotein gp91phox; AltName: Full=CGD91-phox; AltName: Full=gp91-phox; A	0.014288	1.33244
metabolic process	AK231168	GNL|UG|SSC#S35172722	RU2B	Sus scrofa mRNA, clone:ITT010006B03, expressed in intestine	PREDICTED: similar to U2 small nuclear ribonucleoprotein B isoform 1 [Canis familiaris]	0.014288	1.33244
metabolic process	AK231707	GNL|UG|SSC#S35171505	---	Sus scrofa mRNA, clone:LNG010014D07, expressed in lung	FBL protein [Bos taurus]	0.014288	1.33244
metabolic process	AK231755	GNL|UG|SSC#S35171042	---	Sus scrofa mRNA, clone:LNG010019G08, expressed in lung	PREDICTED: similar to asparagine synthetase [Canis familiaris]	0.014288	1.33244
metabolic process	AK231893	GNL|UG|SSC#S35170622	ADSL	Sus scrofa mRNA, clone:LNG010043C07, expressed in lung	adenylosuccinate lyase [Sus scrofa] gb|ACF04801.1| adenylosuccinate lyase [Sus scrofa]	0.014288	1.33244
metabolic process	AK231904	GNL|UG|SSC#S35170611	LOC100157972	Sus scrofa mRNA, clone:LNG010044C11, expressed in lung	PREDICTED: peptidylprolyl isomerase (cyclophilin)-like 2 [Sus scrofa]	0.014288	1.33244
metabolic process	AK232491	GNL|UG|SSC#S35169178	---	Sus scrofa mRNA, clone:LVR010053H05, expressed in liver	PREDICTED: similar to Pyridoxine-5-phosphate oxidase (Pyridoxamine-phosphate oxidase) [Canis familiaris]	0.014288	1.33244
metabolic process	AK232989	GNL|UG|SSC#S35166547	G6PC	Sus scrofa mRNA, clone:LVRM10063F05, expressed in liver	glucose-6-phosphatase, catalytic subunit [Sus scrofa] gb|ABY21261.1| glucose-6-phosphatase catalytic subunit [Sus scrofa]	0.014288	1.33244
metabolic process	AK233073	GNL|UG|SSC#S35166463	LOC100154980	Sus scrofa mRNA, clone:LVRM10077H03, expressed in liver	PREDICTED: similar to 3-oxoacyl-[acyl-carrier-protein] synthase, mitochondrial precursor (Beta-ketoacyl-ACP synthase) [Equus caballus]	0.014288	1.33244
metabolic process	AK233242	GNL|UG|SSC#S35165693	LOC100157055	Sus scrofa mRNA, clone:LVRM10108H07, expressed in liver	PREDICTED: similar to coenzyme Q5 homolog, methyltransferase [Sus scrofa]	0.014288	1.33244
metabolic process	AK233477	GNL|UG|SSC#S35165259	ATF4	Sus scrofa mRNA, clone:LVRM10156C01, expressed in liver	activating transcription factor 4 (tax-responsive enhancer element B67) [Sus scrofa] gb|ABK56832.2| cAMP response element-binding protein 2 [Sus scrofa]	0.014288	1.33244
metabolic process	AK233634	GNL|UG|SSC#S35164904	---	Sus scrofa mRNA, clone:LVRM10192G01, expressed in liver	PREDICTED: similar to protein kinase D2 isoform 1 [Canis familiaris]	0.014288	1.33244
metabolic process	AK233777	GNL|UG|SSC#S35164564	---	Sus scrofa mRNA, clone:MLN010025G01, expressed in mesenteric lymph node	APC11 anaphase promoting complex subunit 11 isoform 2 [Homo sapiens] ref|NP_001002249.1| APC11 anaphase promoting complex subunit 11 isoform 2 [Homo sapiens] ref|NP_001002247.1| APC11 anaphase promoting complex subunit 11 isoform 2 [Homo sapiens] ref|NP_0	0.014288	1.33244
metabolic process	AK233866	GNL|UG|SSC#S35164475	---	Sus scrofa mRNA, clone:MLN010055C04, expressed in mesenteric lymph node	indoleamine-pyrrole 2,3 dioxygenase [Ovis aries]	0.014288	1.33244
metabolic process	AK233899	GNL|UG|SSC#S35164442	---	Sus scrofa mRNA, clone:MLN010065B05, expressed in mesenteric lymph node	UTP23, small subunit (SSU) processome component, homolog [Bos taurus] ref|XP_001249520.1| PREDICTED: similar to CG17652 CG17652-PA [Bos taurus] sp|Q08DU1|UTP23_BOVIN RecName: Full=rRNA-processing protein UTP23 homolog gb|AAI23566.1| UTP23, small subunit (	0.014288	1.33244
metabolic process	AK233932	GNL|UG|SSC#S35164409	---	Sus scrofa mRNA, clone:MLN010070B08, expressed in mesenteric lymph node	PREDICTED: 6-pyruvoyltetrahydropterin synthase [Bos taurus]	0.014288	1.33244
metabolic process	AK234206	GNL|UG|SSC#S35174062	---	Sus scrofa mRNA, clone:OVR010027F12, expressed in ovary	PREDICTED: similar to methionine sulfoxide reductase B2 [Bos taurus]	0.014288	1.33244
metabolic process	AK234260	GNL|UG|SSC#S35174008	---	Sus scrofa mRNA, clone:OVR010034E07, expressed in ovary	unnamed protein product [Homo sapiens]	0.014288	1.33244
metabolic process	AK234471	GNL|UG|SSC#S35173202	---	Sus scrofa mRNA, clone:OVR010068B05, expressed in ovary	PREDICTED: similar to polymerase (DNA directed), alpha 2 (70kD subunit) isoform 1 [Macaca mulatta] ref|XP_001114001.1| PREDICTED: similar to polymerase (DNA directed), alpha 2 (70kD subunit) isoform 2 [Macaca mulatta]	0.014288	1.33244
metabolic process	AK234770	GNL|UG|SSC#S35172041	---	Sus scrofa mRNA, clone:OVRM10014E04, expressed in ovary	PREDICTED: similar to Alpha-galactosidase A precursor (Melibiase) (Alpha-D-galactoside galactohydrolase) (Alpha-D-galactosidase A) (Agalsidase) [Bos taurus]	0.014288	1.33244
metabolic process	AK235175	GNL|UG|SSC#S35171281	---	Sus scrofa mRNA, clone:OVRM10055G12, expressed in ovary	PREDICTED: similar to tRNA(m1A58)-methyltransferase subunit TRM61 [Equus caballus]	0.014288	1.33244
metabolic process	AK235354	GNL|UG|SSC#S35170888	---	Sus scrofa mRNA, clone:OVRM10072B01, expressed in ovary	PREDICTED: microspherule protein 1 [Pan troglodytes]	0.014288	1.33244
metabolic process	AK235414	GNL|UG|SSC#S35170447	---	Sus scrofa mRNA, clone:OVRM10078F11, expressed in ovary	PREDICTED: similar to heterogeneous nuclear ribonucleoprotein D isoform b isoform 1 [Canis familiaris]	0.014288	1.33244
metabolic process	AK235419	GNL|UG|SSC#S35170442	---	Sus scrofa mRNA, clone:OVRM10079G02, expressed in ovary	PREDICTED: similar to NADH dehydrogenase (ubiquinone) 42 kDa subunit [Equus caballus]	0.014288	1.33244
metabolic process	AK235469	GNL|UG|SSC#S35170392	---	Sus scrofa mRNA, clone:OVRM10085B11, expressed in ovary	PREDICTED: similar to GDP-L-fucose synthetase (Protein FX) (Red cell NADP(H)-binding protein) (GDP-4-keto-6-deoxy-D-mannose-3,5-epimerase-4-reductase) [Equus caballus]	0.014288	1.33244
metabolic process	AK235483	GNL|UG|SSC#S35170378	---	Sus scrofa mRNA, clone:OVRM10086C09, expressed in ovary	PREDICTED: minichromosome maintenance complex component 2 [Equus caballus]	0.014288	1.33244
metabolic process	AK235490	GNL|UG|SSC#S35170371	LOC100154160	Sus scrofa mRNA, clone:OVRM10087A03, expressed in ovary	PREDICTED: similar to phosphoserine aminotransferase isoform 1 [Sus scrofa]	0.014288	1.33244
metabolic process	AK235791	GNL|UG|SSC#S35169122	---	Sus scrofa mRNA, clone:OVRM10115E09, expressed in ovary	PREDICTED: similar to F-box/LRR-repeat protein 12 (F-box and leucine-rich repeat protein 12) (F-box protein FBL12) [Canis familiaris]	0.014288	1.33244
metabolic process	AK236293	GNL|UG|SSC#S35167853	ACADM	Sus scrofa mRNA, clone:OVRM10173G02, expressed in ovary	Medium-chain specific acyl-CoA dehydrogenase, mitochondrial precursor (MCAD) gb|AAW30430.1| medium-chain acyl-coA dehydrogenase [Sus scrofa]	0.014288	1.33244
metabolic process	AK237136	GNL|UG|SSC#S35165001	---	Sus scrofa mRNA, clone:SPL010003C11, expressed in spleen	unnamed protein product [Homo sapiens]	0.014288	1.33244
metabolic process	AK237150	GNL|UG|SSC#S35164987	LOC100152055	Sus scrofa mRNA, clone:SPL010005A03, expressed in spleen	NADPH oxidase cytosolic protein p40phox [Bison bison]	0.014288	1.33244
metabolic process	AK237504	GNL|UG|SSC#S35173773	LOC100157339	Sus scrofa mRNA, clone:SPL010054C11, expressed in spleen	PREDICTED: similar to RAD51 associated protein 1, partial [Sus scrofa]	0.014288	1.33244
metabolic process	AK237642	GNL|UG|SSC#S35173039	CAST	Sus scrofa mRNA, clone:SPL010072G12, expressed in spleen	endoplasmic reticulum aminopeptidase 1 [Bos taurus] gb|AAI51389.1| ERAP1 protein [Bos taurus]	0.014288	1.33244
metabolic process	AK237653	GNL|UG|SSC#S35173028	---	Sus scrofa mRNA, clone:SPL010074H07, expressed in spleen	PREDICTED: similar to MRPL37 protein [Equus caballus]	0.014288	1.33244
metabolic process	AK237693	GNL|UG|SSC#S35172988	---	Sus scrofa mRNA, clone:SPL010081F01, expressed in spleen	PREDICTED: protein tyrosine phosphatase, receptor type, C [Bos taurus]	0.014288	1.33244
metabolic process	AK238286	GNL|UG|SSC#S35170742	---	Sus scrofa mRNA, clone:TCH010075F01, expressed in trachea	malic enzyme 3, NADP(+)-dependent, mitochondrial, isoform CRA_a [Homo sapiens]	0.014288	1.33244
metabolic process	AK238489	GNL|UG|SSC#S35170010	---	Sus scrofa mRNA, clone:TES010040G05, expressed in testis	NADH dehydrogenase (ubiquinone) flavoprotein 3, 10kDa [Homo sapiens]	0.014288	1.33244
metabolic process	AK238637	GNL|UG|SSC#S35169467	HNRNPA1	Sus scrofa mRNA, clone:THY010011A09, expressed in thymus	mCG15678, isoform CRA_c [Mus musculus]	0.014288	1.33244
metabolic process	AK238642	GNL|UG|SSC#S35169462	---	Sus scrofa mRNA, clone:THY010012G06, expressed in thymus	PREDICTED: similar to granzyme H isoform 1 [Sus scrofa]	0.014288	1.33244
metabolic process	AK238846	GNL|UG|SSC#S35168705	PTBP1	Sus scrofa mRNA, clone:THY010036D12, expressed in thymus	PREDICTED: similar to polypyrimidine tract-binding protein 1 isoform a isoform 1 [Canis familiaris]	0.014288	1.33244
metabolic process	AK239055	GNL|UG|SSC#S35168099	---	Sus scrofa mRNA, clone:THY010059F11, expressed in thymus		0.014288	1.33244
metabolic process	AK239095	GNL|UG|SSC#S35168059	---	Sus scrofa mRNA, clone:THY010063B04, expressed in thymus	PREDICTED: similar to poly(A)-specific ribonuclease (deadenylation nuclease) isoform 1 [Canis familiaris]	0.014288	1.33244
metabolic process	AK239489	GNL|UG|SSC#S35166844	---	Sus scrofa mRNA, clone:THY010107E03, expressed in thymus	protein phosphatase 1 regulatory inhibitor subunit 8 isoform alpha [Homo sapiens] ref|XP_544466.2| PREDICTED: similar to protein phosphatase 1 regulatory inhibitor subunit 8 isoform alpha isoform 1 [Canis familiaris] ref|XP_001112323.1| PREDICTED: similar	0.014288	1.33244
metabolic process	AK239557	GNL|UG|SSC#S35166768	---	Sus scrofa mRNA, clone:THY010112D06, expressed in thymus	PREDICTED: MutL protein homolog 1 [Bos taurus]	0.014288	1.33244
metabolic process	AK239660	GNL|UG|SSC#S35166665	---	Sus scrofa mRNA, clone:THY010120D09, expressed in thymus	Unknown (protein for IMAGE:6921650) [Rattus norvegicus]	0.014288	1.33244
metabolic process	AK239693	GNL|UG|SSC#S35166632	CD74	Sus scrofa mRNA, clone:THY010124C08, expressed in thymus	CD74 antigen [Sus scrofa] dbj|BAD06312.1| CD74 antigen [Sus scrofa]	0.014288	1.33244
metabolic process	AK240277	GNL|UG|SSC#S35164648	---	Sus scrofa mRNA, clone:UTR010049F01, expressed in uterus	PREDICTED: similar to ADP-sugar pyrophosphatase (Nucleoside diphosphate-linked moiety X motif 5) (Nudix motif 5) (YSA1H) isoform 1 [Canis familiaris]	0.014288	1.33244
metabolic process	AK240549	GNL|UG|SSC#S35173524	LOC100156324	Sus scrofa mRNA, clone:UTR010096G02, expressed in uterus	PREDICTED: similar to mitochondrial ribosomal protein L18 [Sus scrofa]	0.014288	1.33244
metabolic process	AK240596	GNL|UG|SSC#S35172885	---	Sus scrofa mRNA, clone:UTR010104C12, expressed in uterus	PREDICTED: similar to thymidine kinase 2, mitochondrial [Bos taurus]	0.014288	1.33244
metabolic process	AY214329	GNL|UG|SSC#S18598186	LOC403161	Sus scrofa nicotinate phosphoribosyltransferase-like protein mRNA, partial cds	nicotinate phosphoribosyltransferase-like protein [Sus scrofa]	0.014288	1.33244
metabolic process	AY609445	GNL|UG|SSC#S23213532	LOC100155803	Sus scrofa clone Clu_11781.scr.msk.p1.Contig1, mRNA sequence	PREDICTED: GTP-binding protein PTD004 isoform 2 [Pan troglodytes]	0.014288	1.33244
metabolic process	AY609470	GNL|UG|SSC#S23213507	---	Sus scrofa clone Clu_12724.scr.msk.p1.Contig2, mRNA sequence	Chain A, Solution Structure Of Mouse Hypothetical 9.1 Kda Protein, A Ubiquitin-Like Fold	0.014288	1.33244
metabolic process	AY609526	GNL|UG|SSC#S23213451	---	Sus scrofa clone Clu_15730.scr.msk.p1.Contig1, mRNA sequence	PREDICTED: similar to Replication protein A 32 kDa subunit (RP-A) (RF-A) (Replication factor-A protein 2) (P34) [Canis familiaris]	0.014288	1.33244
metabolic process	AY609773	GNL|UG|SSC#S23213235	---	Sus scrofa clone Clu_30530.scr.msk.p1.Contig1, mRNA sequence	unnamed protein product [Homo sapiens]	0.014288	1.33244
metabolic process	AY609810	GNL|UG|SSC#S23213198	MGST3	Sus scrofa clone Clu_3237.scr.msk.p1.Contig1, mRNA sequence	microsomal glutathione S-transferase 3 [Sus scrofa] gb|ABD18455.1| microsomal glutathione S-transferase 3 [Sus scrofa] gb|ABM30152.1| microsomal glutathione S-transferase 3 [Sus scrofa]	0.014288	1.33244
metabolic process	AY609849	GNL|UG|SSC#S23213159	---	Sus scrofa clone Clu_35267.scr.msk.p1.Contig1, mRNA sequence	ubiquitin carrier protein E2 - human	0.014288	1.33244
metabolic process	AY609972	GNL|UG|SSC#S23213036	---	Sus scrofa clone Clu_5035.scr.msk.p1.Contig3, mRNA sequence	PREDICTED: similar to p62 [Pan troglodytes]	0.014288	1.33244
metabolic process	AY610208	GNL|UG|SSC#S23212800	FDX1	Sus scrofa clone Clu_967.scr.msk.p1.Contig3, mRNA sequence	ferredoxin [Sus scrofa] sp|P00258|ADX_PIG RecName: Full=Adrenodoxin, mitochondrial; AltName: Full=Adrenal ferredoxin; AltName: Full=Ferredoxin-1; Flags: Precursor gb|AAA31030.1| ferredoxin	0.014288	1.33244
metabolic process	AY610214	GNL|UG|SSC#S23212794	---	Sus scrofa clone Clu_9846.scr.msk.p1.Contig3, mRNA sequence	UBE2G1 protein [Homo sapiens]	0.014288	1.33244
metabolic process	BI182326	GNL|UG|SSC#S6072825	---	UNL-P-FN-bh-h-10-0-UNL.s1 UNL-P-FN Sus scrofa cDNA clone UNL-P-FN-bh-h-10-0-UNL 3', mRNA sequence	PREDICTED: similar to Low-density lipoprotein receptor-related protein 1 precursor (LRP) (Alpha-2-macroglobulin receptor) (A2MR) (Apolipoprotein E receptor) (APOER) (CD91) [Canis familiaris]	0.014288	1.33244
metabolic process	BX665478	GNL|UG|SSC#S17510452	---	BX665478 Sus Scrofa library (scag) Sus scrofa cDNA clone scag0008.h.01 5prim, mRNA sequence	Sf3b3 protein [Rattus norvegicus]	0.014288	1.33244
metabolic process	BX917406	GNL|UG|SSC#S18548755	---	BX917406 Sus Scrofa library (scan) Sus scrofa cDNA clone scan0038.n.02 5prim, mRNA sequence	unnamed protein product [Homo sapiens]	0.014288	1.33244
metabolic process	CJ023069	GNL|UG|SSC#S22280339	---	CJ023069 full-length enriched swine cDNA library, adult trachea Sus scrofa cDNA clone TCH01G080008 5', mRNA sequence	para-hydroxybenzoate-polyprenyltransferase, mitochondrial [Bos taurus] sp|Q2KIQ4|COQ2_BOVIN RecName: Full=Para-hydroxybenzoate--polyprenyltransferase, mitochondrial; Short=PHB:polyprenyltransferase; Flags: Precursor gb|AAI12552.1| Coenzyme Q2 homolog, pre	0.014288	1.33244
metabolic process	CN157409	GNL|UG|SSC#S19541313	---	946112 MARC 4PIG Sus scrofa cDNA 5', mRNA sequence	PREDICTED: similar to U6 snRNA-associated Sm-like protein LSm6 [Canis familiaris]	0.014288	1.33244
metabolic process	CN164178	GNL|UG|SSC#S19548011	---	994302 MARC 4PIG Sus scrofa cDNA 5', mRNA sequence	collagen col-34 [Brugia malayi] gb|EDP32726.1| collagen col-34, putative [Brugia malayi]	0.014288	1.33244
metabolic process	DN112212	GNL|UG|SSC#S23701109	---	1111384 MARC 4PIG Sus scrofa cDNA 5', mRNA sequence		0.014288	1.33244
metabolic process	DN115061	GNL|UG|SSC#S23757442	---	1114482 MARC 4PIG Sus scrofa cDNA 5', mRNA sequence	anaphase promoting complex subunit 13 [Homo sapiens] ref|NP_001106705.1| anaphase promoting complex subunit 13 [Bos taurus] ref|XP_851892.1| PREDICTED: similar to anaphase promoting complex subunit 13 isoform 1 [Canis familiaris] ref|XP_864599.1| PREDICTE	0.014288	1.33244
metabolic process	DN124866	GNL|UG|SSC#S23767247	---	1138671 MARC 4PIG Sus scrofa cDNA 5', mRNA sequence	PREDICTED: similar to LOC506073 protein [Equus caballus]	0.014288	1.33244
metabolic process	EU127843	GNL|UG|SSC#S41350327	PBEF1	Sus scrofa pre-B-cell colony-enhancing factor variant 6 (PBEF1) mRNA sequence, alternatively spliced	nicotinamide phosphoribosyltransferase [Sus scrofa] sp|Q52I78|NAMPT_PIG RecName: Full=Nicotinamide phosphoribosyltransferase; Short=NAmPRTase; Short=Nampt; AltName: Full=Pre-B-cell colony-enhancing factor 1 homolog; Short=PBEF; AltName: Full=Visfatin gb|A	0.014288	1.33244
metabolic process	EW075750	GNL|UG|SSC#S39980685	---	rebs21c_d23.y1 ebs Sus scrofa cDNA 5', mRNA sequence	acyl-CoA synthetase family member 3 [Bos taurus] sp|Q58DN7|ACSF3_BOVIN RecName: Full=Acyl-CoA synthetase family member 3, mitochondrial; Flags: Precursor gb|AAX46407.1| hypothetical protein LOC197322 [Bos taurus] gb|AAI02587.1| Acyl-CoA synthetase family	0.014288	1.33244
metabolic process	EW193684	GNL|UG|SSC#S40098777	---	rpfco0102_l13.y1 fco Sus scrofa cDNA 5', mRNA sequence		0.014288	1.33244
metabolic process	EW292521	GNL|UG|SSC#S40197614	---	rjej03b_f5.y1 jej Sus scrofa cDNA 5', mRNA sequence		0.014288	1.33244
biological regulation	AB254406	GNL|UG|SSC#S38483127	NR1H3	Sus scrofa LXRA mRNA for liver X receptor alpha, complete cds, tissue_type:thymus and spleen	nuclear receptor subfamily 1, group H, member 3 [Sus scrofa] gb|AAY43056.1| nuclear orphan receptor LXR-alpha [Sus scrofa] dbj|BAF57045.1| liver X receptor alpha [Sus scrofa]	0.0187389	1.32878
biological regulation	AF052036	GNL|UG|SSC#S6091069	VWF	Sus scrofa von Willebrand factor precursor (vWF) mRNA, partial cds	von Willebrand factor precursor (vWF) gb|AAC06229.1| von Willebrand factor precursor [Sus scrofa]	0.0187389	1.32878
biological regulation	AK230588	GNL|UG|SSC#S35167460	GPNMB	Sus scrofa mRNA, clone:AMP010012H09, expressed in alveolar macrophage	glycoprotein (transmembrane) nmb [Sus scrofa] dbj|BAF62311.1| glycoprotein NMB [Sus scrofa]	0.0187389	1.32878
biological regulation	AK230592	GNL|UG|SSC#S35167456	---	Sus scrofa mRNA, clone:AMP010013H01, expressed in alveolar macrophage	hematopoietic cell-specific Lyn substrate 1 [Bos taurus] gb|AAI03356.1| Hematopoietic cell-specific Lyn substrate 1 [Bos taurus]	0.0187389	1.32878
biological regulation	AK230628	GNL|UG|SSC#S35167421	---	Sus scrofa mRNA, clone:AMP010018D08, expressed in alveolar macrophage	PREDICTED: similar to egf-like module containing, mucin-like, hormone receptor-like sequence 1 [Bos taurus]	0.0187389	1.32878
biological regulation	AK231164	GNL|UG|SSC#S35172726	---	Sus scrofa mRNA, clone:ITT010004G07, expressed in intestine	granzyme B (granzyme 2, cytotoxic T-lymphocyte-associated serine esterase 1), isoform CRA_a [Homo sapiens]	0.0187389	1.32878
biological regulation	AK231696	GNL|UG|SSC#S35171516	---	Sus scrofa mRNA, clone:LNG010013B06, expressed in lung	PREDICTED: similar to CDC42 effector protein (Rho GTPase binding) 2 [Equus caballus]	0.0187389	1.32878
biological regulation	AK231731	GNL|UG|SSC#S35171481	---	Sus scrofa mRNA, clone:LNG010016G11, expressed in lung	activating signal cointegrator 1 complex subunit 1 [Bos taurus] gb|AAI22606.1| Activating signal cointegrator 1 complex subunit 1 [Bos taurus]	0.0187389	1.32878
biological regulation	AK231846	GNL|UG|SSC#S35171003	---	Sus scrofa mRNA, clone:LNG010031E02, expressed in lung	PREDICTED: similar to macrophage receptor MARCO isoform 2 [Bos taurus]	0.0187389	1.32878
biological regulation	AK231886	GNL|UG|SSC#S35170629	---	Sus scrofa mRNA, clone:LNG010042C12, expressed in lung	PREDICTED: similar to Transcriptional activator protein Pur-alpha (Purine-rich single-stranded DNA-binding protein alpha) [Bos taurus]	0.0187389	1.32878
biological regulation	AK231950	GNL|UG|SSC#S35170168	---	Sus scrofa mRNA, clone:LNG010057C02, expressed in lung	PREDICTED: similar to FKSG26 protein isoform 1 [Canis familiaris]	0.0187389	1.32878
biological regulation	AK232271	GNL|UG|SSC#S35169803	---	Sus scrofa mRNA, clone:LVR010010D04, expressed in liver	prohibitin 2 [Bos taurus] sp|Q2HJ97|PHB2_BOVIN RecName: Full=Prohibitin-2 gb|AAI13242.1| Prohibitin 2 [Bos taurus]	0.0187389	1.32878
biological regulation	AK232432	GNL|UG|SSC#S35169237	IRF1	Sus scrofa mRNA, clone:LVR010045G08, expressed in liver	interferon regulatory factor 1 [Sus scrofa] sp|A0FIN4|IRF1_PIG RecName: Full=Interferon regulatory factor 1; Short=IRF-1 gb|ABJ98327.1| interferon regulatory factor-1 [Sus scrofa]	0.0187389	1.32878
biological regulation	AK233477	GNL|UG|SSC#S35165259	ATF4	Sus scrofa mRNA, clone:LVRM10156C01, expressed in liver	activating transcription factor 4 (tax-responsive enhancer element B67) [Sus scrofa] gb|ABK56832.2| cAMP response element-binding protein 2 [Sus scrofa]	0.0187389	1.32878
biological regulation	AK233634	GNL|UG|SSC#S35164904	---	Sus scrofa mRNA, clone:LVRM10192G01, expressed in liver	PREDICTED: similar to protein kinase D2 isoform 1 [Canis familiaris]	0.0187389	1.32878
biological regulation	AK234156	GNL|UG|SSC#S35174112	---	Sus scrofa mRNA, clone:OVR010013F05, expressed in ovary	PREDICTED: similar to G-protein coupled receptor 182 [Bos taurus]	0.0187389	1.32878
biological regulation	AK234281	GNL|UG|SSC#S35173987	TOB1	Sus scrofa mRNA, clone:OVR010038E01, expressed in ovary	transducer of ERBB2, 1 [Sus scrofa] gb|ABR67464.1| transducer of ERBB2 1 [Sus scrofa]	0.0187389	1.32878
biological regulation	AK234576	GNL|UG|SSC#S35172632	---	Sus scrofa mRNA, clone:OVR010089H04, expressed in ovary	Epstein-Barr virus induced gene 2 (lymphocyte-specific G protein-coupled receptor) [Bos taurus] gb|AAI14885.1| Epstein-Barr virus induced gene 2 (lymphocyte-specific G protein-coupled receptor) [Bos taurus]	0.0187389	1.32878
biological regulation	AK234679	GNL|UG|SSC#S35172529	---	Sus scrofa mRNA, clone:OVRM10005G09, expressed in ovary	talin 1, isoform CRA_b [Homo sapiens]	0.0187389	1.32878
biological regulation	AK234686	GNL|UG|SSC#S35172522	---	Sus scrofa mRNA, clone:OVRM10006E08, expressed in ovary	PREDICTED: similar to Zinc finger protein 329 [Equus caballus]	0.0187389	1.32878
biological regulation	AK234737	GNL|UG|SSC#S35172471	---	Sus scrofa mRNA, clone:OVRM10012F02, expressed in ovary	PREDICTED: low density lipoprotein receptor-related protein 6 [Bos taurus]	0.0187389	1.32878
biological regulation	AK234770	GNL|UG|SSC#S35172041	---	Sus scrofa mRNA, clone:OVRM10014E04, expressed in ovary	PREDICTED: similar to Alpha-galactosidase A precursor (Melibiase) (Alpha-D-galactoside galactohydrolase) (Alpha-D-galactosidase A) (Agalsidase) [Bos taurus]	0.0187389	1.32878
biological regulation	AK234861	GNL|UG|SSC#S35171950	---	Sus scrofa mRNA, clone:OVRM10024C01, expressed in ovary	PREDICTED: suppressor of Ty 6 homolog (S. cerevisiae) [Equus caballus]	0.0187389	1.32878
biological regulation	AK235054	GNL|UG|SSC#S35171402	GNAI2	Sus scrofa mRNA, clone:OVRM10045C07, expressed in ovary	guanine nucleotide binding protein (G protein), alpha inhibiting activity polypeptide 2 [Sus scrofa] gb|ABI97194.1| GBI2 [Sus scrofa]	0.0187389	1.32878
biological regulation	AK235261	GNL|UG|SSC#S35170981	---	Sus scrofa mRNA, clone:OVRM10063C08, expressed in ovary	PREDICTED: similar to protein phosphatase 1, regulatory subunit 15A [Equus caballus]	0.0187389	1.32878
biological regulation	AK235271	GNL|UG|SSC#S35170971	---	Sus scrofa mRNA, clone:OVRM10063H12, expressed in ovary	PREDICTED: similar to Zinc finger protein 672 isoform 2 [Bos taurus]	0.0187389	1.32878
biological regulation	AK235414	GNL|UG|SSC#S35170447	---	Sus scrofa mRNA, clone:OVRM10078F11, expressed in ovary	PREDICTED: similar to heterogeneous nuclear ribonucleoprotein D isoform b isoform 1 [Canis familiaris]	0.0187389	1.32878
biological regulation	AK235446	GNL|UG|SSC#S35170415	LOC100153701	Sus scrofa mRNA, clone:OVRM10082H02, expressed in ovary	LanC lantibiotic synthetase component C-like 1 (bacterial), isoform CRA_b [Homo sapiens] gb|EAW70491.1| LanC lantibiotic synthetase component C-like 1 (bacterial), isoform CRA_b [Homo sapiens]	0.0187389	1.32878
biological regulation	AK236334	GNL|UG|SSC#S35167812	SBAB-707F1.7	Sus scrofa mRNA, clone:OVRM10182G02, expressed in ovary	RD RNA binding protein [Sus scrofa] emb|CAN87695.1| RD RNA binding protein [Sus scrofa]	0.0187389	1.32878
biological regulation	AK236563	GNL|UG|SSC#S35167181	---	Sus scrofa mRNA, clone:OVRM10203C11, expressed in ovary	PREDICTED: similar to Lymphocyte cytosolic protein 2 (SH2 domain-containing leukocyte protein of 76 kDa) (SLP-76 tyrosine phosphoprotein) (SLP76) isoform 2 [Equus caballus]	0.0187389	1.32878
biological regulation	AK236772	GNL|UG|SSC#S35165959	---	Sus scrofa mRNA, clone:PBL010002G03, expressed in periphral blood mononuclear cell	PREDICTED: similar to tumor necrosis factor, alpha-induced protein 8 [Macaca mulatta]	0.0187389	1.32878
biological regulation	AK236945	GNL|UG|SSC#S35165786	---	Sus scrofa mRNA, clone:PBL010052H10, expressed in periphral blood mononuclear cell	PREDICTED: similar to Zinc finger and BTB domain-containing protein 32 (Fanconi anemia zinc finger protein) (Testis zinc finger protein) (FANCC-interacting protein) [Equus caballus]	0.0187389	1.32878
biological regulation	AK237169	GNL|UG|SSC#S35164189	---	Sus scrofa mRNA, clone:SPL010006H10, expressed in spleen	PREDICTED: similar to Calcium signal-modulating cyclophilin ligand (CAML) [Equus caballus]	0.0187389	1.32878
biological regulation	AK237642	GNL|UG|SSC#S35173039	CAST	Sus scrofa mRNA, clone:SPL010072G12, expressed in spleen	endoplasmic reticulum aminopeptidase 1 [Bos taurus] gb|AAI51389.1| ERAP1 protein [Bos taurus]	0.0187389	1.32878
biological regulation	AK237693	GNL|UG|SSC#S35172988	---	Sus scrofa mRNA, clone:SPL010081F01, expressed in spleen	PREDICTED: protein tyrosine phosphatase, receptor type, C [Bos taurus]	0.0187389	1.32878
biological regulation	AK238783	GNL|UG|SSC#S35168773	---	Sus scrofa mRNA, clone:THY010030A05, expressed in thymus	PREDICTED: similar to linker for activation of T cells [Equus caballus]	0.0187389	1.32878
biological regulation	AK239066	GNL|UG|SSC#S35168088	PLK1	Sus scrofa mRNA, clone:THY010060E06, expressed in thymus	unnamed protein product [Homo sapiens]	0.0187389	1.32878
biological regulation	AK239551	GNL|UG|SSC#S35166782	---	Sus scrofa mRNA, clone:THY010112C04, expressed in thymus	PREDICTED: similar to Regulator of G-protein signaling 19 (RGS19) (G-alpha-interacting protein) (GAIP protein) [Macaca mulatta]	0.0187389	1.32878
biological regulation	AK239657	GNL|UG|SSC#S35166668	---	Sus scrofa mRNA, clone:THY010120C07, expressed in thymus	PREDICTED: similar to interleukin 17 receptor precursor [Canis familiaris]	0.0187389	1.32878
biological regulation	AK239660	GNL|UG|SSC#S35166665	---	Sus scrofa mRNA, clone:THY010120D09, expressed in thymus	Unknown (protein for IMAGE:6921650) [Rattus norvegicus]	0.0187389	1.32878
biological regulation	AK239693	GNL|UG|SSC#S35166632	CD74	Sus scrofa mRNA, clone:THY010124C08, expressed in thymus	CD74 antigen [Sus scrofa] dbj|BAD06312.1| CD74 antigen [Sus scrofa]	0.0187389	1.32878
biological regulation	AK240056	GNL|UG|SSC#S35165465	---	Sus scrofa mRNA, clone:UTR010025H12, expressed in uterus	nucleoside-diphosphate kinase 3 [Bos taurus] gb|AAI42383.1| NME3 protein [Bos taurus]	0.0187389	1.32878
biological regulation	AK240432	GNL|UG|SSC#S35173641	---	Sus scrofa mRNA, clone:UTR010069B10, expressed in uterus	PREDICTED: similar to RPA-binding trans-activator [Canis familiaris]	0.0187389	1.32878
biological regulation	AY609457	GNL|UG|SSC#S23213520	---	Sus scrofa clone Clu_12124.scr.msk.p1.Contig3, mRNA sequence	PREDICTED: similar to amyotrophic lateral sclerosis 2 (juvenile) chromosome region, candidate 2 [Bos taurus]	0.0187389	1.32878
biological regulation	AY609626	GNL|UG|SSC#S23212495	LOC100155905	Sus scrofa clone Clu_21887.scr.msk.p1.Contig1, mRNA sequence	PREDICTED: hypothetical protein [Sus scrofa]	0.0187389	1.32878
biological regulation	AY609768	GNL|UG|SSC#S23213240	---	Sus scrofa clone Clu_30275.scr.msk.p1.Contig8, mRNA sequence	PREDICTED: similar to Signaling threshold-regulating transmembrane adapter 1 precursor (Suppression-inducing transmembrane adapter 1) (SHP2-interacting transmembrane adapter protein) (gp30/40) [Sus scrofa]	0.0187389	1.32878
biological regulation	AY609778	GNL|UG|SSC#S23213230	---	Sus scrofa clone Clu_30724.scr.msk.p1.Contig4, mRNA sequence	PREDICTED: similar to EAP30 subunit of ELL complex isoform 1 [Canis familiaris]	0.0187389	1.32878
biological regulation	AY609810	GNL|UG|SSC#S23213198	MGST3	Sus scrofa clone Clu_3237.scr.msk.p1.Contig1, mRNA sequence	microsomal glutathione S-transferase 3 [Sus scrofa] gb|ABD18455.1| microsomal glutathione S-transferase 3 [Sus scrofa] gb|ABM30152.1| microsomal glutathione S-transferase 3 [Sus scrofa]	0.0187389	1.32878
biological regulation	AY609972	GNL|UG|SSC#S23213036	---	Sus scrofa clone Clu_5035.scr.msk.p1.Contig3, mRNA sequence	PREDICTED: similar to p62 [Pan troglodytes]	0.0187389	1.32878
biological regulation	BX673218	GNL|UG|SSC#S17518648	---	BX673218 Sus Scrofa library (scac) Sus scrofa cDNA clone scac0038.a.15 5prim, mRNA sequence	granzyme A [Bos taurus] gb|AAI42337.1| GZMA protein [Bos taurus]	0.0187389	1.32878
biological regulation	BX915429	GNL|UG|SSC#S18546778	BNP	BX915429 Sus Scrofa library (scan) Sus scrofa cDNA clone scan0032.e.01 5prim, mRNA sequence	RecName: Full=Natriuretic peptides B; Contains: RecName: Full=Gamma-brain natriuretic peptide; Contains: RecName: Full=Brain natriuretic peptide 32; Short=BNP-32; Contains: RecName: Full=Brain natriuretic peptide 26; Short=BNP-26; Flags: Precursor gb|AAA3	0.0187389	1.32878
biological regulation	BX924453	GNL|UG|SSC#S18555802	---	BX924453 Sus Scrofa library (scan) Sus scrofa cDNA clone scan0016.m.23 5prim, mRNA sequence	PREDICTED: similar to TSC22 domain family, member 4 [Equus caballus]	0.0187389	1.32878
biological regulation	BX924665	GNL|UG|SSC#S18556014	---	BX924665 Sus Scrofa library (scan) Sus scrofa cDNA clone scan0022.p.23 5prim, mRNA sequence	Proto-oncogene tyrosine-protein kinase LCK (Lymphocyte cell-specific protein-tyrosine kinase) (p56-LCK) gb|AAV70114.2| lymphocyte-specific protein tyrosine kinase [Aotus nancymaae]	0.0187389	1.32878
biological regulation	CA779977	GNL|UG|SSC#S6666476	---	MPL384_3_K08 MPL Sus scrofa cDNA clone pSPORT1 5', mRNA sequence	PREDICTED: similar to BCL2-associated transcription factor 1 isoform 1 [Homo sapiens]	0.0187389	1.32878
biological regulation	CK454672	GNL|UG|SSC#S18359231	---	915172 MARC 4PIG Sus scrofa cDNA 5', mRNA sequence	Epstein-Barr virus induced 3 [Bos taurus] gb|AAI49503.1| EBI3 protein [Bos taurus]	0.0187389	1.32878
biological regulation	CN161751	GNL|UG|SSC#S19545655	---	951071 MARC 4PIG Sus scrofa cDNA 5', mRNA sequence	PREDICTED: similar to zinc finger protein 653 isoform 2 [Canis familiaris]	0.0187389	1.32878
biological regulation	CN164178	GNL|UG|SSC#S19548011	---	994302 MARC 4PIG Sus scrofa cDNA 5', mRNA sequence	collagen col-34 [Brugia malayi] gb|EDP32726.1| collagen col-34, putative [Brugia malayi]	0.0187389	1.32878
biological regulation	CR939665	GNL|UG|SSC#S24610008	SMARCA5	CR939665 Sus scrofa cDNA library (scaj) Sus scrofa cDNA clone scaj0009.i.06 5prim, mRNA sequence	SWI/SNF-related matrix-associated actin-dependent regulator of chromatin a5 [Bos taurus] gb|AAI53226.1| SMARCA5 protein [Bos taurus]	0.0187389	1.32878
biological regulation	DN120205	GNL|UG|SSC#S23762586	---	1120203 MARC 4PIG Sus scrofa cDNA 5', mRNA sequence	PREDICTED: similar to AT-rich interactive domain-containing protein 3A (ARID domain-containing protein 3A) (Dead ringer-like protein 1) (Bright) (E2F-binding protein 1) [Bos taurus]	0.0187389	1.32878
biological regulation	DN120793	GNL|UG|SSC#S23763174	---	1120840 MARC 4PIG Sus scrofa cDNA 5', mRNA sequence		0.0187389	1.32878
biological regulation	DN124866	GNL|UG|SSC#S23767247	---	1138671 MARC 4PIG Sus scrofa cDNA 5', mRNA sequence	PREDICTED: similar to LOC506073 protein [Equus caballus]	0.0187389	1.32878
biological regulation	DQ225363	GNL|UG|SSC#S29287394	MAPRE1	Sus scrofa microtubule-associated protein RP/EB family member 1 (MAPRE1) mRNA, complete cds	PREDICTED: similar to Microtubule-associated protein RP/EB family member 1 (APC-binding protein EB1) (End-binding protein 1) (EB1) [Canis familiaris]	0.0187389	1.32878
biological regulation	DV227211	GNL|UG|SSC#S27601884	XCL1	EST-AR123E06 Porcine Lymph node cDNA library Sus scrofa cDNA clone AR123E06, mRNA sequence	chemokine (C motif) ligand 1 [Sus scrofa] gb|ACE96046.1| chemokine C motif ligand 1 [Sus scrofa]	0.0187389	1.32878
biological regulation	EU719607	GNL|UG|SSC#S45451979	LEF1	Sus scrofa lymphoid enhancer-binding factor-1 (LEF1) mRNA, complete cds	PREDICTED: lymphoid enhancer binding factor-1 isoform 2 [Pan troglodytes]	0.0187389	1.32878
biological regulation	EW168087	GNL|UG|SSC#S40073180	---	rfat0101_c4.y1 fat Sus scrofa cDNA 5', mRNA sequence		0.0187389	1.32878
biological regulation	EW193684	GNL|UG|SSC#S40098777	---	rpfco0102_l13.y1 fco Sus scrofa cDNA 5', mRNA sequence		0.0187389	1.32878
biological regulation	EW291604	GNL|UG|SSC#S40196697	---	rjej30b_j18.y1 jej Sus scrofa cDNA 5', mRNA sequence		0.0187389	1.32878
biological regulation	EW292521	GNL|UG|SSC#S40197614	---	rjej03b_f5.y1 jej Sus scrofa cDNA 5', mRNA sequence		0.0187389	1.32878
biological regulation	EW373211	GNL|UG|SSC#S40278304	---	rmcp05c_a3.y1 mcp Sus scrofa cDNA 5', mRNA sequence		0.0187389	1.32878
DNA replication	AK234471	GNL|UG|SSC#S35173202	---	Sus scrofa mRNA, clone:OVR010068B05, expressed in ovary	PREDICTED: similar to polymerase (DNA directed), alpha 2 (70kD subunit) isoform 1 [Macaca mulatta] ref|XP_001114001.1| PREDICTED: similar to polymerase (DNA directed), alpha 2 (70kD subunit) isoform 2 [Macaca mulatta]	0.0511405	2.65611
DNA replication	AK235483	GNL|UG|SSC#S35170378	---	Sus scrofa mRNA, clone:OVRM10086C09, expressed in ovary	PREDICTED: minichromosome maintenance complex component 2 [Equus caballus]	0.0511405	2.65611
DNA replication	AK237136	GNL|UG|SSC#S35165001	---	Sus scrofa mRNA, clone:SPL010003C11, expressed in spleen	unnamed protein product [Homo sapiens]	0.0511405	2.65611
DNA replication	AK239557	GNL|UG|SSC#S35166768	---	Sus scrofa mRNA, clone:THY010112D06, expressed in thymus	PREDICTED: MutL protein homolog 1 [Bos taurus]	0.0511405	2.65611
DNA replication	AK240596	GNL|UG|SSC#S35172885	---	Sus scrofa mRNA, clone:UTR010104C12, expressed in uterus	PREDICTED: similar to thymidine kinase 2, mitochondrial [Bos taurus]	0.0511405	2.65611
DNA replication	AY609526	GNL|UG|SSC#S23213451	---	Sus scrofa clone Clu_15730.scr.msk.p1.Contig1, mRNA sequence	PREDICTED: similar to Replication protein A 32 kDa subunit (RP-A) (RF-A) (Replication factor-A protein 2) (P34) [Canis familiaris]	0.0511405	2.65611
hemopoietic or lymphoid organ development	AK230592	GNL|UG|SSC#S35167456	---	Sus scrofa mRNA, clone:AMP010013H01, expressed in alveolar macrophage	hematopoietic cell-specific Lyn substrate 1 [Bos taurus] gb|AAI03356.1| Hematopoietic cell-specific Lyn substrate 1 [Bos taurus]	0.0536804	3.4972
hemopoietic or lymphoid organ development	AK237693	GNL|UG|SSC#S35172988	---	Sus scrofa mRNA, clone:SPL010081F01, expressed in spleen	PREDICTED: protein tyrosine phosphatase, receptor type, C [Bos taurus]	0.0536804	3.4972
hemopoietic or lymphoid organ development	AK239693	GNL|UG|SSC#S35166632	CD74	Sus scrofa mRNA, clone:THY010124C08, expressed in thymus	CD74 antigen [Sus scrofa] dbj|BAD06312.1| CD74 antigen [Sus scrofa]	0.0536804	3.4972
hemopoietic or lymphoid organ development	BX924665	GNL|UG|SSC#S18556014	---	BX924665 Sus Scrofa library (scan) Sus scrofa cDNA clone scan0022.p.23 5prim, mRNA sequence	Proto-oncogene tyrosine-protein kinase LCK (Lymphocyte cell-specific protein-tyrosine kinase) (p56-LCK) gb|AAV70114.2| lymphocyte-specific protein tyrosine kinase [Aotus nancymaae]	0.0536804	3.4972
cellular carbohydrate biosynthetic process	AK232989	GNL|UG|SSC#S35166547	G6PC	Sus scrofa mRNA, clone:LVRM10063F05, expressed in liver	glucose-6-phosphatase, catalytic subunit [Sus scrofa] gb|ABY21261.1| glucose-6-phosphatase catalytic subunit [Sus scrofa]	0.0538653	4.56157
cellular carbohydrate biosynthetic process	AK233477	GNL|UG|SSC#S35165259	ATF4	Sus scrofa mRNA, clone:LVRM10156C01, expressed in liver	activating transcription factor 4 (tax-responsive enhancer element B67) [Sus scrofa] gb|ABK56832.2| cAMP response element-binding protein 2 [Sus scrofa]	0.0538653	4.56157
cellular carbohydrate biosynthetic process	AK235469	GNL|UG|SSC#S35170392	---	Sus scrofa mRNA, clone:OVRM10085B11, expressed in ovary	PREDICTED: similar to GDP-L-fucose synthetase (Protein FX) (Red cell NADP(H)-binding protein) (GDP-4-keto-6-deoxy-D-mannose-3,5-epimerase-4-reductase) [Equus caballus]	0.0538653	4.56157
cell proliferation	AK237721	GNL|UG|SSC#S35172960	---	Sus scrofa mRNA, clone:SPL010085B04, expressed in spleen	lymphocyte antigen 86 [Sus scrofa] dbj|BAF48332.1| MD-1 [Sus scrofa]	0.0542432	2.40004
cell proliferation	AK238591	GNL|UG|SSC#S35169513	---	Sus scrofa mRNA, clone:THY010002H05, expressed in thymus	unnamed protein product [Homo sapiens]	0.0542432	2.40004
cell proliferation	AK239066	GNL|UG|SSC#S35168088	PLK1	Sus scrofa mRNA, clone:THY010060E06, expressed in thymus	unnamed protein product [Homo sapiens]	0.0542432	2.40004
cell proliferation	AK239693	GNL|UG|SSC#S35166632	CD74	Sus scrofa mRNA, clone:THY010124C08, expressed in thymus	CD74 antigen [Sus scrofa] dbj|BAD06312.1| CD74 antigen [Sus scrofa]	0.0542432	2.40004
cell proliferation	AY609972	GNL|UG|SSC#S23213036	---	Sus scrofa clone Clu_5035.scr.msk.p1.Contig3, mRNA sequence	PREDICTED: similar to p62 [Pan troglodytes]	0.0542432	2.40004
cell proliferation	BI182326	GNL|UG|SSC#S6072825	---	UNL-P-FN-bh-h-10-0-UNL.s1 UNL-P-FN Sus scrofa cDNA clone UNL-P-FN-bh-h-10-0-UNL 3', mRNA sequence	PREDICTED: similar to Low-density lipoprotein receptor-related protein 1 precursor (LRP) (Alpha-2-macroglobulin receptor) (A2MR) (Apolipoprotein E receptor) (APOER) (CD91) [Canis familiaris]	0.0542432	2.40004
cell proliferation	EW168087	GNL|UG|SSC#S40073180	---	rfat0101_c4.y1 fat Sus scrofa cDNA 5', mRNA sequence		0.0542432	2.40004
G-protein coupled receptor protein signaling pathway	AK230628	GNL|UG|SSC#S35167421	---	Sus scrofa mRNA, clone:AMP010018D08, expressed in alveolar macrophage	PREDICTED: similar to egf-like module containing, mucin-like, hormone receptor-like sequence 1 [Bos taurus]	0.0565883	2.91434
G-protein coupled receptor protein signaling pathway	AK234576	GNL|UG|SSC#S35172632	---	Sus scrofa mRNA, clone:OVR010089H04, expressed in ovary	Epstein-Barr virus induced gene 2 (lymphocyte-specific G protein-coupled receptor) [Bos taurus] gb|AAI14885.1| Epstein-Barr virus induced gene 2 (lymphocyte-specific G protein-coupled receptor) [Bos taurus]	0.0565883	2.91434
G-protein coupled receptor protein signaling pathway	AK235054	GNL|UG|SSC#S35171402	GNAI2	Sus scrofa mRNA, clone:OVRM10045C07, expressed in ovary	guanine nucleotide binding protein (G protein), alpha inhibiting activity polypeptide 2 [Sus scrofa] gb|ABI97194.1| GBI2 [Sus scrofa]	0.0565883	2.91434
G-protein coupled receptor protein signaling pathway	AK235446	GNL|UG|SSC#S35170415	LOC100153701	Sus scrofa mRNA, clone:OVRM10082H02, expressed in ovary	LanC lantibiotic synthetase component C-like 1 (bacterial), isoform CRA_b [Homo sapiens] gb|EAW70491.1| LanC lantibiotic synthetase component C-like 1 (bacterial), isoform CRA_b [Homo sapiens]	0.0565883	2.91434
G-protein coupled receptor protein signaling pathway	AK239551	GNL|UG|SSC#S35166782	---	Sus scrofa mRNA, clone:THY010112C04, expressed in thymus	PREDICTED: similar to Regulator of G-protein signaling 19 (RGS19) (G-alpha-interacting protein) (GAIP protein) [Macaca mulatta]	0.0565883	2.91434
AMP biosynthetic process	AK231893	GNL|UG|SSC#S35170622	ADSL	Sus scrofa mRNA, clone:LNG010043C07, expressed in lung	adenylosuccinate lyase [Sus scrofa] gb|ACF04801.1| adenylosuccinate lyase [Sus scrofa]	0.0571885	34.972
ATP catabolic process	AY609445	GNL|UG|SSC#S23213532	LOC100155803	Sus scrofa clone Clu_11781.scr.msk.p1.Contig1, mRNA sequence	PREDICTED: GTP-binding protein PTD004 isoform 2 [Pan troglodytes]	0.0571885	34.972
C-terminal protein amino acid methylation	AK239055	GNL|UG|SSC#S35168099	---	Sus scrofa mRNA, clone:THY010059F11, expressed in thymus		0.0571885	34.972
D-ribose catabolic process	AK240277	GNL|UG|SSC#S35164648	---	Sus scrofa mRNA, clone:UTR010049F01, expressed in uterus	PREDICTED: similar to ADP-sugar pyrophosphatase (Nucleoside diphosphate-linked moiety X motif 5) (Nudix motif 5) (YSA1H) isoform 1 [Canis familiaris]	0.0571885	34.972
D-ribose metabolic process	AK240277	GNL|UG|SSC#S35164648	---	Sus scrofa mRNA, clone:UTR010049F01, expressed in uterus	PREDICTED: similar to ADP-sugar pyrophosphatase (Nucleoside diphosphate-linked moiety X motif 5) (Nudix motif 5) (YSA1H) isoform 1 [Canis familiaris]	0.0571885	34.972
L-serine biosynthetic process	AK235490	GNL|UG|SSC#S35170371	LOC100154160	Sus scrofa mRNA, clone:OVRM10087A03, expressed in ovary	PREDICTED: similar to phosphoserine aminotransferase isoform 1 [Sus scrofa]	0.0571885	34.972
L-serine metabolic process	AK235490	GNL|UG|SSC#S35170371	LOC100154160	Sus scrofa mRNA, clone:OVRM10087A03, expressed in ovary	PREDICTED: similar to phosphoserine aminotransferase isoform 1 [Sus scrofa]	0.0571885	34.972
malate metabolic process	AK238286	GNL|UG|SSC#S35170742	---	Sus scrofa mRNA, clone:TCH010075F01, expressed in trachea	malic enzyme 3, NADP(+)-dependent, mitochondrial, isoform CRA_a [Homo sapiens]	0.0571885	34.972
medium-chain fatty acid biosynthetic process	AK233073	GNL|UG|SSC#S35166463	LOC100154980	Sus scrofa mRNA, clone:LVRM10077H03, expressed in liver	PREDICTED: similar to 3-oxoacyl-[acyl-carrier-protein] synthase, mitochondrial precursor (Beta-ketoacyl-ACP synthase) [Equus caballus]	0.0571885	34.972
medium-chain fatty acid metabolic process	AK233073	GNL|UG|SSC#S35166463	LOC100154980	Sus scrofa mRNA, clone:LVRM10077H03, expressed in liver	PREDICTED: similar to 3-oxoacyl-[acyl-carrier-protein] synthase, mitochondrial precursor (Beta-ketoacyl-ACP synthase) [Equus caballus]	0.0571885	34.972
negative regulation of microtubule polymerization	DQ225363	GNL|UG|SSC#S29287394	MAPRE1	Sus scrofa microtubule-associated protein RP/EB family member 1 (MAPRE1) mRNA, complete cds	PREDICTED: similar to Microtubule-associated protein RP/EB family member 1 (APC-binding protein EB1) (End-binding protein 1) (EB1) [Canis familiaris]	0.0571885	34.972
negative regulation of monooxygenase activity	AK234770	GNL|UG|SSC#S35172041	---	Sus scrofa mRNA, clone:OVRM10014E04, expressed in ovary	PREDICTED: similar to Alpha-galactosidase A precursor (Melibiase) (Alpha-D-galactoside galactohydrolase) (Alpha-D-galactosidase A) (Agalsidase) [Bos taurus]	0.0571885	34.972
negative regulation of nitric oxide biosynthetic process	AK234770	GNL|UG|SSC#S35172041	---	Sus scrofa mRNA, clone:OVRM10014E04, expressed in ovary	PREDICTED: similar to Alpha-galactosidase A precursor (Melibiase) (Alpha-D-galactoside galactohydrolase) (Alpha-D-galactosidase A) (Agalsidase) [Bos taurus]	0.0571885	34.972
negative regulation of nitric-oxide synthase activity	AK234770	GNL|UG|SSC#S35172041	---	Sus scrofa mRNA, clone:OVRM10014E04, expressed in ovary	PREDICTED: similar to Alpha-galactosidase A precursor (Melibiase) (Alpha-D-galactoside galactohydrolase) (Alpha-D-galactosidase A) (Agalsidase) [Bos taurus]	0.0571885	34.972
negative regulation of nitrogen compound metabolic process	AK234770	GNL|UG|SSC#S35172041	---	Sus scrofa mRNA, clone:OVRM10014E04, expressed in ovary	PREDICTED: similar to Alpha-galactosidase A precursor (Melibiase) (Alpha-D-galactoside galactohydrolase) (Alpha-D-galactosidase A) (Agalsidase) [Bos taurus]	0.0571885	34.972
negative regulation of oxidoreductase activity	AK234770	GNL|UG|SSC#S35172041	---	Sus scrofa mRNA, clone:OVRM10014E04, expressed in ovary	PREDICTED: similar to Alpha-galactosidase A precursor (Melibiase) (Alpha-D-galactoside galactohydrolase) (Alpha-D-galactosidase A) (Agalsidase) [Bos taurus]	0.0571885	34.972
negative regulation of protein complex assembly	DQ225363	GNL|UG|SSC#S29287394	MAPRE1	Sus scrofa microtubule-associated protein RP/EB family member 1 (MAPRE1) mRNA, complete cds	PREDICTED: similar to Microtubule-associated protein RP/EB family member 1 (APC-binding protein EB1) (End-binding protein 1) (EB1) [Canis familiaris]	0.0571885	34.972
negative regulation of protein polymerization	DQ225363	GNL|UG|SSC#S29287394	MAPRE1	Sus scrofa microtubule-associated protein RP/EB family member 1 (MAPRE1) mRNA, complete cds	PREDICTED: similar to Microtubule-associated protein RP/EB family member 1 (APC-binding protein EB1) (End-binding protein 1) (EB1) [Canis familiaris]	0.0571885	34.972
pentose catabolic process	AK240277	GNL|UG|SSC#S35164648	---	Sus scrofa mRNA, clone:UTR010049F01, expressed in uterus	PREDICTED: similar to ADP-sugar pyrophosphatase (Nucleoside diphosphate-linked moiety X motif 5) (Nudix motif 5) (YSA1H) isoform 1 [Canis familiaris]	0.0571885	34.972
peptide or protein carboxyl-terminal blocking	AK239055	GNL|UG|SSC#S35168099	---	Sus scrofa mRNA, clone:THY010059F11, expressed in thymus		0.0571885	34.972
positive regulation of activated T cell proliferation	CN164178	GNL|UG|SSC#S19548011	---	994302 MARC 4PIG Sus scrofa cDNA 5', mRNA sequence	collagen col-34 [Brugia malayi] gb|EDP32726.1| collagen col-34, putative [Brugia malayi]	0.0571885	34.972
positive regulation of alpha-beta T cell proliferation	CK454672	GNL|UG|SSC#S18359231	---	915172 MARC 4PIG Sus scrofa cDNA 5', mRNA sequence	Epstein-Barr virus induced 3 [Bos taurus] gb|AAI49503.1| EBI3 protein [Bos taurus]	0.0571885	34.972
positive regulation of JAK-STAT cascade	AK230592	GNL|UG|SSC#S35167456	---	Sus scrofa mRNA, clone:AMP010013H01, expressed in alveolar macrophage	hematopoietic cell-specific Lyn substrate 1 [Bos taurus] gb|AAI03356.1| Hematopoietic cell-specific Lyn substrate 1 [Bos taurus]	0.0571885	34.972
positive regulation of tyrosine phosphorylation of STAT protein	AK230592	GNL|UG|SSC#S35167456	---	Sus scrofa mRNA, clone:AMP010013H01, expressed in alveolar macrophage	hematopoietic cell-specific Lyn substrate 1 [Bos taurus] gb|AAI03356.1| Hematopoietic cell-specific Lyn substrate 1 [Bos taurus]	0.0571885	34.972
protein repair	AK234206	GNL|UG|SSC#S35174062	---	Sus scrofa mRNA, clone:OVR010027F12, expressed in ovary	PREDICTED: similar to methionine sulfoxide reductase B2 [Bos taurus]	0.0571885	34.972
purine nucleoside monophosphate biosynthetic process	AK231893	GNL|UG|SSC#S35170622	ADSL	Sus scrofa mRNA, clone:LNG010043C07, expressed in lung	adenylosuccinate lyase [Sus scrofa] gb|ACF04801.1| adenylosuccinate lyase [Sus scrofa]	0.0571885	34.972
purine nucleoside triphosphate catabolic process	AY609445	GNL|UG|SSC#S23213532	LOC100155803	Sus scrofa clone Clu_11781.scr.msk.p1.Contig1, mRNA sequence	PREDICTED: GTP-binding protein PTD004 isoform 2 [Pan troglodytes]	0.0571885	34.972
purine ribonucleoside monophosphate biosynthetic process	AK231893	GNL|UG|SSC#S35170622	ADSL	Sus scrofa mRNA, clone:LNG010043C07, expressed in lung	adenylosuccinate lyase [Sus scrofa] gb|ACF04801.1| adenylosuccinate lyase [Sus scrofa]	0.0571885	34.972
purine ribonucleoside triphosphate catabolic process	AY609445	GNL|UG|SSC#S23213532	LOC100155803	Sus scrofa clone Clu_11781.scr.msk.p1.Contig1, mRNA sequence	PREDICTED: GTP-binding protein PTD004 isoform 2 [Pan troglodytes]	0.0571885	34.972
pyridoxine biosynthetic process	AK235490	GNL|UG|SSC#S35170371	LOC100154160	Sus scrofa mRNA, clone:OVRM10087A03, expressed in ovary	PREDICTED: similar to phosphoserine aminotransferase isoform 1 [Sus scrofa]	0.0571885	34.972
pyridoxine metabolic process	AK235490	GNL|UG|SSC#S35170371	LOC100154160	Sus scrofa mRNA, clone:OVRM10087A03, expressed in ovary	PREDICTED: similar to phosphoserine aminotransferase isoform 1 [Sus scrofa]	0.0571885	34.972
regulation of activated T cell proliferation	CN164178	GNL|UG|SSC#S19548011	---	994302 MARC 4PIG Sus scrofa cDNA 5', mRNA sequence	collagen col-34 [Brugia malayi] gb|EDP32726.1| collagen col-34, putative [Brugia malayi]	0.0571885	34.972
regulation of alpha-beta T cell proliferation	CK454672	GNL|UG|SSC#S18359231	---	915172 MARC 4PIG Sus scrofa cDNA 5', mRNA sequence	Epstein-Barr virus induced 3 [Bos taurus] gb|AAI49503.1| EBI3 protein [Bos taurus]	0.0571885	34.972
regulation of microtubule polymerization	DQ225363	GNL|UG|SSC#S29287394	MAPRE1	Sus scrofa microtubule-associated protein RP/EB family member 1 (MAPRE1) mRNA, complete cds	PREDICTED: similar to Microtubule-associated protein RP/EB family member 1 (APC-binding protein EB1) (End-binding protein 1) (EB1) [Canis familiaris]	0.0571885	34.972
regulation of mRNA stability	AK235414	GNL|UG|SSC#S35170447	---	Sus scrofa mRNA, clone:OVRM10078F11, expressed in ovary	PREDICTED: similar to heterogeneous nuclear ribonucleoprotein D isoform b isoform 1 [Canis familiaris]	0.0571885	34.972
regulation of nitric oxide biosynthetic process	AK234770	GNL|UG|SSC#S35172041	---	Sus scrofa mRNA, clone:OVRM10014E04, expressed in ovary	PREDICTED: similar to Alpha-galactosidase A precursor (Melibiase) (Alpha-D-galactoside galactohydrolase) (Alpha-D-galactosidase A) (Agalsidase) [Bos taurus]	0.0571885	34.972
regulation of RNA stability	AK235414	GNL|UG|SSC#S35170447	---	Sus scrofa mRNA, clone:OVRM10078F11, expressed in ovary	PREDICTED: similar to heterogeneous nuclear ribonucleoprotein D isoform b isoform 1 [Canis familiaris]	0.0571885	34.972
ribonucleoside triphosphate catabolic process	AY609445	GNL|UG|SSC#S23213532	LOC100155803	Sus scrofa clone Clu_11781.scr.msk.p1.Contig1, mRNA sequence	PREDICTED: GTP-binding protein PTD004 isoform 2 [Pan troglodytes]	0.0571885	34.972
short-chain fatty acid biosynthetic process	AK233073	GNL|UG|SSC#S35166463	LOC100154980	Sus scrofa mRNA, clone:LVRM10077H03, expressed in liver	PREDICTED: similar to 3-oxoacyl-[acyl-carrier-protein] synthase, mitochondrial precursor (Beta-ketoacyl-ACP synthase) [Equus caballus]	0.0571885	34.972
short-chain fatty acid metabolic process	AK233073	GNL|UG|SSC#S35166463	LOC100154980	Sus scrofa mRNA, clone:LVRM10077H03, expressed in liver	PREDICTED: similar to 3-oxoacyl-[acyl-carrier-protein] synthase, mitochondrial precursor (Beta-ketoacyl-ACP synthase) [Equus caballus]	0.0571885	34.972
vitamin B6 biosynthetic process	AK235490	GNL|UG|SSC#S35170371	LOC100154160	Sus scrofa mRNA, clone:OVRM10087A03, expressed in ovary	PREDICTED: similar to phosphoserine aminotransferase isoform 1 [Sus scrofa]	0.0571885	34.972
vitamin B6 metabolic process	AK235490	GNL|UG|SSC#S35170371	LOC100154160	Sus scrofa mRNA, clone:OVRM10087A03, expressed in ovary	PREDICTED: similar to phosphoserine aminotransferase isoform 1 [Sus scrofa]	0.0571885	34.972
macromolecular complex assembly	AF052036	GNL|UG|SSC#S6091069	VWF	Sus scrofa von Willebrand factor precursor (vWF) mRNA, partial cds	von Willebrand factor precursor (vWF) gb|AAC06229.1| von Willebrand factor precursor [Sus scrofa]	0.0574736	2.09832
macromolecular complex assembly	AK231893	GNL|UG|SSC#S35170622	ADSL	Sus scrofa mRNA, clone:LNG010043C07, expressed in lung	adenylosuccinate lyase [Sus scrofa] gb|ACF04801.1| adenylosuccinate lyase [Sus scrofa]	0.0574736	2.09832
macromolecular complex assembly	AK232156	GNL|UG|SSC#S35167995	---	Sus scrofa mRNA, clone:LNG010092E04, expressed in lung	Down syndrome critical region gene 2 [synthetic construct] gb|AAX43018.1| Down syndrome critical region gene 2 [synthetic construct]	0.0574736	2.09832
macromolecular complex assembly	AK233290	GNL|UG|SSC#S35165645	LOC100037957	Sus scrofa mRNA, clone:LVRM10117D10, expressed in liver	F-actin capping protein subunit alpha 1 [Sus scrofa] emb|CAL69435.1| F-actin capping protein subunit alpha 1 [Sus scrofa] gb|ABQ96222.1| F-actin capping protein alpha 1 subunit [Sus scrofa]	0.0574736	2.09832
macromolecular complex assembly	AK234679	GNL|UG|SSC#S35172529	---	Sus scrofa mRNA, clone:OVRM10005G09, expressed in ovary	talin 1, isoform CRA_b [Homo sapiens]	0.0574736	2.09832
macromolecular complex assembly	AK239146	GNL|UG|SSC#S35168008	---	Sus scrofa mRNA, clone:THY010067F01, expressed in thymus	PREDICTED: similar to H1 histone family, member X [Bos taurus]	0.0574736	2.09832
macromolecular complex assembly	AK239693	GNL|UG|SSC#S35166632	CD74	Sus scrofa mRNA, clone:THY010124C08, expressed in thymus	CD74 antigen [Sus scrofa] dbj|BAD06312.1| CD74 antigen [Sus scrofa]	0.0574736	2.09832
macromolecular complex assembly	BP159424	GNL|UG|SSC#S18262933	---	BP159424 full-length enriched swine cDNA library, adult thymus Sus scrofa cDNA clone THY010087A01 5', mRNA sequence	PREDICTED: similar to Histone H2A.x (H2a/x) [Canis familiaris]	0.0574736	2.09832
macromolecular complex assembly	BX665478	GNL|UG|SSC#S17510452	---	BX665478 Sus Scrofa library (scag) Sus scrofa cDNA clone scag0008.h.01 5prim, mRNA sequence	Sf3b3 protein [Rattus norvegicus]	0.0574736	2.09832
regulation of biological process	AB254406	GNL|UG|SSC#S38483127	NR1H3	Sus scrofa LXRA mRNA for liver X receptor alpha, complete cds, tissue_type:thymus and spleen	nuclear receptor subfamily 1, group H, member 3 [Sus scrofa] gb|AAY43056.1| nuclear orphan receptor LXR-alpha [Sus scrofa] dbj|BAF57045.1| liver X receptor alpha [Sus scrofa]	0.0579104	1.2747
regulation of biological process	AK230588	GNL|UG|SSC#S35167460	GPNMB	Sus scrofa mRNA, clone:AMP010012H09, expressed in alveolar macrophage	glycoprotein (transmembrane) nmb [Sus scrofa] dbj|BAF62311.1| glycoprotein NMB [Sus scrofa]	0.0579104	1.2747
regulation of biological process	AK230592	GNL|UG|SSC#S35167456	---	Sus scrofa mRNA, clone:AMP010013H01, expressed in alveolar macrophage	hematopoietic cell-specific Lyn substrate 1 [Bos taurus] gb|AAI03356.1| Hematopoietic cell-specific Lyn substrate 1 [Bos taurus]	0.0579104	1.2747
regulation of biological process	AK230628	GNL|UG|SSC#S35167421	---	Sus scrofa mRNA, clone:AMP010018D08, expressed in alveolar macrophage	PREDICTED: similar to egf-like module containing, mucin-like, hormone receptor-like sequence 1 [Bos taurus]	0.0579104	1.2747
regulation of biological process	AK231164	GNL|UG|SSC#S35172726	---	Sus scrofa mRNA, clone:ITT010004G07, expressed in intestine	granzyme B (granzyme 2, cytotoxic T-lymphocyte-associated serine esterase 1), isoform CRA_a [Homo sapiens]	0.0579104	1.2747
regulation of biological process	AK231696	GNL|UG|SSC#S35171516	---	Sus scrofa mRNA, clone:LNG010013B06, expressed in lung	PREDICTED: similar to CDC42 effector protein (Rho GTPase binding) 2 [Equus caballus]	0.0579104	1.2747
regulation of biological process	AK231731	GNL|UG|SSC#S35171481	---	Sus scrofa mRNA, clone:LNG010016G11, expressed in lung	activating signal cointegrator 1 complex subunit 1 [Bos taurus] gb|AAI22606.1| Activating signal cointegrator 1 complex subunit 1 [Bos taurus]	0.0579104	1.2747
regulation of biological process	AK231846	GNL|UG|SSC#S35171003	---	Sus scrofa mRNA, clone:LNG010031E02, expressed in lung	PREDICTED: similar to macrophage receptor MARCO isoform 2 [Bos taurus]	0.0579104	1.2747
regulation of biological process	AK231886	GNL|UG|SSC#S35170629	---	Sus scrofa mRNA, clone:LNG010042C12, expressed in lung	PREDICTED: similar to Transcriptional activator protein Pur-alpha (Purine-rich single-stranded DNA-binding protein alpha) [Bos taurus]	0.0579104	1.2747
regulation of biological process	AK231950	GNL|UG|SSC#S35170168	---	Sus scrofa mRNA, clone:LNG010057C02, expressed in lung	PREDICTED: similar to FKSG26 protein isoform 1 [Canis familiaris]	0.0579104	1.2747
regulation of biological process	AK232271	GNL|UG|SSC#S35169803	---	Sus scrofa mRNA, clone:LVR010010D04, expressed in liver	prohibitin 2 [Bos taurus] sp|Q2HJ97|PHB2_BOVIN RecName: Full=Prohibitin-2 gb|AAI13242.1| Prohibitin 2 [Bos taurus]	0.0579104	1.2747
regulation of biological process	AK232432	GNL|UG|SSC#S35169237	IRF1	Sus scrofa mRNA, clone:LVR010045G08, expressed in liver	interferon regulatory factor 1 [Sus scrofa] sp|A0FIN4|IRF1_PIG RecName: Full=Interferon regulatory factor 1; Short=IRF-1 gb|ABJ98327.1| interferon regulatory factor-1 [Sus scrofa]	0.0579104	1.2747
regulation of biological process	AK233477	GNL|UG|SSC#S35165259	ATF4	Sus scrofa mRNA, clone:LVRM10156C01, expressed in liver	activating transcription factor 4 (tax-responsive enhancer element B67) [Sus scrofa] gb|ABK56832.2| cAMP response element-binding protein 2 [Sus scrofa]	0.0579104	1.2747
regulation of biological process	AK233634	GNL|UG|SSC#S35164904	---	Sus scrofa mRNA, clone:LVRM10192G01, expressed in liver	PREDICTED: similar to protein kinase D2 isoform 1 [Canis familiaris]	0.0579104	1.2747
regulation of biological process	AK234156	GNL|UG|SSC#S35174112	---	Sus scrofa mRNA, clone:OVR010013F05, expressed in ovary	PREDICTED: similar to G-protein coupled receptor 182 [Bos taurus]	0.0579104	1.2747
regulation of biological process	AK234281	GNL|UG|SSC#S35173987	TOB1	Sus scrofa mRNA, clone:OVR010038E01, expressed in ovary	transducer of ERBB2, 1 [Sus scrofa] gb|ABR67464.1| transducer of ERBB2 1 [Sus scrofa]	0.0579104	1.2747
regulation of biological process	AK234576	GNL|UG|SSC#S35172632	---	Sus scrofa mRNA, clone:OVR010089H04, expressed in ovary	Epstein-Barr virus induced gene 2 (lymphocyte-specific G protein-coupled receptor) [Bos taurus] gb|AAI14885.1| Epstein-Barr virus induced gene 2 (lymphocyte-specific G protein-coupled receptor) [Bos taurus]	0.0579104	1.2747
regulation of biological process	AK234686	GNL|UG|SSC#S35172522	---	Sus scrofa mRNA, clone:OVRM10006E08, expressed in ovary	PREDICTED: similar to Zinc finger protein 329 [Equus caballus]	0.0579104	1.2747
regulation of biological process	AK234737	GNL|UG|SSC#S35172471	---	Sus scrofa mRNA, clone:OVRM10012F02, expressed in ovary	PREDICTED: low density lipoprotein receptor-related protein 6 [Bos taurus]	0.0579104	1.2747
regulation of biological process	AK234770	GNL|UG|SSC#S35172041	---	Sus scrofa mRNA, clone:OVRM10014E04, expressed in ovary	PREDICTED: similar to Alpha-galactosidase A precursor (Melibiase) (Alpha-D-galactoside galactohydrolase) (Alpha-D-galactosidase A) (Agalsidase) [Bos taurus]	0.0579104	1.2747
regulation of biological process	AK234861	GNL|UG|SSC#S35171950	---	Sus scrofa mRNA, clone:OVRM10024C01, expressed in ovary	PREDICTED: suppressor of Ty 6 homolog (S. cerevisiae) [Equus caballus]	0.0579104	1.2747
regulation of biological process	AK235054	GNL|UG|SSC#S35171402	GNAI2	Sus scrofa mRNA, clone:OVRM10045C07, expressed in ovary	guanine nucleotide binding protein (G protein), alpha inhibiting activity polypeptide 2 [Sus scrofa] gb|ABI97194.1| GBI2 [Sus scrofa]	0.0579104	1.2747
regulation of biological process	AK235261	GNL|UG|SSC#S35170981	---	Sus scrofa mRNA, clone:OVRM10063C08, expressed in ovary	PREDICTED: similar to protein phosphatase 1, regulatory subunit 15A [Equus caballus]	0.0579104	1.2747
regulation of biological process	AK235271	GNL|UG|SSC#S35170971	---	Sus scrofa mRNA, clone:OVRM10063H12, expressed in ovary	PREDICTED: similar to Zinc finger protein 672 isoform 2 [Bos taurus]	0.0579104	1.2747
regulation of biological process	AK235414	GNL|UG|SSC#S35170447	---	Sus scrofa mRNA, clone:OVRM10078F11, expressed in ovary	PREDICTED: similar to heterogeneous nuclear ribonucleoprotein D isoform b isoform 1 [Canis familiaris]	0.0579104	1.2747
regulation of biological process	AK235446	GNL|UG|SSC#S35170415	LOC100153701	Sus scrofa mRNA, clone:OVRM10082H02, expressed in ovary	LanC lantibiotic synthetase component C-like 1 (bacterial), isoform CRA_b [Homo sapiens] gb|EAW70491.1| LanC lantibiotic synthetase component C-like 1 (bacterial), isoform CRA_b [Homo sapiens]	0.0579104	1.2747
regulation of biological process	AK236334	GNL|UG|SSC#S35167812	SBAB-707F1.7	Sus scrofa mRNA, clone:OVRM10182G02, expressed in ovary	RD RNA binding protein [Sus scrofa] emb|CAN87695.1| RD RNA binding protein [Sus scrofa]	0.0579104	1.2747
regulation of biological process	AK236563	GNL|UG|SSC#S35167181	---	Sus scrofa mRNA, clone:OVRM10203C11, expressed in ovary	PREDICTED: similar to Lymphocyte cytosolic protein 2 (SH2 domain-containing leukocyte protein of 76 kDa) (SLP-76 tyrosine phosphoprotein) (SLP76) isoform 2 [Equus caballus]	0.0579104	1.2747
regulation of biological process	AK236772	GNL|UG|SSC#S35165959	---	Sus scrofa mRNA, clone:PBL010002G03, expressed in periphral blood mononuclear cell	PREDICTED: similar to tumor necrosis factor, alpha-induced protein 8 [Macaca mulatta]	0.0579104	1.2747
regulation of biological process	AK236945	GNL|UG|SSC#S35165786	---	Sus scrofa mRNA, clone:PBL010052H10, expressed in periphral blood mononuclear cell	PREDICTED: similar to Zinc finger and BTB domain-containing protein 32 (Fanconi anemia zinc finger protein) (Testis zinc finger protein) (FANCC-interacting protein) [Equus caballus]	0.0579104	1.2747
regulation of biological process	AK237169	GNL|UG|SSC#S35164189	---	Sus scrofa mRNA, clone:SPL010006H10, expressed in spleen	PREDICTED: similar to Calcium signal-modulating cyclophilin ligand (CAML) [Equus caballus]	0.0579104	1.2747
regulation of biological process	AK237642	GNL|UG|SSC#S35173039	CAST	Sus scrofa mRNA, clone:SPL010072G12, expressed in spleen	endoplasmic reticulum aminopeptidase 1 [Bos taurus] gb|AAI51389.1| ERAP1 protein [Bos taurus]	0.0579104	1.2747
regulation of biological process	AK237693	GNL|UG|SSC#S35172988	---	Sus scrofa mRNA, clone:SPL010081F01, expressed in spleen	PREDICTED: protein tyrosine phosphatase, receptor type, C [Bos taurus]	0.0579104	1.2747
regulation of biological process	AK238783	GNL|UG|SSC#S35168773	---	Sus scrofa mRNA, clone:THY010030A05, expressed in thymus	PREDICTED: similar to linker for activation of T cells [Equus caballus]	0.0579104	1.2747
regulation of biological process	AK239551	GNL|UG|SSC#S35166782	---	Sus scrofa mRNA, clone:THY010112C04, expressed in thymus	PREDICTED: similar to Regulator of G-protein signaling 19 (RGS19) (G-alpha-interacting protein) (GAIP protein) [Macaca mulatta]	0.0579104	1.2747
regulation of biological process	AK239657	GNL|UG|SSC#S35166668	---	Sus scrofa mRNA, clone:THY010120C07, expressed in thymus	PREDICTED: similar to interleukin 17 receptor precursor [Canis familiaris]	0.0579104	1.2747
regulation of biological process	AK239693	GNL|UG|SSC#S35166632	CD74	Sus scrofa mRNA, clone:THY010124C08, expressed in thymus	CD74 antigen [Sus scrofa] dbj|BAD06312.1| CD74 antigen [Sus scrofa]	0.0579104	1.2747
regulation of biological process	AK240056	GNL|UG|SSC#S35165465	---	Sus scrofa mRNA, clone:UTR010025H12, expressed in uterus	nucleoside-diphosphate kinase 3 [Bos taurus] gb|AAI42383.1| NME3 protein [Bos taurus]	0.0579104	1.2747
regulation of biological process	AK240432	GNL|UG|SSC#S35173641	---	Sus scrofa mRNA, clone:UTR010069B10, expressed in uterus	PREDICTED: similar to RPA-binding trans-activator [Canis familiaris]	0.0579104	1.2747
regulation of biological process	AY609626	GNL|UG|SSC#S23212495	LOC100155905	Sus scrofa clone Clu_21887.scr.msk.p1.Contig1, mRNA sequence	PREDICTED: hypothetical protein [Sus scrofa]	0.0579104	1.2747
regulation of biological process	AY609768	GNL|UG|SSC#S23213240	---	Sus scrofa clone Clu_30275.scr.msk.p1.Contig8, mRNA sequence	PREDICTED: similar to Signaling threshold-regulating transmembrane adapter 1 precursor (Suppression-inducing transmembrane adapter 1) (SHP2-interacting transmembrane adapter protein) (gp30/40) [Sus scrofa]	0.0579104	1.2747
regulation of biological process	AY609778	GNL|UG|SSC#S23213230	---	Sus scrofa clone Clu_30724.scr.msk.p1.Contig4, mRNA sequence	PREDICTED: similar to EAP30 subunit of ELL complex isoform 1 [Canis familiaris]	0.0579104	1.2747
regulation of biological process	AY609810	GNL|UG|SSC#S23213198	MGST3	Sus scrofa clone Clu_3237.scr.msk.p1.Contig1, mRNA sequence	microsomal glutathione S-transferase 3 [Sus scrofa] gb|ABD18455.1| microsomal glutathione S-transferase 3 [Sus scrofa] gb|ABM30152.1| microsomal glutathione S-transferase 3 [Sus scrofa]	0.0579104	1.2747
regulation of biological process	AY609972	GNL|UG|SSC#S23213036	---	Sus scrofa clone Clu_5035.scr.msk.p1.Contig3, mRNA sequence	PREDICTED: similar to p62 [Pan troglodytes]	0.0579104	1.2747
regulation of biological process	BX673218	GNL|UG|SSC#S17518648	---	BX673218 Sus Scrofa library (scac) Sus scrofa cDNA clone scac0038.a.15 5prim, mRNA sequence	granzyme A [Bos taurus] gb|AAI42337.1| GZMA protein [Bos taurus]	0.0579104	1.2747
regulation of biological process	BX924453	GNL|UG|SSC#S18555802	---	BX924453 Sus Scrofa library (scan) Sus scrofa cDNA clone scan0016.m.23 5prim, mRNA sequence	PREDICTED: similar to TSC22 domain family, member 4 [Equus caballus]	0.0579104	1.2747
regulation of biological process	BX924665	GNL|UG|SSC#S18556014	---	BX924665 Sus Scrofa library (scan) Sus scrofa cDNA clone scan0022.p.23 5prim, mRNA sequence	Proto-oncogene tyrosine-protein kinase LCK (Lymphocyte cell-specific protein-tyrosine kinase) (p56-LCK) gb|AAV70114.2| lymphocyte-specific protein tyrosine kinase [Aotus nancymaae]	0.0579104	1.2747
regulation of biological process	CA779977	GNL|UG|SSC#S6666476	---	MPL384_3_K08 MPL Sus scrofa cDNA clone pSPORT1 5', mRNA sequence	PREDICTED: similar to BCL2-associated transcription factor 1 isoform 1 [Homo sapiens]	0.0579104	1.2747
regulation of biological process	CK454672	GNL|UG|SSC#S18359231	---	915172 MARC 4PIG Sus scrofa cDNA 5', mRNA sequence	Epstein-Barr virus induced 3 [Bos taurus] gb|AAI49503.1| EBI3 protein [Bos taurus]	0.0579104	1.2747
regulation of biological process	CN161751	GNL|UG|SSC#S19545655	---	951071 MARC 4PIG Sus scrofa cDNA 5', mRNA sequence	PREDICTED: similar to zinc finger protein 653 isoform 2 [Canis familiaris]	0.0579104	1.2747
regulation of biological process	CN164178	GNL|UG|SSC#S19548011	---	994302 MARC 4PIG Sus scrofa cDNA 5', mRNA sequence	collagen col-34 [Brugia malayi] gb|EDP32726.1| collagen col-34, putative [Brugia malayi]	0.0579104	1.2747
regulation of biological process	CR939665	GNL|UG|SSC#S24610008	SMARCA5	CR939665 Sus scrofa cDNA library (scaj) Sus scrofa cDNA clone scaj0009.i.06 5prim, mRNA sequence	SWI/SNF-related matrix-associated actin-dependent regulator of chromatin a5 [Bos taurus] gb|AAI53226.1| SMARCA5 protein [Bos taurus]	0.0579104	1.2747
regulation of biological process	DN120205	GNL|UG|SSC#S23762586	---	1120203 MARC 4PIG Sus scrofa cDNA 5', mRNA sequence	PREDICTED: similar to AT-rich interactive domain-containing protein 3A (ARID domain-containing protein 3A) (Dead ringer-like protein 1) (Bright) (E2F-binding protein 1) [Bos taurus]	0.0579104	1.2747
regulation of biological process	DN124866	GNL|UG|SSC#S23767247	---	1138671 MARC 4PIG Sus scrofa cDNA 5', mRNA sequence	PREDICTED: similar to LOC506073 protein [Equus caballus]	0.0579104	1.2747
regulation of biological process	DQ225363	GNL|UG|SSC#S29287394	MAPRE1	Sus scrofa microtubule-associated protein RP/EB family member 1 (MAPRE1) mRNA, complete cds	PREDICTED: similar to Microtubule-associated protein RP/EB family member 1 (APC-binding protein EB1) (End-binding protein 1) (EB1) [Canis familiaris]	0.0579104	1.2747
regulation of biological process	DV227211	GNL|UG|SSC#S27601884	XCL1	EST-AR123E06 Porcine Lymph node cDNA library Sus scrofa cDNA clone AR123E06, mRNA sequence	chemokine (C motif) ligand 1 [Sus scrofa] gb|ACE96046.1| chemokine C motif ligand 1 [Sus scrofa]	0.0579104	1.2747
regulation of biological process	EU719607	GNL|UG|SSC#S45451979	LEF1	Sus scrofa lymphoid enhancer-binding factor-1 (LEF1) mRNA, complete cds	PREDICTED: lymphoid enhancer binding factor-1 isoform 2 [Pan troglodytes]	0.0579104	1.2747
regulation of biological process	EW168087	GNL|UG|SSC#S40073180	---	rfat0101_c4.y1 fat Sus scrofa cDNA 5', mRNA sequence		0.0579104	1.2747
regulation of biological process	EW193684	GNL|UG|SSC#S40098777	---	rpfco0102_l13.y1 fco Sus scrofa cDNA 5', mRNA sequence		0.0579104	1.2747
regulation of biological process	EW291604	GNL|UG|SSC#S40196697	---	rjej30b_j18.y1 jej Sus scrofa cDNA 5', mRNA sequence		0.0579104	1.2747
regulation of biological process	EW292521	GNL|UG|SSC#S40197614	---	rjej03b_f5.y1 jej Sus scrofa cDNA 5', mRNA sequence		0.0579104	1.2747
regulation of biological process	EW373211	GNL|UG|SSC#S40278304	---	rmcp05c_a3.y1 mcp Sus scrofa cDNA 5', mRNA sequence		0.0579104	1.2747
chromatin assembly	AK239146	GNL|UG|SSC#S35168008	---	Sus scrofa mRNA, clone:THY010067F01, expressed in thymus	PREDICTED: similar to H1 histone family, member X [Bos taurus]	0.0631023	6.99441
chromatin assembly	BP159424	GNL|UG|SSC#S18262933	---	BP159424 full-length enriched swine cDNA library, adult thymus Sus scrofa cDNA clone THY010087A01 5', mRNA sequence	PREDICTED: similar to Histone H2A.x (H2a/x) [Canis familiaris]	0.0631023	6.99441
regulation of cellular process	AB254406	GNL|UG|SSC#S38483127	NR1H3	Sus scrofa LXRA mRNA for liver X receptor alpha, complete cds, tissue_type:thymus and spleen	nuclear receptor subfamily 1, group H, member 3 [Sus scrofa] gb|AAY43056.1| nuclear orphan receptor LXR-alpha [Sus scrofa] dbj|BAF57045.1| liver X receptor alpha [Sus scrofa]	0.0665831	1.27017
regulation of cellular process	AK230588	GNL|UG|SSC#S35167460	GPNMB	Sus scrofa mRNA, clone:AMP010012H09, expressed in alveolar macrophage	glycoprotein (transmembrane) nmb [Sus scrofa] dbj|BAF62311.1| glycoprotein NMB [Sus scrofa]	0.0665831	1.27017
regulation of cellular process	AK230592	GNL|UG|SSC#S35167456	---	Sus scrofa mRNA, clone:AMP010013H01, expressed in alveolar macrophage	hematopoietic cell-specific Lyn substrate 1 [Bos taurus] gb|AAI03356.1| Hematopoietic cell-specific Lyn substrate 1 [Bos taurus]	0.0665831	1.27017
regulation of cellular process	AK230628	GNL|UG|SSC#S35167421	---	Sus scrofa mRNA, clone:AMP010018D08, expressed in alveolar macrophage	PREDICTED: similar to egf-like module containing, mucin-like, hormone receptor-like sequence 1 [Bos taurus]	0.0665831	1.27017
regulation of cellular process	AK231164	GNL|UG|SSC#S35172726	---	Sus scrofa mRNA, clone:ITT010004G07, expressed in intestine	granzyme B (granzyme 2, cytotoxic T-lymphocyte-associated serine esterase 1), isoform CRA_a [Homo sapiens]	0.0665831	1.27017
regulation of cellular process	AK231696	GNL|UG|SSC#S35171516	---	Sus scrofa mRNA, clone:LNG010013B06, expressed in lung	PREDICTED: similar to CDC42 effector protein (Rho GTPase binding) 2 [Equus caballus]	0.0665831	1.27017
regulation of cellular process	AK231731	GNL|UG|SSC#S35171481	---	Sus scrofa mRNA, clone:LNG010016G11, expressed in lung	activating signal cointegrator 1 complex subunit 1 [Bos taurus] gb|AAI22606.1| Activating signal cointegrator 1 complex subunit 1 [Bos taurus]	0.0665831	1.27017
regulation of cellular process	AK231846	GNL|UG|SSC#S35171003	---	Sus scrofa mRNA, clone:LNG010031E02, expressed in lung	PREDICTED: similar to macrophage receptor MARCO isoform 2 [Bos taurus]	0.0665831	1.27017
regulation of cellular process	AK231886	GNL|UG|SSC#S35170629	---	Sus scrofa mRNA, clone:LNG010042C12, expressed in lung	PREDICTED: similar to Transcriptional activator protein Pur-alpha (Purine-rich single-stranded DNA-binding protein alpha) [Bos taurus]	0.0665831	1.27017
regulation of cellular process	AK231950	GNL|UG|SSC#S35170168	---	Sus scrofa mRNA, clone:LNG010057C02, expressed in lung	PREDICTED: similar to FKSG26 protein isoform 1 [Canis familiaris]	0.0665831	1.27017
regulation of cellular process	AK232271	GNL|UG|SSC#S35169803	---	Sus scrofa mRNA, clone:LVR010010D04, expressed in liver	prohibitin 2 [Bos taurus] sp|Q2HJ97|PHB2_BOVIN RecName: Full=Prohibitin-2 gb|AAI13242.1| Prohibitin 2 [Bos taurus]	0.0665831	1.27017
regulation of cellular process	AK232432	GNL|UG|SSC#S35169237	IRF1	Sus scrofa mRNA, clone:LVR010045G08, expressed in liver	interferon regulatory factor 1 [Sus scrofa] sp|A0FIN4|IRF1_PIG RecName: Full=Interferon regulatory factor 1; Short=IRF-1 gb|ABJ98327.1| interferon regulatory factor-1 [Sus scrofa]	0.0665831	1.27017
regulation of cellular process	AK233477	GNL|UG|SSC#S35165259	ATF4	Sus scrofa mRNA, clone:LVRM10156C01, expressed in liver	activating transcription factor 4 (tax-responsive enhancer element B67) [Sus scrofa] gb|ABK56832.2| cAMP response element-binding protein 2 [Sus scrofa]	0.0665831	1.27017
regulation of cellular process	AK233634	GNL|UG|SSC#S35164904	---	Sus scrofa mRNA, clone:LVRM10192G01, expressed in liver	PREDICTED: similar to protein kinase D2 isoform 1 [Canis familiaris]	0.0665831	1.27017
regulation of cellular process	AK234156	GNL|UG|SSC#S35174112	---	Sus scrofa mRNA, clone:OVR010013F05, expressed in ovary	PREDICTED: similar to G-protein coupled receptor 182 [Bos taurus]	0.0665831	1.27017
regulation of cellular process	AK234281	GNL|UG|SSC#S35173987	TOB1	Sus scrofa mRNA, clone:OVR010038E01, expressed in ovary	transducer of ERBB2, 1 [Sus scrofa] gb|ABR67464.1| transducer of ERBB2 1 [Sus scrofa]	0.0665831	1.27017
regulation of cellular process	AK234576	GNL|UG|SSC#S35172632	---	Sus scrofa mRNA, clone:OVR010089H04, expressed in ovary	Epstein-Barr virus induced gene 2 (lymphocyte-specific G protein-coupled receptor) [Bos taurus] gb|AAI14885.1| Epstein-Barr virus induced gene 2 (lymphocyte-specific G protein-coupled receptor) [Bos taurus]	0.0665831	1.27017
regulation of cellular process	AK234686	GNL|UG|SSC#S35172522	---	Sus scrofa mRNA, clone:OVRM10006E08, expressed in ovary	PREDICTED: similar to Zinc finger protein 329 [Equus caballus]	0.0665831	1.27017
regulation of cellular process	AK234737	GNL|UG|SSC#S35172471	---	Sus scrofa mRNA, clone:OVRM10012F02, expressed in ovary	PREDICTED: low density lipoprotein receptor-related protein 6 [Bos taurus]	0.0665831	1.27017
regulation of cellular process	AK234770	GNL|UG|SSC#S35172041	---	Sus scrofa mRNA, clone:OVRM10014E04, expressed in ovary	PREDICTED: similar to Alpha-galactosidase A precursor (Melibiase) (Alpha-D-galactoside galactohydrolase) (Alpha-D-galactosidase A) (Agalsidase) [Bos taurus]	0.0665831	1.27017
regulation of cellular process	AK234861	GNL|UG|SSC#S35171950	---	Sus scrofa mRNA, clone:OVRM10024C01, expressed in ovary	PREDICTED: suppressor of Ty 6 homolog (S. cerevisiae) [Equus caballus]	0.0665831	1.27017
regulation of cellular process	AK235054	GNL|UG|SSC#S35171402	GNAI2	Sus scrofa mRNA, clone:OVRM10045C07, expressed in ovary	guanine nucleotide binding protein (G protein), alpha inhibiting activity polypeptide 2 [Sus scrofa] gb|ABI97194.1| GBI2 [Sus scrofa]	0.0665831	1.27017
regulation of cellular process	AK235261	GNL|UG|SSC#S35170981	---	Sus scrofa mRNA, clone:OVRM10063C08, expressed in ovary	PREDICTED: similar to protein phosphatase 1, regulatory subunit 15A [Equus caballus]	0.0665831	1.27017
regulation of cellular process	AK235271	GNL|UG|SSC#S35170971	---	Sus scrofa mRNA, clone:OVRM10063H12, expressed in ovary	PREDICTED: similar to Zinc finger protein 672 isoform 2 [Bos taurus]	0.0665831	1.27017
regulation of cellular process	AK235414	GNL|UG|SSC#S35170447	---	Sus scrofa mRNA, clone:OVRM10078F11, expressed in ovary	PREDICTED: similar to heterogeneous nuclear ribonucleoprotein D isoform b isoform 1 [Canis familiaris]	0.0665831	1.27017
regulation of cellular process	AK235446	GNL|UG|SSC#S35170415	LOC100153701	Sus scrofa mRNA, clone:OVRM10082H02, expressed in ovary	LanC lantibiotic synthetase component C-like 1 (bacterial), isoform CRA_b [Homo sapiens] gb|EAW70491.1| LanC lantibiotic synthetase component C-like 1 (bacterial), isoform CRA_b [Homo sapiens]	0.0665831	1.27017
regulation of cellular process	AK236334	GNL|UG|SSC#S35167812	SBAB-707F1.7	Sus scrofa mRNA, clone:OVRM10182G02, expressed in ovary	RD RNA binding protein [Sus scrofa] emb|CAN87695.1| RD RNA binding protein [Sus scrofa]	0.0665831	1.27017
regulation of cellular process	AK236563	GNL|UG|SSC#S35167181	---	Sus scrofa mRNA, clone:OVRM10203C11, expressed in ovary	PREDICTED: similar to Lymphocyte cytosolic protein 2 (SH2 domain-containing leukocyte protein of 76 kDa) (SLP-76 tyrosine phosphoprotein) (SLP76) isoform 2 [Equus caballus]	0.0665831	1.27017
regulation of cellular process	AK236945	GNL|UG|SSC#S35165786	---	Sus scrofa mRNA, clone:PBL010052H10, expressed in periphral blood mononuclear cell	PREDICTED: similar to Zinc finger and BTB domain-containing protein 32 (Fanconi anemia zinc finger protein) (Testis zinc finger protein) (FANCC-interacting protein) [Equus caballus]	0.0665831	1.27017
regulation of cellular process	AK237169	GNL|UG|SSC#S35164189	---	Sus scrofa mRNA, clone:SPL010006H10, expressed in spleen	PREDICTED: similar to Calcium signal-modulating cyclophilin ligand (CAML) [Equus caballus]	0.0665831	1.27017
regulation of cellular process	AK237693	GNL|UG|SSC#S35172988	---	Sus scrofa mRNA, clone:SPL010081F01, expressed in spleen	PREDICTED: protein tyrosine phosphatase, receptor type, C [Bos taurus]	0.0665831	1.27017
regulation of cellular process	AK238783	GNL|UG|SSC#S35168773	---	Sus scrofa mRNA, clone:THY010030A05, expressed in thymus	PREDICTED: similar to linker for activation of T cells [Equus caballus]	0.0665831	1.27017
regulation of cellular process	AK239551	GNL|UG|SSC#S35166782	---	Sus scrofa mRNA, clone:THY010112C04, expressed in thymus	PREDICTED: similar to Regulator of G-protein signaling 19 (RGS19) (G-alpha-interacting protein) (GAIP protein) [Macaca mulatta]	0.0665831	1.27017
regulation of cellular process	AK239657	GNL|UG|SSC#S35166668	---	Sus scrofa mRNA, clone:THY010120C07, expressed in thymus	PREDICTED: similar to interleukin 17 receptor precursor [Canis familiaris]	0.0665831	1.27017
regulation of cellular process	AK239693	GNL|UG|SSC#S35166632	CD74	Sus scrofa mRNA, clone:THY010124C08, expressed in thymus	CD74 antigen [Sus scrofa] dbj|BAD06312.1| CD74 antigen [Sus scrofa]	0.0665831	1.27017
regulation of cellular process	AK240056	GNL|UG|SSC#S35165465	---	Sus scrofa mRNA, clone:UTR010025H12, expressed in uterus	nucleoside-diphosphate kinase 3 [Bos taurus] gb|AAI42383.1| NME3 protein [Bos taurus]	0.0665831	1.27017
regulation of cellular process	AK240432	GNL|UG|SSC#S35173641	---	Sus scrofa mRNA, clone:UTR010069B10, expressed in uterus	PREDICTED: similar to RPA-binding trans-activator [Canis familiaris]	0.0665831	1.27017
regulation of cellular process	AY609626	GNL|UG|SSC#S23212495	LOC100155905	Sus scrofa clone Clu_21887.scr.msk.p1.Contig1, mRNA sequence	PREDICTED: hypothetical protein [Sus scrofa]	0.0665831	1.27017
regulation of cellular process	AY609768	GNL|UG|SSC#S23213240	---	Sus scrofa clone Clu_30275.scr.msk.p1.Contig8, mRNA sequence	PREDICTED: similar to Signaling threshold-regulating transmembrane adapter 1 precursor (Suppression-inducing transmembrane adapter 1) (SHP2-interacting transmembrane adapter protein) (gp30/40) [Sus scrofa]	0.0665831	1.27017
regulation of cellular process	AY609778	GNL|UG|SSC#S23213230	---	Sus scrofa clone Clu_30724.scr.msk.p1.Contig4, mRNA sequence	PREDICTED: similar to EAP30 subunit of ELL complex isoform 1 [Canis familiaris]	0.0665831	1.27017
regulation of cellular process	AY609810	GNL|UG|SSC#S23213198	MGST3	Sus scrofa clone Clu_3237.scr.msk.p1.Contig1, mRNA sequence	microsomal glutathione S-transferase 3 [Sus scrofa] gb|ABD18455.1| microsomal glutathione S-transferase 3 [Sus scrofa] gb|ABM30152.1| microsomal glutathione S-transferase 3 [Sus scrofa]	0.0665831	1.27017
regulation of cellular process	AY609972	GNL|UG|SSC#S23213036	---	Sus scrofa clone Clu_5035.scr.msk.p1.Contig3, mRNA sequence	PREDICTED: similar to p62 [Pan troglodytes]	0.0665831	1.27017
regulation of cellular process	BX673218	GNL|UG|SSC#S17518648	---	BX673218 Sus Scrofa library (scac) Sus scrofa cDNA clone scac0038.a.15 5prim, mRNA sequence	granzyme A [Bos taurus] gb|AAI42337.1| GZMA protein [Bos taurus]	0.0665831	1.27017
regulation of cellular process	BX924453	GNL|UG|SSC#S18555802	---	BX924453 Sus Scrofa library (scan) Sus scrofa cDNA clone scan0016.m.23 5prim, mRNA sequence	PREDICTED: similar to TSC22 domain family, member 4 [Equus caballus]	0.0665831	1.27017
regulation of cellular process	BX924665	GNL|UG|SSC#S18556014	---	BX924665 Sus Scrofa library (scan) Sus scrofa cDNA clone scan0022.p.23 5prim, mRNA sequence	Proto-oncogene tyrosine-protein kinase LCK (Lymphocyte cell-specific protein-tyrosine kinase) (p56-LCK) gb|AAV70114.2| lymphocyte-specific protein tyrosine kinase [Aotus nancymaae]	0.0665831	1.27017
regulation of cellular process	CA779977	GNL|UG|SSC#S6666476	---	MPL384_3_K08 MPL Sus scrofa cDNA clone pSPORT1 5', mRNA sequence	PREDICTED: similar to BCL2-associated transcription factor 1 isoform 1 [Homo sapiens]	0.0665831	1.27017
regulation of cellular process	CK454672	GNL|UG|SSC#S18359231	---	915172 MARC 4PIG Sus scrofa cDNA 5', mRNA sequence	Epstein-Barr virus induced 3 [Bos taurus] gb|AAI49503.1| EBI3 protein [Bos taurus]	0.0665831	1.27017
regulation of cellular process	CN161751	GNL|UG|SSC#S19545655	---	951071 MARC 4PIG Sus scrofa cDNA 5', mRNA sequence	PREDICTED: similar to zinc finger protein 653 isoform 2 [Canis familiaris]	0.0665831	1.27017
regulation of cellular process	CN164178	GNL|UG|SSC#S19548011	---	994302 MARC 4PIG Sus scrofa cDNA 5', mRNA sequence	collagen col-34 [Brugia malayi] gb|EDP32726.1| collagen col-34, putative [Brugia malayi]	0.0665831	1.27017
regulation of cellular process	CR939665	GNL|UG|SSC#S24610008	SMARCA5	CR939665 Sus scrofa cDNA library (scaj) Sus scrofa cDNA clone scaj0009.i.06 5prim, mRNA sequence	SWI/SNF-related matrix-associated actin-dependent regulator of chromatin a5 [Bos taurus] gb|AAI53226.1| SMARCA5 protein [Bos taurus]	0.0665831	1.27017
regulation of cellular process	DN120205	GNL|UG|SSC#S23762586	---	1120203 MARC 4PIG Sus scrofa cDNA 5', mRNA sequence	PREDICTED: similar to AT-rich interactive domain-containing protein 3A (ARID domain-containing protein 3A) (Dead ringer-like protein 1) (Bright) (E2F-binding protein 1) [Bos taurus]	0.0665831	1.27017
regulation of cellular process	DN124866	GNL|UG|SSC#S23767247	---	1138671 MARC 4PIG Sus scrofa cDNA 5', mRNA sequence	PREDICTED: similar to LOC506073 protein [Equus caballus]	0.0665831	1.27017
regulation of cellular process	DQ225363	GNL|UG|SSC#S29287394	MAPRE1	Sus scrofa microtubule-associated protein RP/EB family member 1 (MAPRE1) mRNA, complete cds	PREDICTED: similar to Microtubule-associated protein RP/EB family member 1 (APC-binding protein EB1) (End-binding protein 1) (EB1) [Canis familiaris]	0.0665831	1.27017
regulation of cellular process	DV227211	GNL|UG|SSC#S27601884	XCL1	EST-AR123E06 Porcine Lymph node cDNA library Sus scrofa cDNA clone AR123E06, mRNA sequence	chemokine (C motif) ligand 1 [Sus scrofa] gb|ACE96046.1| chemokine C motif ligand 1 [Sus scrofa]	0.0665831	1.27017
regulation of cellular process	EU719607	GNL|UG|SSC#S45451979	LEF1	Sus scrofa lymphoid enhancer-binding factor-1 (LEF1) mRNA, complete cds	PREDICTED: lymphoid enhancer binding factor-1 isoform 2 [Pan troglodytes]	0.0665831	1.27017
regulation of cellular process	EW168087	GNL|UG|SSC#S40073180	---	rfat0101_c4.y1 fat Sus scrofa cDNA 5', mRNA sequence		0.0665831	1.27017
regulation of cellular process	EW193684	GNL|UG|SSC#S40098777	---	rpfco0102_l13.y1 fco Sus scrofa cDNA 5', mRNA sequence		0.0665831	1.27017
regulation of cellular process	EW291604	GNL|UG|SSC#S40196697	---	rjej30b_j18.y1 jej Sus scrofa cDNA 5', mRNA sequence		0.0665831	1.27017
regulation of cellular process	EW292521	GNL|UG|SSC#S40197614	---	rjej03b_f5.y1 jej Sus scrofa cDNA 5', mRNA sequence		0.0665831	1.27017
regulation of cellular process	EW373211	GNL|UG|SSC#S40278304	---	rmcp05c_a3.y1 mcp Sus scrofa cDNA 5', mRNA sequence		0.0665831	1.27017
cellular chemical homeostasis	AK237693	GNL|UG|SSC#S35172988	---	Sus scrofa mRNA, clone:SPL010081F01, expressed in spleen	PREDICTED: protein tyrosine phosphatase, receptor type, C [Bos taurus]	0.0678345	3.25321
cellular chemical homeostasis	BX924665	GNL|UG|SSC#S18556014	---	BX924665 Sus Scrofa library (scan) Sus scrofa cDNA clone scan0022.p.23 5prim, mRNA sequence	Proto-oncogene tyrosine-protein kinase LCK (Lymphocyte cell-specific protein-tyrosine kinase) (p56-LCK) gb|AAV70114.2| lymphocyte-specific protein tyrosine kinase [Aotus nancymaae]	0.0678345	3.25321
cellular chemical homeostasis	DN120793	GNL|UG|SSC#S23763174	---	1120840 MARC 4PIG Sus scrofa cDNA 5', mRNA sequence		0.0678345	3.25321
cellular chemical homeostasis	DV227211	GNL|UG|SSC#S27601884	XCL1	EST-AR123E06 Porcine Lymph node cDNA library Sus scrofa cDNA clone AR123E06, mRNA sequence	chemokine (C motif) ligand 1 [Sus scrofa] gb|ACE96046.1| chemokine C motif ligand 1 [Sus scrofa]	0.0678345	3.25321
cellular ion homeostasis	AK237693	GNL|UG|SSC#S35172988	---	Sus scrofa mRNA, clone:SPL010081F01, expressed in spleen	PREDICTED: protein tyrosine phosphatase, receptor type, C [Bos taurus]	0.0678345	3.25321
cellular ion homeostasis	BX924665	GNL|UG|SSC#S18556014	---	BX924665 Sus Scrofa library (scan) Sus scrofa cDNA clone scan0022.p.23 5prim, mRNA sequence	Proto-oncogene tyrosine-protein kinase LCK (Lymphocyte cell-specific protein-tyrosine kinase) (p56-LCK) gb|AAV70114.2| lymphocyte-specific protein tyrosine kinase [Aotus nancymaae]	0.0678345	3.25321
cellular ion homeostasis	DN120793	GNL|UG|SSC#S23763174	---	1120840 MARC 4PIG Sus scrofa cDNA 5', mRNA sequence		0.0678345	3.25321
cellular ion homeostasis	DV227211	GNL|UG|SSC#S27601884	XCL1	EST-AR123E06 Porcine Lymph node cDNA library Sus scrofa cDNA clone AR123E06, mRNA sequence	chemokine (C motif) ligand 1 [Sus scrofa] gb|ACE96046.1| chemokine C motif ligand 1 [Sus scrofa]	0.0678345	3.25321
ion homeostasis	AK237693	GNL|UG|SSC#S35172988	---	Sus scrofa mRNA, clone:SPL010081F01, expressed in spleen	PREDICTED: protein tyrosine phosphatase, receptor type, C [Bos taurus]	0.0678345	3.25321
ion homeostasis	BX924665	GNL|UG|SSC#S18556014	---	BX924665 Sus Scrofa library (scan) Sus scrofa cDNA clone scan0022.p.23 5prim, mRNA sequence	Proto-oncogene tyrosine-protein kinase LCK (Lymphocyte cell-specific protein-tyrosine kinase) (p56-LCK) gb|AAV70114.2| lymphocyte-specific protein tyrosine kinase [Aotus nancymaae]	0.0678345	3.25321
ion homeostasis	DN120793	GNL|UG|SSC#S23763174	---	1120840 MARC 4PIG Sus scrofa cDNA 5', mRNA sequence		0.0678345	3.25321
ion homeostasis	DV227211	GNL|UG|SSC#S27601884	XCL1	EST-AR123E06 Porcine Lymph node cDNA library Sus scrofa cDNA clone AR123E06, mRNA sequence	chemokine (C motif) ligand 1 [Sus scrofa] gb|ACE96046.1| chemokine C motif ligand 1 [Sus scrofa]	0.0678345	3.25321
cellular amino acid and derivative metabolic process	AK231755	GNL|UG|SSC#S35171042	---	Sus scrofa mRNA, clone:LNG010019G08, expressed in lung	PREDICTED: similar to asparagine synthetase [Canis familiaris]	0.0720859	2.73219
cellular amino acid and derivative metabolic process	AK233477	GNL|UG|SSC#S35165259	ATF4	Sus scrofa mRNA, clone:LVRM10156C01, expressed in liver	activating transcription factor 4 (tax-responsive enhancer element B67) [Sus scrofa] gb|ABK56832.2| cAMP response element-binding protein 2 [Sus scrofa]	0.0720859	2.73219
cellular amino acid and derivative metabolic process	AK233866	GNL|UG|SSC#S35164475	---	Sus scrofa mRNA, clone:MLN010055C04, expressed in mesenteric lymph node	indoleamine-pyrrole 2,3 dioxygenase [Ovis aries]	0.0720859	2.73219
cellular amino acid and derivative metabolic process	AK233932	GNL|UG|SSC#S35164409	---	Sus scrofa mRNA, clone:MLN010070B08, expressed in mesenteric lymph node	PREDICTED: 6-pyruvoyltetrahydropterin synthase [Bos taurus]	0.0720859	2.73219
cellular amino acid and derivative metabolic process	AK235490	GNL|UG|SSC#S35170371	LOC100154160	Sus scrofa mRNA, clone:OVRM10087A03, expressed in ovary	PREDICTED: similar to phosphoserine aminotransferase isoform 1 [Sus scrofa]	0.0720859	2.73219
carbohydrate biosynthetic process	AK232989	GNL|UG|SSC#S35166547	G6PC	Sus scrofa mRNA, clone:LVRM10063F05, expressed in liver	glucose-6-phosphatase, catalytic subunit [Sus scrofa] gb|ABY21261.1| glucose-6-phosphatase catalytic subunit [Sus scrofa]	0.0742742	4.03524
carbohydrate biosynthetic process	AK233477	GNL|UG|SSC#S35165259	ATF4	Sus scrofa mRNA, clone:LVRM10156C01, expressed in liver	activating transcription factor 4 (tax-responsive enhancer element B67) [Sus scrofa] gb|ABK56832.2| cAMP response element-binding protein 2 [Sus scrofa]	0.0742742	4.03524
carbohydrate biosynthetic process	AK235469	GNL|UG|SSC#S35170392	---	Sus scrofa mRNA, clone:OVRM10085B11, expressed in ovary	PREDICTED: similar to GDP-L-fucose synthetase (Protein FX) (Red cell NADP(H)-binding protein) (GDP-4-keto-6-deoxy-D-mannose-3,5-epimerase-4-reductase) [Equus caballus]	0.0742742	4.03524
cellular lipid catabolic process	AK234770	GNL|UG|SSC#S35172041	---	Sus scrofa mRNA, clone:OVRM10014E04, expressed in ovary	PREDICTED: similar to Alpha-galactosidase A precursor (Melibiase) (Alpha-D-galactoside galactohydrolase) (Alpha-D-galactosidase A) (Agalsidase) [Bos taurus]	0.0756876	6.35855
cellular lipid catabolic process	AK236293	GNL|UG|SSC#S35167853	ACADM	Sus scrofa mRNA, clone:OVRM10173G02, expressed in ovary	Medium-chain specific acyl-CoA dehydrogenase, mitochondrial precursor (MCAD) gb|AAW30430.1| medium-chain acyl-coA dehydrogenase [Sus scrofa]	0.0756876	6.35855
iron ion transport	AK236615	GNL|UG|SSC#S35166326	SLC11A1	Sus scrofa mRNA, clone:OVRM10208E10, expressed in ovary	natural resistance-associated macrophage protein [Sus scrofa] gb|AAF36527.1|AF132037_1 natural resistance-associated macrophage protein [Sus scrofa]	0.0756876	6.35855
iron ion transport	DN120793	GNL|UG|SSC#S23763174	---	1120840 MARC 4PIG Sus scrofa cDNA 5', mRNA sequence		0.0756876	6.35855
nucleotide catabolic process	AK240277	GNL|UG|SSC#S35164648	---	Sus scrofa mRNA, clone:UTR010049F01, expressed in uterus	PREDICTED: similar to ADP-sugar pyrophosphatase (Nucleoside diphosphate-linked moiety X motif 5) (Nudix motif 5) (YSA1H) isoform 1 [Canis familiaris]	0.0756876	6.35855
nucleotide catabolic process	AY609445	GNL|UG|SSC#S23213532	LOC100155803	Sus scrofa clone Clu_11781.scr.msk.p1.Contig1, mRNA sequence	PREDICTED: GTP-binding protein PTD004 isoform 2 [Pan troglodytes]	0.0756876	6.35855
positive regulation of cytokine biosynthetic process	CK454672	GNL|UG|SSC#S18359231	---	915172 MARC 4PIG Sus scrofa cDNA 5', mRNA sequence	Epstein-Barr virus induced 3 [Bos taurus] gb|AAI49503.1| EBI3 protein [Bos taurus]	0.0756876	6.35855
positive regulation of cytokine biosynthetic process	CN164178	GNL|UG|SSC#S19548011	---	994302 MARC 4PIG Sus scrofa cDNA 5', mRNA sequence	collagen col-34 [Brugia malayi] gb|EDP32726.1| collagen col-34, putative [Brugia malayi]	0.0756876	6.35855
macromolecular complex subunit organization	AF052036	GNL|UG|SSC#S6091069	VWF	Sus scrofa von Willebrand factor precursor (vWF) mRNA, partial cds	von Willebrand factor precursor (vWF) gb|AAC06229.1| von Willebrand factor precursor [Sus scrofa]	0.0763607	1.99208
macromolecular complex subunit organization	AK231893	GNL|UG|SSC#S35170622	ADSL	Sus scrofa mRNA, clone:LNG010043C07, expressed in lung	adenylosuccinate lyase [Sus scrofa] gb|ACF04801.1| adenylosuccinate lyase [Sus scrofa]	0.0763607	1.99208
macromolecular complex subunit organization	AK232156	GNL|UG|SSC#S35167995	---	Sus scrofa mRNA, clone:LNG010092E04, expressed in lung	Down syndrome critical region gene 2 [synthetic construct] gb|AAX43018.1| Down syndrome critical region gene 2 [synthetic construct]	0.0763607	1.99208
macromolecular complex subunit organization	AK233290	GNL|UG|SSC#S35165645	LOC100037957	Sus scrofa mRNA, clone:LVRM10117D10, expressed in liver	F-actin capping protein subunit alpha 1 [Sus scrofa] emb|CAL69435.1| F-actin capping protein subunit alpha 1 [Sus scrofa] gb|ABQ96222.1| F-actin capping protein alpha 1 subunit [Sus scrofa]	0.0763607	1.99208
macromolecular complex subunit organization	AK234679	GNL|UG|SSC#S35172529	---	Sus scrofa mRNA, clone:OVRM10005G09, expressed in ovary	talin 1, isoform CRA_b [Homo sapiens]	0.0763607	1.99208
macromolecular complex subunit organization	AK239146	GNL|UG|SSC#S35168008	---	Sus scrofa mRNA, clone:THY010067F01, expressed in thymus	PREDICTED: similar to H1 histone family, member X [Bos taurus]	0.0763607	1.99208
macromolecular complex subunit organization	AK239693	GNL|UG|SSC#S35166632	CD74	Sus scrofa mRNA, clone:THY010124C08, expressed in thymus	CD74 antigen [Sus scrofa] dbj|BAD06312.1| CD74 antigen [Sus scrofa]	0.0763607	1.99208
macromolecular complex subunit organization	BP159424	GNL|UG|SSC#S18262933	---	BP159424 full-length enriched swine cDNA library, adult thymus Sus scrofa cDNA clone THY010087A01 5', mRNA sequence	PREDICTED: similar to Histone H2A.x (H2a/x) [Canis familiaris]	0.0763607	1.99208
macromolecular complex subunit organization	BX665478	GNL|UG|SSC#S17510452	---	BX665478 Sus Scrofa library (scag) Sus scrofa cDNA clone scag0008.h.01 5prim, mRNA sequence	Sf3b3 protein [Rattus norvegicus]	0.0763607	1.99208
cellular catabolic process	AK233777	GNL|UG|SSC#S35164564	---	Sus scrofa mRNA, clone:MLN010025G01, expressed in mesenteric lymph node	APC11 anaphase promoting complex subunit 11 isoform 2 [Homo sapiens] ref|NP_001002249.1| APC11 anaphase promoting complex subunit 11 isoform 2 [Homo sapiens] ref|NP_001002247.1| APC11 anaphase promoting complex subunit 11 isoform 2 [Homo sapiens] ref|NP_0	0.0838876	1.64445
cellular catabolic process	AK233866	GNL|UG|SSC#S35164475	---	Sus scrofa mRNA, clone:MLN010055C04, expressed in mesenteric lymph node	indoleamine-pyrrole 2,3 dioxygenase [Ovis aries]	0.0838876	1.64445
cellular catabolic process	AK233932	GNL|UG|SSC#S35164409	---	Sus scrofa mRNA, clone:MLN010070B08, expressed in mesenteric lymph node	PREDICTED: 6-pyruvoyltetrahydropterin synthase [Bos taurus]	0.0838876	1.64445
cellular catabolic process	AK234770	GNL|UG|SSC#S35172041	---	Sus scrofa mRNA, clone:OVRM10014E04, expressed in ovary	PREDICTED: similar to Alpha-galactosidase A precursor (Melibiase) (Alpha-D-galactoside galactohydrolase) (Alpha-D-galactosidase A) (Agalsidase) [Bos taurus]	0.0838876	1.64445
cellular catabolic process	AK235791	GNL|UG|SSC#S35169122	---	Sus scrofa mRNA, clone:OVRM10115E09, expressed in ovary	PREDICTED: similar to F-box/LRR-repeat protein 12 (F-box and leucine-rich repeat protein 12) (F-box protein FBL12) [Canis familiaris]	0.0838876	1.64445
cellular catabolic process	AK236293	GNL|UG|SSC#S35167853	ACADM	Sus scrofa mRNA, clone:OVRM10173G02, expressed in ovary	Medium-chain specific acyl-CoA dehydrogenase, mitochondrial precursor (MCAD) gb|AAW30430.1| medium-chain acyl-coA dehydrogenase [Sus scrofa]	0.0838876	1.64445
cellular catabolic process	AK239489	GNL|UG|SSC#S35166844	---	Sus scrofa mRNA, clone:THY010107E03, expressed in thymus	protein phosphatase 1 regulatory inhibitor subunit 8 isoform alpha [Homo sapiens] ref|XP_544466.2| PREDICTED: similar to protein phosphatase 1 regulatory inhibitor subunit 8 isoform alpha isoform 1 [Canis familiaris] ref|XP_001112323.1| PREDICTED: similar	0.0838876	1.64445
cellular catabolic process	AK239660	GNL|UG|SSC#S35166665	---	Sus scrofa mRNA, clone:THY010120D09, expressed in thymus	Unknown (protein for IMAGE:6921650) [Rattus norvegicus]	0.0838876	1.64445
cellular catabolic process	AK240277	GNL|UG|SSC#S35164648	---	Sus scrofa mRNA, clone:UTR010049F01, expressed in uterus	PREDICTED: similar to ADP-sugar pyrophosphatase (Nucleoside diphosphate-linked moiety X motif 5) (Nudix motif 5) (YSA1H) isoform 1 [Canis familiaris]	0.0838876	1.64445
cellular catabolic process	AY609445	GNL|UG|SSC#S23213532	LOC100155803	Sus scrofa clone Clu_11781.scr.msk.p1.Contig1, mRNA sequence	PREDICTED: GTP-binding protein PTD004 isoform 2 [Pan troglodytes]	0.0838876	1.64445
cellular catabolic process	AY609470	GNL|UG|SSC#S23213507	---	Sus scrofa clone Clu_12724.scr.msk.p1.Contig2, mRNA sequence	Chain A, Solution Structure Of Mouse Hypothetical 9.1 Kda Protein, A Ubiquitin-Like Fold	0.0838876	1.64445
cellular catabolic process	AY609773	GNL|UG|SSC#S23213235	---	Sus scrofa clone Clu_30530.scr.msk.p1.Contig1, mRNA sequence	unnamed protein product [Homo sapiens]	0.0838876	1.64445
cellular catabolic process	AY610214	GNL|UG|SSC#S23212794	---	Sus scrofa clone Clu_9846.scr.msk.p1.Contig3, mRNA sequence	UBE2G1 protein [Homo sapiens]	0.0838876	1.64445
cellular catabolic process	BX917406	GNL|UG|SSC#S18548755	---	BX917406 Sus Scrofa library (scan) Sus scrofa cDNA clone scan0038.n.02 5prim, mRNA sequence	unnamed protein product [Homo sapiens]	0.0838876	1.64445
cellular catabolic process	DN115061	GNL|UG|SSC#S23757442	---	1114482 MARC 4PIG Sus scrofa cDNA 5', mRNA sequence	anaphase promoting complex subunit 13 [Homo sapiens] ref|NP_001106705.1| anaphase promoting complex subunit 13 [Bos taurus] ref|XP_851892.1| PREDICTED: similar to anaphase promoting complex subunit 13 isoform 1 [Canis familiaris] ref|XP_864599.1| PREDICTE	0.0838876	1.64445
leukocyte activation	AK237693	GNL|UG|SSC#S35172988	---	Sus scrofa mRNA, clone:SPL010081F01, expressed in spleen	PREDICTED: protein tyrosine phosphatase, receptor type, C [Bos taurus]	0.0839588	3.04105
leukocyte activation	AK239693	GNL|UG|SSC#S35166632	CD74	Sus scrofa mRNA, clone:THY010124C08, expressed in thymus	CD74 antigen [Sus scrofa] dbj|BAD06312.1| CD74 antigen [Sus scrofa]	0.0839588	3.04105
leukocyte activation	BX924665	GNL|UG|SSC#S18556014	---	BX924665 Sus Scrofa library (scan) Sus scrofa cDNA clone scan0022.p.23 5prim, mRNA sequence	Proto-oncogene tyrosine-protein kinase LCK (Lymphocyte cell-specific protein-tyrosine kinase) (p56-LCK) gb|AAV70114.2| lymphocyte-specific protein tyrosine kinase [Aotus nancymaae]	0.0839588	3.04105
leukocyte activation	CN164178	GNL|UG|SSC#S19548011	---	994302 MARC 4PIG Sus scrofa cDNA 5', mRNA sequence	collagen col-34 [Brugia malayi] gb|EDP32726.1| collagen col-34, putative [Brugia malayi]	0.0839588	3.04105
nucleosome organization	AK239146	GNL|UG|SSC#S35168008	---	Sus scrofa mRNA, clone:THY010067F01, expressed in thymus	PREDICTED: similar to H1 histone family, member X [Bos taurus]	0.0891367	5.82867
nucleosome organization	BP159424	GNL|UG|SSC#S18262933	---	BP159424 full-length enriched swine cDNA library, adult thymus Sus scrofa cDNA clone THY010087A01 5', mRNA sequence	PREDICTED: similar to Histone H2A.x (H2a/x) [Canis familiaris]	0.0891367	5.82867
hexose metabolic process	AK232989	GNL|UG|SSC#S35166547	G6PC	Sus scrofa mRNA, clone:LVRM10063F05, expressed in liver	glucose-6-phosphatase, catalytic subunit [Sus scrofa] gb|ABY21261.1| glucose-6-phosphatase catalytic subunit [Sus scrofa]	0.0897702	3.74701
hexose metabolic process	AK233477	GNL|UG|SSC#S35165259	ATF4	Sus scrofa mRNA, clone:LVRM10156C01, expressed in liver	activating transcription factor 4 (tax-responsive enhancer element B67) [Sus scrofa] gb|ABK56832.2| cAMP response element-binding protein 2 [Sus scrofa]	0.0897702	3.74701
hexose metabolic process	AK235469	GNL|UG|SSC#S35170392	---	Sus scrofa mRNA, clone:OVRM10085B11, expressed in ovary	PREDICTED: similar to GDP-L-fucose synthetase (Protein FX) (Red cell NADP(H)-binding protein) (GDP-4-keto-6-deoxy-D-mannose-3,5-epimerase-4-reductase) [Equus caballus]	0.0897702	3.74701
transition metal ion transport	AK236615	GNL|UG|SSC#S35166326	SLC11A1	Sus scrofa mRNA, clone:OVRM10208E10, expressed in ovary	natural resistance-associated macrophage protein [Sus scrofa] gb|AAF36527.1|AF132037_1 natural resistance-associated macrophage protein [Sus scrofa]	0.0897702	3.74701
transition metal ion transport	DN120793	GNL|UG|SSC#S23763174	---	1120840 MARC 4PIG Sus scrofa cDNA 5', mRNA sequence		0.0897702	3.74701
transition metal ion transport	EV943941	GNL|UG|SSC#S39848859	---	rcje34_p18.y1 cje Sus scrofa cDNA 5', mRNA sequence	SA hypertension-associated homolog [Ovis aries] ref|NP_001124230.1| ATX1 antioxidant protein 1 homolog [Bos taurus] sp|Q9XT28|ATOX1_SHEEP RecName: Full=Copper transport protein ATOX1; AltName: Full=Metal transport protein ATX1; AltName: Full=Copper chaper	0.0897702	3.74701
small GTPase mediated signal transduction	AK238783	GNL|UG|SSC#S35168773	---	Sus scrofa mRNA, clone:THY010030A05, expressed in thymus	PREDICTED: similar to linker for activation of T cells [Equus caballus]	0.0897734	2.97634
small GTPase mediated signal transduction	AK239551	GNL|UG|SSC#S35166782	---	Sus scrofa mRNA, clone:THY010112C04, expressed in thymus	PREDICTED: similar to Regulator of G-protein signaling 19 (RGS19) (G-alpha-interacting protein) (GAIP protein) [Macaca mulatta]	0.0897734	2.97634
small GTPase mediated signal transduction	AY609626	GNL|UG|SSC#S23212495	LOC100155905	Sus scrofa clone Clu_21887.scr.msk.p1.Contig1, mRNA sequence	PREDICTED: hypothetical protein [Sus scrofa]	0.0897734	2.97634
small GTPase mediated signal transduction	EW291604	GNL|UG|SSC#S40196697	---	rjej30b_j18.y1 jej Sus scrofa cDNA 5', mRNA sequence		0.0897734	2.97634
cellular component assembly	AF052036	GNL|UG|SSC#S6091069	VWF	Sus scrofa von Willebrand factor precursor (vWF) mRNA, partial cds	von Willebrand factor precursor (vWF) gb|AAC06229.1| von Willebrand factor precursor [Sus scrofa]	0.0960287	1.90757
cellular component assembly	AK231893	GNL|UG|SSC#S35170622	ADSL	Sus scrofa mRNA, clone:LNG010043C07, expressed in lung	adenylosuccinate lyase [Sus scrofa] gb|ACF04801.1| adenylosuccinate lyase [Sus scrofa]	0.0960287	1.90757
cellular component assembly	AK232156	GNL|UG|SSC#S35167995	---	Sus scrofa mRNA, clone:LNG010092E04, expressed in lung	Down syndrome critical region gene 2 [synthetic construct] gb|AAX43018.1| Down syndrome critical region gene 2 [synthetic construct]	0.0960287	1.90757
cellular component assembly	AK233290	GNL|UG|SSC#S35165645	LOC100037957	Sus scrofa mRNA, clone:LVRM10117D10, expressed in liver	F-actin capping protein subunit alpha 1 [Sus scrofa] emb|CAL69435.1| F-actin capping protein subunit alpha 1 [Sus scrofa] gb|ABQ96222.1| F-actin capping protein alpha 1 subunit [Sus scrofa]	0.0960287	1.90757
cellular component assembly	AK234679	GNL|UG|SSC#S35172529	---	Sus scrofa mRNA, clone:OVRM10005G09, expressed in ovary	talin 1, isoform CRA_b [Homo sapiens]	0.0960287	1.90757
cellular component assembly	AK239146	GNL|UG|SSC#S35168008	---	Sus scrofa mRNA, clone:THY010067F01, expressed in thymus	PREDICTED: similar to H1 histone family, member X [Bos taurus]	0.0960287	1.90757
cellular component assembly	AK239693	GNL|UG|SSC#S35166632	CD74	Sus scrofa mRNA, clone:THY010124C08, expressed in thymus	CD74 antigen [Sus scrofa] dbj|BAD06312.1| CD74 antigen [Sus scrofa]	0.0960287	1.90757
cellular component assembly	BP159424	GNL|UG|SSC#S18262933	---	BP159424 full-length enriched swine cDNA library, adult thymus Sus scrofa cDNA clone THY010087A01 5', mRNA sequence	PREDICTED: similar to Histone H2A.x (H2a/x) [Canis familiaris]	0.0960287	1.90757
cellular component assembly	BX665478	GNL|UG|SSC#S17510452	---	BX665478 Sus Scrofa library (scag) Sus scrofa cDNA clone scag0008.h.01 5prim, mRNA sequence	Sf3b3 protein [Rattus norvegicus]	0.0960287	1.90757
amino acid catabolic process	AK233866	GNL|UG|SSC#S35164475	---	Sus scrofa mRNA, clone:MLN010055C04, expressed in mesenteric lymph node	indoleamine-pyrrole 2,3 dioxygenase [Ovis aries]	0.10339	5.38032
amino acid catabolic process	AK233932	GNL|UG|SSC#S35164409	---	Sus scrofa mRNA, clone:MLN010070B08, expressed in mesenteric lymph node	PREDICTED: 6-pyruvoyltetrahydropterin synthase [Bos taurus]	0.10339	5.38032
purine ribonucleotide metabolic process	AK231893	GNL|UG|SSC#S35170622	ADSL	Sus scrofa mRNA, clone:LNG010043C07, expressed in lung	adenylosuccinate lyase [Sus scrofa] gb|ACF04801.1| adenylosuccinate lyase [Sus scrofa]	0.10339	5.38032
purine ribonucleotide metabolic process	AY609445	GNL|UG|SSC#S23213532	LOC100155803	Sus scrofa clone Clu_11781.scr.msk.p1.Contig1, mRNA sequence	PREDICTED: GTP-binding protein PTD004 isoform 2 [Pan troglodytes]	0.10339	5.38032
positive regulation of immune system process	AK237693	GNL|UG|SSC#S35172988	---	Sus scrofa mRNA, clone:SPL010081F01, expressed in spleen	PREDICTED: protein tyrosine phosphatase, receptor type, C [Bos taurus]	0.108532	2.79776
positive regulation of immune system process	BX924665	GNL|UG|SSC#S18556014	---	BX924665 Sus Scrofa library (scan) Sus scrofa cDNA clone scan0022.p.23 5prim, mRNA sequence	Proto-oncogene tyrosine-protein kinase LCK (Lymphocyte cell-specific protein-tyrosine kinase) (p56-LCK) gb|AAV70114.2| lymphocyte-specific protein tyrosine kinase [Aotus nancymaae]	0.108532	2.79776
positive regulation of immune system process	CK454672	GNL|UG|SSC#S18359231	---	915172 MARC 4PIG Sus scrofa cDNA 5', mRNA sequence	Epstein-Barr virus induced 3 [Bos taurus] gb|AAI49503.1| EBI3 protein [Bos taurus]	0.108532	2.79776
positive regulation of immune system process	CN164178	GNL|UG|SSC#S19548011	---	994302 MARC 4PIG Sus scrofa cDNA 5', mRNA sequence	collagen col-34 [Brugia malayi] gb|EDP32726.1| collagen col-34, putative [Brugia malayi]	0.108532	2.79776
AMP metabolic process	AK231893	GNL|UG|SSC#S35170622	ADSL	Sus scrofa mRNA, clone:LNG010043C07, expressed in lung	adenylosuccinate lyase [Sus scrofa] gb|ACF04801.1| adenylosuccinate lyase [Sus scrofa]	0.112744	17.486
antigen processing and presentation of endogenous peptide antigen	AK237642	GNL|UG|SSC#S35173039	CAST	Sus scrofa mRNA, clone:SPL010072G12, expressed in spleen	endoplasmic reticulum aminopeptidase 1 [Bos taurus] gb|AAI51389.1| ERAP1 protein [Bos taurus]	0.112744	17.486
antigen processing and presentation of endogenous peptide antigen via MHC class I	AK237642	GNL|UG|SSC#S35173039	CAST	Sus scrofa mRNA, clone:SPL010072G12, expressed in spleen	endoplasmic reticulum aminopeptidase 1 [Bos taurus] gb|AAI51389.1| ERAP1 protein [Bos taurus]	0.112744	17.486
cellular zinc ion homeostasis	BX924665	GNL|UG|SSC#S18556014	---	BX924665 Sus Scrofa library (scan) Sus scrofa cDNA clone scan0022.p.23 5prim, mRNA sequence	Proto-oncogene tyrosine-protein kinase LCK (Lymphocyte cell-specific protein-tyrosine kinase) (p56-LCK) gb|AAV70114.2| lymphocyte-specific protein tyrosine kinase [Aotus nancymaae]	0.112744	17.486
dicarboxylic acid metabolic process	AK238286	GNL|UG|SSC#S35170742	---	Sus scrofa mRNA, clone:TCH010075F01, expressed in trachea	malic enzyme 3, NADP(+)-dependent, mitochondrial, isoform CRA_a [Homo sapiens]	0.112744	17.486
fatty acid beta-oxidation	AK236293	GNL|UG|SSC#S35167853	ACADM	Sus scrofa mRNA, clone:OVRM10173G02, expressed in ovary	Medium-chain specific acyl-CoA dehydrogenase, mitochondrial precursor (MCAD) gb|AAW30430.1| medium-chain acyl-coA dehydrogenase [Sus scrofa]	0.112744	17.486
G2/M transition of mitotic cell cycle	AY609972	GNL|UG|SSC#S23213036	---	Sus scrofa clone Clu_5035.scr.msk.p1.Contig3, mRNA sequence	PREDICTED: similar to p62 [Pan troglodytes]	0.112744	17.486
glycolipid catabolic process	AK234770	GNL|UG|SSC#S35172041	---	Sus scrofa mRNA, clone:OVRM10014E04, expressed in ovary	PREDICTED: similar to Alpha-galactosidase A precursor (Melibiase) (Alpha-D-galactoside galactohydrolase) (Alpha-D-galactosidase A) (Agalsidase) [Bos taurus]	0.112744	17.486
glycosphingolipid catabolic process	AK234770	GNL|UG|SSC#S35172041	---	Sus scrofa mRNA, clone:OVRM10014E04, expressed in ovary	PREDICTED: similar to Alpha-galactosidase A precursor (Melibiase) (Alpha-D-galactoside galactohydrolase) (Alpha-D-galactosidase A) (Agalsidase) [Bos taurus]	0.112744	17.486
immunoglobulin biosynthetic process	AK237693	GNL|UG|SSC#S35172988	---	Sus scrofa mRNA, clone:SPL010081F01, expressed in spleen	PREDICTED: protein tyrosine phosphatase, receptor type, C [Bos taurus]	0.112744	17.486
indolalkylamine catabolic process	AK233866	GNL|UG|SSC#S35164475	---	Sus scrofa mRNA, clone:MLN010055C04, expressed in mesenteric lymph node	indoleamine-pyrrole 2,3 dioxygenase [Ovis aries]	0.112744	17.486
indole derivative catabolic process	AK233866	GNL|UG|SSC#S35164475	---	Sus scrofa mRNA, clone:MLN010055C04, expressed in mesenteric lymph node	indoleamine-pyrrole 2,3 dioxygenase [Ovis aries]	0.112744	17.486
negative regulation of adaptive immune response	AK237693	GNL|UG|SSC#S35172988	---	Sus scrofa mRNA, clone:SPL010081F01, expressed in spleen	PREDICTED: protein tyrosine phosphatase, receptor type, C [Bos taurus]	0.112744	17.486
negative regulation of adaptive immune response based on somatic recombination of immune receptors built from immunoglobulin superfamily domains	AK237693	GNL|UG|SSC#S35172988	---	Sus scrofa mRNA, clone:SPL010081F01, expressed in spleen	PREDICTED: protein tyrosine phosphatase, receptor type, C [Bos taurus]	0.112744	17.486
negative regulation of anti-apoptosis	AK236772	GNL|UG|SSC#S35165959	---	Sus scrofa mRNA, clone:PBL010002G03, expressed in periphral blood mononuclear cell	PREDICTED: similar to tumor necrosis factor, alpha-induced protein 8 [Macaca mulatta]	0.112744	17.486
negative regulation of cell killing	AK237693	GNL|UG|SSC#S35172988	---	Sus scrofa mRNA, clone:SPL010081F01, expressed in spleen	PREDICTED: protein tyrosine phosphatase, receptor type, C [Bos taurus]	0.112744	17.486
negative regulation of immune effector process	AK237693	GNL|UG|SSC#S35172988	---	Sus scrofa mRNA, clone:SPL010081F01, expressed in spleen	PREDICTED: protein tyrosine phosphatase, receptor type, C [Bos taurus]	0.112744	17.486
negative regulation of leukocyte mediated cytotoxicity	AK237693	GNL|UG|SSC#S35172988	---	Sus scrofa mRNA, clone:SPL010081F01, expressed in spleen	PREDICTED: protein tyrosine phosphatase, receptor type, C [Bos taurus]	0.112744	17.486
negative regulation of leukocyte mediated immunity	AK237693	GNL|UG|SSC#S35172988	---	Sus scrofa mRNA, clone:SPL010081F01, expressed in spleen	PREDICTED: protein tyrosine phosphatase, receptor type, C [Bos taurus]	0.112744	17.486
negative regulation of lymphocyte mediated immunity	AK237693	GNL|UG|SSC#S35172988	---	Sus scrofa mRNA, clone:SPL010081F01, expressed in spleen	PREDICTED: protein tyrosine phosphatase, receptor type, C [Bos taurus]	0.112744	17.486
negative regulation of sequestering of calcium ion	AK237693	GNL|UG|SSC#S35172988	---	Sus scrofa mRNA, clone:SPL010081F01, expressed in spleen	PREDICTED: protein tyrosine phosphatase, receptor type, C [Bos taurus]	0.112744	17.486
negative regulation of T cell mediated cytotoxicity	AK237693	GNL|UG|SSC#S35172988	---	Sus scrofa mRNA, clone:SPL010081F01, expressed in spleen	PREDICTED: protein tyrosine phosphatase, receptor type, C [Bos taurus]	0.112744	17.486
negative regulation of T cell mediated immunity	AK237693	GNL|UG|SSC#S35172988	---	Sus scrofa mRNA, clone:SPL010081F01, expressed in spleen	PREDICTED: protein tyrosine phosphatase, receptor type, C [Bos taurus]	0.112744	17.486
neurotransmitter transport	AK234285	GNL|UG|SSC#S35173983	---	Sus scrofa mRNA, clone:OVR010039B01, expressed in ovary	syntaxin 4 [Bos taurus] sp|Q3SWZ3|STX4_BOVIN RecName: Full=Syntaxin-4 gb|AAI04589.1| Syntaxin 4 [Bos taurus]	0.112744	17.486
nucleoside diphosphate catabolic process	AK240277	GNL|UG|SSC#S35164648	---	Sus scrofa mRNA, clone:UTR010049F01, expressed in uterus	PREDICTED: similar to ADP-sugar pyrophosphatase (Nucleoside diphosphate-linked moiety X motif 5) (Nudix motif 5) (YSA1H) isoform 1 [Canis familiaris]	0.112744	17.486
positive regulation of B cell proliferation	AK237693	GNL|UG|SSC#S35172988	---	Sus scrofa mRNA, clone:SPL010081F01, expressed in spleen	PREDICTED: protein tyrosine phosphatase, receptor type, C [Bos taurus]	0.112744	17.486
positive regulation of interleukin-4 biosynthetic process	CN164178	GNL|UG|SSC#S19548011	---	994302 MARC 4PIG Sus scrofa cDNA 5', mRNA sequence	collagen col-34 [Brugia malayi] gb|EDP32726.1| collagen col-34, putative [Brugia malayi]	0.112744	17.486
positive regulation of peptidyl-tyrosine phosphorylation	AK230592	GNL|UG|SSC#S35167456	---	Sus scrofa mRNA, clone:AMP010013H01, expressed in alveolar macrophage	hematopoietic cell-specific Lyn substrate 1 [Bos taurus] gb|AAI03356.1| Hematopoietic cell-specific Lyn substrate 1 [Bos taurus]	0.112744	17.486
purine nucleoside monophosphate metabolic process	AK231893	GNL|UG|SSC#S35170622	ADSL	Sus scrofa mRNA, clone:LNG010043C07, expressed in lung	adenylosuccinate lyase [Sus scrofa] gb|ACF04801.1| adenylosuccinate lyase [Sus scrofa]	0.112744	17.486
purine ribonucleoside monophosphate metabolic process	AK231893	GNL|UG|SSC#S35170622	ADSL	Sus scrofa mRNA, clone:LNG010043C07, expressed in lung	adenylosuccinate lyase [Sus scrofa] gb|ACF04801.1| adenylosuccinate lyase [Sus scrofa]	0.112744	17.486
purine ribonucleotide catabolic process	AY609445	GNL|UG|SSC#S23213532	LOC100155803	Sus scrofa clone Clu_11781.scr.msk.p1.Contig1, mRNA sequence	PREDICTED: GTP-binding protein PTD004 isoform 2 [Pan troglodytes]	0.112744	17.486
regulation of B cell proliferation	AK237693	GNL|UG|SSC#S35172988	---	Sus scrofa mRNA, clone:SPL010081F01, expressed in spleen	PREDICTED: protein tyrosine phosphatase, receptor type, C [Bos taurus]	0.112744	17.486
regulation of interleukin-4 biosynthetic process	CN164178	GNL|UG|SSC#S19548011	---	994302 MARC 4PIG Sus scrofa cDNA 5', mRNA sequence	collagen col-34 [Brugia malayi] gb|EDP32726.1| collagen col-34, putative [Brugia malayi]	0.112744	17.486
regulation of interleukin-4 production	CN164178	GNL|UG|SSC#S19548011	---	994302 MARC 4PIG Sus scrofa cDNA 5', mRNA sequence	collagen col-34 [Brugia malayi] gb|EDP32726.1| collagen col-34, putative [Brugia malayi]	0.112744	17.486
regulation of macrophage activation	AK239693	GNL|UG|SSC#S35166632	CD74	Sus scrofa mRNA, clone:THY010124C08, expressed in thymus	CD74 antigen [Sus scrofa] dbj|BAD06312.1| CD74 antigen [Sus scrofa]	0.112744	17.486
regulation of monooxygenase activity	AK234770	GNL|UG|SSC#S35172041	---	Sus scrofa mRNA, clone:OVRM10014E04, expressed in ovary	PREDICTED: similar to Alpha-galactosidase A precursor (Melibiase) (Alpha-D-galactoside galactohydrolase) (Alpha-D-galactosidase A) (Agalsidase) [Bos taurus]	0.112744	17.486
regulation of nitric-oxide synthase activity	AK234770	GNL|UG|SSC#S35172041	---	Sus scrofa mRNA, clone:OVRM10014E04, expressed in ovary	PREDICTED: similar to Alpha-galactosidase A precursor (Melibiase) (Alpha-D-galactoside galactohydrolase) (Alpha-D-galactosidase A) (Agalsidase) [Bos taurus]	0.112744	17.486
regulation of nitrogen compound metabolic process	AK234770	GNL|UG|SSC#S35172041	---	Sus scrofa mRNA, clone:OVRM10014E04, expressed in ovary	PREDICTED: similar to Alpha-galactosidase A precursor (Melibiase) (Alpha-D-galactoside galactohydrolase) (Alpha-D-galactosidase A) (Agalsidase) [Bos taurus]	0.112744	17.486
regulation of nucleobase, nucleoside, nucleotide and nucleic acid transport	AY609972	GNL|UG|SSC#S23213036	---	Sus scrofa clone Clu_5035.scr.msk.p1.Contig3, mRNA sequence	PREDICTED: similar to p62 [Pan troglodytes]	0.112744	17.486
regulation of RNA export from nucleus	AY609972	GNL|UG|SSC#S23213036	---	Sus scrofa clone Clu_5035.scr.msk.p1.Contig3, mRNA sequence	PREDICTED: similar to p62 [Pan troglodytes]	0.112744	17.486
regulation of sequestering of calcium ion	AK237693	GNL|UG|SSC#S35172988	---	Sus scrofa mRNA, clone:SPL010081F01, expressed in spleen	PREDICTED: protein tyrosine phosphatase, receptor type, C [Bos taurus]	0.112744	17.486
regulation of T cell mediated cytotoxicity	AK237693	GNL|UG|SSC#S35172988	---	Sus scrofa mRNA, clone:SPL010081F01, expressed in spleen	PREDICTED: protein tyrosine phosphatase, receptor type, C [Bos taurus]	0.112744	17.486
release of sequestered calcium ion into cytosol	AK237693	GNL|UG|SSC#S35172988	---	Sus scrofa mRNA, clone:SPL010081F01, expressed in spleen	PREDICTED: protein tyrosine phosphatase, receptor type, C [Bos taurus]	0.112744	17.486
response to cold	AK233219	GNL|UG|SSC#S35165716	LOC100154573	Sus scrofa mRNA, clone:LVRM10105C01, expressed in liver	PREDICTED: guanosine monophosphate reductase [Sus scrofa]	0.112744	17.486
ribonucleoside diphosphate catabolic process	AK240277	GNL|UG|SSC#S35164648	---	Sus scrofa mRNA, clone:UTR010049F01, expressed in uterus	PREDICTED: similar to ADP-sugar pyrophosphatase (Nucleoside diphosphate-linked moiety X motif 5) (Nudix motif 5) (YSA1H) isoform 1 [Canis familiaris]	0.112744	17.486
serine family amino acid biosynthetic process	AK235490	GNL|UG|SSC#S35170371	LOC100154160	Sus scrofa mRNA, clone:OVRM10087A03, expressed in ovary	PREDICTED: similar to phosphoserine aminotransferase isoform 1 [Sus scrofa]	0.112744	17.486
T cell selection	AK239693	GNL|UG|SSC#S35166632	CD74	Sus scrofa mRNA, clone:THY010124C08, expressed in thymus	CD74 antigen [Sus scrofa] dbj|BAD06312.1| CD74 antigen [Sus scrofa]	0.112744	17.486
tryptophan catabolic process	AK233866	GNL|UG|SSC#S35164475	---	Sus scrofa mRNA, clone:MLN010055C04, expressed in mesenteric lymph node	indoleamine-pyrrole 2,3 dioxygenase [Ovis aries]	0.112744	17.486
vesicle docking	AK233852	GNL|UG|SSC#S35164489	---	Sus scrofa mRNA, clone:MLN010052C01, expressed in mesenteric lymph node	PREDICTED: similar to SNARE protein Ykt6 [Equus caballus]	0.112744	17.486
vesicle docking during exocytosis	AK233852	GNL|UG|SSC#S35164489	---	Sus scrofa mRNA, clone:MLN010052C01, expressed in mesenteric lymph node	PREDICTED: similar to SNARE protein Ykt6 [Equus caballus]	0.112744	17.486
zinc ion homeostasis	BX924665	GNL|UG|SSC#S18556014	---	BX924665 Sus Scrofa library (scan) Sus scrofa cDNA clone scan0022.p.23 5prim, mRNA sequence	Proto-oncogene tyrosine-protein kinase LCK (Lymphocyte cell-specific protein-tyrosine kinase) (p56-LCK) gb|AAV70114.2| lymphocyte-specific protein tyrosine kinase [Aotus nancymaae]	0.112744	17.486
amine catabolic process	AK233866	GNL|UG|SSC#S35164475	---	Sus scrofa mRNA, clone:MLN010055C04, expressed in mesenteric lymph node	indoleamine-pyrrole 2,3 dioxygenase [Ovis aries]	0.118391	4.99601
amine catabolic process	AK233932	GNL|UG|SSC#S35164409	---	Sus scrofa mRNA, clone:MLN010070B08, expressed in mesenteric lymph node	PREDICTED: 6-pyruvoyltetrahydropterin synthase [Bos taurus]	0.118391	4.99601
cellular component disassembly	AK231164	GNL|UG|SSC#S35172726	---	Sus scrofa mRNA, clone:ITT010004G07, expressed in intestine	granzyme B (granzyme 2, cytotoxic T-lymphocyte-associated serine esterase 1), isoform CRA_a [Homo sapiens]	0.118391	4.99601
cellular component disassembly	BX673218	GNL|UG|SSC#S17518648	---	BX673218 Sus Scrofa library (scac) Sus scrofa cDNA clone scac0038.a.15 5prim, mRNA sequence	granzyme A [Bos taurus] gb|AAI42337.1| GZMA protein [Bos taurus]	0.118391	4.99601
nitrogen compound catabolic process	AK233866	GNL|UG|SSC#S35164475	---	Sus scrofa mRNA, clone:MLN010055C04, expressed in mesenteric lymph node	indoleamine-pyrrole 2,3 dioxygenase [Ovis aries]	0.118391	4.99601
nitrogen compound catabolic process	AK233932	GNL|UG|SSC#S35164409	---	Sus scrofa mRNA, clone:MLN010070B08, expressed in mesenteric lymph node	PREDICTED: 6-pyruvoyltetrahydropterin synthase [Bos taurus]	0.118391	4.99601
cellular homeostasis	AK237693	GNL|UG|SSC#S35172988	---	Sus scrofa mRNA, clone:SPL010081F01, expressed in spleen	PREDICTED: protein tyrosine phosphatase, receptor type, C [Bos taurus]	0.122124	2.69016
cellular homeostasis	BX924665	GNL|UG|SSC#S18556014	---	BX924665 Sus Scrofa library (scan) Sus scrofa cDNA clone scan0022.p.23 5prim, mRNA sequence	Proto-oncogene tyrosine-protein kinase LCK (Lymphocyte cell-specific protein-tyrosine kinase) (p56-LCK) gb|AAV70114.2| lymphocyte-specific protein tyrosine kinase [Aotus nancymaae]	0.122124	2.69016
cellular homeostasis	DN120793	GNL|UG|SSC#S23763174	---	1120840 MARC 4PIG Sus scrofa cDNA 5', mRNA sequence		0.122124	2.69016
cellular homeostasis	DV227211	GNL|UG|SSC#S27601884	XCL1	EST-AR123E06 Porcine Lymph node cDNA library Sus scrofa cDNA clone AR123E06, mRNA sequence	chemokine (C motif) ligand 1 [Sus scrofa] gb|ACE96046.1| chemokine C motif ligand 1 [Sus scrofa]	0.122124	2.69016
mitotic cell cycle	AK233777	GNL|UG|SSC#S35164564	---	Sus scrofa mRNA, clone:MLN010025G01, expressed in mesenteric lymph node	APC11 anaphase promoting complex subunit 11 isoform 2 [Homo sapiens] ref|NP_001002249.1| APC11 anaphase promoting complex subunit 11 isoform 2 [Homo sapiens] ref|NP_001002247.1| APC11 anaphase promoting complex subunit 11 isoform 2 [Homo sapiens] ref|NP_0	0.126561	1.99028
mitotic cell cycle	AK233842	GNL|UG|SSC#S35164499	LOC100154627	Sus scrofa mRNA, clone:MLN010050H05, expressed in mesenteric lymph node	PREDICTED: similar to kinesin family member C1 [Sus scrofa]	0.126561	1.99028
mitotic cell cycle	AK239066	GNL|UG|SSC#S35168088	PLK1	Sus scrofa mRNA, clone:THY010060E06, expressed in thymus	unnamed protein product [Homo sapiens]	0.126561	1.99028
mitotic cell cycle	AK239660	GNL|UG|SSC#S35166665	---	Sus scrofa mRNA, clone:THY010120D09, expressed in thymus	Unknown (protein for IMAGE:6921650) [Rattus norvegicus]	0.126561	1.99028
mitotic cell cycle	AY609972	GNL|UG|SSC#S23213036	---	Sus scrofa clone Clu_5035.scr.msk.p1.Contig3, mRNA sequence	PREDICTED: similar to p62 [Pan troglodytes]	0.126561	1.99028
mitotic cell cycle	BX671486	GNL|UG|SSC#S17516917	CCNB1	BX671486 Sus Scrofa library (scac) Sus scrofa cDNA clone scac0036.f.18 3prim, mRNA sequence	cyclin B1 [Bos taurus] sp|Q1LZG6|CCNB1_BOVIN RecName: Full=G2/mitotic-specific cyclin-B1 gb|AAI16012.1| Cyclin B1 [Bos taurus]	0.126561	1.99028
mitotic cell cycle	DN115061	GNL|UG|SSC#S23757442	---	1114482 MARC 4PIG Sus scrofa cDNA 5', mRNA sequence	anaphase promoting complex subunit 13 [Homo sapiens] ref|NP_001106705.1| anaphase promoting complex subunit 13 [Bos taurus] ref|XP_851892.1| PREDICTED: similar to anaphase promoting complex subunit 13 isoform 1 [Canis familiaris] ref|XP_864599.1| PREDICTE	0.126561	1.99028
cellular amine metabolic process	AK231755	GNL|UG|SSC#S35171042	---	Sus scrofa mRNA, clone:LNG010019G08, expressed in lung	PREDICTED: similar to asparagine synthetase [Canis familiaris]	0.127072	2.33147
cellular amine metabolic process	AK233477	GNL|UG|SSC#S35165259	ATF4	Sus scrofa mRNA, clone:LVRM10156C01, expressed in liver	activating transcription factor 4 (tax-responsive enhancer element B67) [Sus scrofa] gb|ABK56832.2| cAMP response element-binding protein 2 [Sus scrofa]	0.127072	2.33147
cellular amine metabolic process	AK233866	GNL|UG|SSC#S35164475	---	Sus scrofa mRNA, clone:MLN010055C04, expressed in mesenteric lymph node	indoleamine-pyrrole 2,3 dioxygenase [Ovis aries]	0.127072	2.33147
cellular amine metabolic process	AK233932	GNL|UG|SSC#S35164409	---	Sus scrofa mRNA, clone:MLN010070B08, expressed in mesenteric lymph node	PREDICTED: 6-pyruvoyltetrahydropterin synthase [Bos taurus]	0.127072	2.33147
cellular amine metabolic process	AK235490	GNL|UG|SSC#S35170371	LOC100154160	Sus scrofa mRNA, clone:OVRM10087A03, expressed in ovary	PREDICTED: similar to phosphoserine aminotransferase isoform 1 [Sus scrofa]	0.127072	2.33147
mitosis	AK233777	GNL|UG|SSC#S35164564	---	Sus scrofa mRNA, clone:MLN010025G01, expressed in mesenteric lymph node	APC11 anaphase promoting complex subunit 11 isoform 2 [Homo sapiens] ref|NP_001002249.1| APC11 anaphase promoting complex subunit 11 isoform 2 [Homo sapiens] ref|NP_001002247.1| APC11 anaphase promoting complex subunit 11 isoform 2 [Homo sapiens] ref|NP_0	0.127072	2.33147
mitosis	AK233842	GNL|UG|SSC#S35164499	LOC100154627	Sus scrofa mRNA, clone:MLN010050H05, expressed in mesenteric lymph node	PREDICTED: similar to kinesin family member C1 [Sus scrofa]	0.127072	2.33147
mitosis	AK239066	GNL|UG|SSC#S35168088	PLK1	Sus scrofa mRNA, clone:THY010060E06, expressed in thymus	unnamed protein product [Homo sapiens]	0.127072	2.33147
mitosis	BX671486	GNL|UG|SSC#S17516917	CCNB1	BX671486 Sus Scrofa library (scac) Sus scrofa cDNA clone scac0036.f.18 3prim, mRNA sequence	cyclin B1 [Bos taurus] sp|Q1LZG6|CCNB1_BOVIN RecName: Full=G2/mitotic-specific cyclin-B1 gb|AAI16012.1| Cyclin B1 [Bos taurus]	0.127072	2.33147
mitosis	DN115061	GNL|UG|SSC#S23757442	---	1114482 MARC 4PIG Sus scrofa cDNA 5', mRNA sequence	anaphase promoting complex subunit 13 [Homo sapiens] ref|NP_001106705.1| anaphase promoting complex subunit 13 [Bos taurus] ref|XP_851892.1| PREDICTED: similar to anaphase promoting complex subunit 13 isoform 1 [Canis familiaris] ref|XP_864599.1| PREDICTE	0.127072	2.33147
positive regulation of cell proliferation	AK230592	GNL|UG|SSC#S35167456	---	Sus scrofa mRNA, clone:AMP010013H01, expressed in alveolar macrophage	hematopoietic cell-specific Lyn substrate 1 [Bos taurus] gb|AAI03356.1| Hematopoietic cell-specific Lyn substrate 1 [Bos taurus]	0.127072	2.33147
positive regulation of cell proliferation	AK231886	GNL|UG|SSC#S35170629	---	Sus scrofa mRNA, clone:LNG010042C12, expressed in lung	PREDICTED: similar to Transcriptional activator protein Pur-alpha (Purine-rich single-stranded DNA-binding protein alpha) [Bos taurus]	0.127072	2.33147
positive regulation of cell proliferation	AK237693	GNL|UG|SSC#S35172988	---	Sus scrofa mRNA, clone:SPL010081F01, expressed in spleen	PREDICTED: protein tyrosine phosphatase, receptor type, C [Bos taurus]	0.127072	2.33147
positive regulation of cell proliferation	CK454672	GNL|UG|SSC#S18359231	---	915172 MARC 4PIG Sus scrofa cDNA 5', mRNA sequence	Epstein-Barr virus induced 3 [Bos taurus] gb|AAI49503.1| EBI3 protein [Bos taurus]	0.127072	2.33147
positive regulation of cell proliferation	CN164178	GNL|UG|SSC#S19548011	---	994302 MARC 4PIG Sus scrofa cDNA 5', mRNA sequence	collagen col-34 [Brugia malayi] gb|EDP32726.1| collagen col-34, putative [Brugia malayi]	0.127072	2.33147
catabolic process	AK233777	GNL|UG|SSC#S35164564	---	Sus scrofa mRNA, clone:MLN010025G01, expressed in mesenteric lymph node	APC11 anaphase promoting complex subunit 11 isoform 2 [Homo sapiens] ref|NP_001002249.1| APC11 anaphase promoting complex subunit 11 isoform 2 [Homo sapiens] ref|NP_001002247.1| APC11 anaphase promoting complex subunit 11 isoform 2 [Homo sapiens] ref|NP_0	0.133473	1.53836
catabolic process	AK233866	GNL|UG|SSC#S35164475	---	Sus scrofa mRNA, clone:MLN010055C04, expressed in mesenteric lymph node	indoleamine-pyrrole 2,3 dioxygenase [Ovis aries]	0.133473	1.53836
catabolic process	AK233932	GNL|UG|SSC#S35164409	---	Sus scrofa mRNA, clone:MLN010070B08, expressed in mesenteric lymph node	PREDICTED: 6-pyruvoyltetrahydropterin synthase [Bos taurus]	0.133473	1.53836
catabolic process	AK234770	GNL|UG|SSC#S35172041	---	Sus scrofa mRNA, clone:OVRM10014E04, expressed in ovary	PREDICTED: similar to Alpha-galactosidase A precursor (Melibiase) (Alpha-D-galactoside galactohydrolase) (Alpha-D-galactosidase A) (Agalsidase) [Bos taurus]	0.133473	1.53836
catabolic process	AK235791	GNL|UG|SSC#S35169122	---	Sus scrofa mRNA, clone:OVRM10115E09, expressed in ovary	PREDICTED: similar to F-box/LRR-repeat protein 12 (F-box and leucine-rich repeat protein 12) (F-box protein FBL12) [Canis familiaris]	0.133473	1.53836
catabolic process	AK236293	GNL|UG|SSC#S35167853	ACADM	Sus scrofa mRNA, clone:OVRM10173G02, expressed in ovary	Medium-chain specific acyl-CoA dehydrogenase, mitochondrial precursor (MCAD) gb|AAW30430.1| medium-chain acyl-coA dehydrogenase [Sus scrofa]	0.133473	1.53836
catabolic process	AK239489	GNL|UG|SSC#S35166844	---	Sus scrofa mRNA, clone:THY010107E03, expressed in thymus	protein phosphatase 1 regulatory inhibitor subunit 8 isoform alpha [Homo sapiens] ref|XP_544466.2| PREDICTED: similar to protein phosphatase 1 regulatory inhibitor subunit 8 isoform alpha isoform 1 [Canis familiaris] ref|XP_001112323.1| PREDICTED: similar	0.133473	1.53836
catabolic process	AK239660	GNL|UG|SSC#S35166665	---	Sus scrofa mRNA, clone:THY010120D09, expressed in thymus	Unknown (protein for IMAGE:6921650) [Rattus norvegicus]	0.133473	1.53836
catabolic process	AK240277	GNL|UG|SSC#S35164648	---	Sus scrofa mRNA, clone:UTR010049F01, expressed in uterus	PREDICTED: similar to ADP-sugar pyrophosphatase (Nucleoside diphosphate-linked moiety X motif 5) (Nudix motif 5) (YSA1H) isoform 1 [Canis familiaris]	0.133473	1.53836
catabolic process	AY609445	GNL|UG|SSC#S23213532	LOC100155803	Sus scrofa clone Clu_11781.scr.msk.p1.Contig1, mRNA sequence	PREDICTED: GTP-binding protein PTD004 isoform 2 [Pan troglodytes]	0.133473	1.53836
catabolic process	AY609470	GNL|UG|SSC#S23213507	---	Sus scrofa clone Clu_12724.scr.msk.p1.Contig2, mRNA sequence	Chain A, Solution Structure Of Mouse Hypothetical 9.1 Kda Protein, A Ubiquitin-Like Fold	0.133473	1.53836
catabolic process	AY609773	GNL|UG|SSC#S23213235	---	Sus scrofa clone Clu_30530.scr.msk.p1.Contig1, mRNA sequence	unnamed protein product [Homo sapiens]	0.133473	1.53836
catabolic process	AY610214	GNL|UG|SSC#S23212794	---	Sus scrofa clone Clu_9846.scr.msk.p1.Contig3, mRNA sequence	UBE2G1 protein [Homo sapiens]	0.133473	1.53836
catabolic process	BX917406	GNL|UG|SSC#S18548755	---	BX917406 Sus Scrofa library (scan) Sus scrofa cDNA clone scan0038.n.02 5prim, mRNA sequence	unnamed protein product [Homo sapiens]	0.133473	1.53836
catabolic process	DN115061	GNL|UG|SSC#S23757442	---	1114482 MARC 4PIG Sus scrofa cDNA 5', mRNA sequence	anaphase promoting complex subunit 13 [Homo sapiens] ref|NP_001106705.1| anaphase promoting complex subunit 13 [Bos taurus] ref|XP_851892.1| PREDICTED: similar to anaphase promoting complex subunit 13 isoform 1 [Canis familiaris] ref|XP_864599.1| PREDICTE	0.133473	1.53836
M phase of mitotic cell cycle	AK233777	GNL|UG|SSC#S35164564	---	Sus scrofa mRNA, clone:MLN010025G01, expressed in mesenteric lymph node	APC11 anaphase promoting complex subunit 11 isoform 2 [Homo sapiens] ref|NP_001002249.1| APC11 anaphase promoting complex subunit 11 isoform 2 [Homo sapiens] ref|NP_001002247.1| APC11 anaphase promoting complex subunit 11 isoform 2 [Homo sapiens] ref|NP_0	0.13904	2.27091
M phase of mitotic cell cycle	AK233842	GNL|UG|SSC#S35164499	LOC100154627	Sus scrofa mRNA, clone:MLN010050H05, expressed in mesenteric lymph node	PREDICTED: similar to kinesin family member C1 [Sus scrofa]	0.13904	2.27091
M phase of mitotic cell cycle	AK239066	GNL|UG|SSC#S35168088	PLK1	Sus scrofa mRNA, clone:THY010060E06, expressed in thymus	unnamed protein product [Homo sapiens]	0.13904	2.27091
M phase of mitotic cell cycle	BX671486	GNL|UG|SSC#S17516917	CCNB1	BX671486 Sus Scrofa library (scac) Sus scrofa cDNA clone scac0036.f.18 3prim, mRNA sequence	cyclin B1 [Bos taurus] sp|Q1LZG6|CCNB1_BOVIN RecName: Full=G2/mitotic-specific cyclin-B1 gb|AAI16012.1| Cyclin B1 [Bos taurus]	0.13904	2.27091
M phase of mitotic cell cycle	DN115061	GNL|UG|SSC#S23757442	---	1114482 MARC 4PIG Sus scrofa cDNA 5', mRNA sequence	anaphase promoting complex subunit 13 [Homo sapiens] ref|NP_001106705.1| anaphase promoting complex subunit 13 [Bos taurus] ref|XP_851892.1| PREDICTED: similar to anaphase promoting complex subunit 13 isoform 1 [Canis familiaris] ref|XP_864599.1| PREDICTE	0.13904	2.27091
electron transport chain	AK230821	GNL|UG|SSC#S35174129	GP91-PHOX	Sus scrofa mRNA, clone:AMP010048F11, expressed in alveolar macrophage	RecName: Full=Cytochrome b-245 heavy chain; AltName: Full=p22 phagocyte B-cytochrome; AltName: Full=Neutrophil cytochrome b 91 kDa polypeptide; AltName: Full=Heme-binding membrane glycoprotein gp91phox; AltName: Full=CGD91-phox; AltName: Full=gp91-phox; A	0.144112	2.54342
electron transport chain	AK235419	GNL|UG|SSC#S35170442	---	Sus scrofa mRNA, clone:OVRM10079G02, expressed in ovary	PREDICTED: similar to NADH dehydrogenase (ubiquinone) 42 kDa subunit [Equus caballus]	0.144112	2.54342
electron transport chain	AK238489	GNL|UG|SSC#S35170010	---	Sus scrofa mRNA, clone:TES010040G05, expressed in testis	NADH dehydrogenase (ubiquinone) flavoprotein 3, 10kDa [Homo sapiens]	0.144112	2.54342
electron transport chain	AY610208	GNL|UG|SSC#S23212800	FDX1	Sus scrofa clone Clu_967.scr.msk.p1.Contig3, mRNA sequence	ferredoxin [Sus scrofa] sp|P00258|ADX_PIG RecName: Full=Adrenodoxin, mitochondrial; AltName: Full=Adrenal ferredoxin; AltName: Full=Ferredoxin-1; Flags: Precursor gb|AAA31030.1| ferredoxin	0.144112	2.54342
cellular nitrogen compound metabolic process	AK231755	GNL|UG|SSC#S35171042	---	Sus scrofa mRNA, clone:LNG010019G08, expressed in lung	PREDICTED: similar to asparagine synthetase [Canis familiaris]	0.145249	2.2418
cellular nitrogen compound metabolic process	AK233477	GNL|UG|SSC#S35165259	ATF4	Sus scrofa mRNA, clone:LVRM10156C01, expressed in liver	activating transcription factor 4 (tax-responsive enhancer element B67) [Sus scrofa] gb|ABK56832.2| cAMP response element-binding protein 2 [Sus scrofa]	0.145249	2.2418
cellular nitrogen compound metabolic process	AK233866	GNL|UG|SSC#S35164475	---	Sus scrofa mRNA, clone:MLN010055C04, expressed in mesenteric lymph node	indoleamine-pyrrole 2,3 dioxygenase [Ovis aries]	0.145249	2.2418
cellular nitrogen compound metabolic process	AK233932	GNL|UG|SSC#S35164409	---	Sus scrofa mRNA, clone:MLN010070B08, expressed in mesenteric lymph node	PREDICTED: 6-pyruvoyltetrahydropterin synthase [Bos taurus]	0.145249	2.2418
cellular nitrogen compound metabolic process	AK235490	GNL|UG|SSC#S35170371	LOC100154160	Sus scrofa mRNA, clone:OVRM10087A03, expressed in ovary	PREDICTED: similar to phosphoserine aminotransferase isoform 1 [Sus scrofa]	0.145249	2.2418
biosynthetic process	AK232989	GNL|UG|SSC#S35166547	G6PC	Sus scrofa mRNA, clone:LVRM10063F05, expressed in liver	glucose-6-phosphatase, catalytic subunit [Sus scrofa] gb|ABY21261.1| glucose-6-phosphatase catalytic subunit [Sus scrofa]	0.145874	1.42452
biosynthetic process	AK233073	GNL|UG|SSC#S35166463	LOC100154980	Sus scrofa mRNA, clone:LVRM10077H03, expressed in liver	PREDICTED: similar to 3-oxoacyl-[acyl-carrier-protein] synthase, mitochondrial precursor (Beta-ketoacyl-ACP synthase) [Equus caballus]	0.145874	1.42452
biosynthetic process	AK233242	GNL|UG|SSC#S35165693	LOC100157055	Sus scrofa mRNA, clone:LVRM10108H07, expressed in liver	PREDICTED: similar to coenzyme Q5 homolog, methyltransferase [Sus scrofa]	0.145874	1.42452
biosynthetic process	AK233477	GNL|UG|SSC#S35165259	ATF4	Sus scrofa mRNA, clone:LVRM10156C01, expressed in liver	activating transcription factor 4 (tax-responsive enhancer element B67) [Sus scrofa] gb|ABK56832.2| cAMP response element-binding protein 2 [Sus scrofa]	0.145874	1.42452
biosynthetic process	AK234471	GNL|UG|SSC#S35173202	---	Sus scrofa mRNA, clone:OVR010068B05, expressed in ovary	PREDICTED: similar to polymerase (DNA directed), alpha 2 (70kD subunit) isoform 1 [Macaca mulatta] ref|XP_001114001.1| PREDICTED: similar to polymerase (DNA directed), alpha 2 (70kD subunit) isoform 2 [Macaca mulatta]	0.145874	1.42452
biosynthetic process	AK235469	GNL|UG|SSC#S35170392	---	Sus scrofa mRNA, clone:OVRM10085B11, expressed in ovary	PREDICTED: similar to GDP-L-fucose synthetase (Protein FX) (Red cell NADP(H)-binding protein) (GDP-4-keto-6-deoxy-D-mannose-3,5-epimerase-4-reductase) [Equus caballus]	0.145874	1.42452
biosynthetic process	AK235483	GNL|UG|SSC#S35170378	---	Sus scrofa mRNA, clone:OVRM10086C09, expressed in ovary	PREDICTED: minichromosome maintenance complex component 2 [Equus caballus]	0.145874	1.42452
biosynthetic process	AK235490	GNL|UG|SSC#S35170371	LOC100154160	Sus scrofa mRNA, clone:OVRM10087A03, expressed in ovary	PREDICTED: similar to phosphoserine aminotransferase isoform 1 [Sus scrofa]	0.145874	1.42452
biosynthetic process	AK237136	GNL|UG|SSC#S35165001	---	Sus scrofa mRNA, clone:SPL010003C11, expressed in spleen	unnamed protein product [Homo sapiens]	0.145874	1.42452
biosynthetic process	AK237653	GNL|UG|SSC#S35173028	---	Sus scrofa mRNA, clone:SPL010074H07, expressed in spleen	PREDICTED: similar to MRPL37 protein [Equus caballus]	0.145874	1.42452
biosynthetic process	AK237693	GNL|UG|SSC#S35172988	---	Sus scrofa mRNA, clone:SPL010081F01, expressed in spleen	PREDICTED: protein tyrosine phosphatase, receptor type, C [Bos taurus]	0.145874	1.42452
biosynthetic process	AK239557	GNL|UG|SSC#S35166768	---	Sus scrofa mRNA, clone:THY010112D06, expressed in thymus	PREDICTED: MutL protein homolog 1 [Bos taurus]	0.145874	1.42452
biosynthetic process	AK239693	GNL|UG|SSC#S35166632	CD74	Sus scrofa mRNA, clone:THY010124C08, expressed in thymus	CD74 antigen [Sus scrofa] dbj|BAD06312.1| CD74 antigen [Sus scrofa]	0.145874	1.42452
biosynthetic process	AK240549	GNL|UG|SSC#S35173524	LOC100156324	Sus scrofa mRNA, clone:UTR010096G02, expressed in uterus	PREDICTED: similar to mitochondrial ribosomal protein L18 [Sus scrofa]	0.145874	1.42452
biosynthetic process	AK240596	GNL|UG|SSC#S35172885	---	Sus scrofa mRNA, clone:UTR010104C12, expressed in uterus	PREDICTED: similar to thymidine kinase 2, mitochondrial [Bos taurus]	0.145874	1.42452
biosynthetic process	AY214329	GNL|UG|SSC#S18598186	LOC403161	Sus scrofa nicotinate phosphoribosyltransferase-like protein mRNA, partial cds	nicotinate phosphoribosyltransferase-like protein [Sus scrofa]	0.145874	1.42452
biosynthetic process	AY609526	GNL|UG|SSC#S23213451	---	Sus scrofa clone Clu_15730.scr.msk.p1.Contig1, mRNA sequence	PREDICTED: similar to Replication protein A 32 kDa subunit (RP-A) (RF-A) (Replication factor-A protein 2) (P34) [Canis familiaris]	0.145874	1.42452
biosynthetic process	CJ023069	GNL|UG|SSC#S22280339	---	CJ023069 full-length enriched swine cDNA library, adult trachea Sus scrofa cDNA clone TCH01G080008 5', mRNA sequence	para-hydroxybenzoate-polyprenyltransferase, mitochondrial [Bos taurus] sp|Q2KIQ4|COQ2_BOVIN RecName: Full=Para-hydroxybenzoate--polyprenyltransferase, mitochondrial; Short=PHB:polyprenyltransferase; Flags: Precursor gb|AAI12552.1| Coenzyme Q2 homolog, pre	0.145874	1.42452
biosynthetic process	DN112212	GNL|UG|SSC#S23701109	---	1111384 MARC 4PIG Sus scrofa cDNA 5', mRNA sequence		0.145874	1.42452
biosynthetic process	EU127843	GNL|UG|SSC#S41350327	PBEF1	Sus scrofa pre-B-cell colony-enhancing factor variant 6 (PBEF1) mRNA sequence, alternatively spliced	nicotinamide phosphoribosyltransferase [Sus scrofa] sp|Q52I78|NAMPT_PIG RecName: Full=Nicotinamide phosphoribosyltransferase; Short=NAmPRTase; Short=Nampt; AltName: Full=Pre-B-cell colony-enhancing factor 1 homolog; Short=PBEF; AltName: Full=Visfatin gb|A	0.145874	1.42452
regulation of cytokine biosynthetic process	CK454672	GNL|UG|SSC#S18359231	---	915172 MARC 4PIG Sus scrofa cDNA 5', mRNA sequence	Epstein-Barr virus induced 3 [Bos taurus] gb|AAI49503.1| EBI3 protein [Bos taurus]	0.150419	4.37151
regulation of cytokine biosynthetic process	CN164178	GNL|UG|SSC#S19548011	---	994302 MARC 4PIG Sus scrofa cDNA 5', mRNA sequence	collagen col-34 [Brugia malayi] gb|EDP32726.1| collagen col-34, putative [Brugia malayi]	0.150419	4.37151
developmental process	AK230592	GNL|UG|SSC#S35167456	---	Sus scrofa mRNA, clone:AMP010013H01, expressed in alveolar macrophage	hematopoietic cell-specific Lyn substrate 1 [Bos taurus] gb|AAI03356.1| Hematopoietic cell-specific Lyn substrate 1 [Bos taurus]	0.154286	1.33936
developmental process	AK231163	GNL|UG|SSC#S35172727	---	Sus scrofa mRNA, clone:ITT010003H08, expressed in intestine	granzyme A [Bos taurus] sp|Q7YRZ7|GRAA_BOVIN RecName: Full=Granzyme A; Flags: Precursor emb|CAD66427.1| granzyme A precursor [Bos taurus]	0.154286	1.33936
developmental process	AK231164	GNL|UG|SSC#S35172726	---	Sus scrofa mRNA, clone:ITT010004G07, expressed in intestine	granzyme B (granzyme 2, cytotoxic T-lymphocyte-associated serine esterase 1), isoform CRA_a [Homo sapiens]	0.154286	1.33936
developmental process	AK231886	GNL|UG|SSC#S35170629	---	Sus scrofa mRNA, clone:LNG010042C12, expressed in lung	PREDICTED: similar to Transcriptional activator protein Pur-alpha (Purine-rich single-stranded DNA-binding protein alpha) [Bos taurus]	0.154286	1.33936
developmental process	AK235261	GNL|UG|SSC#S35170981	---	Sus scrofa mRNA, clone:OVRM10063C08, expressed in ovary	PREDICTED: similar to protein phosphatase 1, regulatory subunit 15A [Equus caballus]	0.154286	1.33936
developmental process	AK235603	GNL|UG|SSC#S35169715	VDAC1	Sus scrofa mRNA, clone:OVRM10097A03, expressed in ovary	Vdac1 protein [Rattus norvegicus]	0.154286	1.33936
developmental process	AK237642	GNL|UG|SSC#S35173039	CAST	Sus scrofa mRNA, clone:SPL010072G12, expressed in spleen	endoplasmic reticulum aminopeptidase 1 [Bos taurus] gb|AAI51389.1| ERAP1 protein [Bos taurus]	0.154286	1.33936
developmental process	AK237693	GNL|UG|SSC#S35172988	---	Sus scrofa mRNA, clone:SPL010081F01, expressed in spleen	PREDICTED: protein tyrosine phosphatase, receptor type, C [Bos taurus]	0.154286	1.33936
developmental process	AK237721	GNL|UG|SSC#S35172960	---	Sus scrofa mRNA, clone:SPL010085B04, expressed in spleen	lymphocyte antigen 86 [Sus scrofa] dbj|BAF48332.1| MD-1 [Sus scrofa]	0.154286	1.33936
developmental process	AK238591	GNL|UG|SSC#S35169513	---	Sus scrofa mRNA, clone:THY010002H05, expressed in thymus	unnamed protein product [Homo sapiens]	0.154286	1.33936
developmental process	AK238642	GNL|UG|SSC#S35169462	---	Sus scrofa mRNA, clone:THY010012G06, expressed in thymus	PREDICTED: similar to granzyme H isoform 1 [Sus scrofa]	0.154286	1.33936
developmental process	AK238664	GNL|UG|SSC#S35169440	---	Sus scrofa mRNA, clone:THY010015B05, expressed in thymus	programmed cell death 1 [Bos taurus] gb|AAI23855.1| PDCD1 protein [Bos taurus]	0.154286	1.33936
developmental process	AK239693	GNL|UG|SSC#S35166632	CD74	Sus scrofa mRNA, clone:THY010124C08, expressed in thymus	CD74 antigen [Sus scrofa] dbj|BAD06312.1| CD74 antigen [Sus scrofa]	0.154286	1.33936
developmental process	BP144632	GNL|UG|SSC#S18292907	---	BP144632 full-length enriched swine cDNA library, adult ovary Sus scrofa cDNA clone OVR010021H07 5', mRNA sequence	PREDICTED: similar to PACAP protein [Pan troglodytes]	0.154286	1.33936
developmental process	BP440539	GNL|UG|SSC#S18284642	---	BP440539 full-length enriched swine cDNA library, adult lung Sus scrofa cDNA clone LNG010020H08 5', mRNA sequence	PREDICTED: N-acetylglucosaminidase, alpha- (Sanfilippo disease IIIB) [Equus caballus]	0.154286	1.33936
developmental process	BX671360	GNL|UG|SSC#S17516791	---	BX671360 Sus Scrofa library (scac) Sus scrofa cDNA clone scac0033.i.15 3prim, mRNA sequence	PHC3 protein [Homo sapiens] gb|ACE87823.1| polyhomeotic homolog 3 (Drosophila) protein [synthetic construct]	0.154286	1.33936
developmental process	BX673218	GNL|UG|SSC#S17518648	---	BX673218 Sus Scrofa library (scac) Sus scrofa cDNA clone scac0038.a.15 5prim, mRNA sequence	granzyme A [Bos taurus] gb|AAI42337.1| GZMA protein [Bos taurus]	0.154286	1.33936
developmental process	BX924665	GNL|UG|SSC#S18556014	---	BX924665 Sus Scrofa library (scan) Sus scrofa cDNA clone scan0022.p.23 5prim, mRNA sequence	Proto-oncogene tyrosine-protein kinase LCK (Lymphocyte cell-specific protein-tyrosine kinase) (p56-LCK) gb|AAV70114.2| lymphocyte-specific protein tyrosine kinase [Aotus nancymaae]	0.154286	1.33936
developmental process	CK455367	GNL|UG|SSC#S18359926	---	915947 MARC 4PIG Sus scrofa cDNA 5', mRNA sequence	HIV-1 Rev binding protein isoform 1 [Homo sapiens]	0.154286	1.33936
developmental process	CN164178	GNL|UG|SSC#S19548011	---	994302 MARC 4PIG Sus scrofa cDNA 5', mRNA sequence	collagen col-34 [Brugia malayi] gb|EDP32726.1| collagen col-34, putative [Brugia malayi]	0.154286	1.33936
developmental process	CR939665	GNL|UG|SSC#S24610008	SMARCA5	CR939665 Sus scrofa cDNA library (scaj) Sus scrofa cDNA clone scaj0009.i.06 5prim, mRNA sequence	SWI/SNF-related matrix-associated actin-dependent regulator of chromatin a5 [Bos taurus] gb|AAI53226.1| SMARCA5 protein [Bos taurus]	0.154286	1.33936
developmental process	DN120793	GNL|UG|SSC#S23763174	---	1120840 MARC 4PIG Sus scrofa cDNA 5', mRNA sequence		0.154286	1.33936
developmental process	DN124736	GNL|UG|SSC#S23767117	---	1138534 MARC 4PIG Sus scrofa cDNA 5', mRNA sequence	PREDICTED: similar to pleckstrin homology-like domain family A member 2 [Equus caballus]	0.154286	1.33936
developmental process	DV225793	GNL|UG|SSC#S27600466	---	EST-AR186E08 Porcine Peripheral Blood Cell cDNA library Sus scrofa cDNA clone AR186E08, mRNA sequence		0.154286	1.33936
developmental process	EW168087	GNL|UG|SSC#S40073180	---	rfat0101_c4.y1 fat Sus scrofa cDNA 5', mRNA sequence		0.154286	1.33936
developmental process	EW292521	GNL|UG|SSC#S40197614	---	rjej03b_f5.y1 jej Sus scrofa cDNA 5', mRNA sequence		0.154286	1.33936
developmental process	EW328139	GNL|UG|SSC#S40233232	---	rpliv0112_a9.y1 liv Sus scrofa cDNA 5', mRNA sequence		0.154286	1.33936
nitrogen compound metabolic process	AK231755	GNL|UG|SSC#S35171042	---	Sus scrofa mRNA, clone:LNG010019G08, expressed in lung	PREDICTED: similar to asparagine synthetase [Canis familiaris]	0.158115	2.18575
nitrogen compound metabolic process	AK233477	GNL|UG|SSC#S35165259	ATF4	Sus scrofa mRNA, clone:LVRM10156C01, expressed in liver	activating transcription factor 4 (tax-responsive enhancer element B67) [Sus scrofa] gb|ABK56832.2| cAMP response element-binding protein 2 [Sus scrofa]	0.158115	2.18575
nitrogen compound metabolic process	AK233866	GNL|UG|SSC#S35164475	---	Sus scrofa mRNA, clone:MLN010055C04, expressed in mesenteric lymph node	indoleamine-pyrrole 2,3 dioxygenase [Ovis aries]	0.158115	2.18575
nitrogen compound metabolic process	AK233932	GNL|UG|SSC#S35164409	---	Sus scrofa mRNA, clone:MLN010070B08, expressed in mesenteric lymph node	PREDICTED: 6-pyruvoyltetrahydropterin synthase [Bos taurus]	0.158115	2.18575
nitrogen compound metabolic process	AK235490	GNL|UG|SSC#S35170371	LOC100154160	Sus scrofa mRNA, clone:OVRM10087A03, expressed in ovary	PREDICTED: similar to phosphoserine aminotransferase isoform 1 [Sus scrofa]	0.158115	2.18575
chemical homeostasis	AK237693	GNL|UG|SSC#S35172988	---	Sus scrofa mRNA, clone:SPL010081F01, expressed in spleen	PREDICTED: protein tyrosine phosphatase, receptor type, C [Bos taurus]	0.159813	2.45418
chemical homeostasis	BX924665	GNL|UG|SSC#S18556014	---	BX924665 Sus Scrofa library (scan) Sus scrofa cDNA clone scan0022.p.23 5prim, mRNA sequence	Proto-oncogene tyrosine-protein kinase LCK (Lymphocyte cell-specific protein-tyrosine kinase) (p56-LCK) gb|AAV70114.2| lymphocyte-specific protein tyrosine kinase [Aotus nancymaae]	0.159813	2.45418
chemical homeostasis	DN120793	GNL|UG|SSC#S23763174	---	1120840 MARC 4PIG Sus scrofa cDNA 5', mRNA sequence		0.159813	2.45418
chemical homeostasis	DV227211	GNL|UG|SSC#S27601884	XCL1	EST-AR123E06 Porcine Lymph node cDNA library Sus scrofa cDNA clone AR123E06, mRNA sequence	chemokine (C motif) ligand 1 [Sus scrofa] gb|ACE96046.1| chemokine C motif ligand 1 [Sus scrofa]	0.159813	2.45418
acyl-CoA metabolic process	AK233073	GNL|UG|SSC#S35166463	LOC100154980	Sus scrofa mRNA, clone:LVRM10077H03, expressed in liver	PREDICTED: similar to 3-oxoacyl-[acyl-carrier-protein] synthase, mitochondrial precursor (Beta-ketoacyl-ACP synthase) [Equus caballus]	0.166714	11.6573
amino acid derivative catabolic process	AK233866	GNL|UG|SSC#S35164475	---	Sus scrofa mRNA, clone:MLN010055C04, expressed in mesenteric lymph node	indoleamine-pyrrole 2,3 dioxygenase [Ovis aries]	0.166714	11.6573
biogenic amine catabolic process	AK233866	GNL|UG|SSC#S35164475	---	Sus scrofa mRNA, clone:MLN010055C04, expressed in mesenteric lymph node	indoleamine-pyrrole 2,3 dioxygenase [Ovis aries]	0.166714	11.6573
cellular iron ion homeostasis	DN120793	GNL|UG|SSC#S23763174	---	1120840 MARC 4PIG Sus scrofa cDNA 5', mRNA sequence		0.166714	11.6573
de novo' GDP-L-fucose biosynthetic process	AK235469	GNL|UG|SSC#S35170392	---	Sus scrofa mRNA, clone:OVRM10085B11, expressed in ovary	PREDICTED: similar to GDP-L-fucose synthetase (Protein FX) (Red cell NADP(H)-binding protein) (GDP-4-keto-6-deoxy-D-mannose-3,5-epimerase-4-reductase) [Equus caballus]	0.166714	11.6573
double-strand break repair via homologous recombination	AK237504	GNL|UG|SSC#S35173773	LOC100157339	Sus scrofa mRNA, clone:SPL010054C11, expressed in spleen	PREDICTED: similar to RAD51 associated protein 1, partial [Sus scrofa]	0.166714	11.6573
fucose biosynthetic process	AK235469	GNL|UG|SSC#S35170392	---	Sus scrofa mRNA, clone:OVRM10085B11, expressed in ovary	PREDICTED: similar to GDP-L-fucose synthetase (Protein FX) (Red cell NADP(H)-binding protein) (GDP-4-keto-6-deoxy-D-mannose-3,5-epimerase-4-reductase) [Equus caballus]	0.166714	11.6573
G1/S transition checkpoint	AK231886	GNL|UG|SSC#S35170629	---	Sus scrofa mRNA, clone:LNG010042C12, expressed in lung	PREDICTED: similar to Transcriptional activator protein Pur-alpha (Purine-rich single-stranded DNA-binding protein alpha) [Bos taurus]	0.166714	11.6573
GDP-L-fucose biosynthetic process	AK235469	GNL|UG|SSC#S35170392	---	Sus scrofa mRNA, clone:OVRM10085B11, expressed in ovary	PREDICTED: similar to GDP-L-fucose synthetase (Protein FX) (Red cell NADP(H)-binding protein) (GDP-4-keto-6-deoxy-D-mannose-3,5-epimerase-4-reductase) [Equus caballus]	0.166714	11.6573
GDP-L-fucose metabolic process	AK235469	GNL|UG|SSC#S35170392	---	Sus scrofa mRNA, clone:OVRM10085B11, expressed in ovary	PREDICTED: similar to GDP-L-fucose synthetase (Protein FX) (Red cell NADP(H)-binding protein) (GDP-4-keto-6-deoxy-D-mannose-3,5-epimerase-4-reductase) [Equus caballus]	0.166714	11.6573
indolalkylamine metabolic process	AK233866	GNL|UG|SSC#S35164475	---	Sus scrofa mRNA, clone:MLN010055C04, expressed in mesenteric lymph node	indoleamine-pyrrole 2,3 dioxygenase [Ovis aries]	0.166714	11.6573
indole and derivative metabolic process	AK233866	GNL|UG|SSC#S35164475	---	Sus scrofa mRNA, clone:MLN010055C04, expressed in mesenteric lymph node	indoleamine-pyrrole 2,3 dioxygenase [Ovis aries]	0.166714	11.6573
indole derivative metabolic process	AK233866	GNL|UG|SSC#S35164475	---	Sus scrofa mRNA, clone:MLN010055C04, expressed in mesenteric lymph node	indoleamine-pyrrole 2,3 dioxygenase [Ovis aries]	0.166714	11.6573
iron ion homeostasis	DN120793	GNL|UG|SSC#S23763174	---	1120840 MARC 4PIG Sus scrofa cDNA 5', mRNA sequence		0.166714	11.6573
L-fucose biosynthetic process	AK235469	GNL|UG|SSC#S35170392	---	Sus scrofa mRNA, clone:OVRM10085B11, expressed in ovary	PREDICTED: similar to GDP-L-fucose synthetase (Protein FX) (Red cell NADP(H)-binding protein) (GDP-4-keto-6-deoxy-D-mannose-3,5-epimerase-4-reductase) [Equus caballus]	0.166714	11.6573
L-fucose metabolic process	AK235469	GNL|UG|SSC#S35170392	---	Sus scrofa mRNA, clone:OVRM10085B11, expressed in ovary	PREDICTED: similar to GDP-L-fucose synthetase (Protein FX) (Red cell NADP(H)-binding protein) (GDP-4-keto-6-deoxy-D-mannose-3,5-epimerase-4-reductase) [Equus caballus]	0.166714	11.6573
L-phenylalanine catabolic process	AK233932	GNL|UG|SSC#S35164409	---	Sus scrofa mRNA, clone:MLN010070B08, expressed in mesenteric lymph node	PREDICTED: 6-pyruvoyltetrahydropterin synthase [Bos taurus]	0.166714	11.6573
L-phenylalanine metabolic process	AK233932	GNL|UG|SSC#S35164409	---	Sus scrofa mRNA, clone:MLN010070B08, expressed in mesenteric lymph node	PREDICTED: 6-pyruvoyltetrahydropterin synthase [Bos taurus]	0.166714	11.6573
negative regulation of cytokine and chemokine mediated signaling pathway	AK237693	GNL|UG|SSC#S35172988	---	Sus scrofa mRNA, clone:SPL010081F01, expressed in spleen	PREDICTED: protein tyrosine phosphatase, receptor type, C [Bos taurus]	0.166714	11.6573
nucleoside diphosphate metabolic process	AK240277	GNL|UG|SSC#S35164648	---	Sus scrofa mRNA, clone:UTR010049F01, expressed in uterus	PREDICTED: similar to ADP-sugar pyrophosphatase (Nucleoside diphosphate-linked moiety X motif 5) (Nudix motif 5) (YSA1H) isoform 1 [Canis familiaris]	0.166714	11.6573
nucleoside triphosphate catabolic process	AY609445	GNL|UG|SSC#S23213532	LOC100155803	Sus scrofa clone Clu_11781.scr.msk.p1.Contig1, mRNA sequence	PREDICTED: GTP-binding protein PTD004 isoform 2 [Pan troglodytes]	0.166714	11.6573
nucleotide-sugar biosynthetic process	AK235469	GNL|UG|SSC#S35170392	---	Sus scrofa mRNA, clone:OVRM10085B11, expressed in ovary	PREDICTED: similar to GDP-L-fucose synthetase (Protein FX) (Red cell NADP(H)-binding protein) (GDP-4-keto-6-deoxy-D-mannose-3,5-epimerase-4-reductase) [Equus caballus]	0.166714	11.6573
pentose metabolic process	AK240277	GNL|UG|SSC#S35164648	---	Sus scrofa mRNA, clone:UTR010049F01, expressed in uterus	PREDICTED: similar to ADP-sugar pyrophosphatase (Nucleoside diphosphate-linked moiety X motif 5) (Nudix motif 5) (YSA1H) isoform 1 [Canis familiaris]	0.166714	11.6573
positive regulation of alpha-beta T cell activation	CK454672	GNL|UG|SSC#S18359231	---	915172 MARC 4PIG Sus scrofa cDNA 5', mRNA sequence	Epstein-Barr virus induced 3 [Bos taurus] gb|AAI49503.1| EBI3 protein [Bos taurus]	0.166714	11.6573
positive regulation of antigen receptor-mediated signaling pathway	AK237693	GNL|UG|SSC#S35172988	---	Sus scrofa mRNA, clone:SPL010081F01, expressed in spleen	PREDICTED: protein tyrosine phosphatase, receptor type, C [Bos taurus]	0.166714	11.6573
positive regulation of pseudopodium formation	AK231696	GNL|UG|SSC#S35171516	---	Sus scrofa mRNA, clone:LNG010013B06, expressed in lung	PREDICTED: similar to CDC42 effector protein (Rho GTPase binding) 2 [Equus caballus]	0.166714	11.6573
proteasome assembly	AK232156	GNL|UG|SSC#S35167995	---	Sus scrofa mRNA, clone:LNG010092E04, expressed in lung	Down syndrome critical region gene 2 [synthetic construct] gb|AAX43018.1| Down syndrome critical region gene 2 [synthetic construct]	0.166714	11.6573
recombinational repair	AK237504	GNL|UG|SSC#S35173773	LOC100157339	Sus scrofa mRNA, clone:SPL010054C11, expressed in spleen	PREDICTED: similar to RAD51 associated protein 1, partial [Sus scrofa]	0.166714	11.6573
regulation of alpha-beta T cell activation	CK454672	GNL|UG|SSC#S18359231	---	915172 MARC 4PIG Sus scrofa cDNA 5', mRNA sequence	Epstein-Barr virus induced 3 [Bos taurus] gb|AAI49503.1| EBI3 protein [Bos taurus]	0.166714	11.6573
regulation of cytokine and chemokine mediated signaling pathway	AK237693	GNL|UG|SSC#S35172988	---	Sus scrofa mRNA, clone:SPL010081F01, expressed in spleen	PREDICTED: protein tyrosine phosphatase, receptor type, C [Bos taurus]	0.166714	11.6573
regulation of leukocyte mediated cytotoxicity	AK237693	GNL|UG|SSC#S35172988	---	Sus scrofa mRNA, clone:SPL010081F01, expressed in spleen	PREDICTED: protein tyrosine phosphatase, receptor type, C [Bos taurus]	0.166714	11.6573
regulation of pseudopodium formation	AK231696	GNL|UG|SSC#S35171516	---	Sus scrofa mRNA, clone:LNG010013B06, expressed in lung	PREDICTED: similar to CDC42 effector protein (Rho GTPase binding) 2 [Equus caballus]	0.166714	11.6573
regulation of tyrosine phosphorylation of STAT protein	AK230592	GNL|UG|SSC#S35167456	---	Sus scrofa mRNA, clone:AMP010013H01, expressed in alveolar macrophage	hematopoietic cell-specific Lyn substrate 1 [Bos taurus] gb|AAI03356.1| Hematopoietic cell-specific Lyn substrate 1 [Bos taurus]	0.166714	11.6573
ribonucleoside diphosphate metabolic process	AK240277	GNL|UG|SSC#S35164648	---	Sus scrofa mRNA, clone:UTR010049F01, expressed in uterus	PREDICTED: similar to ADP-sugar pyrophosphatase (Nucleoside diphosphate-linked moiety X motif 5) (Nudix motif 5) (YSA1H) isoform 1 [Canis familiaris]	0.166714	11.6573
ribonucleoside monophosphate biosynthetic process	AK231893	GNL|UG|SSC#S35170622	ADSL	Sus scrofa mRNA, clone:LNG010043C07, expressed in lung	adenylosuccinate lyase [Sus scrofa] gb|ACF04801.1| adenylosuccinate lyase [Sus scrofa]	0.166714	11.6573
serine family amino acid metabolic process	AK235490	GNL|UG|SSC#S35170371	LOC100154160	Sus scrofa mRNA, clone:OVRM10087A03, expressed in ovary	PREDICTED: similar to phosphoserine aminotransferase isoform 1 [Sus scrofa]	0.166714	11.6573
tryptophan metabolic process	AK233866	GNL|UG|SSC#S35164475	---	Sus scrofa mRNA, clone:MLN010055C04, expressed in mesenteric lymph node	indoleamine-pyrrole 2,3 dioxygenase [Ovis aries]	0.166714	11.6573
establishment or maintenance of chromatin architecture	AJ955429	GNL|UG|SSC#S26719345	---	AJ955429 KN404_1 Sus scrofa cDNA clone C0007742i22 5', mRNA sequence		0.167295	1.97955
establishment or maintenance of chromatin architecture	AK234861	GNL|UG|SSC#S35171950	---	Sus scrofa mRNA, clone:OVRM10024C01, expressed in ovary	PREDICTED: suppressor of Ty 6 homolog (S. cerevisiae) [Equus caballus]	0.167295	1.97955
establishment or maintenance of chromatin architecture	AK237136	GNL|UG|SSC#S35165001	---	Sus scrofa mRNA, clone:SPL010003C11, expressed in spleen	unnamed protein product [Homo sapiens]	0.167295	1.97955
establishment or maintenance of chromatin architecture	AK239146	GNL|UG|SSC#S35168008	---	Sus scrofa mRNA, clone:THY010067F01, expressed in thymus	PREDICTED: similar to H1 histone family, member X [Bos taurus]	0.167295	1.97955
establishment or maintenance of chromatin architecture	BP159424	GNL|UG|SSC#S18262933	---	BP159424 full-length enriched swine cDNA library, adult thymus Sus scrofa cDNA clone THY010087A01 5', mRNA sequence	PREDICTED: similar to Histone H2A.x (H2a/x) [Canis familiaris]	0.167295	1.97955
establishment or maintenance of chromatin architecture	CR939665	GNL|UG|SSC#S24610008	SMARCA5	CR939665 Sus scrofa cDNA library (scaj) Sus scrofa cDNA clone scaj0009.i.06 5prim, mRNA sequence	SWI/SNF-related matrix-associated actin-dependent regulator of chromatin a5 [Bos taurus] gb|AAI53226.1| SMARCA5 protein [Bos taurus]	0.167295	1.97955
negative regulation of catalytic activity	AK234770	GNL|UG|SSC#S35172041	---	Sus scrofa mRNA, clone:OVRM10014E04, expressed in ovary	PREDICTED: similar to Alpha-galactosidase A precursor (Melibiase) (Alpha-D-galactoside galactohydrolase) (Alpha-D-galactosidase A) (Agalsidase) [Bos taurus]	0.167969	2.41187
negative regulation of catalytic activity	AK235054	GNL|UG|SSC#S35171402	GNAI2	Sus scrofa mRNA, clone:OVRM10045C07, expressed in ovary	guanine nucleotide binding protein (G protein), alpha inhibiting activity polypeptide 2 [Sus scrofa] gb|ABI97194.1| GBI2 [Sus scrofa]	0.167969	2.41187
negative regulation of catalytic activity	AK237693	GNL|UG|SSC#S35172988	---	Sus scrofa mRNA, clone:SPL010081F01, expressed in spleen	PREDICTED: protein tyrosine phosphatase, receptor type, C [Bos taurus]	0.167969	2.41187
negative regulation of catalytic activity	AK239660	GNL|UG|SSC#S35166665	---	Sus scrofa mRNA, clone:THY010120D09, expressed in thymus	Unknown (protein for IMAGE:6921650) [Rattus norvegicus]	0.167969	2.41187
regulation of cellular metabolic process	AB254406	GNL|UG|SSC#S38483127	NR1H3	Sus scrofa LXRA mRNA for liver X receptor alpha, complete cds, tissue_type:thymus and spleen	nuclear receptor subfamily 1, group H, member 3 [Sus scrofa] gb|AAY43056.1| nuclear orphan receptor LXR-alpha [Sus scrofa] dbj|BAF57045.1| liver X receptor alpha [Sus scrofa]	0.172065	1.30863
regulation of cellular metabolic process	AK230592	GNL|UG|SSC#S35167456	---	Sus scrofa mRNA, clone:AMP010013H01, expressed in alveolar macrophage	hematopoietic cell-specific Lyn substrate 1 [Bos taurus] gb|AAI03356.1| Hematopoietic cell-specific Lyn substrate 1 [Bos taurus]	0.172065	1.30863
regulation of cellular metabolic process	AK231696	GNL|UG|SSC#S35171516	---	Sus scrofa mRNA, clone:LNG010013B06, expressed in lung	PREDICTED: similar to CDC42 effector protein (Rho GTPase binding) 2 [Equus caballus]	0.172065	1.30863
regulation of cellular metabolic process	AK231731	GNL|UG|SSC#S35171481	---	Sus scrofa mRNA, clone:LNG010016G11, expressed in lung	activating signal cointegrator 1 complex subunit 1 [Bos taurus] gb|AAI22606.1| Activating signal cointegrator 1 complex subunit 1 [Bos taurus]	0.172065	1.30863
regulation of cellular metabolic process	AK231886	GNL|UG|SSC#S35170629	---	Sus scrofa mRNA, clone:LNG010042C12, expressed in lung	PREDICTED: similar to Transcriptional activator protein Pur-alpha (Purine-rich single-stranded DNA-binding protein alpha) [Bos taurus]	0.172065	1.30863
regulation of cellular metabolic process	AK231950	GNL|UG|SSC#S35170168	---	Sus scrofa mRNA, clone:LNG010057C02, expressed in lung	PREDICTED: similar to FKSG26 protein isoform 1 [Canis familiaris]	0.172065	1.30863
regulation of cellular metabolic process	AK232271	GNL|UG|SSC#S35169803	---	Sus scrofa mRNA, clone:LVR010010D04, expressed in liver	prohibitin 2 [Bos taurus] sp|Q2HJ97|PHB2_BOVIN RecName: Full=Prohibitin-2 gb|AAI13242.1| Prohibitin 2 [Bos taurus]	0.172065	1.30863
regulation of cellular metabolic process	AK233477	GNL|UG|SSC#S35165259	ATF4	Sus scrofa mRNA, clone:LVRM10156C01, expressed in liver	activating transcription factor 4 (tax-responsive enhancer element B67) [Sus scrofa] gb|ABK56832.2| cAMP response element-binding protein 2 [Sus scrofa]	0.172065	1.30863
regulation of cellular metabolic process	AK234686	GNL|UG|SSC#S35172522	---	Sus scrofa mRNA, clone:OVRM10006E08, expressed in ovary	PREDICTED: similar to Zinc finger protein 329 [Equus caballus]	0.172065	1.30863
regulation of cellular metabolic process	AK234770	GNL|UG|SSC#S35172041	---	Sus scrofa mRNA, clone:OVRM10014E04, expressed in ovary	PREDICTED: similar to Alpha-galactosidase A precursor (Melibiase) (Alpha-D-galactoside galactohydrolase) (Alpha-D-galactosidase A) (Agalsidase) [Bos taurus]	0.172065	1.30863
regulation of cellular metabolic process	AK234861	GNL|UG|SSC#S35171950	---	Sus scrofa mRNA, clone:OVRM10024C01, expressed in ovary	PREDICTED: suppressor of Ty 6 homolog (S. cerevisiae) [Equus caballus]	0.172065	1.30863
regulation of cellular metabolic process	AK235261	GNL|UG|SSC#S35170981	---	Sus scrofa mRNA, clone:OVRM10063C08, expressed in ovary	PREDICTED: similar to protein phosphatase 1, regulatory subunit 15A [Equus caballus]	0.172065	1.30863
regulation of cellular metabolic process	AK235271	GNL|UG|SSC#S35170971	---	Sus scrofa mRNA, clone:OVRM10063H12, expressed in ovary	PREDICTED: similar to Zinc finger protein 672 isoform 2 [Bos taurus]	0.172065	1.30863
regulation of cellular metabolic process	AK235414	GNL|UG|SSC#S35170447	---	Sus scrofa mRNA, clone:OVRM10078F11, expressed in ovary	PREDICTED: similar to heterogeneous nuclear ribonucleoprotein D isoform b isoform 1 [Canis familiaris]	0.172065	1.30863
regulation of cellular metabolic process	AK236334	GNL|UG|SSC#S35167812	SBAB-707F1.7	Sus scrofa mRNA, clone:OVRM10182G02, expressed in ovary	RD RNA binding protein [Sus scrofa] emb|CAN87695.1| RD RNA binding protein [Sus scrofa]	0.172065	1.30863
regulation of cellular metabolic process	AK236945	GNL|UG|SSC#S35165786	---	Sus scrofa mRNA, clone:PBL010052H10, expressed in periphral blood mononuclear cell	PREDICTED: similar to Zinc finger and BTB domain-containing protein 32 (Fanconi anemia zinc finger protein) (Testis zinc finger protein) (FANCC-interacting protein) [Equus caballus]	0.172065	1.30863
regulation of cellular metabolic process	AK240432	GNL|UG|SSC#S35173641	---	Sus scrofa mRNA, clone:UTR010069B10, expressed in uterus	PREDICTED: similar to RPA-binding trans-activator [Canis familiaris]	0.172065	1.30863
regulation of cellular metabolic process	AY609778	GNL|UG|SSC#S23213230	---	Sus scrofa clone Clu_30724.scr.msk.p1.Contig4, mRNA sequence	PREDICTED: similar to EAP30 subunit of ELL complex isoform 1 [Canis familiaris]	0.172065	1.30863
regulation of cellular metabolic process	AY609972	GNL|UG|SSC#S23213036	---	Sus scrofa clone Clu_5035.scr.msk.p1.Contig3, mRNA sequence	PREDICTED: similar to p62 [Pan troglodytes]	0.172065	1.30863
regulation of cellular metabolic process	BX924453	GNL|UG|SSC#S18555802	---	BX924453 Sus Scrofa library (scan) Sus scrofa cDNA clone scan0016.m.23 5prim, mRNA sequence	PREDICTED: similar to TSC22 domain family, member 4 [Equus caballus]	0.172065	1.30863
regulation of cellular metabolic process	CA779977	GNL|UG|SSC#S6666476	---	MPL384_3_K08 MPL Sus scrofa cDNA clone pSPORT1 5', mRNA sequence	PREDICTED: similar to BCL2-associated transcription factor 1 isoform 1 [Homo sapiens]	0.172065	1.30863
regulation of cellular metabolic process	CK454672	GNL|UG|SSC#S18359231	---	915172 MARC 4PIG Sus scrofa cDNA 5', mRNA sequence	Epstein-Barr virus induced 3 [Bos taurus] gb|AAI49503.1| EBI3 protein [Bos taurus]	0.172065	1.30863
regulation of cellular metabolic process	CN161751	GNL|UG|SSC#S19545655	---	951071 MARC 4PIG Sus scrofa cDNA 5', mRNA sequence	PREDICTED: similar to zinc finger protein 653 isoform 2 [Canis familiaris]	0.172065	1.30863
regulation of cellular metabolic process	CN164178	GNL|UG|SSC#S19548011	---	994302 MARC 4PIG Sus scrofa cDNA 5', mRNA sequence	collagen col-34 [Brugia malayi] gb|EDP32726.1| collagen col-34, putative [Brugia malayi]	0.172065	1.30863
regulation of cellular metabolic process	CR939665	GNL|UG|SSC#S24610008	SMARCA5	CR939665 Sus scrofa cDNA library (scaj) Sus scrofa cDNA clone scaj0009.i.06 5prim, mRNA sequence	SWI/SNF-related matrix-associated actin-dependent regulator of chromatin a5 [Bos taurus] gb|AAI53226.1| SMARCA5 protein [Bos taurus]	0.172065	1.30863
regulation of cellular metabolic process	DN120205	GNL|UG|SSC#S23762586	---	1120203 MARC 4PIG Sus scrofa cDNA 5', mRNA sequence	PREDICTED: similar to AT-rich interactive domain-containing protein 3A (ARID domain-containing protein 3A) (Dead ringer-like protein 1) (Bright) (E2F-binding protein 1) [Bos taurus]	0.172065	1.30863
regulation of cellular metabolic process	DQ225363	GNL|UG|SSC#S29287394	MAPRE1	Sus scrofa microtubule-associated protein RP/EB family member 1 (MAPRE1) mRNA, complete cds	PREDICTED: similar to Microtubule-associated protein RP/EB family member 1 (APC-binding protein EB1) (End-binding protein 1) (EB1) [Canis familiaris]	0.172065	1.30863
regulation of cellular metabolic process	EU719607	GNL|UG|SSC#S45451979	LEF1	Sus scrofa lymphoid enhancer-binding factor-1 (LEF1) mRNA, complete cds	PREDICTED: lymphoid enhancer binding factor-1 isoform 2 [Pan troglodytes]	0.172065	1.30863
regulation of cellular metabolic process	EW168087	GNL|UG|SSC#S40073180	---	rfat0101_c4.y1 fat Sus scrofa cDNA 5', mRNA sequence		0.172065	1.30863
regulation of metabolic process	AB254406	GNL|UG|SSC#S38483127	NR1H3	Sus scrofa LXRA mRNA for liver X receptor alpha, complete cds, tissue_type:thymus and spleen	nuclear receptor subfamily 1, group H, member 3 [Sus scrofa] gb|AAY43056.1| nuclear orphan receptor LXR-alpha [Sus scrofa] dbj|BAF57045.1| liver X receptor alpha [Sus scrofa]	0.182597	1.30024
regulation of metabolic process	AK230592	GNL|UG|SSC#S35167456	---	Sus scrofa mRNA, clone:AMP010013H01, expressed in alveolar macrophage	hematopoietic cell-specific Lyn substrate 1 [Bos taurus] gb|AAI03356.1| Hematopoietic cell-specific Lyn substrate 1 [Bos taurus]	0.182597	1.30024
regulation of metabolic process	AK231696	GNL|UG|SSC#S35171516	---	Sus scrofa mRNA, clone:LNG010013B06, expressed in lung	PREDICTED: similar to CDC42 effector protein (Rho GTPase binding) 2 [Equus caballus]	0.182597	1.30024
regulation of metabolic process	AK231731	GNL|UG|SSC#S35171481	---	Sus scrofa mRNA, clone:LNG010016G11, expressed in lung	activating signal cointegrator 1 complex subunit 1 [Bos taurus] gb|AAI22606.1| Activating signal cointegrator 1 complex subunit 1 [Bos taurus]	0.182597	1.30024
regulation of metabolic process	AK231886	GNL|UG|SSC#S35170629	---	Sus scrofa mRNA, clone:LNG010042C12, expressed in lung	PREDICTED: similar to Transcriptional activator protein Pur-alpha (Purine-rich single-stranded DNA-binding protein alpha) [Bos taurus]	0.182597	1.30024
regulation of metabolic process	AK231950	GNL|UG|SSC#S35170168	---	Sus scrofa mRNA, clone:LNG010057C02, expressed in lung	PREDICTED: similar to FKSG26 protein isoform 1 [Canis familiaris]	0.182597	1.30024
regulation of metabolic process	AK232271	GNL|UG|SSC#S35169803	---	Sus scrofa mRNA, clone:LVR010010D04, expressed in liver	prohibitin 2 [Bos taurus] sp|Q2HJ97|PHB2_BOVIN RecName: Full=Prohibitin-2 gb|AAI13242.1| Prohibitin 2 [Bos taurus]	0.182597	1.30024
regulation of metabolic process	AK233477	GNL|UG|SSC#S35165259	ATF4	Sus scrofa mRNA, clone:LVRM10156C01, expressed in liver	activating transcription factor 4 (tax-responsive enhancer element B67) [Sus scrofa] gb|ABK56832.2| cAMP response element-binding protein 2 [Sus scrofa]	0.182597	1.30024
regulation of metabolic process	AK234686	GNL|UG|SSC#S35172522	---	Sus scrofa mRNA, clone:OVRM10006E08, expressed in ovary	PREDICTED: similar to Zinc finger protein 329 [Equus caballus]	0.182597	1.30024
regulation of metabolic process	AK234770	GNL|UG|SSC#S35172041	---	Sus scrofa mRNA, clone:OVRM10014E04, expressed in ovary	PREDICTED: similar to Alpha-galactosidase A precursor (Melibiase) (Alpha-D-galactoside galactohydrolase) (Alpha-D-galactosidase A) (Agalsidase) [Bos taurus]	0.182597	1.30024
regulation of metabolic process	AK234861	GNL|UG|SSC#S35171950	---	Sus scrofa mRNA, clone:OVRM10024C01, expressed in ovary	PREDICTED: suppressor of Ty 6 homolog (S. cerevisiae) [Equus caballus]	0.182597	1.30024
regulation of metabolic process	AK235261	GNL|UG|SSC#S35170981	---	Sus scrofa mRNA, clone:OVRM10063C08, expressed in ovary	PREDICTED: similar to protein phosphatase 1, regulatory subunit 15A [Equus caballus]	0.182597	1.30024
regulation of metabolic process	AK235271	GNL|UG|SSC#S35170971	---	Sus scrofa mRNA, clone:OVRM10063H12, expressed in ovary	PREDICTED: similar to Zinc finger protein 672 isoform 2 [Bos taurus]	0.182597	1.30024
regulation of metabolic process	AK235414	GNL|UG|SSC#S35170447	---	Sus scrofa mRNA, clone:OVRM10078F11, expressed in ovary	PREDICTED: similar to heterogeneous nuclear ribonucleoprotein D isoform b isoform 1 [Canis familiaris]	0.182597	1.30024
regulation of metabolic process	AK236334	GNL|UG|SSC#S35167812	SBAB-707F1.7	Sus scrofa mRNA, clone:OVRM10182G02, expressed in ovary	RD RNA binding protein [Sus scrofa] emb|CAN87695.1| RD RNA binding protein [Sus scrofa]	0.182597	1.30024
regulation of metabolic process	AK236945	GNL|UG|SSC#S35165786	---	Sus scrofa mRNA, clone:PBL010052H10, expressed in periphral blood mononuclear cell	PREDICTED: similar to Zinc finger and BTB domain-containing protein 32 (Fanconi anemia zinc finger protein) (Testis zinc finger protein) (FANCC-interacting protein) [Equus caballus]	0.182597	1.30024
regulation of metabolic process	AK240432	GNL|UG|SSC#S35173641	---	Sus scrofa mRNA, clone:UTR010069B10, expressed in uterus	PREDICTED: similar to RPA-binding trans-activator [Canis familiaris]	0.182597	1.30024
regulation of metabolic process	AY609778	GNL|UG|SSC#S23213230	---	Sus scrofa clone Clu_30724.scr.msk.p1.Contig4, mRNA sequence	PREDICTED: similar to EAP30 subunit of ELL complex isoform 1 [Canis familiaris]	0.182597	1.30024
regulation of metabolic process	AY609972	GNL|UG|SSC#S23213036	---	Sus scrofa clone Clu_5035.scr.msk.p1.Contig3, mRNA sequence	PREDICTED: similar to p62 [Pan troglodytes]	0.182597	1.30024
regulation of metabolic process	BX924453	GNL|UG|SSC#S18555802	---	BX924453 Sus Scrofa library (scan) Sus scrofa cDNA clone scan0016.m.23 5prim, mRNA sequence	PREDICTED: similar to TSC22 domain family, member 4 [Equus caballus]	0.182597	1.30024
regulation of metabolic process	CA779977	GNL|UG|SSC#S6666476	---	MPL384_3_K08 MPL Sus scrofa cDNA clone pSPORT1 5', mRNA sequence	PREDICTED: similar to BCL2-associated transcription factor 1 isoform 1 [Homo sapiens]	0.182597	1.30024
regulation of metabolic process	CK454672	GNL|UG|SSC#S18359231	---	915172 MARC 4PIG Sus scrofa cDNA 5', mRNA sequence	Epstein-Barr virus induced 3 [Bos taurus] gb|AAI49503.1| EBI3 protein [Bos taurus]	0.182597	1.30024
regulation of metabolic process	CN161751	GNL|UG|SSC#S19545655	---	951071 MARC 4PIG Sus scrofa cDNA 5', mRNA sequence	PREDICTED: similar to zinc finger protein 653 isoform 2 [Canis familiaris]	0.182597	1.30024
regulation of metabolic process	CN164178	GNL|UG|SSC#S19548011	---	994302 MARC 4PIG Sus scrofa cDNA 5', mRNA sequence	collagen col-34 [Brugia malayi] gb|EDP32726.1| collagen col-34, putative [Brugia malayi]	0.182597	1.30024
regulation of metabolic process	CR939665	GNL|UG|SSC#S24610008	SMARCA5	CR939665 Sus scrofa cDNA library (scaj) Sus scrofa cDNA clone scaj0009.i.06 5prim, mRNA sequence	SWI/SNF-related matrix-associated actin-dependent regulator of chromatin a5 [Bos taurus] gb|AAI53226.1| SMARCA5 protein [Bos taurus]	0.182597	1.30024
regulation of metabolic process	DN120205	GNL|UG|SSC#S23762586	---	1120203 MARC 4PIG Sus scrofa cDNA 5', mRNA sequence	PREDICTED: similar to AT-rich interactive domain-containing protein 3A (ARID domain-containing protein 3A) (Dead ringer-like protein 1) (Bright) (E2F-binding protein 1) [Bos taurus]	0.182597	1.30024
regulation of metabolic process	DQ225363	GNL|UG|SSC#S29287394	MAPRE1	Sus scrofa microtubule-associated protein RP/EB family member 1 (MAPRE1) mRNA, complete cds	PREDICTED: similar to Microtubule-associated protein RP/EB family member 1 (APC-binding protein EB1) (End-binding protein 1) (EB1) [Canis familiaris]	0.182597	1.30024
regulation of metabolic process	EU719607	GNL|UG|SSC#S45451979	LEF1	Sus scrofa lymphoid enhancer-binding factor-1 (LEF1) mRNA, complete cds	PREDICTED: lymphoid enhancer binding factor-1 isoform 2 [Pan troglodytes]	0.182597	1.30024
regulation of metabolic process	EW168087	GNL|UG|SSC#S40073180	---	rfat0101_c4.y1 fat Sus scrofa cDNA 5', mRNA sequence		0.182597	1.30024
blood circulation	AK237642	GNL|UG|SSC#S35173039	CAST	Sus scrofa mRNA, clone:SPL010072G12, expressed in spleen	endoplasmic reticulum aminopeptidase 1 [Bos taurus] gb|AAI51389.1| ERAP1 protein [Bos taurus]	0.184818	3.88578
blood circulation	BX915429	GNL|UG|SSC#S18546778	BNP	BX915429 Sus Scrofa library (scan) Sus scrofa cDNA clone scan0032.e.01 5prim, mRNA sequence	RecName: Full=Natriuretic peptides B; Contains: RecName: Full=Gamma-brain natriuretic peptide; Contains: RecName: Full=Brain natriuretic peptide 32; Short=BNP-32; Contains: RecName: Full=Brain natriuretic peptide 26; Short=BNP-26; Flags: Precursor gb|AAA3	0.184818	3.88578
circulatory system process	AK237642	GNL|UG|SSC#S35173039	CAST	Sus scrofa mRNA, clone:SPL010072G12, expressed in spleen	endoplasmic reticulum aminopeptidase 1 [Bos taurus] gb|AAI51389.1| ERAP1 protein [Bos taurus]	0.184818	3.88578
circulatory system process	BX915429	GNL|UG|SSC#S18546778	BNP	BX915429 Sus Scrofa library (scan) Sus scrofa cDNA clone scan0032.e.01 5prim, mRNA sequence	RecName: Full=Natriuretic peptides B; Contains: RecName: Full=Gamma-brain natriuretic peptide; Contains: RecName: Full=Brain natriuretic peptide 32; Short=BNP-32; Contains: RecName: Full=Brain natriuretic peptide 26; Short=BNP-26; Flags: Precursor gb|AAA3	0.184818	3.88578
glucose metabolic process	AK232989	GNL|UG|SSC#S35166547	G6PC	Sus scrofa mRNA, clone:LVRM10063F05, expressed in liver	glucose-6-phosphatase, catalytic subunit [Sus scrofa] gb|ABY21261.1| glucose-6-phosphatase catalytic subunit [Sus scrofa]	0.184818	3.88578
glucose metabolic process	AK233477	GNL|UG|SSC#S35165259	ATF4	Sus scrofa mRNA, clone:LVRM10156C01, expressed in liver	activating transcription factor 4 (tax-responsive enhancer element B67) [Sus scrofa] gb|ABK56832.2| cAMP response element-binding protein 2 [Sus scrofa]	0.184818	3.88578
positive regulation of cellular metabolic process	AK230592	GNL|UG|SSC#S35167456	---	Sus scrofa mRNA, clone:AMP010013H01, expressed in alveolar macrophage	hematopoietic cell-specific Lyn substrate 1 [Bos taurus] gb|AAI03356.1| Hematopoietic cell-specific Lyn substrate 1 [Bos taurus]	0.185971	1.81337
positive regulation of cellular metabolic process	AK231696	GNL|UG|SSC#S35171516	---	Sus scrofa mRNA, clone:LNG010013B06, expressed in lung	PREDICTED: similar to CDC42 effector protein (Rho GTPase binding) 2 [Equus caballus]	0.185971	1.81337
positive regulation of cellular metabolic process	AK233477	GNL|UG|SSC#S35165259	ATF4	Sus scrofa mRNA, clone:LVRM10156C01, expressed in liver	activating transcription factor 4 (tax-responsive enhancer element B67) [Sus scrofa] gb|ABK56832.2| cAMP response element-binding protein 2 [Sus scrofa]	0.185971	1.81337
positive regulation of cellular metabolic process	AK240432	GNL|UG|SSC#S35173641	---	Sus scrofa mRNA, clone:UTR010069B10, expressed in uterus	PREDICTED: similar to RPA-binding trans-activator [Canis familiaris]	0.185971	1.81337
positive regulation of cellular metabolic process	CK454672	GNL|UG|SSC#S18359231	---	915172 MARC 4PIG Sus scrofa cDNA 5', mRNA sequence	Epstein-Barr virus induced 3 [Bos taurus] gb|AAI49503.1| EBI3 protein [Bos taurus]	0.185971	1.81337
positive regulation of cellular metabolic process	CN164178	GNL|UG|SSC#S19548011	---	994302 MARC 4PIG Sus scrofa cDNA 5', mRNA sequence	collagen col-34 [Brugia malayi] gb|EDP32726.1| collagen col-34, putative [Brugia malayi]	0.185971	1.81337
positive regulation of cellular metabolic process	EU719607	GNL|UG|SSC#S45451979	LEF1	Sus scrofa lymphoid enhancer-binding factor-1 (LEF1) mRNA, complete cds	PREDICTED: lymphoid enhancer binding factor-1 isoform 2 [Pan troglodytes]	0.185971	1.81337
positive regulation of macromolecule metabolic process	AK230592	GNL|UG|SSC#S35167456	---	Sus scrofa mRNA, clone:AMP010013H01, expressed in alveolar macrophage	hematopoietic cell-specific Lyn substrate 1 [Bos taurus] gb|AAI03356.1| Hematopoietic cell-specific Lyn substrate 1 [Bos taurus]	0.185971	1.81337
positive regulation of macromolecule metabolic process	AK231696	GNL|UG|SSC#S35171516	---	Sus scrofa mRNA, clone:LNG010013B06, expressed in lung	PREDICTED: similar to CDC42 effector protein (Rho GTPase binding) 2 [Equus caballus]	0.185971	1.81337
positive regulation of macromolecule metabolic process	AK233477	GNL|UG|SSC#S35165259	ATF4	Sus scrofa mRNA, clone:LVRM10156C01, expressed in liver	activating transcription factor 4 (tax-responsive enhancer element B67) [Sus scrofa] gb|ABK56832.2| cAMP response element-binding protein 2 [Sus scrofa]	0.185971	1.81337
positive regulation of macromolecule metabolic process	AK240432	GNL|UG|SSC#S35173641	---	Sus scrofa mRNA, clone:UTR010069B10, expressed in uterus	PREDICTED: similar to RPA-binding trans-activator [Canis familiaris]	0.185971	1.81337
positive regulation of macromolecule metabolic process	CK454672	GNL|UG|SSC#S18359231	---	915172 MARC 4PIG Sus scrofa cDNA 5', mRNA sequence	Epstein-Barr virus induced 3 [Bos taurus] gb|AAI49503.1| EBI3 protein [Bos taurus]	0.185971	1.81337
positive regulation of macromolecule metabolic process	CN164178	GNL|UG|SSC#S19548011	---	994302 MARC 4PIG Sus scrofa cDNA 5', mRNA sequence	collagen col-34 [Brugia malayi] gb|EDP32726.1| collagen col-34, putative [Brugia malayi]	0.185971	1.81337
positive regulation of macromolecule metabolic process	EU719607	GNL|UG|SSC#S45451979	LEF1	Sus scrofa lymphoid enhancer-binding factor-1 (LEF1) mRNA, complete cds	PREDICTED: lymphoid enhancer binding factor-1 isoform 2 [Pan troglodytes]	0.185971	1.81337
generation of precursor metabolites and energy	AK230821	GNL|UG|SSC#S35174129	GP91-PHOX	Sus scrofa mRNA, clone:AMP010048F11, expressed in alveolar macrophage	RecName: Full=Cytochrome b-245 heavy chain; AltName: Full=p22 phagocyte B-cytochrome; AltName: Full=Neutrophil cytochrome b 91 kDa polypeptide; AltName: Full=Heme-binding membrane glycoprotein gp91phox; AltName: Full=CGD91-phox; AltName: Full=gp91-phox; A	0.192839	2.05718
generation of precursor metabolites and energy	AK235419	GNL|UG|SSC#S35170442	---	Sus scrofa mRNA, clone:OVRM10079G02, expressed in ovary	PREDICTED: similar to NADH dehydrogenase (ubiquinone) 42 kDa subunit [Equus caballus]	0.192839	2.05718
generation of precursor metabolites and energy	AK238286	GNL|UG|SSC#S35170742	---	Sus scrofa mRNA, clone:TCH010075F01, expressed in trachea	malic enzyme 3, NADP(+)-dependent, mitochondrial, isoform CRA_a [Homo sapiens]	0.192839	2.05718
generation of precursor metabolites and energy	AK238489	GNL|UG|SSC#S35170010	---	Sus scrofa mRNA, clone:TES010040G05, expressed in testis	NADH dehydrogenase (ubiquinone) flavoprotein 3, 10kDa [Homo sapiens]	0.192839	2.05718
generation of precursor metabolites and energy	AY610208	GNL|UG|SSC#S23212800	FDX1	Sus scrofa clone Clu_967.scr.msk.p1.Contig3, mRNA sequence	ferredoxin [Sus scrofa] sp|P00258|ADX_PIG RecName: Full=Adrenodoxin, mitochondrial; AltName: Full=Adrenal ferredoxin; AltName: Full=Ferredoxin-1; Flags: Precursor gb|AAA31030.1| ferredoxin	0.192839	2.05718
positive regulation of metabolic process	AK230592	GNL|UG|SSC#S35167456	---	Sus scrofa mRNA, clone:AMP010013H01, expressed in alveolar macrophage	hematopoietic cell-specific Lyn substrate 1 [Bos taurus] gb|AAI03356.1| Hematopoietic cell-specific Lyn substrate 1 [Bos taurus]	0.197164	1.78689
positive regulation of metabolic process	AK231696	GNL|UG|SSC#S35171516	---	Sus scrofa mRNA, clone:LNG010013B06, expressed in lung	PREDICTED: similar to CDC42 effector protein (Rho GTPase binding) 2 [Equus caballus]	0.197164	1.78689
positive regulation of metabolic process	AK233477	GNL|UG|SSC#S35165259	ATF4	Sus scrofa mRNA, clone:LVRM10156C01, expressed in liver	activating transcription factor 4 (tax-responsive enhancer element B67) [Sus scrofa] gb|ABK56832.2| cAMP response element-binding protein 2 [Sus scrofa]	0.197164	1.78689
positive regulation of metabolic process	AK240432	GNL|UG|SSC#S35173641	---	Sus scrofa mRNA, clone:UTR010069B10, expressed in uterus	PREDICTED: similar to RPA-binding trans-activator [Canis familiaris]	0.197164	1.78689
positive regulation of metabolic process	CK454672	GNL|UG|SSC#S18359231	---	915172 MARC 4PIG Sus scrofa cDNA 5', mRNA sequence	Epstein-Barr virus induced 3 [Bos taurus] gb|AAI49503.1| EBI3 protein [Bos taurus]	0.197164	1.78689
positive regulation of metabolic process	CN164178	GNL|UG|SSC#S19548011	---	994302 MARC 4PIG Sus scrofa cDNA 5', mRNA sequence	collagen col-34 [Brugia malayi] gb|EDP32726.1| collagen col-34, putative [Brugia malayi]	0.197164	1.78689
positive regulation of metabolic process	EU719607	GNL|UG|SSC#S45451979	LEF1	Sus scrofa lymphoid enhancer-binding factor-1 (LEF1) mRNA, complete cds	PREDICTED: lymphoid enhancer binding factor-1 isoform 2 [Pan troglodytes]	0.197164	1.78689
regulation of biological quality	AF052036	GNL|UG|SSC#S6091069	VWF	Sus scrofa von Willebrand factor precursor (vWF) mRNA, partial cds	von Willebrand factor precursor (vWF) gb|AAC06229.1| von Willebrand factor precursor [Sus scrofa]	0.202471	1.58964
regulation of biological quality	AK230592	GNL|UG|SSC#S35167456	---	Sus scrofa mRNA, clone:AMP010013H01, expressed in alveolar macrophage	hematopoietic cell-specific Lyn substrate 1 [Bos taurus] gb|AAI03356.1| Hematopoietic cell-specific Lyn substrate 1 [Bos taurus]	0.202471	1.58964
regulation of biological quality	AK231696	GNL|UG|SSC#S35171516	---	Sus scrofa mRNA, clone:LNG010013B06, expressed in lung	PREDICTED: similar to CDC42 effector protein (Rho GTPase binding) 2 [Equus caballus]	0.202471	1.58964
regulation of biological quality	AK234679	GNL|UG|SSC#S35172529	---	Sus scrofa mRNA, clone:OVRM10005G09, expressed in ovary	talin 1, isoform CRA_b [Homo sapiens]	0.202471	1.58964
regulation of biological quality	AK237642	GNL|UG|SSC#S35173039	CAST	Sus scrofa mRNA, clone:SPL010072G12, expressed in spleen	endoplasmic reticulum aminopeptidase 1 [Bos taurus] gb|AAI51389.1| ERAP1 protein [Bos taurus]	0.202471	1.58964
regulation of biological quality	AK237693	GNL|UG|SSC#S35172988	---	Sus scrofa mRNA, clone:SPL010081F01, expressed in spleen	PREDICTED: protein tyrosine phosphatase, receptor type, C [Bos taurus]	0.202471	1.58964
regulation of biological quality	BX915429	GNL|UG|SSC#S18546778	BNP	BX915429 Sus Scrofa library (scan) Sus scrofa cDNA clone scan0032.e.01 5prim, mRNA sequence	RecName: Full=Natriuretic peptides B; Contains: RecName: Full=Gamma-brain natriuretic peptide; Contains: RecName: Full=Brain natriuretic peptide 32; Short=BNP-32; Contains: RecName: Full=Brain natriuretic peptide 26; Short=BNP-26; Flags: Precursor gb|AAA3	0.202471	1.58964
regulation of biological quality	BX924665	GNL|UG|SSC#S18556014	---	BX924665 Sus Scrofa library (scan) Sus scrofa cDNA clone scan0022.p.23 5prim, mRNA sequence	Proto-oncogene tyrosine-protein kinase LCK (Lymphocyte cell-specific protein-tyrosine kinase) (p56-LCK) gb|AAV70114.2| lymphocyte-specific protein tyrosine kinase [Aotus nancymaae]	0.202471	1.58964
regulation of biological quality	DN120793	GNL|UG|SSC#S23763174	---	1120840 MARC 4PIG Sus scrofa cDNA 5', mRNA sequence		0.202471	1.58964
regulation of biological quality	DV227211	GNL|UG|SSC#S27601884	XCL1	EST-AR123E06 Porcine Lymph node cDNA library Sus scrofa cDNA clone AR123E06, mRNA sequence	chemokine (C motif) ligand 1 [Sus scrofa] gb|ACE96046.1| chemokine C motif ligand 1 [Sus scrofa]	0.202471	1.58964
calcium ion homeostasis	AK237693	GNL|UG|SSC#S35172988	---	Sus scrofa mRNA, clone:SPL010081F01, expressed in spleen	PREDICTED: protein tyrosine phosphatase, receptor type, C [Bos taurus]	0.20279	3.68127
calcium ion homeostasis	DV227211	GNL|UG|SSC#S27601884	XCL1	EST-AR123E06 Porcine Lymph node cDNA library Sus scrofa cDNA clone AR123E06, mRNA sequence	chemokine (C motif) ligand 1 [Sus scrofa] gb|ACE96046.1| chemokine C motif ligand 1 [Sus scrofa]	0.20279	3.68127
cellular calcium ion homeostasis	AK237693	GNL|UG|SSC#S35172988	---	Sus scrofa mRNA, clone:SPL010081F01, expressed in spleen	PREDICTED: protein tyrosine phosphatase, receptor type, C [Bos taurus]	0.20279	3.68127
cellular calcium ion homeostasis	DV227211	GNL|UG|SSC#S27601884	XCL1	EST-AR123E06 Porcine Lymph node cDNA library Sus scrofa cDNA clone AR123E06, mRNA sequence	chemokine (C motif) ligand 1 [Sus scrofa] gb|ACE96046.1| chemokine C motif ligand 1 [Sus scrofa]	0.20279	3.68127
cellular metal ion homeostasis	AK237693	GNL|UG|SSC#S35172988	---	Sus scrofa mRNA, clone:SPL010081F01, expressed in spleen	PREDICTED: protein tyrosine phosphatase, receptor type, C [Bos taurus]	0.20279	3.68127
cellular metal ion homeostasis	DV227211	GNL|UG|SSC#S27601884	XCL1	EST-AR123E06 Porcine Lymph node cDNA library Sus scrofa cDNA clone AR123E06, mRNA sequence	chemokine (C motif) ligand 1 [Sus scrofa] gb|ACE96046.1| chemokine C motif ligand 1 [Sus scrofa]	0.20279	3.68127
metal ion homeostasis	AK237693	GNL|UG|SSC#S35172988	---	Sus scrofa mRNA, clone:SPL010081F01, expressed in spleen	PREDICTED: protein tyrosine phosphatase, receptor type, C [Bos taurus]	0.20279	3.68127
metal ion homeostasis	DV227211	GNL|UG|SSC#S27601884	XCL1	EST-AR123E06 Porcine Lymph node cDNA library Sus scrofa cDNA clone AR123E06, mRNA sequence	chemokine (C motif) ligand 1 [Sus scrofa] gb|ACE96046.1| chemokine C motif ligand 1 [Sus scrofa]	0.20279	3.68127
cellular biosynthetic process	AK232989	GNL|UG|SSC#S35166547	G6PC	Sus scrofa mRNA, clone:LVRM10063F05, expressed in liver	glucose-6-phosphatase, catalytic subunit [Sus scrofa] gb|ABY21261.1| glucose-6-phosphatase catalytic subunit [Sus scrofa]	0.20618	1.37287
cellular biosynthetic process	AK233073	GNL|UG|SSC#S35166463	LOC100154980	Sus scrofa mRNA, clone:LVRM10077H03, expressed in liver	PREDICTED: similar to 3-oxoacyl-[acyl-carrier-protein] synthase, mitochondrial precursor (Beta-ketoacyl-ACP synthase) [Equus caballus]	0.20618	1.37287
cellular biosynthetic process	AK233242	GNL|UG|SSC#S35165693	LOC100157055	Sus scrofa mRNA, clone:LVRM10108H07, expressed in liver	PREDICTED: similar to coenzyme Q5 homolog, methyltransferase [Sus scrofa]	0.20618	1.37287
cellular biosynthetic process	AK233477	GNL|UG|SSC#S35165259	ATF4	Sus scrofa mRNA, clone:LVRM10156C01, expressed in liver	activating transcription factor 4 (tax-responsive enhancer element B67) [Sus scrofa] gb|ABK56832.2| cAMP response element-binding protein 2 [Sus scrofa]	0.20618	1.37287
cellular biosynthetic process	AK234471	GNL|UG|SSC#S35173202	---	Sus scrofa mRNA, clone:OVR010068B05, expressed in ovary	PREDICTED: similar to polymerase (DNA directed), alpha 2 (70kD subunit) isoform 1 [Macaca mulatta] ref|XP_001114001.1| PREDICTED: similar to polymerase (DNA directed), alpha 2 (70kD subunit) isoform 2 [Macaca mulatta]	0.20618	1.37287
cellular biosynthetic process	AK235469	GNL|UG|SSC#S35170392	---	Sus scrofa mRNA, clone:OVRM10085B11, expressed in ovary	PREDICTED: similar to GDP-L-fucose synthetase (Protein FX) (Red cell NADP(H)-binding protein) (GDP-4-keto-6-deoxy-D-mannose-3,5-epimerase-4-reductase) [Equus caballus]	0.20618	1.37287
cellular biosynthetic process	AK235483	GNL|UG|SSC#S35170378	---	Sus scrofa mRNA, clone:OVRM10086C09, expressed in ovary	PREDICTED: minichromosome maintenance complex component 2 [Equus caballus]	0.20618	1.37287
cellular biosynthetic process	AK235490	GNL|UG|SSC#S35170371	LOC100154160	Sus scrofa mRNA, clone:OVRM10087A03, expressed in ovary	PREDICTED: similar to phosphoserine aminotransferase isoform 1 [Sus scrofa]	0.20618	1.37287
cellular biosynthetic process	AK237136	GNL|UG|SSC#S35165001	---	Sus scrofa mRNA, clone:SPL010003C11, expressed in spleen	unnamed protein product [Homo sapiens]	0.20618	1.37287
cellular biosynthetic process	AK237653	GNL|UG|SSC#S35173028	---	Sus scrofa mRNA, clone:SPL010074H07, expressed in spleen	PREDICTED: similar to MRPL37 protein [Equus caballus]	0.20618	1.37287
cellular biosynthetic process	AK239557	GNL|UG|SSC#S35166768	---	Sus scrofa mRNA, clone:THY010112D06, expressed in thymus	PREDICTED: MutL protein homolog 1 [Bos taurus]	0.20618	1.37287
cellular biosynthetic process	AK239693	GNL|UG|SSC#S35166632	CD74	Sus scrofa mRNA, clone:THY010124C08, expressed in thymus	CD74 antigen [Sus scrofa] dbj|BAD06312.1| CD74 antigen [Sus scrofa]	0.20618	1.37287
cellular biosynthetic process	AK240549	GNL|UG|SSC#S35173524	LOC100156324	Sus scrofa mRNA, clone:UTR010096G02, expressed in uterus	PREDICTED: similar to mitochondrial ribosomal protein L18 [Sus scrofa]	0.20618	1.37287
cellular biosynthetic process	AK240596	GNL|UG|SSC#S35172885	---	Sus scrofa mRNA, clone:UTR010104C12, expressed in uterus	PREDICTED: similar to thymidine kinase 2, mitochondrial [Bos taurus]	0.20618	1.37287
cellular biosynthetic process	AY214329	GNL|UG|SSC#S18598186	LOC403161	Sus scrofa nicotinate phosphoribosyltransferase-like protein mRNA, partial cds	nicotinate phosphoribosyltransferase-like protein [Sus scrofa]	0.20618	1.37287
cellular biosynthetic process	AY609526	GNL|UG|SSC#S23213451	---	Sus scrofa clone Clu_15730.scr.msk.p1.Contig1, mRNA sequence	PREDICTED: similar to Replication protein A 32 kDa subunit (RP-A) (RF-A) (Replication factor-A protein 2) (P34) [Canis familiaris]	0.20618	1.37287
cellular biosynthetic process	CJ023069	GNL|UG|SSC#S22280339	---	CJ023069 full-length enriched swine cDNA library, adult trachea Sus scrofa cDNA clone TCH01G080008 5', mRNA sequence	para-hydroxybenzoate-polyprenyltransferase, mitochondrial [Bos taurus] sp|Q2KIQ4|COQ2_BOVIN RecName: Full=Para-hydroxybenzoate--polyprenyltransferase, mitochondrial; Short=PHB:polyprenyltransferase; Flags: Precursor gb|AAI12552.1| Coenzyme Q2 homolog, pre	0.20618	1.37287
cellular biosynthetic process	DN112212	GNL|UG|SSC#S23701109	---	1111384 MARC 4PIG Sus scrofa cDNA 5', mRNA sequence		0.20618	1.37287
cellular biosynthetic process	EU127843	GNL|UG|SSC#S41350327	PBEF1	Sus scrofa pre-B-cell colony-enhancing factor variant 6 (PBEF1) mRNA sequence, alternatively spliced	nicotinamide phosphoribosyltransferase [Sus scrofa] sp|Q52I78|NAMPT_PIG RecName: Full=Nicotinamide phosphoribosyltransferase; Short=NAmPRTase; Short=Nampt; AltName: Full=Pre-B-cell colony-enhancing factor 1 homolog; Short=PBEF; AltName: Full=Visfatin gb|A	0.20618	1.37287
negative regulation of cellular biosynthetic process	AB254406	GNL|UG|SSC#S38483127	NR1H3	Sus scrofa LXRA mRNA for liver X receptor alpha, complete cds, tissue_type:thymus and spleen	nuclear receptor subfamily 1, group H, member 3 [Sus scrofa] gb|AAY43056.1| nuclear orphan receptor LXR-alpha [Sus scrofa] dbj|BAF57045.1| liver X receptor alpha [Sus scrofa]	0.208719	1.76118
negative regulation of cellular biosynthetic process	AK231886	GNL|UG|SSC#S35170629	---	Sus scrofa mRNA, clone:LNG010042C12, expressed in lung	PREDICTED: similar to Transcriptional activator protein Pur-alpha (Purine-rich single-stranded DNA-binding protein alpha) [Bos taurus]	0.208719	1.76118
negative regulation of cellular biosynthetic process	AK231950	GNL|UG|SSC#S35170168	---	Sus scrofa mRNA, clone:LNG010057C02, expressed in lung	PREDICTED: similar to FKSG26 protein isoform 1 [Canis familiaris]	0.208719	1.76118
negative regulation of cellular biosynthetic process	AK234770	GNL|UG|SSC#S35172041	---	Sus scrofa mRNA, clone:OVRM10014E04, expressed in ovary	PREDICTED: similar to Alpha-galactosidase A precursor (Melibiase) (Alpha-D-galactoside galactohydrolase) (Alpha-D-galactosidase A) (Agalsidase) [Bos taurus]	0.208719	1.76118
negative regulation of cellular biosynthetic process	AK236945	GNL|UG|SSC#S35165786	---	Sus scrofa mRNA, clone:PBL010052H10, expressed in periphral blood mononuclear cell	PREDICTED: similar to Zinc finger and BTB domain-containing protein 32 (Fanconi anemia zinc finger protein) (Testis zinc finger protein) (FANCC-interacting protein) [Equus caballus]	0.208719	1.76118
negative regulation of cellular biosynthetic process	AY609972	GNL|UG|SSC#S23213036	---	Sus scrofa clone Clu_5035.scr.msk.p1.Contig3, mRNA sequence	PREDICTED: similar to p62 [Pan troglodytes]	0.208719	1.76118
negative regulation of cellular biosynthetic process	CA779977	GNL|UG|SSC#S6666476	---	MPL384_3_K08 MPL Sus scrofa cDNA clone pSPORT1 5', mRNA sequence	PREDICTED: similar to BCL2-associated transcription factor 1 isoform 1 [Homo sapiens]	0.208719	1.76118
positive regulation of cell communication	AK230592	GNL|UG|SSC#S35167456	---	Sus scrofa mRNA, clone:AMP010013H01, expressed in alveolar macrophage	hematopoietic cell-specific Lyn substrate 1 [Bos taurus] gb|AAI03356.1| Hematopoietic cell-specific Lyn substrate 1 [Bos taurus]	0.211683	2.22045
positive regulation of cell communication	AK237693	GNL|UG|SSC#S35172988	---	Sus scrofa mRNA, clone:SPL010081F01, expressed in spleen	PREDICTED: protein tyrosine phosphatase, receptor type, C [Bos taurus]	0.211683	2.22045
positive regulation of cell communication	EW292521	GNL|UG|SSC#S40197614	---	rjej03b_f5.y1 jej Sus scrofa cDNA 5', mRNA sequence		0.211683	2.22045
positive regulation of cell communication	EW373211	GNL|UG|SSC#S40278304	---	rmcp05c_a3.y1 mcp Sus scrofa cDNA 5', mRNA sequence		0.211683	2.22045
positive regulation of signal transduction	AK230592	GNL|UG|SSC#S35167456	---	Sus scrofa mRNA, clone:AMP010013H01, expressed in alveolar macrophage	hematopoietic cell-specific Lyn substrate 1 [Bos taurus] gb|AAI03356.1| Hematopoietic cell-specific Lyn substrate 1 [Bos taurus]	0.211683	2.22045
positive regulation of signal transduction	AK237693	GNL|UG|SSC#S35172988	---	Sus scrofa mRNA, clone:SPL010081F01, expressed in spleen	PREDICTED: protein tyrosine phosphatase, receptor type, C [Bos taurus]	0.211683	2.22045
positive regulation of signal transduction	EW292521	GNL|UG|SSC#S40197614	---	rjej03b_f5.y1 jej Sus scrofa cDNA 5', mRNA sequence		0.211683	2.22045
positive regulation of signal transduction	EW373211	GNL|UG|SSC#S40278304	---	rmcp05c_a3.y1 mcp Sus scrofa cDNA 5', mRNA sequence		0.211683	2.22045
anatomical structure morphogenesis	AK237642	GNL|UG|SSC#S35173039	CAST	Sus scrofa mRNA, clone:SPL010072G12, expressed in spleen	endoplasmic reticulum aminopeptidase 1 [Bos taurus] gb|AAI51389.1| ERAP1 protein [Bos taurus]	0.212426	0.386431
anatomical structure morphogenesis	DN120793	GNL|UG|SSC#S23763174	---	1120840 MARC 4PIG Sus scrofa cDNA 5', mRNA sequence		0.212426	0.386431
negative regulation of biosynthetic process	AB254406	GNL|UG|SSC#S38483127	NR1H3	Sus scrofa LXRA mRNA for liver X receptor alpha, complete cds, tissue_type:thymus and spleen	nuclear receptor subfamily 1, group H, member 3 [Sus scrofa] gb|AAY43056.1| nuclear orphan receptor LXR-alpha [Sus scrofa] dbj|BAF57045.1| liver X receptor alpha [Sus scrofa]	0.214631	1.7486
negative regulation of biosynthetic process	AK231886	GNL|UG|SSC#S35170629	---	Sus scrofa mRNA, clone:LNG010042C12, expressed in lung	PREDICTED: similar to Transcriptional activator protein Pur-alpha (Purine-rich single-stranded DNA-binding protein alpha) [Bos taurus]	0.214631	1.7486
negative regulation of biosynthetic process	AK231950	GNL|UG|SSC#S35170168	---	Sus scrofa mRNA, clone:LNG010057C02, expressed in lung	PREDICTED: similar to FKSG26 protein isoform 1 [Canis familiaris]	0.214631	1.7486
negative regulation of biosynthetic process	AK234770	GNL|UG|SSC#S35172041	---	Sus scrofa mRNA, clone:OVRM10014E04, expressed in ovary	PREDICTED: similar to Alpha-galactosidase A precursor (Melibiase) (Alpha-D-galactoside galactohydrolase) (Alpha-D-galactosidase A) (Agalsidase) [Bos taurus]	0.214631	1.7486
negative regulation of biosynthetic process	AK236945	GNL|UG|SSC#S35165786	---	Sus scrofa mRNA, clone:PBL010052H10, expressed in periphral blood mononuclear cell	PREDICTED: similar to Zinc finger and BTB domain-containing protein 32 (Fanconi anemia zinc finger protein) (Testis zinc finger protein) (FANCC-interacting protein) [Equus caballus]	0.214631	1.7486
negative regulation of biosynthetic process	AY609972	GNL|UG|SSC#S23213036	---	Sus scrofa clone Clu_5035.scr.msk.p1.Contig3, mRNA sequence	PREDICTED: similar to p62 [Pan troglodytes]	0.214631	1.7486
negative regulation of biosynthetic process	CA779977	GNL|UG|SSC#S6666476	---	MPL384_3_K08 MPL Sus scrofa cDNA clone pSPORT1 5', mRNA sequence	PREDICTED: similar to BCL2-associated transcription factor 1 isoform 1 [Homo sapiens]	0.214631	1.7486
cellular lipid metabolic process	AB254406	GNL|UG|SSC#S38483127	NR1H3	Sus scrofa LXRA mRNA for liver X receptor alpha, complete cds, tissue_type:thymus and spleen	nuclear receptor subfamily 1, group H, member 3 [Sus scrofa] gb|AAY43056.1| nuclear orphan receptor LXR-alpha [Sus scrofa] dbj|BAF57045.1| liver X receptor alpha [Sus scrofa]	0.216334	1.61409
cellular lipid metabolic process	AK233073	GNL|UG|SSC#S35166463	LOC100154980	Sus scrofa mRNA, clone:LVRM10077H03, expressed in liver	PREDICTED: similar to 3-oxoacyl-[acyl-carrier-protein] synthase, mitochondrial precursor (Beta-ketoacyl-ACP synthase) [Equus caballus]	0.216334	1.61409
cellular lipid metabolic process	AK234770	GNL|UG|SSC#S35172041	---	Sus scrofa mRNA, clone:OVRM10014E04, expressed in ovary	PREDICTED: similar to Alpha-galactosidase A precursor (Melibiase) (Alpha-D-galactoside galactohydrolase) (Alpha-D-galactosidase A) (Agalsidase) [Bos taurus]	0.216334	1.61409
cellular lipid metabolic process	AK236293	GNL|UG|SSC#S35167853	ACADM	Sus scrofa mRNA, clone:OVRM10173G02, expressed in ovary	Medium-chain specific acyl-CoA dehydrogenase, mitochondrial precursor (MCAD) gb|AAW30430.1| medium-chain acyl-coA dehydrogenase [Sus scrofa]	0.216334	1.61409
cellular lipid metabolic process	AK239693	GNL|UG|SSC#S35166632	CD74	Sus scrofa mRNA, clone:THY010124C08, expressed in thymus	CD74 antigen [Sus scrofa] dbj|BAD06312.1| CD74 antigen [Sus scrofa]	0.216334	1.61409
cellular lipid metabolic process	CJ023069	GNL|UG|SSC#S22280339	---	CJ023069 full-length enriched swine cDNA library, adult trachea Sus scrofa cDNA clone TCH01G080008 5', mRNA sequence	para-hydroxybenzoate-polyprenyltransferase, mitochondrial [Bos taurus] sp|Q2KIQ4|COQ2_BOVIN RecName: Full=Para-hydroxybenzoate--polyprenyltransferase, mitochondrial; Short=PHB:polyprenyltransferase; Flags: Precursor gb|AAI12552.1| Coenzyme Q2 homolog, pre	0.216334	1.61409
cellular lipid metabolic process	DN112212	GNL|UG|SSC#S23701109	---	1111384 MARC 4PIG Sus scrofa cDNA 5', mRNA sequence		0.216334	1.61409
cellular lipid metabolic process	DN124866	GNL|UG|SSC#S23767247	---	1138671 MARC 4PIG Sus scrofa cDNA 5', mRNA sequence	PREDICTED: similar to LOC506073 protein [Equus caballus]	0.216334	1.61409
cellular lipid metabolic process	EW075750	GNL|UG|SSC#S39980685	---	rebs21c_d23.y1 ebs Sus scrofa cDNA 5', mRNA sequence	acyl-CoA synthetase family member 3 [Bos taurus] sp|Q58DN7|ACSF3_BOVIN RecName: Full=Acyl-CoA synthetase family member 3, mitochondrial; Flags: Precursor gb|AAX46407.1| hypothetical protein LOC197322 [Bos taurus] gb|AAI02587.1| Acyl-CoA synthetase family	0.216334	1.61409
activation of pro-apoptotic gene products	EW292521	GNL|UG|SSC#S40197614	---	rjej03b_f5.y1 jej Sus scrofa cDNA 5', mRNA sequence		0.219142	8.74301
calcium-mediated signaling	AK238783	GNL|UG|SSC#S35168773	---	Sus scrofa mRNA, clone:THY010030A05, expressed in thymus	PREDICTED: similar to linker for activation of T cells [Equus caballus]	0.219142	8.74301
cell-cell junction assembly	AK234679	GNL|UG|SSC#S35172529	---	Sus scrofa mRNA, clone:OVRM10005G09, expressed in ovary	talin 1, isoform CRA_b [Homo sapiens]	0.219142	8.74301
cell-cell junction assembly and maintenance	AK234679	GNL|UG|SSC#S35172529	---	Sus scrofa mRNA, clone:OVRM10005G09, expressed in ovary	talin 1, isoform CRA_b [Homo sapiens]	0.219142	8.74301
copper ion transport	EV943941	GNL|UG|SSC#S39848859	---	rcje34_p18.y1 cje Sus scrofa cDNA 5', mRNA sequence	SA hypertension-associated homolog [Ovis aries] ref|NP_001124230.1| ATX1 antioxidant protein 1 homolog [Bos taurus] sp|Q9XT28|ATOX1_SHEEP RecName: Full=Copper transport protein ATOX1; AltName: Full=Metal transport protein ATX1; AltName: Full=Copper chaper	0.219142	8.74301
immunoglobulin production during immune response	CN164178	GNL|UG|SSC#S19548011	---	994302 MARC 4PIG Sus scrofa cDNA 5', mRNA sequence	collagen col-34 [Brugia malayi] gb|EDP32726.1| collagen col-34, putative [Brugia malayi]	0.219142	8.74301
isotype switching	CN164178	GNL|UG|SSC#S19548011	---	994302 MARC 4PIG Sus scrofa cDNA 5', mRNA sequence	collagen col-34 [Brugia malayi] gb|EDP32726.1| collagen col-34, putative [Brugia malayi]	0.219142	8.74301
membrane lipid catabolic process	AK234770	GNL|UG|SSC#S35172041	---	Sus scrofa mRNA, clone:OVRM10014E04, expressed in ovary	PREDICTED: similar to Alpha-galactosidase A precursor (Melibiase) (Alpha-D-galactoside galactohydrolase) (Alpha-D-galactosidase A) (Agalsidase) [Bos taurus]	0.219142	8.74301
NAD metabolic process	AK233866	GNL|UG|SSC#S35164475	---	Sus scrofa mRNA, clone:MLN010055C04, expressed in mesenteric lymph node	indoleamine-pyrrole 2,3 dioxygenase [Ovis aries]	0.219142	8.74301
negative regulation of immune response	AK237693	GNL|UG|SSC#S35172988	---	Sus scrofa mRNA, clone:SPL010081F01, expressed in spleen	PREDICTED: protein tyrosine phosphatase, receptor type, C [Bos taurus]	0.219142	8.74301
nucleoside monophosphate biosynthetic process	AK231893	GNL|UG|SSC#S35170622	ADSL	Sus scrofa mRNA, clone:LNG010043C07, expressed in lung	adenylosuccinate lyase [Sus scrofa] gb|ACF04801.1| adenylosuccinate lyase [Sus scrofa]	0.219142	8.74301
nucleotide-sugar metabolic process	AK235469	GNL|UG|SSC#S35170392	---	Sus scrofa mRNA, clone:OVRM10085B11, expressed in ovary	PREDICTED: similar to GDP-L-fucose synthetase (Protein FX) (Red cell NADP(H)-binding protein) (GDP-4-keto-6-deoxy-D-mannose-3,5-epimerase-4-reductase) [Equus caballus]	0.219142	8.74301
positive regulation of actin filament polymerization	AK231696	GNL|UG|SSC#S35171516	---	Sus scrofa mRNA, clone:LNG010013B06, expressed in lung	PREDICTED: similar to CDC42 effector protein (Rho GTPase binding) 2 [Equus caballus]	0.219142	8.74301
positive regulation of B cell activation	AK237693	GNL|UG|SSC#S35172988	---	Sus scrofa mRNA, clone:SPL010081F01, expressed in spleen	PREDICTED: protein tyrosine phosphatase, receptor type, C [Bos taurus]	0.219142	8.74301
positive regulation of interferon-gamma biosynthetic process	CK454672	GNL|UG|SSC#S18359231	---	915172 MARC 4PIG Sus scrofa cDNA 5', mRNA sequence	Epstein-Barr virus induced 3 [Bos taurus] gb|AAI49503.1| EBI3 protein [Bos taurus]	0.219142	8.74301
positive regulation of protein complex assembly	AK231696	GNL|UG|SSC#S35171516	---	Sus scrofa mRNA, clone:LNG010013B06, expressed in lung	PREDICTED: similar to CDC42 effector protein (Rho GTPase binding) 2 [Equus caballus]	0.219142	8.74301
positive regulation of protein polymerization	AK231696	GNL|UG|SSC#S35171516	---	Sus scrofa mRNA, clone:LNG010013B06, expressed in lung	PREDICTED: similar to CDC42 effector protein (Rho GTPase binding) 2 [Equus caballus]	0.219142	8.74301
prostaglandin biosynthetic process	AK239693	GNL|UG|SSC#S35166632	CD74	Sus scrofa mRNA, clone:THY010124C08, expressed in thymus	CD74 antigen [Sus scrofa] dbj|BAD06312.1| CD74 antigen [Sus scrofa]	0.219142	8.74301
prostanoid biosynthetic process	AK239693	GNL|UG|SSC#S35166632	CD74	Sus scrofa mRNA, clone:THY010124C08, expressed in thymus	CD74 antigen [Sus scrofa] dbj|BAD06312.1| CD74 antigen [Sus scrofa]	0.219142	8.74301
purine nucleotide catabolic process	AY609445	GNL|UG|SSC#S23213532	LOC100155803	Sus scrofa clone Clu_11781.scr.msk.p1.Contig1, mRNA sequence	PREDICTED: GTP-binding protein PTD004 isoform 2 [Pan troglodytes]	0.219142	8.74301
regulation of antigen receptor-mediated signaling pathway	AK237693	GNL|UG|SSC#S35172988	---	Sus scrofa mRNA, clone:SPL010081F01, expressed in spleen	PREDICTED: protein tyrosine phosphatase, receptor type, C [Bos taurus]	0.219142	8.74301
regulation of cell killing	AK237693	GNL|UG|SSC#S35172988	---	Sus scrofa mRNA, clone:SPL010081F01, expressed in spleen	PREDICTED: protein tyrosine phosphatase, receptor type, C [Bos taurus]	0.219142	8.74301
regulation of innate immune response	AK237642	GNL|UG|SSC#S35173039	CAST	Sus scrofa mRNA, clone:SPL010072G12, expressed in spleen	endoplasmic reticulum aminopeptidase 1 [Bos taurus] gb|AAI51389.1| ERAP1 protein [Bos taurus]	0.219142	8.74301
regulation of interferon-gamma biosynthetic process	CK454672	GNL|UG|SSC#S18359231	---	915172 MARC 4PIG Sus scrofa cDNA 5', mRNA sequence	Epstein-Barr virus induced 3 [Bos taurus] gb|AAI49503.1| EBI3 protein [Bos taurus]	0.219142	8.74301
regulation of interferon-gamma production	CK454672	GNL|UG|SSC#S18359231	---	915172 MARC 4PIG Sus scrofa cDNA 5', mRNA sequence	Epstein-Barr virus induced 3 [Bos taurus] gb|AAI49503.1| EBI3 protein [Bos taurus]	0.219142	8.74301
regulation of JAK-STAT cascade	AK230592	GNL|UG|SSC#S35167456	---	Sus scrofa mRNA, clone:AMP010013H01, expressed in alveolar macrophage	hematopoietic cell-specific Lyn substrate 1 [Bos taurus] gb|AAI03356.1| Hematopoietic cell-specific Lyn substrate 1 [Bos taurus]	0.219142	8.74301
regulation of oxidoreductase activity	AK234770	GNL|UG|SSC#S35172041	---	Sus scrofa mRNA, clone:OVRM10014E04, expressed in ovary	PREDICTED: similar to Alpha-galactosidase A precursor (Melibiase) (Alpha-D-galactoside galactohydrolase) (Alpha-D-galactosidase A) (Agalsidase) [Bos taurus]	0.219142	8.74301
regulation of peptidyl-tyrosine phosphorylation	AK230592	GNL|UG|SSC#S35167456	---	Sus scrofa mRNA, clone:AMP010013H01, expressed in alveolar macrophage	hematopoietic cell-specific Lyn substrate 1 [Bos taurus] gb|AAI03356.1| Hematopoietic cell-specific Lyn substrate 1 [Bos taurus]	0.219142	8.74301
regulation of T cell mediated immunity	AK237693	GNL|UG|SSC#S35172988	---	Sus scrofa mRNA, clone:SPL010081F01, expressed in spleen	PREDICTED: protein tyrosine phosphatase, receptor type, C [Bos taurus]	0.219142	8.74301
ribonucleoside monophosphate metabolic process	AK231893	GNL|UG|SSC#S35170622	ADSL	Sus scrofa mRNA, clone:LNG010043C07, expressed in lung	adenylosuccinate lyase [Sus scrofa] gb|ACF04801.1| adenylosuccinate lyase [Sus scrofa]	0.219142	8.74301
somatic diversification of immunoglobulins during immune response	CN164178	GNL|UG|SSC#S19548011	---	994302 MARC 4PIG Sus scrofa cDNA 5', mRNA sequence	collagen col-34 [Brugia malayi] gb|EDP32726.1| collagen col-34, putative [Brugia malayi]	0.219142	8.74301
somatic recombination of immunoglobulin genes during immune response	CN164178	GNL|UG|SSC#S19548011	---	994302 MARC 4PIG Sus scrofa cDNA 5', mRNA sequence	collagen col-34 [Brugia malayi] gb|EDP32726.1| collagen col-34, putative [Brugia malayi]	0.219142	8.74301
sphingolipid catabolic process	AK234770	GNL|UG|SSC#S35172041	---	Sus scrofa mRNA, clone:OVRM10014E04, expressed in ovary	PREDICTED: similar to Alpha-galactosidase A precursor (Melibiase) (Alpha-D-galactoside galactohydrolase) (Alpha-D-galactosidase A) (Agalsidase) [Bos taurus]	0.219142	8.74301
lipid metabolic process	AB254406	GNL|UG|SSC#S38483127	NR1H3	Sus scrofa LXRA mRNA for liver X receptor alpha, complete cds, tissue_type:thymus and spleen	nuclear receptor subfamily 1, group H, member 3 [Sus scrofa] gb|AAY43056.1| nuclear orphan receptor LXR-alpha [Sus scrofa] dbj|BAF57045.1| liver X receptor alpha [Sus scrofa]	0.223244	1.52052
lipid metabolic process	AK233073	GNL|UG|SSC#S35166463	LOC100154980	Sus scrofa mRNA, clone:LVRM10077H03, expressed in liver	PREDICTED: similar to 3-oxoacyl-[acyl-carrier-protein] synthase, mitochondrial precursor (Beta-ketoacyl-ACP synthase) [Equus caballus]	0.223244	1.52052
lipid metabolic process	AK234770	GNL|UG|SSC#S35172041	---	Sus scrofa mRNA, clone:OVRM10014E04, expressed in ovary	PREDICTED: similar to Alpha-galactosidase A precursor (Melibiase) (Alpha-D-galactoside galactohydrolase) (Alpha-D-galactosidase A) (Agalsidase) [Bos taurus]	0.223244	1.52052
lipid metabolic process	AK236293	GNL|UG|SSC#S35167853	ACADM	Sus scrofa mRNA, clone:OVRM10173G02, expressed in ovary	Medium-chain specific acyl-CoA dehydrogenase, mitochondrial precursor (MCAD) gb|AAW30430.1| medium-chain acyl-coA dehydrogenase [Sus scrofa]	0.223244	1.52052
lipid metabolic process	AK239693	GNL|UG|SSC#S35166632	CD74	Sus scrofa mRNA, clone:THY010124C08, expressed in thymus	CD74 antigen [Sus scrofa] dbj|BAD06312.1| CD74 antigen [Sus scrofa]	0.223244	1.52052
lipid metabolic process	AY609810	GNL|UG|SSC#S23213198	MGST3	Sus scrofa clone Clu_3237.scr.msk.p1.Contig1, mRNA sequence	microsomal glutathione S-transferase 3 [Sus scrofa] gb|ABD18455.1| microsomal glutathione S-transferase 3 [Sus scrofa] gb|ABM30152.1| microsomal glutathione S-transferase 3 [Sus scrofa]	0.223244	1.52052
lipid metabolic process	BI182326	GNL|UG|SSC#S6072825	---	UNL-P-FN-bh-h-10-0-UNL.s1 UNL-P-FN Sus scrofa cDNA clone UNL-P-FN-bh-h-10-0-UNL 3', mRNA sequence	PREDICTED: similar to Low-density lipoprotein receptor-related protein 1 precursor (LRP) (Alpha-2-macroglobulin receptor) (A2MR) (Apolipoprotein E receptor) (APOER) (CD91) [Canis familiaris]	0.223244	1.52052
lipid metabolic process	CJ023069	GNL|UG|SSC#S22280339	---	CJ023069 full-length enriched swine cDNA library, adult trachea Sus scrofa cDNA clone TCH01G080008 5', mRNA sequence	para-hydroxybenzoate-polyprenyltransferase, mitochondrial [Bos taurus] sp|Q2KIQ4|COQ2_BOVIN RecName: Full=Para-hydroxybenzoate--polyprenyltransferase, mitochondrial; Short=PHB:polyprenyltransferase; Flags: Precursor gb|AAI12552.1| Coenzyme Q2 homolog, pre	0.223244	1.52052
lipid metabolic process	DN112212	GNL|UG|SSC#S23701109	---	1111384 MARC 4PIG Sus scrofa cDNA 5', mRNA sequence		0.223244	1.52052
lipid metabolic process	DN124866	GNL|UG|SSC#S23767247	---	1138671 MARC 4PIG Sus scrofa cDNA 5', mRNA sequence	PREDICTED: similar to LOC506073 protein [Equus caballus]	0.223244	1.52052
lipid metabolic process	EW075750	GNL|UG|SSC#S39980685	---	rebs21c_d23.y1 ebs Sus scrofa cDNA 5', mRNA sequence	acyl-CoA synthetase family member 3 [Bos taurus] sp|Q58DN7|ACSF3_BOVIN RecName: Full=Acyl-CoA synthetase family member 3, mitochondrial; Flags: Precursor gb|AAX46407.1| hypothetical protein LOC197322 [Bos taurus] gb|AAI02587.1| Acyl-CoA synthetase family	0.223244	1.52052
negative regulation of cellular metabolic process	AB254406	GNL|UG|SSC#S38483127	NR1H3	Sus scrofa LXRA mRNA for liver X receptor alpha, complete cds, tissue_type:thymus and spleen	nuclear receptor subfamily 1, group H, member 3 [Sus scrofa] gb|AAY43056.1| nuclear orphan receptor LXR-alpha [Sus scrofa] dbj|BAF57045.1| liver X receptor alpha [Sus scrofa]	0.225187	1.65548
negative regulation of cellular metabolic process	AK231886	GNL|UG|SSC#S35170629	---	Sus scrofa mRNA, clone:LNG010042C12, expressed in lung	PREDICTED: similar to Transcriptional activator protein Pur-alpha (Purine-rich single-stranded DNA-binding protein alpha) [Bos taurus]	0.225187	1.65548
negative regulation of cellular metabolic process	AK231950	GNL|UG|SSC#S35170168	---	Sus scrofa mRNA, clone:LNG010057C02, expressed in lung	PREDICTED: similar to FKSG26 protein isoform 1 [Canis familiaris]	0.225187	1.65548
negative regulation of cellular metabolic process	AK234770	GNL|UG|SSC#S35172041	---	Sus scrofa mRNA, clone:OVRM10014E04, expressed in ovary	PREDICTED: similar to Alpha-galactosidase A precursor (Melibiase) (Alpha-D-galactoside galactohydrolase) (Alpha-D-galactosidase A) (Agalsidase) [Bos taurus]	0.225187	1.65548
negative regulation of cellular metabolic process	AK236945	GNL|UG|SSC#S35165786	---	Sus scrofa mRNA, clone:PBL010052H10, expressed in periphral blood mononuclear cell	PREDICTED: similar to Zinc finger and BTB domain-containing protein 32 (Fanconi anemia zinc finger protein) (Testis zinc finger protein) (FANCC-interacting protein) [Equus caballus]	0.225187	1.65548
negative regulation of cellular metabolic process	AY609972	GNL|UG|SSC#S23213036	---	Sus scrofa clone Clu_5035.scr.msk.p1.Contig3, mRNA sequence	PREDICTED: similar to p62 [Pan troglodytes]	0.225187	1.65548
negative regulation of cellular metabolic process	CA779977	GNL|UG|SSC#S6666476	---	MPL384_3_K08 MPL Sus scrofa cDNA clone pSPORT1 5', mRNA sequence	PREDICTED: similar to BCL2-associated transcription factor 1 isoform 1 [Homo sapiens]	0.225187	1.65548
negative regulation of cellular metabolic process	DQ225363	GNL|UG|SSC#S29287394	MAPRE1	Sus scrofa microtubule-associated protein RP/EB family member 1 (MAPRE1) mRNA, complete cds	PREDICTED: similar to Microtubule-associated protein RP/EB family member 1 (APC-binding protein EB1) (End-binding protein 1) (EB1) [Canis familiaris]	0.225187	1.65548
macromolecule metabolic process	AK231168	GNL|UG|SSC#S35172722	RU2B	Sus scrofa mRNA, clone:ITT010006B03, expressed in intestine	PREDICTED: similar to U2 small nuclear ribonucleoprotein B isoform 1 [Canis familiaris]	0.226833	1.20688
macromolecule metabolic process	AK231707	GNL|UG|SSC#S35171505	---	Sus scrofa mRNA, clone:LNG010014D07, expressed in lung	FBL protein [Bos taurus]	0.226833	1.20688
macromolecule metabolic process	AK231904	GNL|UG|SSC#S35170611	LOC100157972	Sus scrofa mRNA, clone:LNG010044C11, expressed in lung	PREDICTED: peptidylprolyl isomerase (cyclophilin)-like 2 [Sus scrofa]	0.226833	1.20688
macromolecule metabolic process	AK233634	GNL|UG|SSC#S35164904	---	Sus scrofa mRNA, clone:LVRM10192G01, expressed in liver	PREDICTED: similar to protein kinase D2 isoform 1 [Canis familiaris]	0.226833	1.20688
macromolecule metabolic process	AK233777	GNL|UG|SSC#S35164564	---	Sus scrofa mRNA, clone:MLN010025G01, expressed in mesenteric lymph node	APC11 anaphase promoting complex subunit 11 isoform 2 [Homo sapiens] ref|NP_001002249.1| APC11 anaphase promoting complex subunit 11 isoform 2 [Homo sapiens] ref|NP_001002247.1| APC11 anaphase promoting complex subunit 11 isoform 2 [Homo sapiens] ref|NP_0	0.226833	1.20688
macromolecule metabolic process	AK233899	GNL|UG|SSC#S35164442	---	Sus scrofa mRNA, clone:MLN010065B05, expressed in mesenteric lymph node	UTP23, small subunit (SSU) processome component, homolog [Bos taurus] ref|XP_001249520.1| PREDICTED: similar to CG17652 CG17652-PA [Bos taurus] sp|Q08DU1|UTP23_BOVIN RecName: Full=rRNA-processing protein UTP23 homolog gb|AAI23566.1| UTP23, small subunit (	0.226833	1.20688
macromolecule metabolic process	AK234206	GNL|UG|SSC#S35174062	---	Sus scrofa mRNA, clone:OVR010027F12, expressed in ovary	PREDICTED: similar to methionine sulfoxide reductase B2 [Bos taurus]	0.226833	1.20688
macromolecule metabolic process	AK234260	GNL|UG|SSC#S35174008	---	Sus scrofa mRNA, clone:OVR010034E07, expressed in ovary	unnamed protein product [Homo sapiens]	0.226833	1.20688
macromolecule metabolic process	AK234471	GNL|UG|SSC#S35173202	---	Sus scrofa mRNA, clone:OVR010068B05, expressed in ovary	PREDICTED: similar to polymerase (DNA directed), alpha 2 (70kD subunit) isoform 1 [Macaca mulatta] ref|XP_001114001.1| PREDICTED: similar to polymerase (DNA directed), alpha 2 (70kD subunit) isoform 2 [Macaca mulatta]	0.226833	1.20688
macromolecule metabolic process	AK235175	GNL|UG|SSC#S35171281	---	Sus scrofa mRNA, clone:OVRM10055G12, expressed in ovary	PREDICTED: similar to tRNA(m1A58)-methyltransferase subunit TRM61 [Equus caballus]	0.226833	1.20688
macromolecule metabolic process	AK235354	GNL|UG|SSC#S35170888	---	Sus scrofa mRNA, clone:OVRM10072B01, expressed in ovary	PREDICTED: microspherule protein 1 [Pan troglodytes]	0.226833	1.20688
macromolecule metabolic process	AK235414	GNL|UG|SSC#S35170447	---	Sus scrofa mRNA, clone:OVRM10078F11, expressed in ovary	PREDICTED: similar to heterogeneous nuclear ribonucleoprotein D isoform b isoform 1 [Canis familiaris]	0.226833	1.20688
macromolecule metabolic process	AK235483	GNL|UG|SSC#S35170378	---	Sus scrofa mRNA, clone:OVRM10086C09, expressed in ovary	PREDICTED: minichromosome maintenance complex component 2 [Equus caballus]	0.226833	1.20688
macromolecule metabolic process	AK235791	GNL|UG|SSC#S35169122	---	Sus scrofa mRNA, clone:OVRM10115E09, expressed in ovary	PREDICTED: similar to F-box/LRR-repeat protein 12 (F-box and leucine-rich repeat protein 12) (F-box protein FBL12) [Canis familiaris]	0.226833	1.20688
macromolecule metabolic process	AK236293	GNL|UG|SSC#S35167853	ACADM	Sus scrofa mRNA, clone:OVRM10173G02, expressed in ovary	Medium-chain specific acyl-CoA dehydrogenase, mitochondrial precursor (MCAD) gb|AAW30430.1| medium-chain acyl-coA dehydrogenase [Sus scrofa]	0.226833	1.20688
macromolecule metabolic process	AK237136	GNL|UG|SSC#S35165001	---	Sus scrofa mRNA, clone:SPL010003C11, expressed in spleen	unnamed protein product [Homo sapiens]	0.226833	1.20688
macromolecule metabolic process	AK237504	GNL|UG|SSC#S35173773	LOC100157339	Sus scrofa mRNA, clone:SPL010054C11, expressed in spleen	PREDICTED: similar to RAD51 associated protein 1, partial [Sus scrofa]	0.226833	1.20688
macromolecule metabolic process	AK237642	GNL|UG|SSC#S35173039	CAST	Sus scrofa mRNA, clone:SPL010072G12, expressed in spleen	endoplasmic reticulum aminopeptidase 1 [Bos taurus] gb|AAI51389.1| ERAP1 protein [Bos taurus]	0.226833	1.20688
macromolecule metabolic process	AK237653	GNL|UG|SSC#S35173028	---	Sus scrofa mRNA, clone:SPL010074H07, expressed in spleen	PREDICTED: similar to MRPL37 protein [Equus caballus]	0.226833	1.20688
macromolecule metabolic process	AK237693	GNL|UG|SSC#S35172988	---	Sus scrofa mRNA, clone:SPL010081F01, expressed in spleen	PREDICTED: protein tyrosine phosphatase, receptor type, C [Bos taurus]	0.226833	1.20688
macromolecule metabolic process	AK238637	GNL|UG|SSC#S35169467	HNRNPA1	Sus scrofa mRNA, clone:THY010011A09, expressed in thymus	mCG15678, isoform CRA_c [Mus musculus]	0.226833	1.20688
macromolecule metabolic process	AK238642	GNL|UG|SSC#S35169462	---	Sus scrofa mRNA, clone:THY010012G06, expressed in thymus	PREDICTED: similar to granzyme H isoform 1 [Sus scrofa]	0.226833	1.20688
macromolecule metabolic process	AK238846	GNL|UG|SSC#S35168705	PTBP1	Sus scrofa mRNA, clone:THY010036D12, expressed in thymus	PREDICTED: similar to polypyrimidine tract-binding protein 1 isoform a isoform 1 [Canis familiaris]	0.226833	1.20688
macromolecule metabolic process	AK239055	GNL|UG|SSC#S35168099	---	Sus scrofa mRNA, clone:THY010059F11, expressed in thymus		0.226833	1.20688
macromolecule metabolic process	AK239095	GNL|UG|SSC#S35168059	---	Sus scrofa mRNA, clone:THY010063B04, expressed in thymus	PREDICTED: similar to poly(A)-specific ribonuclease (deadenylation nuclease) isoform 1 [Canis familiaris]	0.226833	1.20688
[truncated: 1,621 more rows]

## Sheet: Profile0-STC-GO
Biological process (GO)	Genbank Acc	Gene	Gene Symbol	Gene Description	Subject_annotation	p value	Enrichment
[truncated: 1,498 more rows]
